# Supplementary material for: Comprehensive systems biology analysis of a 7-month cigarette smoke inhalation study in C57BL/6 mice
Source: Sci Data. 2016 Jan 5;3:150077. doi: 10.1038/sdata.2015.77 (PMC4700839; doi:10.1038/sdata.2015.77)
Supplement: Supplementary file 3 [file sdata201577-isa1.zip]

Archive with 10 entries (9 files):
- i_Investigation.txt
- d20160104-16546-v7nr9t/
- a_weight_Hoeng.txt
- a_hematology_Hoeng.txt
- a_lungfunction_Hoeng.txt
- a_BALF_Hoeng.txt
- a_histology_Hoeng.txt
- a_transcriptomics_Hoeng.txt
- a_lipidomics_Hoeng.txt
- a_proteomics_Hoeng.txt
