# Supplementary material for: Comprehensive systems biology analysis of a 7-month cigarette smoke inhalation study in C57BL/6 mice
Source: Sci Data. 2016 Jan 5;3:150077. doi: 10.1038/sdata.2015.77 (PMC4700839; doi:10.1038/sdata.2015.77)
Supplement: Supplementary file 3 [file sdata201577-isa1.zip › i_Investigation.txt]

# Investigation File generated for Scientific Data with Investigation File Authoring Tool version 0.1.0 on 21/12/2015 - This metadata file is CC0																											
ONTOLOGY SOURCE REFERENCE
Term Source Name	NCBITAXON	PATO	UBERON	OBI	NCIT	CMO	EFO	MP	ERO	SBO																	
Term Source File	http://data.bioontology.org/ontologies/NCBITAXON	http://data.bioontology.org/ontologies/PATO	http://data.bioontology.org/ontologies/UBERON	http://data.bioontology.org/ontologies/OBI	http://data.bioontology.org/ontologies/NCIT	http://data.bioontology.org/ontologies/CMO	http://data.bioontology.org/ontologies/EFO	http://data.bioontology.org/ontologies/MP	http://data.bioontology.org/ontologies/ERO	http://data.bioontology.org/ontologies/SBO																	
Term Source Version	2015AA	unknown	releases/2014-06-15	18/08/2014	15.05d	2.35	2.66	releases/2014-12-12	02/08/2013	0.863599537																	
Term Source Description	National Center for Biotechnology Information (NCBI) Organismal Classification	Phenotypic Quality Ontology	Uber Anatomy Ontology	Ontology for Biomedical Investigations	National Cancer Institute Thesaurus	Clinical Measurement Ontology	Experimental Factor Ontology	Mammalian Phenotype Ontology	Eagle-I Research Resource Ontology	Systems Biology Ontology																	
INVESTIGATION
Investigation Identifier																											
Investigation Title																											
Investigation Description																											
Investigation Submission Date																											
Investigation Public Release Date																											
INVESTIGATION PUBLICATIONS
Investigation PubMed ID																											
Investigation Publication DOI																											
Investigation Publication Author List																											
Investigation Publication Title																											
Investigation Publication Status																											
Investigation Publication Status Term Accession Number																											
Investigation Publication Status Term Source REF																											
INVESTIGATION CONTACTS
Investigation Person Last Name																											
Investigation Person Mid Initials																											
Investigation Person First Name																											
Investigation Person Address																											
Investigation Person Phone																											
Investigation Person Fax																											
Investigation Person Email																											
Investigation Person Affiliation																											
Investigation Person Roles																											
Investigation Person Roles Term Accession Number																											
Investigation Person Roles Term Source REF																											
STUDY
Study Identifier	10.1038/sdata.2015.77																										
Study Title	Comprehensive systems biology analysis of a 7-month cigarette smoke inhalation study in C57BL/6 mice																										
Study Submission Date	29/12/2014																										
Study Public Release Date	05/01/2016																										
Study Description	http://www.nature.com/articles/sdata201577#abstract																										
Study File Name	s_study_Hoeng.txt																										
Comment[Subject Keywords]	///;///;/;//;//																										
Comment[Manuscript Licence]	CC BY-4.0																										
Comment[Experimental Metadata Licence]	CC0																										
Comment[Supplementary Information File Name]	Supplementary Figure 1	Supplementary Figure 2																									
Comment[Supplementary Information File Type]	pdf	pdf	x-zip-compressed																								
Comment[Supplementary Information File URL]	http://www.nature.com/articles/sdata201577#supplementary-information	http://www.nature.com/articles/sdata201577#supplementary-information	http://www.nature.com/articles/sdata201577#supplementary-information																								
Comment[Data Repository]	figshare;ArrayExpress;MetaboLights;PRIDE																										
Comment[Data Record Accession]	doi:10.6084/m9.figshare.1595889;E-MTAB-3150;MTBLS-143;PXD001369																										
Comment[Data Record URI]	http://dx.doi.org/10.6084/m9.figshare.1595889;http://www.ebi.ac.uk/arrayexpress/experiments/E-MTAB-3150;http://www.ebi.ac.uk/metabolights/MTBLS143;http://www.ebi.ac.uk/pride/archive/projects/PXD001369																										
STUDY DESIGN DESCRIPTORS
Study Design Type	parallel group design	time series design	in vivo design	replicate design	injury design																						
Study Design Type Term Accession Number	OBI:0500006	OBI:0500020	OBI:0001199	OBI:0500018	OBI:0001374																						
Study Design Type Term Source REF	OBI	OBI	OBI	OBI	OBI																						
STUDY PUBLICATIONS
Study PubMed ID																											
Study Publication DOI	doi:10.1016/j.fct.2015.03.009																										
Study Publication Author List																											
Study Publication Title																											
Study Publication Status	published																										
Study Publication Status Term Accession Number																											
Study Publication Status Term Source REF																											
STUDY FACTORS
Study Factor Name	exposure group	exposure duration in months	assayed tissue																								
Study Factor Type	group assignment	Exposure Duration	tissue specimen																								
Study Factor Type Term Accession Number	OBI:0600015	NCIT:C83280	OBI:0001479																								
Study Factor Type Term Source REF	OBI	NCIT	OBI																								
STUDY ASSAYS
Study Assay Measurement Type	mass	blood chemistry measurement	pulmonary function measurement	abnormal respiratory system physiology	Histopathologic Examination	transcription profiling assay	metabolite profiling	protein expression profiling																			
Study Assay Measurement Type Term Accession Number	PATO:0000125	CMO:0000023	http://www.ebi.ac.uk/efo/EFO_0003892	MP:0002133	NCIT:C18190	OBI:0000424	OBI:0000366	OBI:0000615																			
Study Assay Measurement Type Term Source REF	OBI	CMO	EFO	MP	NCIT	OBI	OBI	OBI																			
Study Assay Technology Type	weight scale	hematology	body plethysmography	bronchial alveolar lavage	histology	microarray platform	mass spectrometry assay	mass spectrometry assay																			
Study Assay Technology Type Term Accession Number	OBI:0000630	ERO:0000448	OBI:0100067	OBI:0600020	OBI:0000052	OBI:0000470	OBI:0000470																				
Study Assay Technology Type Term Source REF	OBI	ERO	OBI	OBI	OBI	OBI	OBI																				
Study Assay Technology Platform	Affymetrix Gene Chip																										
Study Assay File Name	a_weight_Hoeng.txt	a_hematology_Hoeng.txt	a_lungfunction_Hoeng.txt	a_BALF_Hoeng.txt	a_histology_Hoeng.txt	a_transcriptomics_Hoeng.txt	a_lipidomics_Hoeng.txt	a_proteomics_Hoeng.txt																			
STUDY PROTOCOLS
Study Protocol Name	Study design	Power calculation	Ethics approval	Animals	Housing and husbandry	Moribund animals	Allocation	Blinding of research personnel	Test items	Smoke generation	Exposure	Necropsy	Body weight	Hematology	assay metadata	Lung function measurement	Bronchoalveolar lavage fluid collection	BALF-FLCs	Lung cryoslicing	Histology	Omics analyses	Transcriptomics	Data processing	Lipidomics	Proteomics	Multianalyte profiling in BALF	Proteolytic activity in BALF
Study Protocol Type	study design	statistical model validation	Institutional Review Board Approval	selection	animal care protocol	laboratory animal care	selection	double blind study execution	study design controlled variable	study design controlled variable	exposure of material to environment	autopsy	body weight	hematology	metadata representation	pulmonary function tests	bronchoalveolar lavage	flow cytometry assay	cryosectioning	histology	investigation description	microarray platform	data transformation	metabolite profiling	protein expression profiling	analyte assay	proteolytic activity assay
Study Protocol Type Term Accession Number	OBI:0500000	OBI:0000792	NCIT:C70800	OBI:0001928	OBI:0000715	OBI:0000708	OBI:0001928	OBI:0000793	OBI:0000785	OBI:0000785	OBI:0600009	ERO:0001220	http://www.ebi.ac.uk/efo/EFO_0004338	OBI:0000630	SBO:0000544	ERO:0000445	ERO:0001070	OBI:0000916	OBI:0600020	OBI:0001615	OBI:0000052	OBI:0200000	OBI:0000366	OBI:0000615	OBI:0000615	OBI:0000443	ERO:0000218
Study Protocol Type Term Source REF	OBI	OBI	NCIT	OBI	OBI	OBI	OBI	OBI	OBI	OBI	OBI	ERO	EFO	OBI	SBO	ERO	ERO	OBI	OBI	OBI	OBI	OBI	OBI	OBI	OBI	OBI	ERO
Study Protocol Description																											
Study Protocol URI																											
Study Protocol Version																											
Study Protocol Parameters Name														blood analyser instrument		plethysmograph; plethysmograph manufacturer						microarray; microarray manufacturer			proteomic assay		
Study Protocol Parameters Name Term Accession Number																											
Study Protocol Parameters Name Term Source REF																											
Study Protocol Components Name																											
Study Protocol Components Type																											
Study Protocol Components Type Term Accession Number																											
Study Protocol Components Type Term Source REF																											
STUDY CONTACTS
Study Person Last Name	Ansari	Baumer	Boué	Dijon	Dulize	Ekroos	Elamin	Foong	Guedj	Hoeng	Ivanov	Krishnan	Leroy	Martin	Merg	Peck	Peitsch	Phillips	Schlage	Schneider	Talikka	Titz	Vanscheeuwijck	Veljkovic	Vihervaara	Vuillaume	Woon
Study Person First Name	Sam	Karine	Stéphanie	Sophie	Remi	Kim	Ashraf	Clement	Emmanuel	Julia	Nikolai V.	Subash	Patrice	Florian	Celine	Michael J.	Manuel C.	Blaine	Walter K.	Thomas	Marja	Bjoern	Patrick	Emilija	Terhi	Gregory	Ching Qing
Study Person Mid Initials																											
Study Person Email	""	""	""	""	""	""	""	""	""	Julia.Hoeng@pmi.com	""	""	""	""	""	""	""	""	""	""	""	""	""	""	""	""	""
Study Person Phone																											
Study Person Fax																											
Study Person Address																											
Study Person Affiliation	Philip Morris International R&D, Philip Morris Products S. A., Quai Jeanrenaud 5, Neuchâtel 2000, Switzerland	Philip Morris International R&D, Philip Morris Products S. A., Quai Jeanrenaud 5, Neuchâtel 2000, Switzerland	Philip Morris International R&D, Philip Morris Products S. A., Quai Jeanrenaud 5, Neuchâtel 2000, Switzerland	Philip Morris International R&D, Philip Morris Products S. A., Quai Jeanrenaud 5, Neuchâtel 2000, Switzerland	Philip Morris International R&D, Philip Morris Products S. A., Quai Jeanrenaud 5, Neuchâtel 2000, Switzerland	Zora Biosciences Oy, Biologinkuja 1, Espoo 02150, Finland	Philip Morris International R&D, Philip Morris Products S. A., Quai Jeanrenaud 5, Neuchâtel 2000, Switzerland	Philip Morris International Research Laboratories, 50 Science Park Road, Science Park II, Singapore, Singapore 117406	Philip Morris International R&D, Philip Morris Products S. A., Quai Jeanrenaud 5, Neuchâtel 2000, Switzerland	Philip Morris International R&D, Philip Morris Products S. A., Quai Jeanrenaud 5, Neuchâtel 2000, Switzerland	Philip Morris International R&D, Philip Morris Products S. A., Quai Jeanrenaud 5, Neuchâtel 2000, Switzerland	Philip Morris International Research Laboratories, 50 Science Park Road, Science Park II, Singapore, Singapore 117406	Philip Morris International R&D, Philip Morris Products S. A., Quai Jeanrenaud 5, Neuchâtel 2000, Switzerland	Philip Morris International R&D, Philip Morris Products S. A., Quai Jeanrenaud 5, Neuchâtel 2000, Switzerland	Philip Morris International R&D, Philip Morris Products S. A., Quai Jeanrenaud 5, Neuchâtel 2000, Switzerland	Philip Morris International R&D, Philip Morris Products S. A., Quai Jeanrenaud 5, Neuchâtel 2000, Switzerland	Philip Morris International R&D, Philip Morris Products S. A., Quai Jeanrenaud 5, Neuchâtel 2000, Switzerland	Philip Morris International Research Laboratories, 50 Science Park Road, Science Park II, Singapore, Singapore 117406	Biology consultant, Max-Baermann-Str. 21, 51429 Bergisch Gladbach, Germany	Philip Morris International R&D, Philip Morris Products S. A., Quai Jeanrenaud 5, Neuchâtel 2000, Switzerland	Philip Morris International R&D, Philip Morris Products S. A., Quai Jeanrenaud 5, Neuchâtel 2000, Switzerland	Philip Morris International R&D, Philip Morris Products S. A., Quai Jeanrenaud 5, Neuchâtel 2000, Switzerland	Philip Morris International R&D, Philip Morris Products S. A., Quai Jeanrenaud 5, Neuchâtel 2000, Switzerland	Philip Morris International R&D, Philip Morris Products S. A., Quai Jeanrenaud 5, Neuchâtel 2000, Switzerland	Zora Biosciences Oy, Biologinkuja 1, Espoo 02150, Finland	Philip Morris International R&D, Philip Morris Products S. A., Quai Jeanrenaud 5, Neuchâtel 2000, Switzerland	Philip Morris International Research Laboratories, 50 Science Park Road, Science Park II, Singapore, Singapore 117406
Study Person Roles																											
Study Person Roles Term Accession Number																											
Study Person Roles Term Source REF																											
Comment[Study Person ORCID]																											
Comment[Funder]																											
Comment[FundRef ID]																											
Comment[Funder Term Source REF]																											
Comment[Grant Identifier]																											
