# Supplementary material for: Comprehensive systems biology analysis of a 7-month cigarette smoke inhalation study in C57BL/6 mice
Source: Sci Data. 2016 Jan 5;3:150077. doi: 10.1038/sdata.2015.77 (PMC4700839; doi:10.1038/sdata.2015.77)
Supplement: Supplementary file 3 [file sdata201577-isa1.zip › a_weight_Hoeng.txt]

Sample Name	Protocol REF	Assay Name	Raw Data File	Comment [Data Repository]	Comment [Data Record Accession]	Comment [Data Record URI]	Protocol REF	Derived Data File	Comment [Data Repository]	Comment [Data Record Accession]	Comment [Data Record URI]	Factor Value[exposure group]	Factor Value[exposure duration in months]	Factor Value[assayed tissue]
Cess_7M_Organism	Body weight	920001-treat	Body_Weight_RawData.xlsx	figshare	doi:10.6084/m9.figshare.1595889_D87	http://dx.doi.org/10.6084/m9.figshare.1595889	assay metadata	ISA_BodyWeight.xlsx	figshare	doi:10.6084/m9.figshare.1595889_D89	http://dx.doi.org/10.6084/m9.figshare.1595889	Cess	7	whole animal
3R4F_5M_Organism	Body weight	920002-treat	Body_Weight_RawData.xlsx	figshare	doi:10.6084/m9.figshare.1595889_D87	http://dx.doi.org/10.6084/m9.figshare.1595889	assay metadata	ISA_BodyWeight.xlsx	figshare	doi:10.6084/m9.figshare.1595889_D89	http://dx.doi.org/10.6084/m9.figshare.1595889	3R4F	5	whole animal
Sham_4M_Organism	Body weight	920003-treat	Body_Weight_RawData.xlsx	figshare	doi:10.6084/m9.figshare.1595889_D87	http://dx.doi.org/10.6084/m9.figshare.1595889	assay metadata	ISA_BodyWeight.xlsx	figshare	doi:10.6084/m9.figshare.1595889_D89	http://dx.doi.org/10.6084/m9.figshare.1595889	Sham	4	whole animal
Switch_5M_Organism	Body weight	920004-treat	Body_Weight_RawData.xlsx	figshare	doi:10.6084/m9.figshare.1595889_D87	http://dx.doi.org/10.6084/m9.figshare.1595889	assay metadata	ISA_BodyWeight.xlsx	figshare	doi:10.6084/m9.figshare.1595889_D89	http://dx.doi.org/10.6084/m9.figshare.1595889	Switch	5	whole animal
3R4F_3M_Organism	Body weight	920005-treat	Body_Weight_RawData.xlsx	figshare	doi:10.6084/m9.figshare.1595889_D87	http://dx.doi.org/10.6084/m9.figshare.1595889	assay metadata	ISA_BodyWeight.xlsx	figshare	doi:10.6084/m9.figshare.1595889_D89	http://dx.doi.org/10.6084/m9.figshare.1595889	3R4F	3	whole animal
pMRTP_4M_Organism	Body weight	920006-treat	Body_Weight_RawData.xlsx	figshare	doi:10.6084/m9.figshare.1595889_D87	http://dx.doi.org/10.6084/m9.figshare.1595889	assay metadata	ISA_BodyWeight.xlsx	figshare	doi:10.6084/m9.figshare.1595889_D89	http://dx.doi.org/10.6084/m9.figshare.1595889	pMRTP	4	whole animal
pMRTP_4M_Organism	Body weight	920007-treat	Body_Weight_RawData.xlsx	figshare	doi:10.6084/m9.figshare.1595889_D87	http://dx.doi.org/10.6084/m9.figshare.1595889	assay metadata	ISA_BodyWeight.xlsx	figshare	doi:10.6084/m9.figshare.1595889_D89	http://dx.doi.org/10.6084/m9.figshare.1595889	pMRTP	4	whole animal
pMRTP_3M_Organism	Body weight	920008-treat	Body_Weight_RawData.xlsx	figshare	doi:10.6084/m9.figshare.1595889_D87	http://dx.doi.org/10.6084/m9.figshare.1595889	assay metadata	ISA_BodyWeight.xlsx	figshare	doi:10.6084/m9.figshare.1595889_D89	http://dx.doi.org/10.6084/m9.figshare.1595889	pMRTP	3	whole animal
pMRTP_3M_Organism	Body weight	920009-treat	Body_Weight_RawData.xlsx	figshare	doi:10.6084/m9.figshare.1595889_D87	http://dx.doi.org/10.6084/m9.figshare.1595889	assay metadata	ISA_BodyWeight.xlsx	figshare	doi:10.6084/m9.figshare.1595889_D89	http://dx.doi.org/10.6084/m9.figshare.1595889	pMRTP	3	whole animal
3R4F_2M_Organism	Body weight	920010-treat	Body_Weight_RawData.xlsx	figshare	doi:10.6084/m9.figshare.1595889_D87	http://dx.doi.org/10.6084/m9.figshare.1595889	assay metadata	ISA_BodyWeight.xlsx	figshare	doi:10.6084/m9.figshare.1595889_D89	http://dx.doi.org/10.6084/m9.figshare.1595889	3R4F	2	whole animal
3R4F_5M_Organism	Body weight	920011-treat	Body_Weight_RawData.xlsx	figshare	doi:10.6084/m9.figshare.1595889_D87	http://dx.doi.org/10.6084/m9.figshare.1595889	assay metadata	ISA_BodyWeight.xlsx	figshare	doi:10.6084/m9.figshare.1595889_D89	http://dx.doi.org/10.6084/m9.figshare.1595889	3R4F	5	whole animal
3R4F_7M_Organism	Body weight	920012-treat	Body_Weight_RawData.xlsx	figshare	doi:10.6084/m9.figshare.1595889_D87	http://dx.doi.org/10.6084/m9.figshare.1595889	assay metadata	ISA_BodyWeight.xlsx	figshare	doi:10.6084/m9.figshare.1595889_D89	http://dx.doi.org/10.6084/m9.figshare.1595889	3R4F	7	whole animal
pMRTP_2M_Organism	Body weight	920013-treat	Body_Weight_RawData.xlsx	figshare	doi:10.6084/m9.figshare.1595889_D87	http://dx.doi.org/10.6084/m9.figshare.1595889	assay metadata	ISA_BodyWeight.xlsx	figshare	doi:10.6084/m9.figshare.1595889_D89	http://dx.doi.org/10.6084/m9.figshare.1595889	pMRTP	2	whole animal
Switch_5M_Organism	Body weight	920014-treat	Body_Weight_RawData.xlsx	figshare	doi:10.6084/m9.figshare.1595889_D87	http://dx.doi.org/10.6084/m9.figshare.1595889	assay metadata	ISA_BodyWeight.xlsx	figshare	doi:10.6084/m9.figshare.1595889_D89	http://dx.doi.org/10.6084/m9.figshare.1595889	Switch	5	whole animal
pMRTP_5M_Organism	Body weight	920015-treat	Body_Weight_RawData.xlsx	figshare	doi:10.6084/m9.figshare.1595889_D87	http://dx.doi.org/10.6084/m9.figshare.1595889	assay metadata	ISA_BodyWeight.xlsx	figshare	doi:10.6084/m9.figshare.1595889_D89	http://dx.doi.org/10.6084/m9.figshare.1595889	pMRTP	5	whole animal
Sham_5M_Organism	Body weight	920016-treat	Body_Weight_RawData.xlsx	figshare	doi:10.6084/m9.figshare.1595889_D87	http://dx.doi.org/10.6084/m9.figshare.1595889	assay metadata	ISA_BodyWeight.xlsx	figshare	doi:10.6084/m9.figshare.1595889_D89	http://dx.doi.org/10.6084/m9.figshare.1595889	Sham	5	whole animal
3R4F_4M_Organism	Body weight	920017-treat	Body_Weight_RawData.xlsx	figshare	doi:10.6084/m9.figshare.1595889_D87	http://dx.doi.org/10.6084/m9.figshare.1595889	assay metadata	ISA_BodyWeight.xlsx	figshare	doi:10.6084/m9.figshare.1595889_D89	http://dx.doi.org/10.6084/m9.figshare.1595889	3R4F	4	whole animal
pMRTP_2M_Organism	Body weight	920018-treat	Body_Weight_RawData.xlsx	figshare	doi:10.6084/m9.figshare.1595889_D87	http://dx.doi.org/10.6084/m9.figshare.1595889	assay metadata	ISA_BodyWeight.xlsx	figshare	doi:10.6084/m9.figshare.1595889_D89	http://dx.doi.org/10.6084/m9.figshare.1595889	pMRTP	2	whole animal
Cess_7M_Organism	Body weight	920019-treat	Body_Weight_RawData.xlsx	figshare	doi:10.6084/m9.figshare.1595889_D87	http://dx.doi.org/10.6084/m9.figshare.1595889	assay metadata	ISA_BodyWeight.xlsx	figshare	doi:10.6084/m9.figshare.1595889_D89	http://dx.doi.org/10.6084/m9.figshare.1595889	Cess	7	whole animal
Cess_5M_Organism	Body weight	920020-treat	Body_Weight_RawData.xlsx	figshare	doi:10.6084/m9.figshare.1595889_D87	http://dx.doi.org/10.6084/m9.figshare.1595889	assay metadata	ISA_BodyWeight.xlsx	figshare	doi:10.6084/m9.figshare.1595889_D89	http://dx.doi.org/10.6084/m9.figshare.1595889	Cess	5	whole animal
Sham_5M_Organism	Body weight	920021-treat	Body_Weight_RawData.xlsx	figshare	doi:10.6084/m9.figshare.1595889_D87	http://dx.doi.org/10.6084/m9.figshare.1595889	assay metadata	ISA_BodyWeight.xlsx	figshare	doi:10.6084/m9.figshare.1595889_D89	http://dx.doi.org/10.6084/m9.figshare.1595889	Sham	5	whole animal
pMRTP_4M_Organism	Body weight	920022-treat	Body_Weight_RawData.xlsx	figshare	doi:10.6084/m9.figshare.1595889_D87	http://dx.doi.org/10.6084/m9.figshare.1595889	assay metadata	ISA_BodyWeight.xlsx	figshare	doi:10.6084/m9.figshare.1595889_D89	http://dx.doi.org/10.6084/m9.figshare.1595889	pMRTP	4	whole animal
Switch_3M_Organism	Body weight	920023-treat	Body_Weight_RawData.xlsx	figshare	doi:10.6084/m9.figshare.1595889_D87	http://dx.doi.org/10.6084/m9.figshare.1595889	assay metadata	ISA_BodyWeight.xlsx	figshare	doi:10.6084/m9.figshare.1595889_D89	http://dx.doi.org/10.6084/m9.figshare.1595889	Switch	3	whole animal
3R4F_1M_Organism	Body weight	920024-treat	Body_Weight_RawData.xlsx	figshare	doi:10.6084/m9.figshare.1595889_D87	http://dx.doi.org/10.6084/m9.figshare.1595889	assay metadata	ISA_BodyWeight.xlsx	figshare	doi:10.6084/m9.figshare.1595889_D89	http://dx.doi.org/10.6084/m9.figshare.1595889	3R4F	1	whole animal
3R4F_7M_Organism	Body weight	920025-treat	Body_Weight_RawData.xlsx	figshare	doi:10.6084/m9.figshare.1595889_D87	http://dx.doi.org/10.6084/m9.figshare.1595889	assay metadata	ISA_BodyWeight.xlsx	figshare	doi:10.6084/m9.figshare.1595889_D89	http://dx.doi.org/10.6084/m9.figshare.1595889	3R4F	7	whole animal
3R4F_3M_Organism	Body weight	920026-treat	Body_Weight_RawData.xlsx	figshare	doi:10.6084/m9.figshare.1595889_D87	http://dx.doi.org/10.6084/m9.figshare.1595889	assay metadata	ISA_BodyWeight.xlsx	figshare	doi:10.6084/m9.figshare.1595889_D89	http://dx.doi.org/10.6084/m9.figshare.1595889	3R4F	3	whole animal
pMRTP_4M_Organism	Body weight	920027-treat	Body_Weight_RawData.xlsx	figshare	doi:10.6084/m9.figshare.1595889_D87	http://dx.doi.org/10.6084/m9.figshare.1595889	assay metadata	ISA_BodyWeight.xlsx	figshare	doi:10.6084/m9.figshare.1595889_D89	http://dx.doi.org/10.6084/m9.figshare.1595889	pMRTP	4	whole animal
Sham_3M_Organism	Body weight	920028-treat	Body_Weight_RawData.xlsx	figshare	doi:10.6084/m9.figshare.1595889_D87	http://dx.doi.org/10.6084/m9.figshare.1595889	assay metadata	ISA_BodyWeight.xlsx	figshare	doi:10.6084/m9.figshare.1595889_D89	http://dx.doi.org/10.6084/m9.figshare.1595889	Sham	3	whole animal
Cess_7M_Organism	Body weight	920029-treat	Body_Weight_RawData.xlsx	figshare	doi:10.6084/m9.figshare.1595889_D87	http://dx.doi.org/10.6084/m9.figshare.1595889	assay metadata	ISA_BodyWeight.xlsx	figshare	doi:10.6084/m9.figshare.1595889_D89	http://dx.doi.org/10.6084/m9.figshare.1595889	Cess	7	whole animal
pMRTP_7M_Organism	Body weight	920030-treat	Body_Weight_RawData.xlsx	figshare	doi:10.6084/m9.figshare.1595889_D87	http://dx.doi.org/10.6084/m9.figshare.1595889	assay metadata	ISA_BodyWeight.xlsx	figshare	doi:10.6084/m9.figshare.1595889_D89	http://dx.doi.org/10.6084/m9.figshare.1595889	pMRTP	7	whole animal
pMRTP_2M_Organism	Body weight	920031-treat	Body_Weight_RawData.xlsx	figshare	doi:10.6084/m9.figshare.1595889_D87	http://dx.doi.org/10.6084/m9.figshare.1595889	assay metadata	ISA_BodyWeight.xlsx	figshare	doi:10.6084/m9.figshare.1595889_D89	http://dx.doi.org/10.6084/m9.figshare.1595889	pMRTP	2	whole animal
3R4F_4M_Organism	Body weight	920032-treat	Body_Weight_RawData.xlsx	figshare	doi:10.6084/m9.figshare.1595889_D87	http://dx.doi.org/10.6084/m9.figshare.1595889	assay metadata	ISA_BodyWeight.xlsx	figshare	doi:10.6084/m9.figshare.1595889_D89	http://dx.doi.org/10.6084/m9.figshare.1595889	3R4F	4	whole animal
pMRTP_4M_Organism	Body weight	920033-treat	Body_Weight_RawData.xlsx	figshare	doi:10.6084/m9.figshare.1595889_D87	http://dx.doi.org/10.6084/m9.figshare.1595889	assay metadata	ISA_BodyWeight.xlsx	figshare	doi:10.6084/m9.figshare.1595889_D89	http://dx.doi.org/10.6084/m9.figshare.1595889	pMRTP	4	whole animal
3R4F_5M_Organism	Body weight	920034-treat	Body_Weight_RawData.xlsx	figshare	doi:10.6084/m9.figshare.1595889_D87	http://dx.doi.org/10.6084/m9.figshare.1595889	assay metadata	ISA_BodyWeight.xlsx	figshare	doi:10.6084/m9.figshare.1595889_D89	http://dx.doi.org/10.6084/m9.figshare.1595889	3R4F	5	whole animal
pMRTP_5M_Organism	Body weight	920035-treat	Body_Weight_RawData.xlsx	figshare	doi:10.6084/m9.figshare.1595889_D87	http://dx.doi.org/10.6084/m9.figshare.1595889	assay metadata	ISA_BodyWeight.xlsx	figshare	doi:10.6084/m9.figshare.1595889_D89	http://dx.doi.org/10.6084/m9.figshare.1595889	pMRTP	5	whole animal
pMRTP_1M_Organism	Body weight	920036-treat	Body_Weight_RawData.xlsx	figshare	doi:10.6084/m9.figshare.1595889_D87	http://dx.doi.org/10.6084/m9.figshare.1595889	assay metadata	ISA_BodyWeight.xlsx	figshare	doi:10.6084/m9.figshare.1595889_D89	http://dx.doi.org/10.6084/m9.figshare.1595889	pMRTP	1	whole animal
3R4F_3M_Organism	Body weight	920037-treat	Body_Weight_RawData.xlsx	figshare	doi:10.6084/m9.figshare.1595889_D87	http://dx.doi.org/10.6084/m9.figshare.1595889	assay metadata	ISA_BodyWeight.xlsx	figshare	doi:10.6084/m9.figshare.1595889_D89	http://dx.doi.org/10.6084/m9.figshare.1595889	3R4F	3	whole animal
Sham_1M_Organism	Body weight	920038-treat	Body_Weight_RawData.xlsx	figshare	doi:10.6084/m9.figshare.1595889_D87	http://dx.doi.org/10.6084/m9.figshare.1595889	assay metadata	ISA_BodyWeight.xlsx	figshare	doi:10.6084/m9.figshare.1595889_D89	http://dx.doi.org/10.6084/m9.figshare.1595889	Sham	1	whole animal
Cess_7M_Organism	Body weight	920039-treat	Body_Weight_RawData.xlsx	figshare	doi:10.6084/m9.figshare.1595889_D87	http://dx.doi.org/10.6084/m9.figshare.1595889	assay metadata	ISA_BodyWeight.xlsx	figshare	doi:10.6084/m9.figshare.1595889_D89	http://dx.doi.org/10.6084/m9.figshare.1595889	Cess	7	whole animal
Sham_7M_Organism	Body weight	920040-treat	Body_Weight_RawData.xlsx	figshare	doi:10.6084/m9.figshare.1595889_D87	http://dx.doi.org/10.6084/m9.figshare.1595889	assay metadata	ISA_BodyWeight.xlsx	figshare	doi:10.6084/m9.figshare.1595889_D89	http://dx.doi.org/10.6084/m9.figshare.1595889	Sham	7	whole animal
Sham_3M_Organism	Body weight	920041-treat	Body_Weight_RawData.xlsx	figshare	doi:10.6084/m9.figshare.1595889_D87	http://dx.doi.org/10.6084/m9.figshare.1595889	assay metadata	ISA_BodyWeight.xlsx	figshare	doi:10.6084/m9.figshare.1595889_D89	http://dx.doi.org/10.6084/m9.figshare.1595889	Sham	3	whole animal
Sham_2M_Organism	Body weight	920042-treat	Body_Weight_RawData.xlsx	figshare	doi:10.6084/m9.figshare.1595889_D87	http://dx.doi.org/10.6084/m9.figshare.1595889	assay metadata	ISA_BodyWeight.xlsx	figshare	doi:10.6084/m9.figshare.1595889_D89	http://dx.doi.org/10.6084/m9.figshare.1595889	Sham	2	whole animal
Sham_7M_Organism	Body weight	920043-treat	Body_Weight_RawData.xlsx	figshare	doi:10.6084/m9.figshare.1595889_D87	http://dx.doi.org/10.6084/m9.figshare.1595889	assay metadata	ISA_BodyWeight.xlsx	figshare	doi:10.6084/m9.figshare.1595889_D89	http://dx.doi.org/10.6084/m9.figshare.1595889	Sham	7	whole animal
Sham_5M_Organism	Body weight	920044-treat	Body_Weight_RawData.xlsx	figshare	doi:10.6084/m9.figshare.1595889_D87	http://dx.doi.org/10.6084/m9.figshare.1595889	assay metadata	ISA_BodyWeight.xlsx	figshare	doi:10.6084/m9.figshare.1595889_D89	http://dx.doi.org/10.6084/m9.figshare.1595889	Sham	5	whole animal
3R4F_4M_Organism	Body weight	920045-treat	Body_Weight_RawData.xlsx	figshare	doi:10.6084/m9.figshare.1595889_D87	http://dx.doi.org/10.6084/m9.figshare.1595889	assay metadata	ISA_BodyWeight.xlsx	figshare	doi:10.6084/m9.figshare.1595889_D89	http://dx.doi.org/10.6084/m9.figshare.1595889	3R4F	4	whole animal
Switch_3M_Organism	Body weight	920046-treat	Body_Weight_RawData.xlsx	figshare	doi:10.6084/m9.figshare.1595889_D87	http://dx.doi.org/10.6084/m9.figshare.1595889	assay metadata	ISA_BodyWeight.xlsx	figshare	doi:10.6084/m9.figshare.1595889_D89	http://dx.doi.org/10.6084/m9.figshare.1595889	Switch	3	whole animal
3R4F_1M_Organism	Body weight	920047-treat	Body_Weight_RawData.xlsx	figshare	doi:10.6084/m9.figshare.1595889_D87	http://dx.doi.org/10.6084/m9.figshare.1595889	assay metadata	ISA_BodyWeight.xlsx	figshare	doi:10.6084/m9.figshare.1595889_D89	http://dx.doi.org/10.6084/m9.figshare.1595889	3R4F	1	whole animal
pMRTP_2M_Organism	Body weight	920048-treat	Body_Weight_RawData.xlsx	figshare	doi:10.6084/m9.figshare.1595889_D87	http://dx.doi.org/10.6084/m9.figshare.1595889	assay metadata	ISA_BodyWeight.xlsx	figshare	doi:10.6084/m9.figshare.1595889_D89	http://dx.doi.org/10.6084/m9.figshare.1595889	pMRTP	2	whole animal
3R4F_7M_Organism	Body weight	920049-treat	Body_Weight_RawData.xlsx	figshare	doi:10.6084/m9.figshare.1595889_D87	http://dx.doi.org/10.6084/m9.figshare.1595889	assay metadata	ISA_BodyWeight.xlsx	figshare	doi:10.6084/m9.figshare.1595889_D89	http://dx.doi.org/10.6084/m9.figshare.1595889	3R4F	7	whole animal
Sham_3M_Organism	Body weight	920050-treat	Body_Weight_RawData.xlsx	figshare	doi:10.6084/m9.figshare.1595889_D87	http://dx.doi.org/10.6084/m9.figshare.1595889	assay metadata	ISA_BodyWeight.xlsx	figshare	doi:10.6084/m9.figshare.1595889_D89	http://dx.doi.org/10.6084/m9.figshare.1595889	Sham	3	whole animal
pMRTP_5M_Organism	Body weight	920051-treat	Body_Weight_RawData.xlsx	figshare	doi:10.6084/m9.figshare.1595889_D87	http://dx.doi.org/10.6084/m9.figshare.1595889	assay metadata	ISA_BodyWeight.xlsx	figshare	doi:10.6084/m9.figshare.1595889_D89	http://dx.doi.org/10.6084/m9.figshare.1595889	pMRTP	5	whole animal
Switch_3M_Organism	Body weight	920052-treat	Body_Weight_RawData.xlsx	figshare	doi:10.6084/m9.figshare.1595889_D87	http://dx.doi.org/10.6084/m9.figshare.1595889	assay metadata	ISA_BodyWeight.xlsx	figshare	doi:10.6084/m9.figshare.1595889_D89	http://dx.doi.org/10.6084/m9.figshare.1595889	Switch	3	whole animal
pMRTP_1M_Organism	Body weight	920053-treat	Body_Weight_RawData.xlsx	figshare	doi:10.6084/m9.figshare.1595889_D87	http://dx.doi.org/10.6084/m9.figshare.1595889	assay metadata	ISA_BodyWeight.xlsx	figshare	doi:10.6084/m9.figshare.1595889_D89	http://dx.doi.org/10.6084/m9.figshare.1595889	pMRTP	1	whole animal
pMRTP_1M_Organism	Body weight	920054-treat	Body_Weight_RawData.xlsx	figshare	doi:10.6084/m9.figshare.1595889_D87	http://dx.doi.org/10.6084/m9.figshare.1595889	assay metadata	ISA_BodyWeight.xlsx	figshare	doi:10.6084/m9.figshare.1595889_D89	http://dx.doi.org/10.6084/m9.figshare.1595889	pMRTP	1	whole animal
Cess_3M_Organism	Body weight	920055-treat	Body_Weight_RawData.xlsx	figshare	doi:10.6084/m9.figshare.1595889_D87	http://dx.doi.org/10.6084/m9.figshare.1595889	assay metadata	ISA_BodyWeight.xlsx	figshare	doi:10.6084/m9.figshare.1595889_D89	http://dx.doi.org/10.6084/m9.figshare.1595889	Cess	3	whole animal
pMRTP_2M_Organism	Body weight	920056-treat	Body_Weight_RawData.xlsx	figshare	doi:10.6084/m9.figshare.1595889_D87	http://dx.doi.org/10.6084/m9.figshare.1595889	assay metadata	ISA_BodyWeight.xlsx	figshare	doi:10.6084/m9.figshare.1595889_D89	http://dx.doi.org/10.6084/m9.figshare.1595889	pMRTP	2	whole animal
pMRTP_2M_Organism	Body weight	920057-treat	Body_Weight_RawData.xlsx	figshare	doi:10.6084/m9.figshare.1595889_D87	http://dx.doi.org/10.6084/m9.figshare.1595889	assay metadata	ISA_BodyWeight.xlsx	figshare	doi:10.6084/m9.figshare.1595889_D89	http://dx.doi.org/10.6084/m9.figshare.1595889	pMRTP	2	whole animal
Sham_3M_Organism	Body weight	920058-treat	Body_Weight_RawData.xlsx	figshare	doi:10.6084/m9.figshare.1595889_D87	http://dx.doi.org/10.6084/m9.figshare.1595889	assay metadata	ISA_BodyWeight.xlsx	figshare	doi:10.6084/m9.figshare.1595889_D89	http://dx.doi.org/10.6084/m9.figshare.1595889	Sham	3	whole animal
pMRTP_5M_Organism	Body weight	920060-treat	Body_Weight_RawData.xlsx	figshare	doi:10.6084/m9.figshare.1595889_D87	http://dx.doi.org/10.6084/m9.figshare.1595889	assay metadata	ISA_BodyWeight.xlsx	figshare	doi:10.6084/m9.figshare.1595889_D89	http://dx.doi.org/10.6084/m9.figshare.1595889	pMRTP	5	whole animal
3R4F_1M_Organism	Body weight	920061-treat	Body_Weight_RawData.xlsx	figshare	doi:10.6084/m9.figshare.1595889_D87	http://dx.doi.org/10.6084/m9.figshare.1595889	assay metadata	ISA_BodyWeight.xlsx	figshare	doi:10.6084/m9.figshare.1595889_D89	http://dx.doi.org/10.6084/m9.figshare.1595889	3R4F	1	whole animal
Switch_7M_Organism	Body weight	920062-treat	Body_Weight_RawData.xlsx	figshare	doi:10.6084/m9.figshare.1595889_D87	http://dx.doi.org/10.6084/m9.figshare.1595889	assay metadata	ISA_BodyWeight.xlsx	figshare	doi:10.6084/m9.figshare.1595889_D89	http://dx.doi.org/10.6084/m9.figshare.1595889	Switch	7	whole animal
pMRTP_7M_Organism	Body weight	920063-treat	Body_Weight_RawData.xlsx	figshare	doi:10.6084/m9.figshare.1595889_D87	http://dx.doi.org/10.6084/m9.figshare.1595889	assay metadata	ISA_BodyWeight.xlsx	figshare	doi:10.6084/m9.figshare.1595889_D89	http://dx.doi.org/10.6084/m9.figshare.1595889	pMRTP	7	whole animal
3R4F_3M_Organism	Body weight	920064-treat	Body_Weight_RawData.xlsx	figshare	doi:10.6084/m9.figshare.1595889_D87	http://dx.doi.org/10.6084/m9.figshare.1595889	assay metadata	ISA_BodyWeight.xlsx	figshare	doi:10.6084/m9.figshare.1595889_D89	http://dx.doi.org/10.6084/m9.figshare.1595889	3R4F	3	whole animal
3R4F_3M_Organism	Body weight	920065-treat	Body_Weight_RawData.xlsx	figshare	doi:10.6084/m9.figshare.1595889_D87	http://dx.doi.org/10.6084/m9.figshare.1595889	assay metadata	ISA_BodyWeight.xlsx	figshare	doi:10.6084/m9.figshare.1595889_D89	http://dx.doi.org/10.6084/m9.figshare.1595889	3R4F	3	whole animal
pMRTP_3M_Organism	Body weight	920066-treat	Body_Weight_RawData.xlsx	figshare	doi:10.6084/m9.figshare.1595889_D87	http://dx.doi.org/10.6084/m9.figshare.1595889	assay metadata	ISA_BodyWeight.xlsx	figshare	doi:10.6084/m9.figshare.1595889_D89	http://dx.doi.org/10.6084/m9.figshare.1595889	pMRTP	3	whole animal
Switch_3M_Organism	Body weight	920067-treat	Body_Weight_RawData.xlsx	figshare	doi:10.6084/m9.figshare.1595889_D87	http://dx.doi.org/10.6084/m9.figshare.1595889	assay metadata	ISA_BodyWeight.xlsx	figshare	doi:10.6084/m9.figshare.1595889_D89	http://dx.doi.org/10.6084/m9.figshare.1595889	Switch	3	whole animal
3R4F_2M_Organism	Body weight	920068-treat	Body_Weight_RawData.xlsx	figshare	doi:10.6084/m9.figshare.1595889_D87	http://dx.doi.org/10.6084/m9.figshare.1595889	assay metadata	ISA_BodyWeight.xlsx	figshare	doi:10.6084/m9.figshare.1595889_D89	http://dx.doi.org/10.6084/m9.figshare.1595889	3R4F	2	whole animal
3R4F_1M_Organism	Body weight	920069-treat	Body_Weight_RawData.xlsx	figshare	doi:10.6084/m9.figshare.1595889_D87	http://dx.doi.org/10.6084/m9.figshare.1595889	assay metadata	ISA_BodyWeight.xlsx	figshare	doi:10.6084/m9.figshare.1595889_D89	http://dx.doi.org/10.6084/m9.figshare.1595889	3R4F	1	whole animal
pMRTP_2M_Organism	Body weight	920070-treat	Body_Weight_RawData.xlsx	figshare	doi:10.6084/m9.figshare.1595889_D87	http://dx.doi.org/10.6084/m9.figshare.1595889	assay metadata	ISA_BodyWeight.xlsx	figshare	doi:10.6084/m9.figshare.1595889_D89	http://dx.doi.org/10.6084/m9.figshare.1595889	pMRTP	2	whole animal
Sham_4M_Organism	Body weight	920071-treat	Body_Weight_RawData.xlsx	figshare	doi:10.6084/m9.figshare.1595889_D87	http://dx.doi.org/10.6084/m9.figshare.1595889	assay metadata	ISA_BodyWeight.xlsx	figshare	doi:10.6084/m9.figshare.1595889_D89	http://dx.doi.org/10.6084/m9.figshare.1595889	Sham	4	whole animal
3R4F_7M_Organism	Body weight	920072-treat	Body_Weight_RawData.xlsx	figshare	doi:10.6084/m9.figshare.1595889_D87	http://dx.doi.org/10.6084/m9.figshare.1595889	assay metadata	ISA_BodyWeight.xlsx	figshare	doi:10.6084/m9.figshare.1595889_D89	http://dx.doi.org/10.6084/m9.figshare.1595889	3R4F	7	whole animal
pMRTP_3M_Organism	Body weight	920073-treat	Body_Weight_RawData.xlsx	figshare	doi:10.6084/m9.figshare.1595889_D87	http://dx.doi.org/10.6084/m9.figshare.1595889	assay metadata	ISA_BodyWeight.xlsx	figshare	doi:10.6084/m9.figshare.1595889_D89	http://dx.doi.org/10.6084/m9.figshare.1595889	pMRTP	3	whole animal
Sham_2M_Organism	Body weight	920074-treat	Body_Weight_RawData.xlsx	figshare	doi:10.6084/m9.figshare.1595889_D87	http://dx.doi.org/10.6084/m9.figshare.1595889	assay metadata	ISA_BodyWeight.xlsx	figshare	doi:10.6084/m9.figshare.1595889_D89	http://dx.doi.org/10.6084/m9.figshare.1595889	Sham	2	whole animal
3R4F_4M_Organism	Body weight	920075-treat	Body_Weight_RawData.xlsx	figshare	doi:10.6084/m9.figshare.1595889_D87	http://dx.doi.org/10.6084/m9.figshare.1595889	assay metadata	ISA_BodyWeight.xlsx	figshare	doi:10.6084/m9.figshare.1595889_D89	http://dx.doi.org/10.6084/m9.figshare.1595889	3R4F	4	whole animal
pMRTP_5M_Organism	Body weight	920076-treat	Body_Weight_RawData.xlsx	figshare	doi:10.6084/m9.figshare.1595889_D87	http://dx.doi.org/10.6084/m9.figshare.1595889	assay metadata	ISA_BodyWeight.xlsx	figshare	doi:10.6084/m9.figshare.1595889_D89	http://dx.doi.org/10.6084/m9.figshare.1595889	pMRTP	5	whole animal
3R4F_7M_Organism	Body weight	920077-treat	Body_Weight_RawData.xlsx	figshare	doi:10.6084/m9.figshare.1595889_D87	http://dx.doi.org/10.6084/m9.figshare.1595889	assay metadata	ISA_BodyWeight.xlsx	figshare	doi:10.6084/m9.figshare.1595889_D89	http://dx.doi.org/10.6084/m9.figshare.1595889	3R4F	7	whole animal
3R4F_7M_Organism	Body weight	920078-treat	Body_Weight_RawData.xlsx	figshare	doi:10.6084/m9.figshare.1595889_D87	http://dx.doi.org/10.6084/m9.figshare.1595889	assay metadata	ISA_BodyWeight.xlsx	figshare	doi:10.6084/m9.figshare.1595889_D89	http://dx.doi.org/10.6084/m9.figshare.1595889	3R4F	7	whole animal
Switch_3M_Organism	Body weight	920079-treat	Body_Weight_RawData.xlsx	figshare	doi:10.6084/m9.figshare.1595889_D87	http://dx.doi.org/10.6084/m9.figshare.1595889	assay metadata	ISA_BodyWeight.xlsx	figshare	doi:10.6084/m9.figshare.1595889_D89	http://dx.doi.org/10.6084/m9.figshare.1595889	Switch	3	whole animal
Cess_3M_Organism	Body weight	920080-treat	Body_Weight_RawData.xlsx	figshare	doi:10.6084/m9.figshare.1595889_D87	http://dx.doi.org/10.6084/m9.figshare.1595889	assay metadata	ISA_BodyWeight.xlsx	figshare	doi:10.6084/m9.figshare.1595889_D89	http://dx.doi.org/10.6084/m9.figshare.1595889	Cess	3	whole animal
3R4F_1M_Organism	Body weight	920081-treat	Body_Weight_RawData.xlsx	figshare	doi:10.6084/m9.figshare.1595889_D87	http://dx.doi.org/10.6084/m9.figshare.1595889	assay metadata	ISA_BodyWeight.xlsx	figshare	doi:10.6084/m9.figshare.1595889_D89	http://dx.doi.org/10.6084/m9.figshare.1595889	3R4F	1	whole animal
pMRTP_4M_Organism	Body weight	920082-treat	Body_Weight_RawData.xlsx	figshare	doi:10.6084/m9.figshare.1595889_D87	http://dx.doi.org/10.6084/m9.figshare.1595889	assay metadata	ISA_BodyWeight.xlsx	figshare	doi:10.6084/m9.figshare.1595889_D89	http://dx.doi.org/10.6084/m9.figshare.1595889	pMRTP	4	whole animal
pMRTP_3M_Organism	Body weight	920083-treat	Body_Weight_RawData.xlsx	figshare	doi:10.6084/m9.figshare.1595889_D87	http://dx.doi.org/10.6084/m9.figshare.1595889	assay metadata	ISA_BodyWeight.xlsx	figshare	doi:10.6084/m9.figshare.1595889_D89	http://dx.doi.org/10.6084/m9.figshare.1595889	pMRTP	3	whole animal
Sham_7M_Organism	Body weight	920084-treat	Body_Weight_RawData.xlsx	figshare	doi:10.6084/m9.figshare.1595889_D87	http://dx.doi.org/10.6084/m9.figshare.1595889	assay metadata	ISA_BodyWeight.xlsx	figshare	doi:10.6084/m9.figshare.1595889_D89	http://dx.doi.org/10.6084/m9.figshare.1595889	Sham	7	whole animal
Switch_7M_Organism	Body weight	920085-treat	Body_Weight_RawData.xlsx	figshare	doi:10.6084/m9.figshare.1595889_D87	http://dx.doi.org/10.6084/m9.figshare.1595889	assay metadata	ISA_BodyWeight.xlsx	figshare	doi:10.6084/m9.figshare.1595889_D89	http://dx.doi.org/10.6084/m9.figshare.1595889	Switch	7	whole animal
Cess_5M_Organism	Body weight	920086-treat	Body_Weight_RawData.xlsx	figshare	doi:10.6084/m9.figshare.1595889_D87	http://dx.doi.org/10.6084/m9.figshare.1595889	assay metadata	ISA_BodyWeight.xlsx	figshare	doi:10.6084/m9.figshare.1595889_D89	http://dx.doi.org/10.6084/m9.figshare.1595889	Cess	5	whole animal
Cess_7M_Organism	Body weight	920087-treat	Body_Weight_RawData.xlsx	figshare	doi:10.6084/m9.figshare.1595889_D87	http://dx.doi.org/10.6084/m9.figshare.1595889	assay metadata	ISA_BodyWeight.xlsx	figshare	doi:10.6084/m9.figshare.1595889_D89	http://dx.doi.org/10.6084/m9.figshare.1595889	Cess	7	whole animal
Sham_5M_Organism	Body weight	920088-treat	Body_Weight_RawData.xlsx	figshare	doi:10.6084/m9.figshare.1595889_D87	http://dx.doi.org/10.6084/m9.figshare.1595889	assay metadata	ISA_BodyWeight.xlsx	figshare	doi:10.6084/m9.figshare.1595889_D89	http://dx.doi.org/10.6084/m9.figshare.1595889	Sham	5	whole animal
3R4F_1M_Organism	Body weight	920089-treat	Body_Weight_RawData.xlsx	figshare	doi:10.6084/m9.figshare.1595889_D87	http://dx.doi.org/10.6084/m9.figshare.1595889	assay metadata	ISA_BodyWeight.xlsx	figshare	doi:10.6084/m9.figshare.1595889_D89	http://dx.doi.org/10.6084/m9.figshare.1595889	3R4F	1	whole animal
Sham_5M_Organism	Body weight	920090-treat	Body_Weight_RawData.xlsx	figshare	doi:10.6084/m9.figshare.1595889_D87	http://dx.doi.org/10.6084/m9.figshare.1595889	assay metadata	ISA_BodyWeight.xlsx	figshare	doi:10.6084/m9.figshare.1595889_D89	http://dx.doi.org/10.6084/m9.figshare.1595889	Sham	5	whole animal
pMRTP_2M_Organism	Body weight	920091-treat	Body_Weight_RawData.xlsx	figshare	doi:10.6084/m9.figshare.1595889_D87	http://dx.doi.org/10.6084/m9.figshare.1595889	assay metadata	ISA_BodyWeight.xlsx	figshare	doi:10.6084/m9.figshare.1595889_D89	http://dx.doi.org/10.6084/m9.figshare.1595889	pMRTP	2	whole animal
3R4F_3M_Organism	Body weight	920092-treat	Body_Weight_RawData.xlsx	figshare	doi:10.6084/m9.figshare.1595889_D87	http://dx.doi.org/10.6084/m9.figshare.1595889	assay metadata	ISA_BodyWeight.xlsx	figshare	doi:10.6084/m9.figshare.1595889_D89	http://dx.doi.org/10.6084/m9.figshare.1595889	3R4F	3	whole animal
3R4F_2M_Organism	Body weight	920093-treat	Body_Weight_RawData.xlsx	figshare	doi:10.6084/m9.figshare.1595889_D87	http://dx.doi.org/10.6084/m9.figshare.1595889	assay metadata	ISA_BodyWeight.xlsx	figshare	doi:10.6084/m9.figshare.1595889_D89	http://dx.doi.org/10.6084/m9.figshare.1595889	3R4F	2	whole animal
3R4F_3M_Organism	Body weight	920094-treat	Body_Weight_RawData.xlsx	figshare	doi:10.6084/m9.figshare.1595889_D87	http://dx.doi.org/10.6084/m9.figshare.1595889	assay metadata	ISA_BodyWeight.xlsx	figshare	doi:10.6084/m9.figshare.1595889_D89	http://dx.doi.org/10.6084/m9.figshare.1595889	3R4F	3	whole animal
Switch_7M_Organism	Body weight	920095-treat	Body_Weight_RawData.xlsx	figshare	doi:10.6084/m9.figshare.1595889_D87	http://dx.doi.org/10.6084/m9.figshare.1595889	assay metadata	ISA_BodyWeight.xlsx	figshare	doi:10.6084/m9.figshare.1595889_D89	http://dx.doi.org/10.6084/m9.figshare.1595889	Switch	7	whole animal
pMRTP_5M_Organism	Body weight	920096-treat	Body_Weight_RawData.xlsx	figshare	doi:10.6084/m9.figshare.1595889_D87	http://dx.doi.org/10.6084/m9.figshare.1595889	assay metadata	ISA_BodyWeight.xlsx	figshare	doi:10.6084/m9.figshare.1595889_D89	http://dx.doi.org/10.6084/m9.figshare.1595889	pMRTP	5	whole animal
Sham_4M_Organism	Body weight	920097-treat	Body_Weight_RawData.xlsx	figshare	doi:10.6084/m9.figshare.1595889_D87	http://dx.doi.org/10.6084/m9.figshare.1595889	assay metadata	ISA_BodyWeight.xlsx	figshare	doi:10.6084/m9.figshare.1595889_D89	http://dx.doi.org/10.6084/m9.figshare.1595889	Sham	4	whole animal
pMRTP_7M_Organism	Body weight	920098-treat	Body_Weight_RawData.xlsx	figshare	doi:10.6084/m9.figshare.1595889_D87	http://dx.doi.org/10.6084/m9.figshare.1595889	assay metadata	ISA_BodyWeight.xlsx	figshare	doi:10.6084/m9.figshare.1595889_D89	http://dx.doi.org/10.6084/m9.figshare.1595889	pMRTP	7	whole animal
Cess_5M_Organism	Body weight	920099-treat	Body_Weight_RawData.xlsx	figshare	doi:10.6084/m9.figshare.1595889_D87	http://dx.doi.org/10.6084/m9.figshare.1595889	assay metadata	ISA_BodyWeight.xlsx	figshare	doi:10.6084/m9.figshare.1595889_D89	http://dx.doi.org/10.6084/m9.figshare.1595889	Cess	5	whole animal
Cess_7M_Organism	Body weight	920100-treat	Body_Weight_RawData.xlsx	figshare	doi:10.6084/m9.figshare.1595889_D87	http://dx.doi.org/10.6084/m9.figshare.1595889	assay metadata	ISA_BodyWeight.xlsx	figshare	doi:10.6084/m9.figshare.1595889_D89	http://dx.doi.org/10.6084/m9.figshare.1595889	Cess	7	whole animal
3R4F_5M_Organism	Body weight	920101-treat	Body_Weight_RawData.xlsx	figshare	doi:10.6084/m9.figshare.1595889_D87	http://dx.doi.org/10.6084/m9.figshare.1595889	assay metadata	ISA_BodyWeight.xlsx	figshare	doi:10.6084/m9.figshare.1595889_D89	http://dx.doi.org/10.6084/m9.figshare.1595889	3R4F	5	whole animal
Cess_7M_Organism	Body weight	920102-treat	Body_Weight_RawData.xlsx	figshare	doi:10.6084/m9.figshare.1595889_D87	http://dx.doi.org/10.6084/m9.figshare.1595889	assay metadata	ISA_BodyWeight.xlsx	figshare	doi:10.6084/m9.figshare.1595889_D89	http://dx.doi.org/10.6084/m9.figshare.1595889	Cess	7	whole animal
Sham_7M_Organism	Body weight	920103-treat	Body_Weight_RawData.xlsx	figshare	doi:10.6084/m9.figshare.1595889_D87	http://dx.doi.org/10.6084/m9.figshare.1595889	assay metadata	ISA_BodyWeight.xlsx	figshare	doi:10.6084/m9.figshare.1595889_D89	http://dx.doi.org/10.6084/m9.figshare.1595889	Sham	7	whole animal
Switch_3M_Organism	Body weight	920104-treat	Body_Weight_RawData.xlsx	figshare	doi:10.6084/m9.figshare.1595889_D87	http://dx.doi.org/10.6084/m9.figshare.1595889	assay metadata	ISA_BodyWeight.xlsx	figshare	doi:10.6084/m9.figshare.1595889_D89	http://dx.doi.org/10.6084/m9.figshare.1595889	Switch	3	whole animal
3R4F_7M_Organism	Body weight	920105-treat	Body_Weight_RawData.xlsx	figshare	doi:10.6084/m9.figshare.1595889_D87	http://dx.doi.org/10.6084/m9.figshare.1595889	assay metadata	ISA_BodyWeight.xlsx	figshare	doi:10.6084/m9.figshare.1595889_D89	http://dx.doi.org/10.6084/m9.figshare.1595889	3R4F	7	whole animal
Cess_7M_Organism	Body weight	920106-treat	Body_Weight_RawData.xlsx	figshare	doi:10.6084/m9.figshare.1595889_D87	http://dx.doi.org/10.6084/m9.figshare.1595889	assay metadata	ISA_BodyWeight.xlsx	figshare	doi:10.6084/m9.figshare.1595889_D89	http://dx.doi.org/10.6084/m9.figshare.1595889	Cess	7	whole animal
Sham_1M_Organism	Body weight	920107-treat	Body_Weight_RawData.xlsx	figshare	doi:10.6084/m9.figshare.1595889_D87	http://dx.doi.org/10.6084/m9.figshare.1595889	assay metadata	ISA_BodyWeight.xlsx	figshare	doi:10.6084/m9.figshare.1595889_D89	http://dx.doi.org/10.6084/m9.figshare.1595889	Sham	1	whole animal
Switch_5M_Organism	Body weight	920108-treat	Body_Weight_RawData.xlsx	figshare	doi:10.6084/m9.figshare.1595889_D87	http://dx.doi.org/10.6084/m9.figshare.1595889	assay metadata	ISA_BodyWeight.xlsx	figshare	doi:10.6084/m9.figshare.1595889_D89	http://dx.doi.org/10.6084/m9.figshare.1595889	Switch	5	whole animal
3R4F_7M_Organism	Body weight	920109-treat	Body_Weight_RawData.xlsx	figshare	doi:10.6084/m9.figshare.1595889_D87	http://dx.doi.org/10.6084/m9.figshare.1595889	assay metadata	ISA_BodyWeight.xlsx	figshare	doi:10.6084/m9.figshare.1595889_D89	http://dx.doi.org/10.6084/m9.figshare.1595889	3R4F	7	whole animal
Sham_2M_Organism	Body weight	920110-treat	Body_Weight_RawData.xlsx	figshare	doi:10.6084/m9.figshare.1595889_D87	http://dx.doi.org/10.6084/m9.figshare.1595889	assay metadata	ISA_BodyWeight.xlsx	figshare	doi:10.6084/m9.figshare.1595889_D89	http://dx.doi.org/10.6084/m9.figshare.1595889	Sham	2	whole animal
pMRTP_1M_Organism	Body weight	920111-treat	Body_Weight_RawData.xlsx	figshare	doi:10.6084/m9.figshare.1595889_D87	http://dx.doi.org/10.6084/m9.figshare.1595889	assay metadata	ISA_BodyWeight.xlsx	figshare	doi:10.6084/m9.figshare.1595889_D89	http://dx.doi.org/10.6084/m9.figshare.1595889	pMRTP	1	whole animal
Sham_5M_Organism	Body weight	920112-treat	Body_Weight_RawData.xlsx	figshare	doi:10.6084/m9.figshare.1595889_D87	http://dx.doi.org/10.6084/m9.figshare.1595889	assay metadata	ISA_BodyWeight.xlsx	figshare	doi:10.6084/m9.figshare.1595889_D89	http://dx.doi.org/10.6084/m9.figshare.1595889	Sham	5	whole animal
pMRTP_7M_Organism	Body weight	920113-treat	Body_Weight_RawData.xlsx	figshare	doi:10.6084/m9.figshare.1595889_D87	http://dx.doi.org/10.6084/m9.figshare.1595889	assay metadata	ISA_BodyWeight.xlsx	figshare	doi:10.6084/m9.figshare.1595889_D89	http://dx.doi.org/10.6084/m9.figshare.1595889	pMRTP	7	whole animal
3R4F_2M_Organism	Body weight	920114-treat	Body_Weight_RawData.xlsx	figshare	doi:10.6084/m9.figshare.1595889_D87	http://dx.doi.org/10.6084/m9.figshare.1595889	assay metadata	ISA_BodyWeight.xlsx	figshare	doi:10.6084/m9.figshare.1595889_D89	http://dx.doi.org/10.6084/m9.figshare.1595889	3R4F	2	whole animal
Switch_3M_Organism	Body weight	920115-treat	Body_Weight_RawData.xlsx	figshare	doi:10.6084/m9.figshare.1595889_D87	http://dx.doi.org/10.6084/m9.figshare.1595889	assay metadata	ISA_BodyWeight.xlsx	figshare	doi:10.6084/m9.figshare.1595889_D89	http://dx.doi.org/10.6084/m9.figshare.1595889	Switch	3	whole animal
pMRTP_7M_Organism	Body weight	920116-treat	Body_Weight_RawData.xlsx	figshare	doi:10.6084/m9.figshare.1595889_D87	http://dx.doi.org/10.6084/m9.figshare.1595889	assay metadata	ISA_BodyWeight.xlsx	figshare	doi:10.6084/m9.figshare.1595889_D89	http://dx.doi.org/10.6084/m9.figshare.1595889	pMRTP	7	whole animal
3R4F_7M_Organism	Body weight	920117-treat	Body_Weight_RawData.xlsx	figshare	doi:10.6084/m9.figshare.1595889_D87	http://dx.doi.org/10.6084/m9.figshare.1595889	assay metadata	ISA_BodyWeight.xlsx	figshare	doi:10.6084/m9.figshare.1595889_D89	http://dx.doi.org/10.6084/m9.figshare.1595889	3R4F	7	whole animal
Sham_4M_Organism	Body weight	920118-treat	Body_Weight_RawData.xlsx	figshare	doi:10.6084/m9.figshare.1595889_D87	http://dx.doi.org/10.6084/m9.figshare.1595889	assay metadata	ISA_BodyWeight.xlsx	figshare	doi:10.6084/m9.figshare.1595889_D89	http://dx.doi.org/10.6084/m9.figshare.1595889	Sham	4	whole animal
Cess_3M_Organism	Body weight	920119-treat	Body_Weight_RawData.xlsx	figshare	doi:10.6084/m9.figshare.1595889_D87	http://dx.doi.org/10.6084/m9.figshare.1595889	assay metadata	ISA_BodyWeight.xlsx	figshare	doi:10.6084/m9.figshare.1595889_D89	http://dx.doi.org/10.6084/m9.figshare.1595889	Cess	3	whole animal
Cess_7M_Organism	Body weight	920120-treat	Body_Weight_RawData.xlsx	figshare	doi:10.6084/m9.figshare.1595889_D87	http://dx.doi.org/10.6084/m9.figshare.1595889	assay metadata	ISA_BodyWeight.xlsx	figshare	doi:10.6084/m9.figshare.1595889_D89	http://dx.doi.org/10.6084/m9.figshare.1595889	Cess	7	whole animal
Sham_4M_Organism	Body weight	920122-treat	Body_Weight_RawData.xlsx	figshare	doi:10.6084/m9.figshare.1595889_D87	http://dx.doi.org/10.6084/m9.figshare.1595889	assay metadata	ISA_BodyWeight.xlsx	figshare	doi:10.6084/m9.figshare.1595889_D89	http://dx.doi.org/10.6084/m9.figshare.1595889	Sham	4	whole animal
pMRTP_5M_Organism	Body weight	920123-treat	Body_Weight_RawData.xlsx	figshare	doi:10.6084/m9.figshare.1595889_D87	http://dx.doi.org/10.6084/m9.figshare.1595889	assay metadata	ISA_BodyWeight.xlsx	figshare	doi:10.6084/m9.figshare.1595889_D89	http://dx.doi.org/10.6084/m9.figshare.1595889	pMRTP	5	whole animal
3R4F_5M_Organism	Body weight	920124-treat	Body_Weight_RawData.xlsx	figshare	doi:10.6084/m9.figshare.1595889_D87	http://dx.doi.org/10.6084/m9.figshare.1595889	assay metadata	ISA_BodyWeight.xlsx	figshare	doi:10.6084/m9.figshare.1595889_D89	http://dx.doi.org/10.6084/m9.figshare.1595889	3R4F	5	whole animal
Sham_4M_Organism	Body weight	920125-treat	Body_Weight_RawData.xlsx	figshare	doi:10.6084/m9.figshare.1595889_D87	http://dx.doi.org/10.6084/m9.figshare.1595889	assay metadata	ISA_BodyWeight.xlsx	figshare	doi:10.6084/m9.figshare.1595889_D89	http://dx.doi.org/10.6084/m9.figshare.1595889	Sham	4	whole animal
Sham_5M_Organism	Body weight	920126-treat	Body_Weight_RawData.xlsx	figshare	doi:10.6084/m9.figshare.1595889_D87	http://dx.doi.org/10.6084/m9.figshare.1595889	assay metadata	ISA_BodyWeight.xlsx	figshare	doi:10.6084/m9.figshare.1595889_D89	http://dx.doi.org/10.6084/m9.figshare.1595889	Sham	5	whole animal
pMRTP_5M_Organism	Body weight	920127-treat	Body_Weight_RawData.xlsx	figshare	doi:10.6084/m9.figshare.1595889_D87	http://dx.doi.org/10.6084/m9.figshare.1595889	assay metadata	ISA_BodyWeight.xlsx	figshare	doi:10.6084/m9.figshare.1595889_D89	http://dx.doi.org/10.6084/m9.figshare.1595889	pMRTP	5	whole animal
pMRTP_7M_Organism	Body weight	920128-treat	Body_Weight_RawData.xlsx	figshare	doi:10.6084/m9.figshare.1595889_D87	http://dx.doi.org/10.6084/m9.figshare.1595889	assay metadata	ISA_BodyWeight.xlsx	figshare	doi:10.6084/m9.figshare.1595889_D89	http://dx.doi.org/10.6084/m9.figshare.1595889	pMRTP	7	whole animal
Switch_5M_Organism	Body weight	920129-treat	Body_Weight_RawData.xlsx	figshare	doi:10.6084/m9.figshare.1595889_D87	http://dx.doi.org/10.6084/m9.figshare.1595889	assay metadata	ISA_BodyWeight.xlsx	figshare	doi:10.6084/m9.figshare.1595889_D89	http://dx.doi.org/10.6084/m9.figshare.1595889	Switch	5	whole animal
Sham_5M_Organism	Body weight	920130-treat	Body_Weight_RawData.xlsx	figshare	doi:10.6084/m9.figshare.1595889_D87	http://dx.doi.org/10.6084/m9.figshare.1595889	assay metadata	ISA_BodyWeight.xlsx	figshare	doi:10.6084/m9.figshare.1595889_D89	http://dx.doi.org/10.6084/m9.figshare.1595889	Sham	5	whole animal
Sham_2M_Organism	Body weight	920131-treat	Body_Weight_RawData.xlsx	figshare	doi:10.6084/m9.figshare.1595889_D87	http://dx.doi.org/10.6084/m9.figshare.1595889	assay metadata	ISA_BodyWeight.xlsx	figshare	doi:10.6084/m9.figshare.1595889_D89	http://dx.doi.org/10.6084/m9.figshare.1595889	Sham	2	whole animal
pMRTP_3M_Organism	Body weight	920132-treat	Body_Weight_RawData.xlsx	figshare	doi:10.6084/m9.figshare.1595889_D87	http://dx.doi.org/10.6084/m9.figshare.1595889	assay metadata	ISA_BodyWeight.xlsx	figshare	doi:10.6084/m9.figshare.1595889_D89	http://dx.doi.org/10.6084/m9.figshare.1595889	pMRTP	3	whole animal
pMRTP_1M_Organism	Body weight	920133-treat	Body_Weight_RawData.xlsx	figshare	doi:10.6084/m9.figshare.1595889_D87	http://dx.doi.org/10.6084/m9.figshare.1595889	assay metadata	ISA_BodyWeight.xlsx	figshare	doi:10.6084/m9.figshare.1595889_D89	http://dx.doi.org/10.6084/m9.figshare.1595889	pMRTP	1	whole animal
Sham_4M_Organism	Body weight	920134-treat	Body_Weight_RawData.xlsx	figshare	doi:10.6084/m9.figshare.1595889_D87	http://dx.doi.org/10.6084/m9.figshare.1595889	assay metadata	ISA_BodyWeight.xlsx	figshare	doi:10.6084/m9.figshare.1595889_D89	http://dx.doi.org/10.6084/m9.figshare.1595889	Sham	4	whole animal
Sham_7M_Organism	Body weight	920135-treat	Body_Weight_RawData.xlsx	figshare	doi:10.6084/m9.figshare.1595889_D87	http://dx.doi.org/10.6084/m9.figshare.1595889	assay metadata	ISA_BodyWeight.xlsx	figshare	doi:10.6084/m9.figshare.1595889_D89	http://dx.doi.org/10.6084/m9.figshare.1595889	Sham	7	whole animal
3R4F_3M_Organism	Body weight	920136-treat	Body_Weight_RawData.xlsx	figshare	doi:10.6084/m9.figshare.1595889_D87	http://dx.doi.org/10.6084/m9.figshare.1595889	assay metadata	ISA_BodyWeight.xlsx	figshare	doi:10.6084/m9.figshare.1595889_D89	http://dx.doi.org/10.6084/m9.figshare.1595889	3R4F	3	whole animal
3R4F_1M_Organism	Body weight	920137-treat	Body_Weight_RawData.xlsx	figshare	doi:10.6084/m9.figshare.1595889_D87	http://dx.doi.org/10.6084/m9.figshare.1595889	assay metadata	ISA_BodyWeight.xlsx	figshare	doi:10.6084/m9.figshare.1595889_D89	http://dx.doi.org/10.6084/m9.figshare.1595889	3R4F	1	whole animal
Sham_3M_Organism	Body weight	920138-treat	Body_Weight_RawData.xlsx	figshare	doi:10.6084/m9.figshare.1595889_D87	http://dx.doi.org/10.6084/m9.figshare.1595889	assay metadata	ISA_BodyWeight.xlsx	figshare	doi:10.6084/m9.figshare.1595889_D89	http://dx.doi.org/10.6084/m9.figshare.1595889	Sham	3	whole animal
pMRTP_7M_Organism	Body weight	920139-treat	Body_Weight_RawData.xlsx	figshare	doi:10.6084/m9.figshare.1595889_D87	http://dx.doi.org/10.6084/m9.figshare.1595889	assay metadata	ISA_BodyWeight.xlsx	figshare	doi:10.6084/m9.figshare.1595889_D89	http://dx.doi.org/10.6084/m9.figshare.1595889	pMRTP	7	whole animal
Sham_4M_Organism	Body weight	920140-treat	Body_Weight_RawData.xlsx	figshare	doi:10.6084/m9.figshare.1595889_D87	http://dx.doi.org/10.6084/m9.figshare.1595889	assay metadata	ISA_BodyWeight.xlsx	figshare	doi:10.6084/m9.figshare.1595889_D89	http://dx.doi.org/10.6084/m9.figshare.1595889	Sham	4	whole animal
pMRTP_3M_Organism	Body weight	920141-treat	Body_Weight_RawData.xlsx	figshare	doi:10.6084/m9.figshare.1595889_D87	http://dx.doi.org/10.6084/m9.figshare.1595889	assay metadata	ISA_BodyWeight.xlsx	figshare	doi:10.6084/m9.figshare.1595889_D89	http://dx.doi.org/10.6084/m9.figshare.1595889	pMRTP	3	whole animal
Switch_7M_Organism	Body weight	920142-treat	Body_Weight_RawData.xlsx	figshare	doi:10.6084/m9.figshare.1595889_D87	http://dx.doi.org/10.6084/m9.figshare.1595889	assay metadata	ISA_BodyWeight.xlsx	figshare	doi:10.6084/m9.figshare.1595889_D89	http://dx.doi.org/10.6084/m9.figshare.1595889	Switch	7	whole animal
Cess_3M_Organism	Body weight	920143-treat	Body_Weight_RawData.xlsx	figshare	doi:10.6084/m9.figshare.1595889_D87	http://dx.doi.org/10.6084/m9.figshare.1595889	assay metadata	ISA_BodyWeight.xlsx	figshare	doi:10.6084/m9.figshare.1595889_D89	http://dx.doi.org/10.6084/m9.figshare.1595889	Cess	3	whole animal
pMRTP_1M_Organism	Body weight	920144-treat	Body_Weight_RawData.xlsx	figshare	doi:10.6084/m9.figshare.1595889_D87	http://dx.doi.org/10.6084/m9.figshare.1595889	assay metadata	ISA_BodyWeight.xlsx	figshare	doi:10.6084/m9.figshare.1595889_D89	http://dx.doi.org/10.6084/m9.figshare.1595889	pMRTP	1	whole animal
Cess_5M_Organism	Body weight	920145-treat	Body_Weight_RawData.xlsx	figshare	doi:10.6084/m9.figshare.1595889_D87	http://dx.doi.org/10.6084/m9.figshare.1595889	assay metadata	ISA_BodyWeight.xlsx	figshare	doi:10.6084/m9.figshare.1595889_D89	http://dx.doi.org/10.6084/m9.figshare.1595889	Cess	5	whole animal
pMRTP_2M_Organism	Body weight	920146-treat	Body_Weight_RawData.xlsx	figshare	doi:10.6084/m9.figshare.1595889_D87	http://dx.doi.org/10.6084/m9.figshare.1595889	assay metadata	ISA_BodyWeight.xlsx	figshare	doi:10.6084/m9.figshare.1595889_D89	http://dx.doi.org/10.6084/m9.figshare.1595889	pMRTP	2	whole animal
Sham_1M_Organism	Body weight	920148-treat	Body_Weight_RawData.xlsx	figshare	doi:10.6084/m9.figshare.1595889_D87	http://dx.doi.org/10.6084/m9.figshare.1595889	assay metadata	ISA_BodyWeight.xlsx	figshare	doi:10.6084/m9.figshare.1595889_D89	http://dx.doi.org/10.6084/m9.figshare.1595889	Sham	1	whole animal
Cess_5M_Organism	Body weight	920149-treat	Body_Weight_RawData.xlsx	figshare	doi:10.6084/m9.figshare.1595889_D87	http://dx.doi.org/10.6084/m9.figshare.1595889	assay metadata	ISA_BodyWeight.xlsx	figshare	doi:10.6084/m9.figshare.1595889_D89	http://dx.doi.org/10.6084/m9.figshare.1595889	Cess	5	whole animal
Sham_4M_Organism	Body weight	920150-treat	Body_Weight_RawData.xlsx	figshare	doi:10.6084/m9.figshare.1595889_D87	http://dx.doi.org/10.6084/m9.figshare.1595889	assay metadata	ISA_BodyWeight.xlsx	figshare	doi:10.6084/m9.figshare.1595889_D89	http://dx.doi.org/10.6084/m9.figshare.1595889	Sham	4	whole animal
Sham_1M_Organism	Body weight	920151-treat	Body_Weight_RawData.xlsx	figshare	doi:10.6084/m9.figshare.1595889_D87	http://dx.doi.org/10.6084/m9.figshare.1595889	assay metadata	ISA_BodyWeight.xlsx	figshare	doi:10.6084/m9.figshare.1595889_D89	http://dx.doi.org/10.6084/m9.figshare.1595889	Sham	1	whole animal
pMRTP_4M_Organism	Body weight	920152-treat	Body_Weight_RawData.xlsx	figshare	doi:10.6084/m9.figshare.1595889_D87	http://dx.doi.org/10.6084/m9.figshare.1595889	assay metadata	ISA_BodyWeight.xlsx	figshare	doi:10.6084/m9.figshare.1595889_D89	http://dx.doi.org/10.6084/m9.figshare.1595889	pMRTP	4	whole animal
pMRTP_2M_Organism	Body weight	920153-treat	Body_Weight_RawData.xlsx	figshare	doi:10.6084/m9.figshare.1595889_D87	http://dx.doi.org/10.6084/m9.figshare.1595889	assay metadata	ISA_BodyWeight.xlsx	figshare	doi:10.6084/m9.figshare.1595889_D89	http://dx.doi.org/10.6084/m9.figshare.1595889	pMRTP	2	whole animal
Sham_1M_Organism	Body weight	920154-treat	Body_Weight_RawData.xlsx	figshare	doi:10.6084/m9.figshare.1595889_D87	http://dx.doi.org/10.6084/m9.figshare.1595889	assay metadata	ISA_BodyWeight.xlsx	figshare	doi:10.6084/m9.figshare.1595889_D89	http://dx.doi.org/10.6084/m9.figshare.1595889	Sham	1	whole animal
Cess_7M_Organism	Body weight	920155-treat	Body_Weight_RawData.xlsx	figshare	doi:10.6084/m9.figshare.1595889_D87	http://dx.doi.org/10.6084/m9.figshare.1595889	assay metadata	ISA_BodyWeight.xlsx	figshare	doi:10.6084/m9.figshare.1595889_D89	http://dx.doi.org/10.6084/m9.figshare.1595889	Cess	7	whole animal
pMRTP_2M_Organism	Body weight	920156-treat	Body_Weight_RawData.xlsx	figshare	doi:10.6084/m9.figshare.1595889_D87	http://dx.doi.org/10.6084/m9.figshare.1595889	assay metadata	ISA_BodyWeight.xlsx	figshare	doi:10.6084/m9.figshare.1595889_D89	http://dx.doi.org/10.6084/m9.figshare.1595889	pMRTP	2	whole animal
Sham_7M_Organism	Body weight	920157-treat	Body_Weight_RawData.xlsx	figshare	doi:10.6084/m9.figshare.1595889_D87	http://dx.doi.org/10.6084/m9.figshare.1595889	assay metadata	ISA_BodyWeight.xlsx	figshare	doi:10.6084/m9.figshare.1595889_D89	http://dx.doi.org/10.6084/m9.figshare.1595889	Sham	7	whole animal
pMRTP_1M_Organism	Body weight	920158-treat	Body_Weight_RawData.xlsx	figshare	doi:10.6084/m9.figshare.1595889_D87	http://dx.doi.org/10.6084/m9.figshare.1595889	assay metadata	ISA_BodyWeight.xlsx	figshare	doi:10.6084/m9.figshare.1595889_D89	http://dx.doi.org/10.6084/m9.figshare.1595889	pMRTP	1	whole animal
Sham_7M_Organism	Body weight	920159-treat	Body_Weight_RawData.xlsx	figshare	doi:10.6084/m9.figshare.1595889_D87	http://dx.doi.org/10.6084/m9.figshare.1595889	assay metadata	ISA_BodyWeight.xlsx	figshare	doi:10.6084/m9.figshare.1595889_D89	http://dx.doi.org/10.6084/m9.figshare.1595889	Sham	7	whole animal
Sham_5M_Organism	Body weight	920160-treat	Body_Weight_RawData.xlsx	figshare	doi:10.6084/m9.figshare.1595889_D87	http://dx.doi.org/10.6084/m9.figshare.1595889	assay metadata	ISA_BodyWeight.xlsx	figshare	doi:10.6084/m9.figshare.1595889_D89	http://dx.doi.org/10.6084/m9.figshare.1595889	Sham	5	whole animal
3R4F_1M_Organism	Body weight	920161-treat	Body_Weight_RawData.xlsx	figshare	doi:10.6084/m9.figshare.1595889_D87	http://dx.doi.org/10.6084/m9.figshare.1595889	assay metadata	ISA_BodyWeight.xlsx	figshare	doi:10.6084/m9.figshare.1595889_D89	http://dx.doi.org/10.6084/m9.figshare.1595889	3R4F	1	whole animal
3R4F_2M_Organism	Body weight	920163-treat	Body_Weight_RawData.xlsx	figshare	doi:10.6084/m9.figshare.1595889_D87	http://dx.doi.org/10.6084/m9.figshare.1595889	assay metadata	ISA_BodyWeight.xlsx	figshare	doi:10.6084/m9.figshare.1595889_D89	http://dx.doi.org/10.6084/m9.figshare.1595889	3R4F	2	whole animal
3R4F_2M_Organism	Body weight	920164-treat	Body_Weight_RawData.xlsx	figshare	doi:10.6084/m9.figshare.1595889_D87	http://dx.doi.org/10.6084/m9.figshare.1595889	assay metadata	ISA_BodyWeight.xlsx	figshare	doi:10.6084/m9.figshare.1595889_D89	http://dx.doi.org/10.6084/m9.figshare.1595889	3R4F	2	whole animal
Cess_7M_Organism	Body weight	920165-treat	Body_Weight_RawData.xlsx	figshare	doi:10.6084/m9.figshare.1595889_D87	http://dx.doi.org/10.6084/m9.figshare.1595889	assay metadata	ISA_BodyWeight.xlsx	figshare	doi:10.6084/m9.figshare.1595889_D89	http://dx.doi.org/10.6084/m9.figshare.1595889	Cess	7	whole animal
Sham_4M_Organism	Body weight	920166-treat	Body_Weight_RawData.xlsx	figshare	doi:10.6084/m9.figshare.1595889_D87	http://dx.doi.org/10.6084/m9.figshare.1595889	assay metadata	ISA_BodyWeight.xlsx	figshare	doi:10.6084/m9.figshare.1595889_D89	http://dx.doi.org/10.6084/m9.figshare.1595889	Sham	4	whole animal
3R4F_1M_Organism	Body weight	920167-treat	Body_Weight_RawData.xlsx	figshare	doi:10.6084/m9.figshare.1595889_D87	http://dx.doi.org/10.6084/m9.figshare.1595889	assay metadata	ISA_BodyWeight.xlsx	figshare	doi:10.6084/m9.figshare.1595889_D89	http://dx.doi.org/10.6084/m9.figshare.1595889	3R4F	1	whole animal
pMRTP_1M_Organism	Body weight	920168-treat	Body_Weight_RawData.xlsx	figshare	doi:10.6084/m9.figshare.1595889_D87	http://dx.doi.org/10.6084/m9.figshare.1595889	assay metadata	ISA_BodyWeight.xlsx	figshare	doi:10.6084/m9.figshare.1595889_D89	http://dx.doi.org/10.6084/m9.figshare.1595889	pMRTP	1	whole animal
pMRTP_1M_Organism	Body weight	920169-treat	Body_Weight_RawData.xlsx	figshare	doi:10.6084/m9.figshare.1595889_D87	http://dx.doi.org/10.6084/m9.figshare.1595889	assay metadata	ISA_BodyWeight.xlsx	figshare	doi:10.6084/m9.figshare.1595889_D89	http://dx.doi.org/10.6084/m9.figshare.1595889	pMRTP	1	whole animal
3R4F_4M_Organism	Body weight	920170-treat	Body_Weight_RawData.xlsx	figshare	doi:10.6084/m9.figshare.1595889_D87	http://dx.doi.org/10.6084/m9.figshare.1595889	assay metadata	ISA_BodyWeight.xlsx	figshare	doi:10.6084/m9.figshare.1595889_D89	http://dx.doi.org/10.6084/m9.figshare.1595889	3R4F	4	whole animal
pMRTP_3M_Organism	Body weight	920171-treat	Body_Weight_RawData.xlsx	figshare	doi:10.6084/m9.figshare.1595889_D87	http://dx.doi.org/10.6084/m9.figshare.1595889	assay metadata	ISA_BodyWeight.xlsx	figshare	doi:10.6084/m9.figshare.1595889_D89	http://dx.doi.org/10.6084/m9.figshare.1595889	pMRTP	3	whole animal
Sham_4M_Organism	Body weight	920172-treat	Body_Weight_RawData.xlsx	figshare	doi:10.6084/m9.figshare.1595889_D87	http://dx.doi.org/10.6084/m9.figshare.1595889	assay metadata	ISA_BodyWeight.xlsx	figshare	doi:10.6084/m9.figshare.1595889_D89	http://dx.doi.org/10.6084/m9.figshare.1595889	Sham	4	whole animal
Sham_1M_Organism	Body weight	920173-treat	Body_Weight_RawData.xlsx	figshare	doi:10.6084/m9.figshare.1595889_D87	http://dx.doi.org/10.6084/m9.figshare.1595889	assay metadata	ISA_BodyWeight.xlsx	figshare	doi:10.6084/m9.figshare.1595889_D89	http://dx.doi.org/10.6084/m9.figshare.1595889	Sham	1	whole animal
Cess_7M_Organism	Body weight	920174-treat	Body_Weight_RawData.xlsx	figshare	doi:10.6084/m9.figshare.1595889_D87	http://dx.doi.org/10.6084/m9.figshare.1595889	assay metadata	ISA_BodyWeight.xlsx	figshare	doi:10.6084/m9.figshare.1595889_D89	http://dx.doi.org/10.6084/m9.figshare.1595889	Cess	7	whole animal
Switch_7M_Organism	Body weight	920175-treat	Body_Weight_RawData.xlsx	figshare	doi:10.6084/m9.figshare.1595889_D87	http://dx.doi.org/10.6084/m9.figshare.1595889	assay metadata	ISA_BodyWeight.xlsx	figshare	doi:10.6084/m9.figshare.1595889_D89	http://dx.doi.org/10.6084/m9.figshare.1595889	Switch	7	whole animal
3R4F_4M_Organism	Body weight	920176-treat	Body_Weight_RawData.xlsx	figshare	doi:10.6084/m9.figshare.1595889_D87	http://dx.doi.org/10.6084/m9.figshare.1595889	assay metadata	ISA_BodyWeight.xlsx	figshare	doi:10.6084/m9.figshare.1595889_D89	http://dx.doi.org/10.6084/m9.figshare.1595889	3R4F	4	whole animal
Sham_5M_Organism	Body weight	920177-treat	Body_Weight_RawData.xlsx	figshare	doi:10.6084/m9.figshare.1595889_D87	http://dx.doi.org/10.6084/m9.figshare.1595889	assay metadata	ISA_BodyWeight.xlsx	figshare	doi:10.6084/m9.figshare.1595889_D89	http://dx.doi.org/10.6084/m9.figshare.1595889	Sham	5	whole animal
pMRTP_3M_Organism	Body weight	920178-treat	Body_Weight_RawData.xlsx	figshare	doi:10.6084/m9.figshare.1595889_D87	http://dx.doi.org/10.6084/m9.figshare.1595889	assay metadata	ISA_BodyWeight.xlsx	figshare	doi:10.6084/m9.figshare.1595889_D89	http://dx.doi.org/10.6084/m9.figshare.1595889	pMRTP	3	whole animal
Cess_7M_Organism	Body weight	920179-treat	Body_Weight_RawData.xlsx	figshare	doi:10.6084/m9.figshare.1595889_D87	http://dx.doi.org/10.6084/m9.figshare.1595889	assay metadata	ISA_BodyWeight.xlsx	figshare	doi:10.6084/m9.figshare.1595889_D89	http://dx.doi.org/10.6084/m9.figshare.1595889	Cess	7	whole animal
pMRTP_2M_Organism	Body weight	920180-treat	Body_Weight_RawData.xlsx	figshare	doi:10.6084/m9.figshare.1595889_D87	http://dx.doi.org/10.6084/m9.figshare.1595889	assay metadata	ISA_BodyWeight.xlsx	figshare	doi:10.6084/m9.figshare.1595889_D89	http://dx.doi.org/10.6084/m9.figshare.1595889	pMRTP	2	whole animal
Cess_3M_Organism	Body weight	920181-treat	Body_Weight_RawData.xlsx	figshare	doi:10.6084/m9.figshare.1595889_D87	http://dx.doi.org/10.6084/m9.figshare.1595889	assay metadata	ISA_BodyWeight.xlsx	figshare	doi:10.6084/m9.figshare.1595889_D89	http://dx.doi.org/10.6084/m9.figshare.1595889	Cess	3	whole animal
Sham_3M_Organism	Body weight	920182-treat	Body_Weight_RawData.xlsx	figshare	doi:10.6084/m9.figshare.1595889_D87	http://dx.doi.org/10.6084/m9.figshare.1595889	assay metadata	ISA_BodyWeight.xlsx	figshare	doi:10.6084/m9.figshare.1595889_D89	http://dx.doi.org/10.6084/m9.figshare.1595889	Sham	3	whole animal
Switch_7M_Organism	Body weight	920183-treat	Body_Weight_RawData.xlsx	figshare	doi:10.6084/m9.figshare.1595889_D87	http://dx.doi.org/10.6084/m9.figshare.1595889	assay metadata	ISA_BodyWeight.xlsx	figshare	doi:10.6084/m9.figshare.1595889_D89	http://dx.doi.org/10.6084/m9.figshare.1595889	Switch	7	whole animal
pMRTP_5M_Organism	Body weight	920184-treat	Body_Weight_RawData.xlsx	figshare	doi:10.6084/m9.figshare.1595889_D87	http://dx.doi.org/10.6084/m9.figshare.1595889	assay metadata	ISA_BodyWeight.xlsx	figshare	doi:10.6084/m9.figshare.1595889_D89	http://dx.doi.org/10.6084/m9.figshare.1595889	pMRTP	5	whole animal
Switch_7M_Organism	Body weight	920185-treat	Body_Weight_RawData.xlsx	figshare	doi:10.6084/m9.figshare.1595889_D87	http://dx.doi.org/10.6084/m9.figshare.1595889	assay metadata	ISA_BodyWeight.xlsx	figshare	doi:10.6084/m9.figshare.1595889_D89	http://dx.doi.org/10.6084/m9.figshare.1595889	Switch	7	whole animal
3R4F_2M_Organism	Body weight	920186-treat	Body_Weight_RawData.xlsx	figshare	doi:10.6084/m9.figshare.1595889_D87	http://dx.doi.org/10.6084/m9.figshare.1595889	assay metadata	ISA_BodyWeight.xlsx	figshare	doi:10.6084/m9.figshare.1595889_D89	http://dx.doi.org/10.6084/m9.figshare.1595889	3R4F	2	whole animal
pMRTP_7M_Organism	Body weight	920187-treat	Body_Weight_RawData.xlsx	figshare	doi:10.6084/m9.figshare.1595889_D87	http://dx.doi.org/10.6084/m9.figshare.1595889	assay metadata	ISA_BodyWeight.xlsx	figshare	doi:10.6084/m9.figshare.1595889_D89	http://dx.doi.org/10.6084/m9.figshare.1595889	pMRTP	7	whole animal
Switch_7M_Organism	Body weight	920188-treat	Body_Weight_RawData.xlsx	figshare	doi:10.6084/m9.figshare.1595889_D87	http://dx.doi.org/10.6084/m9.figshare.1595889	assay metadata	ISA_BodyWeight.xlsx	figshare	doi:10.6084/m9.figshare.1595889_D89	http://dx.doi.org/10.6084/m9.figshare.1595889	Switch	7	whole animal
Sham_4M_Organism	Body weight	920189-treat	Body_Weight_RawData.xlsx	figshare	doi:10.6084/m9.figshare.1595889_D87	http://dx.doi.org/10.6084/m9.figshare.1595889	assay metadata	ISA_BodyWeight.xlsx	figshare	doi:10.6084/m9.figshare.1595889_D89	http://dx.doi.org/10.6084/m9.figshare.1595889	Sham	4	whole animal
pMRTP_2M_Organism	Body weight	920190-treat	Body_Weight_RawData.xlsx	figshare	doi:10.6084/m9.figshare.1595889_D87	http://dx.doi.org/10.6084/m9.figshare.1595889	assay metadata	ISA_BodyWeight.xlsx	figshare	doi:10.6084/m9.figshare.1595889_D89	http://dx.doi.org/10.6084/m9.figshare.1595889	pMRTP	2	whole animal
3R4F_5M_Organism	Body weight	920191-treat	Body_Weight_RawData.xlsx	figshare	doi:10.6084/m9.figshare.1595889_D87	http://dx.doi.org/10.6084/m9.figshare.1595889	assay metadata	ISA_BodyWeight.xlsx	figshare	doi:10.6084/m9.figshare.1595889_D89	http://dx.doi.org/10.6084/m9.figshare.1595889	3R4F	5	whole animal
3R4F_5M_Organism	Body weight	920192-treat	Body_Weight_RawData.xlsx	figshare	doi:10.6084/m9.figshare.1595889_D87	http://dx.doi.org/10.6084/m9.figshare.1595889	assay metadata	ISA_BodyWeight.xlsx	figshare	doi:10.6084/m9.figshare.1595889_D89	http://dx.doi.org/10.6084/m9.figshare.1595889	3R4F	5	whole animal
pMRTP_5M_Organism	Body weight	920193-treat	Body_Weight_RawData.xlsx	figshare	doi:10.6084/m9.figshare.1595889_D87	http://dx.doi.org/10.6084/m9.figshare.1595889	assay metadata	ISA_BodyWeight.xlsx	figshare	doi:10.6084/m9.figshare.1595889_D89	http://dx.doi.org/10.6084/m9.figshare.1595889	pMRTP	5	whole animal
3R4F_5M_Organism	Body weight	920194-treat	Body_Weight_RawData.xlsx	figshare	doi:10.6084/m9.figshare.1595889_D87	http://dx.doi.org/10.6084/m9.figshare.1595889	assay metadata	ISA_BodyWeight.xlsx	figshare	doi:10.6084/m9.figshare.1595889_D89	http://dx.doi.org/10.6084/m9.figshare.1595889	3R4F	5	whole animal
3R4F_2M_Organism	Body weight	920195-treat	Body_Weight_RawData.xlsx	figshare	doi:10.6084/m9.figshare.1595889_D87	http://dx.doi.org/10.6084/m9.figshare.1595889	assay metadata	ISA_BodyWeight.xlsx	figshare	doi:10.6084/m9.figshare.1595889_D89	http://dx.doi.org/10.6084/m9.figshare.1595889	3R4F	2	whole animal
pMRTP_2M_Organism	Body weight	920196-treat	Body_Weight_RawData.xlsx	figshare	doi:10.6084/m9.figshare.1595889_D87	http://dx.doi.org/10.6084/m9.figshare.1595889	assay metadata	ISA_BodyWeight.xlsx	figshare	doi:10.6084/m9.figshare.1595889_D89	http://dx.doi.org/10.6084/m9.figshare.1595889	pMRTP	2	whole animal
Switch_5M_Organism	Body weight	920197-treat	Body_Weight_RawData.xlsx	figshare	doi:10.6084/m9.figshare.1595889_D87	http://dx.doi.org/10.6084/m9.figshare.1595889	assay metadata	ISA_BodyWeight.xlsx	figshare	doi:10.6084/m9.figshare.1595889_D89	http://dx.doi.org/10.6084/m9.figshare.1595889	Switch	5	whole animal
pMRTP_7M_Organism	Body weight	920198-treat	Body_Weight_RawData.xlsx	figshare	doi:10.6084/m9.figshare.1595889_D87	http://dx.doi.org/10.6084/m9.figshare.1595889	assay metadata	ISA_BodyWeight.xlsx	figshare	doi:10.6084/m9.figshare.1595889_D89	http://dx.doi.org/10.6084/m9.figshare.1595889	pMRTP	7	whole animal
pMRTP_5M_Organism	Body weight	920199-treat	Body_Weight_RawData.xlsx	figshare	doi:10.6084/m9.figshare.1595889_D87	http://dx.doi.org/10.6084/m9.figshare.1595889	assay metadata	ISA_BodyWeight.xlsx	figshare	doi:10.6084/m9.figshare.1595889_D89	http://dx.doi.org/10.6084/m9.figshare.1595889	pMRTP	5	whole animal
3R4F_7M_Organism	Body weight	920200-treat	Body_Weight_RawData.xlsx	figshare	doi:10.6084/m9.figshare.1595889_D87	http://dx.doi.org/10.6084/m9.figshare.1595889	assay metadata	ISA_BodyWeight.xlsx	figshare	doi:10.6084/m9.figshare.1595889_D89	http://dx.doi.org/10.6084/m9.figshare.1595889	3R4F	7	whole animal
pMRTP_7M_Organism	Body weight	920201-treat	Body_Weight_RawData.xlsx	figshare	doi:10.6084/m9.figshare.1595889_D87	http://dx.doi.org/10.6084/m9.figshare.1595889	assay metadata	ISA_BodyWeight.xlsx	figshare	doi:10.6084/m9.figshare.1595889_D89	http://dx.doi.org/10.6084/m9.figshare.1595889	pMRTP	7	whole animal
3R4F_1M_Organism	Body weight	920202-treat	Body_Weight_RawData.xlsx	figshare	doi:10.6084/m9.figshare.1595889_D87	http://dx.doi.org/10.6084/m9.figshare.1595889	assay metadata	ISA_BodyWeight.xlsx	figshare	doi:10.6084/m9.figshare.1595889_D89	http://dx.doi.org/10.6084/m9.figshare.1595889	3R4F	1	whole animal
Sham_7M_Organism	Body weight	920204-treat	Body_Weight_RawData.xlsx	figshare	doi:10.6084/m9.figshare.1595889_D87	http://dx.doi.org/10.6084/m9.figshare.1595889	assay metadata	ISA_BodyWeight.xlsx	figshare	doi:10.6084/m9.figshare.1595889_D89	http://dx.doi.org/10.6084/m9.figshare.1595889	Sham	7	whole animal
Switch_3M_Organism	Body weight	920205-treat	Body_Weight_RawData.xlsx	figshare	doi:10.6084/m9.figshare.1595889_D87	http://dx.doi.org/10.6084/m9.figshare.1595889	assay metadata	ISA_BodyWeight.xlsx	figshare	doi:10.6084/m9.figshare.1595889_D89	http://dx.doi.org/10.6084/m9.figshare.1595889	Switch	3	whole animal
Sham_1M_Organism	Body weight	920206-treat	Body_Weight_RawData.xlsx	figshare	doi:10.6084/m9.figshare.1595889_D87	http://dx.doi.org/10.6084/m9.figshare.1595889	assay metadata	ISA_BodyWeight.xlsx	figshare	doi:10.6084/m9.figshare.1595889_D89	http://dx.doi.org/10.6084/m9.figshare.1595889	Sham	1	whole animal
Switch_7M_Organism	Body weight	920208-treat	Body_Weight_RawData.xlsx	figshare	doi:10.6084/m9.figshare.1595889_D87	http://dx.doi.org/10.6084/m9.figshare.1595889	assay metadata	ISA_BodyWeight.xlsx	figshare	doi:10.6084/m9.figshare.1595889_D89	http://dx.doi.org/10.6084/m9.figshare.1595889	Switch	7	whole animal
Cess_5M_Organism	Body weight	920209-treat	Body_Weight_RawData.xlsx	figshare	doi:10.6084/m9.figshare.1595889_D87	http://dx.doi.org/10.6084/m9.figshare.1595889	assay metadata	ISA_BodyWeight.xlsx	figshare	doi:10.6084/m9.figshare.1595889_D89	http://dx.doi.org/10.6084/m9.figshare.1595889	Cess	5	whole animal
3R4F_7M_Organism	Body weight	920210-treat	Body_Weight_RawData.xlsx	figshare	doi:10.6084/m9.figshare.1595889_D87	http://dx.doi.org/10.6084/m9.figshare.1595889	assay metadata	ISA_BodyWeight.xlsx	figshare	doi:10.6084/m9.figshare.1595889_D89	http://dx.doi.org/10.6084/m9.figshare.1595889	3R4F	7	whole animal
3R4F_5M_Organism	Body weight	920211-treat	Body_Weight_RawData.xlsx	figshare	doi:10.6084/m9.figshare.1595889_D87	http://dx.doi.org/10.6084/m9.figshare.1595889	assay metadata	ISA_BodyWeight.xlsx	figshare	doi:10.6084/m9.figshare.1595889_D89	http://dx.doi.org/10.6084/m9.figshare.1595889	3R4F	5	whole animal
Sham_4M_Organism	Body weight	920212-treat	Body_Weight_RawData.xlsx	figshare	doi:10.6084/m9.figshare.1595889_D87	http://dx.doi.org/10.6084/m9.figshare.1595889	assay metadata	ISA_BodyWeight.xlsx	figshare	doi:10.6084/m9.figshare.1595889_D89	http://dx.doi.org/10.6084/m9.figshare.1595889	Sham	4	whole animal
Cess_5M_Organism	Body weight	920214-treat	Body_Weight_RawData.xlsx	figshare	doi:10.6084/m9.figshare.1595889_D87	http://dx.doi.org/10.6084/m9.figshare.1595889	assay metadata	ISA_BodyWeight.xlsx	figshare	doi:10.6084/m9.figshare.1595889_D89	http://dx.doi.org/10.6084/m9.figshare.1595889	Cess	5	whole animal
pMRTP_4M_Organism	Body weight	920215-treat	Body_Weight_RawData.xlsx	figshare	doi:10.6084/m9.figshare.1595889_D87	http://dx.doi.org/10.6084/m9.figshare.1595889	assay metadata	ISA_BodyWeight.xlsx	figshare	doi:10.6084/m9.figshare.1595889_D89	http://dx.doi.org/10.6084/m9.figshare.1595889	pMRTP	4	whole animal
3R4F_3M_Organism	Body weight	920216-treat	Body_Weight_RawData.xlsx	figshare	doi:10.6084/m9.figshare.1595889_D87	http://dx.doi.org/10.6084/m9.figshare.1595889	assay metadata	ISA_BodyWeight.xlsx	figshare	doi:10.6084/m9.figshare.1595889_D89	http://dx.doi.org/10.6084/m9.figshare.1595889	3R4F	3	whole animal
Sham_1M_Organism	Body weight	920217-treat	Body_Weight_RawData.xlsx	figshare	doi:10.6084/m9.figshare.1595889_D87	http://dx.doi.org/10.6084/m9.figshare.1595889	assay metadata	ISA_BodyWeight.xlsx	figshare	doi:10.6084/m9.figshare.1595889_D89	http://dx.doi.org/10.6084/m9.figshare.1595889	Sham	1	whole animal
3R4F_1M_Organism	Body weight	920219-treat	Body_Weight_RawData.xlsx	figshare	doi:10.6084/m9.figshare.1595889_D87	http://dx.doi.org/10.6084/m9.figshare.1595889	assay metadata	ISA_BodyWeight.xlsx	figshare	doi:10.6084/m9.figshare.1595889_D89	http://dx.doi.org/10.6084/m9.figshare.1595889	3R4F	1	whole animal
Switch_5M_Organism	Body weight	920220-treat	Body_Weight_RawData.xlsx	figshare	doi:10.6084/m9.figshare.1595889_D87	http://dx.doi.org/10.6084/m9.figshare.1595889	assay metadata	ISA_BodyWeight.xlsx	figshare	doi:10.6084/m9.figshare.1595889_D89	http://dx.doi.org/10.6084/m9.figshare.1595889	Switch	5	whole animal
Sham_5M_Organism	Body weight	920221-treat	Body_Weight_RawData.xlsx	figshare	doi:10.6084/m9.figshare.1595889_D87	http://dx.doi.org/10.6084/m9.figshare.1595889	assay metadata	ISA_BodyWeight.xlsx	figshare	doi:10.6084/m9.figshare.1595889_D89	http://dx.doi.org/10.6084/m9.figshare.1595889	Sham	5	whole animal
Sham_3M_Organism	Body weight	920222-treat	Body_Weight_RawData.xlsx	figshare	doi:10.6084/m9.figshare.1595889_D87	http://dx.doi.org/10.6084/m9.figshare.1595889	assay metadata	ISA_BodyWeight.xlsx	figshare	doi:10.6084/m9.figshare.1595889_D89	http://dx.doi.org/10.6084/m9.figshare.1595889	Sham	3	whole animal
3R4F_2M_Organism	Body weight	920223-treat	Body_Weight_RawData.xlsx	figshare	doi:10.6084/m9.figshare.1595889_D87	http://dx.doi.org/10.6084/m9.figshare.1595889	assay metadata	ISA_BodyWeight.xlsx	figshare	doi:10.6084/m9.figshare.1595889_D89	http://dx.doi.org/10.6084/m9.figshare.1595889	3R4F	2	whole animal
pMRTP_3M_Organism	Body weight	920224-treat	Body_Weight_RawData.xlsx	figshare	doi:10.6084/m9.figshare.1595889_D87	http://dx.doi.org/10.6084/m9.figshare.1595889	assay metadata	ISA_BodyWeight.xlsx	figshare	doi:10.6084/m9.figshare.1595889_D89	http://dx.doi.org/10.6084/m9.figshare.1595889	pMRTP	3	whole animal
Cess_3M_Organism	Body weight	920225-treat	Body_Weight_RawData.xlsx	figshare	doi:10.6084/m9.figshare.1595889_D87	http://dx.doi.org/10.6084/m9.figshare.1595889	assay metadata	ISA_BodyWeight.xlsx	figshare	doi:10.6084/m9.figshare.1595889_D89	http://dx.doi.org/10.6084/m9.figshare.1595889	Cess	3	whole animal
pMRTP_5M_Organism	Body weight	920226-treat	Body_Weight_RawData.xlsx	figshare	doi:10.6084/m9.figshare.1595889_D87	http://dx.doi.org/10.6084/m9.figshare.1595889	assay metadata	ISA_BodyWeight.xlsx	figshare	doi:10.6084/m9.figshare.1595889_D89	http://dx.doi.org/10.6084/m9.figshare.1595889	pMRTP	5	whole animal
Sham_5M_Organism	Body weight	920227-treat	Body_Weight_RawData.xlsx	figshare	doi:10.6084/m9.figshare.1595889_D87	http://dx.doi.org/10.6084/m9.figshare.1595889	assay metadata	ISA_BodyWeight.xlsx	figshare	doi:10.6084/m9.figshare.1595889_D89	http://dx.doi.org/10.6084/m9.figshare.1595889	Sham	5	whole animal
Sham_5M_Organism	Body weight	920228-treat	Body_Weight_RawData.xlsx	figshare	doi:10.6084/m9.figshare.1595889_D87	http://dx.doi.org/10.6084/m9.figshare.1595889	assay metadata	ISA_BodyWeight.xlsx	figshare	doi:10.6084/m9.figshare.1595889_D89	http://dx.doi.org/10.6084/m9.figshare.1595889	Sham	5	whole animal
3R4F_2M_Organism	Body weight	920229-treat	Body_Weight_RawData.xlsx	figshare	doi:10.6084/m9.figshare.1595889_D87	http://dx.doi.org/10.6084/m9.figshare.1595889	assay metadata	ISA_BodyWeight.xlsx	figshare	doi:10.6084/m9.figshare.1595889_D89	http://dx.doi.org/10.6084/m9.figshare.1595889	3R4F	2	whole animal
Cess_7M_Organism	Body weight	920230-treat	Body_Weight_RawData.xlsx	figshare	doi:10.6084/m9.figshare.1595889_D87	http://dx.doi.org/10.6084/m9.figshare.1595889	assay metadata	ISA_BodyWeight.xlsx	figshare	doi:10.6084/m9.figshare.1595889_D89	http://dx.doi.org/10.6084/m9.figshare.1595889	Cess	7	whole animal
Cess_3M_Organism	Body weight	920231-treat	Body_Weight_RawData.xlsx	figshare	doi:10.6084/m9.figshare.1595889_D87	http://dx.doi.org/10.6084/m9.figshare.1595889	assay metadata	ISA_BodyWeight.xlsx	figshare	doi:10.6084/m9.figshare.1595889_D89	http://dx.doi.org/10.6084/m9.figshare.1595889	Cess	3	whole animal
pMRTP_7M_Organism	Body weight	920232-treat	Body_Weight_RawData.xlsx	figshare	doi:10.6084/m9.figshare.1595889_D87	http://dx.doi.org/10.6084/m9.figshare.1595889	assay metadata	ISA_BodyWeight.xlsx	figshare	doi:10.6084/m9.figshare.1595889_D89	http://dx.doi.org/10.6084/m9.figshare.1595889	pMRTP	7	whole animal
Cess_7M_Organism	Body weight	920233-treat	Body_Weight_RawData.xlsx	figshare	doi:10.6084/m9.figshare.1595889_D87	http://dx.doi.org/10.6084/m9.figshare.1595889	assay metadata	ISA_BodyWeight.xlsx	figshare	doi:10.6084/m9.figshare.1595889_D89	http://dx.doi.org/10.6084/m9.figshare.1595889	Cess	7	whole animal
3R4F_7M_Organism	Body weight	920234-treat	Body_Weight_RawData.xlsx	figshare	doi:10.6084/m9.figshare.1595889_D87	http://dx.doi.org/10.6084/m9.figshare.1595889	assay metadata	ISA_BodyWeight.xlsx	figshare	doi:10.6084/m9.figshare.1595889_D89	http://dx.doi.org/10.6084/m9.figshare.1595889	3R4F	7	whole animal
Switch_5M_Organism	Body weight	920235-treat	Body_Weight_RawData.xlsx	figshare	doi:10.6084/m9.figshare.1595889_D87	http://dx.doi.org/10.6084/m9.figshare.1595889	assay metadata	ISA_BodyWeight.xlsx	figshare	doi:10.6084/m9.figshare.1595889_D89	http://dx.doi.org/10.6084/m9.figshare.1595889	Switch	5	whole animal
3R4F_4M_Organism	Body weight	920237-treat	Body_Weight_RawData.xlsx	figshare	doi:10.6084/m9.figshare.1595889_D87	http://dx.doi.org/10.6084/m9.figshare.1595889	assay metadata	ISA_BodyWeight.xlsx	figshare	doi:10.6084/m9.figshare.1595889_D89	http://dx.doi.org/10.6084/m9.figshare.1595889	3R4F	4	whole animal
pMRTP_7M_Organism	Body weight	920238-treat	Body_Weight_RawData.xlsx	figshare	doi:10.6084/m9.figshare.1595889_D87	http://dx.doi.org/10.6084/m9.figshare.1595889	assay metadata	ISA_BodyWeight.xlsx	figshare	doi:10.6084/m9.figshare.1595889_D89	http://dx.doi.org/10.6084/m9.figshare.1595889	pMRTP	7	whole animal
Sham_5M_Organism	Body weight	920239-treat	Body_Weight_RawData.xlsx	figshare	doi:10.6084/m9.figshare.1595889_D87	http://dx.doi.org/10.6084/m9.figshare.1595889	assay metadata	ISA_BodyWeight.xlsx	figshare	doi:10.6084/m9.figshare.1595889_D89	http://dx.doi.org/10.6084/m9.figshare.1595889	Sham	5	whole animal
Sham_5M_Organism	Body weight	920240-treat	Body_Weight_RawData.xlsx	figshare	doi:10.6084/m9.figshare.1595889_D87	http://dx.doi.org/10.6084/m9.figshare.1595889	assay metadata	ISA_BodyWeight.xlsx	figshare	doi:10.6084/m9.figshare.1595889_D89	http://dx.doi.org/10.6084/m9.figshare.1595889	Sham	5	whole animal
pMRTP_3M_Organism	Body weight	920241-treat	Body_Weight_RawData.xlsx	figshare	doi:10.6084/m9.figshare.1595889_D87	http://dx.doi.org/10.6084/m9.figshare.1595889	assay metadata	ISA_BodyWeight.xlsx	figshare	doi:10.6084/m9.figshare.1595889_D89	http://dx.doi.org/10.6084/m9.figshare.1595889	pMRTP	3	whole animal
pMRTP_1M_Organism	Body weight	920242-treat	Body_Weight_RawData.xlsx	figshare	doi:10.6084/m9.figshare.1595889_D87	http://dx.doi.org/10.6084/m9.figshare.1595889	assay metadata	ISA_BodyWeight.xlsx	figshare	doi:10.6084/m9.figshare.1595889_D89	http://dx.doi.org/10.6084/m9.figshare.1595889	pMRTP	1	whole animal
pMRTP_3M_Organism	Body weight	920243-treat	Body_Weight_RawData.xlsx	figshare	doi:10.6084/m9.figshare.1595889_D87	http://dx.doi.org/10.6084/m9.figshare.1595889	assay metadata	ISA_BodyWeight.xlsx	figshare	doi:10.6084/m9.figshare.1595889_D89	http://dx.doi.org/10.6084/m9.figshare.1595889	pMRTP	3	whole animal
Switch_3M_Organism	Body weight	920244-treat	Body_Weight_RawData.xlsx	figshare	doi:10.6084/m9.figshare.1595889_D87	http://dx.doi.org/10.6084/m9.figshare.1595889	assay metadata	ISA_BodyWeight.xlsx	figshare	doi:10.6084/m9.figshare.1595889_D89	http://dx.doi.org/10.6084/m9.figshare.1595889	Switch	3	whole animal
3R4F_4M_Organism	Body weight	920245-treat	Body_Weight_RawData.xlsx	figshare	doi:10.6084/m9.figshare.1595889_D87	http://dx.doi.org/10.6084/m9.figshare.1595889	assay metadata	ISA_BodyWeight.xlsx	figshare	doi:10.6084/m9.figshare.1595889_D89	http://dx.doi.org/10.6084/m9.figshare.1595889	3R4F	4	whole animal
pMRTP_1M_Organism	Body weight	920246-treat	Body_Weight_RawData.xlsx	figshare	doi:10.6084/m9.figshare.1595889_D87	http://dx.doi.org/10.6084/m9.figshare.1595889	assay metadata	ISA_BodyWeight.xlsx	figshare	doi:10.6084/m9.figshare.1595889_D89	http://dx.doi.org/10.6084/m9.figshare.1595889	pMRTP	1	whole animal
Sham_3M_Organism	Body weight	920247-treat	Body_Weight_RawData.xlsx	figshare	doi:10.6084/m9.figshare.1595889_D87	http://dx.doi.org/10.6084/m9.figshare.1595889	assay metadata	ISA_BodyWeight.xlsx	figshare	doi:10.6084/m9.figshare.1595889_D89	http://dx.doi.org/10.6084/m9.figshare.1595889	Sham	3	whole animal
pMRTP_7M_Organism	Body weight	920249-treat	Body_Weight_RawData.xlsx	figshare	doi:10.6084/m9.figshare.1595889_D87	http://dx.doi.org/10.6084/m9.figshare.1595889	assay metadata	ISA_BodyWeight.xlsx	figshare	doi:10.6084/m9.figshare.1595889_D89	http://dx.doi.org/10.6084/m9.figshare.1595889	pMRTP	7	whole animal
Sham_7M_Organism	Body weight	920250-treat	Body_Weight_RawData.xlsx	figshare	doi:10.6084/m9.figshare.1595889_D87	http://dx.doi.org/10.6084/m9.figshare.1595889	assay metadata	ISA_BodyWeight.xlsx	figshare	doi:10.6084/m9.figshare.1595889_D89	http://dx.doi.org/10.6084/m9.figshare.1595889	Sham	7	whole animal
Switch_3M_Organism	Body weight	920251-treat	Body_Weight_RawData.xlsx	figshare	doi:10.6084/m9.figshare.1595889_D87	http://dx.doi.org/10.6084/m9.figshare.1595889	assay metadata	ISA_BodyWeight.xlsx	figshare	doi:10.6084/m9.figshare.1595889_D89	http://dx.doi.org/10.6084/m9.figshare.1595889	Switch	3	whole animal
3R4F_3M_Organism	Body weight	920252-treat	Body_Weight_RawData.xlsx	figshare	doi:10.6084/m9.figshare.1595889_D87	http://dx.doi.org/10.6084/m9.figshare.1595889	assay metadata	ISA_BodyWeight.xlsx	figshare	doi:10.6084/m9.figshare.1595889_D89	http://dx.doi.org/10.6084/m9.figshare.1595889	3R4F	3	whole animal
Sham_5M_Organism	Body weight	920253-treat	Body_Weight_RawData.xlsx	figshare	doi:10.6084/m9.figshare.1595889_D87	http://dx.doi.org/10.6084/m9.figshare.1595889	assay metadata	ISA_BodyWeight.xlsx	figshare	doi:10.6084/m9.figshare.1595889_D89	http://dx.doi.org/10.6084/m9.figshare.1595889	Sham	5	whole animal
Sham_4M_Organism	Body weight	920254-treat	Body_Weight_RawData.xlsx	figshare	doi:10.6084/m9.figshare.1595889_D87	http://dx.doi.org/10.6084/m9.figshare.1595889	assay metadata	ISA_BodyWeight.xlsx	figshare	doi:10.6084/m9.figshare.1595889_D89	http://dx.doi.org/10.6084/m9.figshare.1595889	Sham	4	whole animal
Sham_1M_Organism	Body weight	920255-treat	Body_Weight_RawData.xlsx	figshare	doi:10.6084/m9.figshare.1595889_D87	http://dx.doi.org/10.6084/m9.figshare.1595889	assay metadata	ISA_BodyWeight.xlsx	figshare	doi:10.6084/m9.figshare.1595889_D89	http://dx.doi.org/10.6084/m9.figshare.1595889	Sham	1	whole animal
3R4F_4M_Organism	Body weight	920256-treat	Body_Weight_RawData.xlsx	figshare	doi:10.6084/m9.figshare.1595889_D87	http://dx.doi.org/10.6084/m9.figshare.1595889	assay metadata	ISA_BodyWeight.xlsx	figshare	doi:10.6084/m9.figshare.1595889_D89	http://dx.doi.org/10.6084/m9.figshare.1595889	3R4F	4	whole animal
Cess_7M_Organism	Body weight	920257-treat	Body_Weight_RawData.xlsx	figshare	doi:10.6084/m9.figshare.1595889_D87	http://dx.doi.org/10.6084/m9.figshare.1595889	assay metadata	ISA_BodyWeight.xlsx	figshare	doi:10.6084/m9.figshare.1595889_D89	http://dx.doi.org/10.6084/m9.figshare.1595889	Cess	7	whole animal
pMRTP_7M_Organism	Body weight	920259-treat	Body_Weight_RawData.xlsx	figshare	doi:10.6084/m9.figshare.1595889_D87	http://dx.doi.org/10.6084/m9.figshare.1595889	assay metadata	ISA_BodyWeight.xlsx	figshare	doi:10.6084/m9.figshare.1595889_D89	http://dx.doi.org/10.6084/m9.figshare.1595889	pMRTP	7	whole animal
pMRTP_7M_Organism	Body weight	920261-treat	Body_Weight_RawData.xlsx	figshare	doi:10.6084/m9.figshare.1595889_D87	http://dx.doi.org/10.6084/m9.figshare.1595889	assay metadata	ISA_BodyWeight.xlsx	figshare	doi:10.6084/m9.figshare.1595889_D89	http://dx.doi.org/10.6084/m9.figshare.1595889	pMRTP	7	whole animal
pMRTP_5M_Organism	Body weight	920262-treat	Body_Weight_RawData.xlsx	figshare	doi:10.6084/m9.figshare.1595889_D87	http://dx.doi.org/10.6084/m9.figshare.1595889	assay metadata	ISA_BodyWeight.xlsx	figshare	doi:10.6084/m9.figshare.1595889_D89	http://dx.doi.org/10.6084/m9.figshare.1595889	pMRTP	5	whole animal
pMRTP_2M_Organism	Body weight	920263-treat	Body_Weight_RawData.xlsx	figshare	doi:10.6084/m9.figshare.1595889_D87	http://dx.doi.org/10.6084/m9.figshare.1595889	assay metadata	ISA_BodyWeight.xlsx	figshare	doi:10.6084/m9.figshare.1595889_D89	http://dx.doi.org/10.6084/m9.figshare.1595889	pMRTP	2	whole animal
Cess_3M_Organism	Body weight	920264-treat	Body_Weight_RawData.xlsx	figshare	doi:10.6084/m9.figshare.1595889_D87	http://dx.doi.org/10.6084/m9.figshare.1595889	assay metadata	ISA_BodyWeight.xlsx	figshare	doi:10.6084/m9.figshare.1595889_D89	http://dx.doi.org/10.6084/m9.figshare.1595889	Cess	3	whole animal
3R4F_2M_Organism	Body weight	920265-treat	Body_Weight_RawData.xlsx	figshare	doi:10.6084/m9.figshare.1595889_D87	http://dx.doi.org/10.6084/m9.figshare.1595889	assay metadata	ISA_BodyWeight.xlsx	figshare	doi:10.6084/m9.figshare.1595889_D89	http://dx.doi.org/10.6084/m9.figshare.1595889	3R4F	2	whole animal
3R4F_3M_Organism	Body weight	920266-treat	Body_Weight_RawData.xlsx	figshare	doi:10.6084/m9.figshare.1595889_D87	http://dx.doi.org/10.6084/m9.figshare.1595889	assay metadata	ISA_BodyWeight.xlsx	figshare	doi:10.6084/m9.figshare.1595889_D89	http://dx.doi.org/10.6084/m9.figshare.1595889	3R4F	3	whole animal
Switch_7M_Organism	Body weight	920267-treat	Body_Weight_RawData.xlsx	figshare	doi:10.6084/m9.figshare.1595889_D87	http://dx.doi.org/10.6084/m9.figshare.1595889	assay metadata	ISA_BodyWeight.xlsx	figshare	doi:10.6084/m9.figshare.1595889_D89	http://dx.doi.org/10.6084/m9.figshare.1595889	Switch	7	whole animal
pMRTP_2M_Organism	Body weight	920268-treat	Body_Weight_RawData.xlsx	figshare	doi:10.6084/m9.figshare.1595889_D87	http://dx.doi.org/10.6084/m9.figshare.1595889	assay metadata	ISA_BodyWeight.xlsx	figshare	doi:10.6084/m9.figshare.1595889_D89	http://dx.doi.org/10.6084/m9.figshare.1595889	pMRTP	2	whole animal
3R4F_3M_Organism	Body weight	920269-treat	Body_Weight_RawData.xlsx	figshare	doi:10.6084/m9.figshare.1595889_D87	http://dx.doi.org/10.6084/m9.figshare.1595889	assay metadata	ISA_BodyWeight.xlsx	figshare	doi:10.6084/m9.figshare.1595889_D89	http://dx.doi.org/10.6084/m9.figshare.1595889	3R4F	3	whole animal
3R4F_7M_Organism	Body weight	920270-treat	Body_Weight_RawData.xlsx	figshare	doi:10.6084/m9.figshare.1595889_D87	http://dx.doi.org/10.6084/m9.figshare.1595889	assay metadata	ISA_BodyWeight.xlsx	figshare	doi:10.6084/m9.figshare.1595889_D89	http://dx.doi.org/10.6084/m9.figshare.1595889	3R4F	7	whole animal
pMRTP_1M_Organism	Body weight	920271-treat	Body_Weight_RawData.xlsx	figshare	doi:10.6084/m9.figshare.1595889_D87	http://dx.doi.org/10.6084/m9.figshare.1595889	assay metadata	ISA_BodyWeight.xlsx	figshare	doi:10.6084/m9.figshare.1595889_D89	http://dx.doi.org/10.6084/m9.figshare.1595889	pMRTP	1	whole animal
Sham_5M_Organism	Body weight	920272-treat	Body_Weight_RawData.xlsx	figshare	doi:10.6084/m9.figshare.1595889_D87	http://dx.doi.org/10.6084/m9.figshare.1595889	assay metadata	ISA_BodyWeight.xlsx	figshare	doi:10.6084/m9.figshare.1595889_D89	http://dx.doi.org/10.6084/m9.figshare.1595889	Sham	5	whole animal
3R4F_4M_Organism	Body weight	920273-treat	Body_Weight_RawData.xlsx	figshare	doi:10.6084/m9.figshare.1595889_D87	http://dx.doi.org/10.6084/m9.figshare.1595889	assay metadata	ISA_BodyWeight.xlsx	figshare	doi:10.6084/m9.figshare.1595889_D89	http://dx.doi.org/10.6084/m9.figshare.1595889	3R4F	4	whole animal
Sham_7M_Organism	Body weight	920274-treat	Body_Weight_RawData.xlsx	figshare	doi:10.6084/m9.figshare.1595889_D87	http://dx.doi.org/10.6084/m9.figshare.1595889	assay metadata	ISA_BodyWeight.xlsx	figshare	doi:10.6084/m9.figshare.1595889_D89	http://dx.doi.org/10.6084/m9.figshare.1595889	Sham	7	whole animal
3R4F_7M_Organism	Body weight	920275-treat	Body_Weight_RawData.xlsx	figshare	doi:10.6084/m9.figshare.1595889_D87	http://dx.doi.org/10.6084/m9.figshare.1595889	assay metadata	ISA_BodyWeight.xlsx	figshare	doi:10.6084/m9.figshare.1595889_D89	http://dx.doi.org/10.6084/m9.figshare.1595889	3R4F	7	whole animal
Sham_4M_Organism	Body weight	920276-treat	Body_Weight_RawData.xlsx	figshare	doi:10.6084/m9.figshare.1595889_D87	http://dx.doi.org/10.6084/m9.figshare.1595889	assay metadata	ISA_BodyWeight.xlsx	figshare	doi:10.6084/m9.figshare.1595889_D89	http://dx.doi.org/10.6084/m9.figshare.1595889	Sham	4	whole animal
pMRTP_4M_Organism	Body weight	920277-treat	Body_Weight_RawData.xlsx	figshare	doi:10.6084/m9.figshare.1595889_D87	http://dx.doi.org/10.6084/m9.figshare.1595889	assay metadata	ISA_BodyWeight.xlsx	figshare	doi:10.6084/m9.figshare.1595889_D89	http://dx.doi.org/10.6084/m9.figshare.1595889	pMRTP	4	whole animal
Sham_4M_Organism	Body weight	920278-treat	Body_Weight_RawData.xlsx	figshare	doi:10.6084/m9.figshare.1595889_D87	http://dx.doi.org/10.6084/m9.figshare.1595889	assay metadata	ISA_BodyWeight.xlsx	figshare	doi:10.6084/m9.figshare.1595889_D89	http://dx.doi.org/10.6084/m9.figshare.1595889	Sham	4	whole animal
3R4F_2M_Organism	Body weight	920279-treat	Body_Weight_RawData.xlsx	figshare	doi:10.6084/m9.figshare.1595889_D87	http://dx.doi.org/10.6084/m9.figshare.1595889	assay metadata	ISA_BodyWeight.xlsx	figshare	doi:10.6084/m9.figshare.1595889_D89	http://dx.doi.org/10.6084/m9.figshare.1595889	3R4F	2	whole animal
pMRTP_7M_Organism	Body weight	920280-treat	Body_Weight_RawData.xlsx	figshare	doi:10.6084/m9.figshare.1595889_D87	http://dx.doi.org/10.6084/m9.figshare.1595889	assay metadata	ISA_BodyWeight.xlsx	figshare	doi:10.6084/m9.figshare.1595889_D89	http://dx.doi.org/10.6084/m9.figshare.1595889	pMRTP	7	whole animal
3R4F_2M_Organism	Body weight	920281-treat	Body_Weight_RawData.xlsx	figshare	doi:10.6084/m9.figshare.1595889_D87	http://dx.doi.org/10.6084/m9.figshare.1595889	assay metadata	ISA_BodyWeight.xlsx	figshare	doi:10.6084/m9.figshare.1595889_D89	http://dx.doi.org/10.6084/m9.figshare.1595889	3R4F	2	whole animal
pMRTP_4M_Organism	Body weight	920282-treat	Body_Weight_RawData.xlsx	figshare	doi:10.6084/m9.figshare.1595889_D87	http://dx.doi.org/10.6084/m9.figshare.1595889	assay metadata	ISA_BodyWeight.xlsx	figshare	doi:10.6084/m9.figshare.1595889_D89	http://dx.doi.org/10.6084/m9.figshare.1595889	pMRTP	4	whole animal
Sham_5M_Organism	Body weight	920283-treat	Body_Weight_RawData.xlsx	figshare	doi:10.6084/m9.figshare.1595889_D87	http://dx.doi.org/10.6084/m9.figshare.1595889	assay metadata	ISA_BodyWeight.xlsx	figshare	doi:10.6084/m9.figshare.1595889_D89	http://dx.doi.org/10.6084/m9.figshare.1595889	Sham	5	whole animal
pMRTP_2M_Organism	Body weight	920284-treat	Body_Weight_RawData.xlsx	figshare	doi:10.6084/m9.figshare.1595889_D87	http://dx.doi.org/10.6084/m9.figshare.1595889	assay metadata	ISA_BodyWeight.xlsx	figshare	doi:10.6084/m9.figshare.1595889_D89	http://dx.doi.org/10.6084/m9.figshare.1595889	pMRTP	2	whole animal
Cess_3M_Organism	Body weight	920285-treat	Body_Weight_RawData.xlsx	figshare	doi:10.6084/m9.figshare.1595889_D87	http://dx.doi.org/10.6084/m9.figshare.1595889	assay metadata	ISA_BodyWeight.xlsx	figshare	doi:10.6084/m9.figshare.1595889_D89	http://dx.doi.org/10.6084/m9.figshare.1595889	Cess	3	whole animal
Switch_3M_Organism	Body weight	920286-treat	Body_Weight_RawData.xlsx	figshare	doi:10.6084/m9.figshare.1595889_D87	http://dx.doi.org/10.6084/m9.figshare.1595889	assay metadata	ISA_BodyWeight.xlsx	figshare	doi:10.6084/m9.figshare.1595889_D89	http://dx.doi.org/10.6084/m9.figshare.1595889	Switch	3	whole animal
pMRTP_4M_Organism	Body weight	920287-treat	Body_Weight_RawData.xlsx	figshare	doi:10.6084/m9.figshare.1595889_D87	http://dx.doi.org/10.6084/m9.figshare.1595889	assay metadata	ISA_BodyWeight.xlsx	figshare	doi:10.6084/m9.figshare.1595889_D89	http://dx.doi.org/10.6084/m9.figshare.1595889	pMRTP	4	whole animal
pMRTP_5M_Organism	Body weight	920288-treat	Body_Weight_RawData.xlsx	figshare	doi:10.6084/m9.figshare.1595889_D87	http://dx.doi.org/10.6084/m9.figshare.1595889	assay metadata	ISA_BodyWeight.xlsx	figshare	doi:10.6084/m9.figshare.1595889_D89	http://dx.doi.org/10.6084/m9.figshare.1595889	pMRTP	5	whole animal
Sham_3M_Organism	Body weight	920289-treat	Body_Weight_RawData.xlsx	figshare	doi:10.6084/m9.figshare.1595889_D87	http://dx.doi.org/10.6084/m9.figshare.1595889	assay metadata	ISA_BodyWeight.xlsx	figshare	doi:10.6084/m9.figshare.1595889_D89	http://dx.doi.org/10.6084/m9.figshare.1595889	Sham	3	whole animal
3R4F_4M_Organism	Body weight	920290-treat	Body_Weight_RawData.xlsx	figshare	doi:10.6084/m9.figshare.1595889_D87	http://dx.doi.org/10.6084/m9.figshare.1595889	assay metadata	ISA_BodyWeight.xlsx	figshare	doi:10.6084/m9.figshare.1595889_D89	http://dx.doi.org/10.6084/m9.figshare.1595889	3R4F	4	whole animal
Sham_3M_Organism	Body weight	920291-treat	Body_Weight_RawData.xlsx	figshare	doi:10.6084/m9.figshare.1595889_D87	http://dx.doi.org/10.6084/m9.figshare.1595889	assay metadata	ISA_BodyWeight.xlsx	figshare	doi:10.6084/m9.figshare.1595889_D89	http://dx.doi.org/10.6084/m9.figshare.1595889	Sham	3	whole animal
pMRTP_4M_Organism	Body weight	920292-treat	Body_Weight_RawData.xlsx	figshare	doi:10.6084/m9.figshare.1595889_D87	http://dx.doi.org/10.6084/m9.figshare.1595889	assay metadata	ISA_BodyWeight.xlsx	figshare	doi:10.6084/m9.figshare.1595889_D89	http://dx.doi.org/10.6084/m9.figshare.1595889	pMRTP	4	whole animal
Cess_5M_Organism	Body weight	920293-treat	Body_Weight_RawData.xlsx	figshare	doi:10.6084/m9.figshare.1595889_D87	http://dx.doi.org/10.6084/m9.figshare.1595889	assay metadata	ISA_BodyWeight.xlsx	figshare	doi:10.6084/m9.figshare.1595889_D89	http://dx.doi.org/10.6084/m9.figshare.1595889	Cess	5	whole animal
3R4F_1M_Organism	Body weight	920294-treat	Body_Weight_RawData.xlsx	figshare	doi:10.6084/m9.figshare.1595889_D87	http://dx.doi.org/10.6084/m9.figshare.1595889	assay metadata	ISA_BodyWeight.xlsx	figshare	doi:10.6084/m9.figshare.1595889_D89	http://dx.doi.org/10.6084/m9.figshare.1595889	3R4F	1	whole animal
Switch_7M_Organism	Body weight	920295-treat	Body_Weight_RawData.xlsx	figshare	doi:10.6084/m9.figshare.1595889_D87	http://dx.doi.org/10.6084/m9.figshare.1595889	assay metadata	ISA_BodyWeight.xlsx	figshare	doi:10.6084/m9.figshare.1595889_D89	http://dx.doi.org/10.6084/m9.figshare.1595889	Switch	7	whole animal
Switch_7M_Organism	Body weight	920296-treat	Body_Weight_RawData.xlsx	figshare	doi:10.6084/m9.figshare.1595889_D87	http://dx.doi.org/10.6084/m9.figshare.1595889	assay metadata	ISA_BodyWeight.xlsx	figshare	doi:10.6084/m9.figshare.1595889_D89	http://dx.doi.org/10.6084/m9.figshare.1595889	Switch	7	whole animal
3R4F_2M_Organism	Body weight	920297-treat	Body_Weight_RawData.xlsx	figshare	doi:10.6084/m9.figshare.1595889_D87	http://dx.doi.org/10.6084/m9.figshare.1595889	assay metadata	ISA_BodyWeight.xlsx	figshare	doi:10.6084/m9.figshare.1595889_D89	http://dx.doi.org/10.6084/m9.figshare.1595889	3R4F	2	whole animal
pMRTP_1M_Organism	Body weight	920298-treat	Body_Weight_RawData.xlsx	figshare	doi:10.6084/m9.figshare.1595889_D87	http://dx.doi.org/10.6084/m9.figshare.1595889	assay metadata	ISA_BodyWeight.xlsx	figshare	doi:10.6084/m9.figshare.1595889_D89	http://dx.doi.org/10.6084/m9.figshare.1595889	pMRTP	1	whole animal
Cess_3M_Organism	Body weight	920299-treat	Body_Weight_RawData.xlsx	figshare	doi:10.6084/m9.figshare.1595889_D87	http://dx.doi.org/10.6084/m9.figshare.1595889	assay metadata	ISA_BodyWeight.xlsx	figshare	doi:10.6084/m9.figshare.1595889_D89	http://dx.doi.org/10.6084/m9.figshare.1595889	Cess	3	whole animal
3R4F_3M_Organism	Body weight	920300-treat	Body_Weight_RawData.xlsx	figshare	doi:10.6084/m9.figshare.1595889_D87	http://dx.doi.org/10.6084/m9.figshare.1595889	assay metadata	ISA_BodyWeight.xlsx	figshare	doi:10.6084/m9.figshare.1595889_D89	http://dx.doi.org/10.6084/m9.figshare.1595889	3R4F	3	whole animal
Sham_2M_Organism	Body weight	920301-treat	Body_Weight_RawData.xlsx	figshare	doi:10.6084/m9.figshare.1595889_D87	http://dx.doi.org/10.6084/m9.figshare.1595889	assay metadata	ISA_BodyWeight.xlsx	figshare	doi:10.6084/m9.figshare.1595889_D89	http://dx.doi.org/10.6084/m9.figshare.1595889	Sham	2	whole animal
Switch_3M_Organism	Body weight	920302-treat	Body_Weight_RawData.xlsx	figshare	doi:10.6084/m9.figshare.1595889_D87	http://dx.doi.org/10.6084/m9.figshare.1595889	assay metadata	ISA_BodyWeight.xlsx	figshare	doi:10.6084/m9.figshare.1595889_D89	http://dx.doi.org/10.6084/m9.figshare.1595889	Switch	3	whole animal
3R4F_7M_Organism	Body weight	920303-treat	Body_Weight_RawData.xlsx	figshare	doi:10.6084/m9.figshare.1595889_D87	http://dx.doi.org/10.6084/m9.figshare.1595889	assay metadata	ISA_BodyWeight.xlsx	figshare	doi:10.6084/m9.figshare.1595889_D89	http://dx.doi.org/10.6084/m9.figshare.1595889	3R4F	7	whole animal
3R4F_5M_Organism	Body weight	920304-treat	Body_Weight_RawData.xlsx	figshare	doi:10.6084/m9.figshare.1595889_D87	http://dx.doi.org/10.6084/m9.figshare.1595889	assay metadata	ISA_BodyWeight.xlsx	figshare	doi:10.6084/m9.figshare.1595889_D89	http://dx.doi.org/10.6084/m9.figshare.1595889	3R4F	5	whole animal
3R4F_4M_Organism	Body weight	920305-treat	Body_Weight_RawData.xlsx	figshare	doi:10.6084/m9.figshare.1595889_D87	http://dx.doi.org/10.6084/m9.figshare.1595889	assay metadata	ISA_BodyWeight.xlsx	figshare	doi:10.6084/m9.figshare.1595889_D89	http://dx.doi.org/10.6084/m9.figshare.1595889	3R4F	4	whole animal
Sham_4M_Organism	Body weight	920306-treat	Body_Weight_RawData.xlsx	figshare	doi:10.6084/m9.figshare.1595889_D87	http://dx.doi.org/10.6084/m9.figshare.1595889	assay metadata	ISA_BodyWeight.xlsx	figshare	doi:10.6084/m9.figshare.1595889_D89	http://dx.doi.org/10.6084/m9.figshare.1595889	Sham	4	whole animal
Sham_4M_Organism	Body weight	920307-treat	Body_Weight_RawData.xlsx	figshare	doi:10.6084/m9.figshare.1595889_D87	http://dx.doi.org/10.6084/m9.figshare.1595889	assay metadata	ISA_BodyWeight.xlsx	figshare	doi:10.6084/m9.figshare.1595889_D89	http://dx.doi.org/10.6084/m9.figshare.1595889	Sham	4	whole animal
Sham_5M_Organism	Body weight	920308-treat	Body_Weight_RawData.xlsx	figshare	doi:10.6084/m9.figshare.1595889_D87	http://dx.doi.org/10.6084/m9.figshare.1595889	assay metadata	ISA_BodyWeight.xlsx	figshare	doi:10.6084/m9.figshare.1595889_D89	http://dx.doi.org/10.6084/m9.figshare.1595889	Sham	5	whole animal
pMRTP_5M_Organism	Body weight	920309-treat	Body_Weight_RawData.xlsx	figshare	doi:10.6084/m9.figshare.1595889_D87	http://dx.doi.org/10.6084/m9.figshare.1595889	assay metadata	ISA_BodyWeight.xlsx	figshare	doi:10.6084/m9.figshare.1595889_D89	http://dx.doi.org/10.6084/m9.figshare.1595889	pMRTP	5	whole animal
Switch_7M_Organism	Body weight	920310-treat	Body_Weight_RawData.xlsx	figshare	doi:10.6084/m9.figshare.1595889_D87	http://dx.doi.org/10.6084/m9.figshare.1595889	assay metadata	ISA_BodyWeight.xlsx	figshare	doi:10.6084/m9.figshare.1595889_D89	http://dx.doi.org/10.6084/m9.figshare.1595889	Switch	7	whole animal
Sham_7M_Organism	Body weight	920311-treat	Body_Weight_RawData.xlsx	figshare	doi:10.6084/m9.figshare.1595889_D87	http://dx.doi.org/10.6084/m9.figshare.1595889	assay metadata	ISA_BodyWeight.xlsx	figshare	doi:10.6084/m9.figshare.1595889_D89	http://dx.doi.org/10.6084/m9.figshare.1595889	Sham	7	whole animal
Switch_5M_Organism	Body weight	920312-treat	Body_Weight_RawData.xlsx	figshare	doi:10.6084/m9.figshare.1595889_D87	http://dx.doi.org/10.6084/m9.figshare.1595889	assay metadata	ISA_BodyWeight.xlsx	figshare	doi:10.6084/m9.figshare.1595889_D89	http://dx.doi.org/10.6084/m9.figshare.1595889	Switch	5	whole animal
Sham_5M_Organism	Body weight	920313-treat	Body_Weight_RawData.xlsx	figshare	doi:10.6084/m9.figshare.1595889_D87	http://dx.doi.org/10.6084/m9.figshare.1595889	assay metadata	ISA_BodyWeight.xlsx	figshare	doi:10.6084/m9.figshare.1595889_D89	http://dx.doi.org/10.6084/m9.figshare.1595889	Sham	5	whole animal
pMRTP_2M_Organism	Body weight	920314-treat	Body_Weight_RawData.xlsx	figshare	doi:10.6084/m9.figshare.1595889_D87	http://dx.doi.org/10.6084/m9.figshare.1595889	assay metadata	ISA_BodyWeight.xlsx	figshare	doi:10.6084/m9.figshare.1595889_D89	http://dx.doi.org/10.6084/m9.figshare.1595889	pMRTP	2	whole animal
3R4F_1M_Organism	Body weight	920315-treat	Body_Weight_RawData.xlsx	figshare	doi:10.6084/m9.figshare.1595889_D87	http://dx.doi.org/10.6084/m9.figshare.1595889	assay metadata	ISA_BodyWeight.xlsx	figshare	doi:10.6084/m9.figshare.1595889_D89	http://dx.doi.org/10.6084/m9.figshare.1595889	3R4F	1	whole animal
3R4F_2M_Organism	Body weight	920316-treat	Body_Weight_RawData.xlsx	figshare	doi:10.6084/m9.figshare.1595889_D87	http://dx.doi.org/10.6084/m9.figshare.1595889	assay metadata	ISA_BodyWeight.xlsx	figshare	doi:10.6084/m9.figshare.1595889_D89	http://dx.doi.org/10.6084/m9.figshare.1595889	3R4F	2	whole animal
pMRTP_2M_Organism	Body weight	920317-treat	Body_Weight_RawData.xlsx	figshare	doi:10.6084/m9.figshare.1595889_D87	http://dx.doi.org/10.6084/m9.figshare.1595889	assay metadata	ISA_BodyWeight.xlsx	figshare	doi:10.6084/m9.figshare.1595889_D89	http://dx.doi.org/10.6084/m9.figshare.1595889	pMRTP	2	whole animal
pMRTP_4M_Organism	Body weight	920318-treat	Body_Weight_RawData.xlsx	figshare	doi:10.6084/m9.figshare.1595889_D87	http://dx.doi.org/10.6084/m9.figshare.1595889	assay metadata	ISA_BodyWeight.xlsx	figshare	doi:10.6084/m9.figshare.1595889_D89	http://dx.doi.org/10.6084/m9.figshare.1595889	pMRTP	4	whole animal
3R4F_5M_Organism	Body weight	920319-treat	Body_Weight_RawData.xlsx	figshare	doi:10.6084/m9.figshare.1595889_D87	http://dx.doi.org/10.6084/m9.figshare.1595889	assay metadata	ISA_BodyWeight.xlsx	figshare	doi:10.6084/m9.figshare.1595889_D89	http://dx.doi.org/10.6084/m9.figshare.1595889	3R4F	5	whole animal
3R4F_4M_Organism	Body weight	920320-treat	Body_Weight_RawData.xlsx	figshare	doi:10.6084/m9.figshare.1595889_D87	http://dx.doi.org/10.6084/m9.figshare.1595889	assay metadata	ISA_BodyWeight.xlsx	figshare	doi:10.6084/m9.figshare.1595889_D89	http://dx.doi.org/10.6084/m9.figshare.1595889	3R4F	4	whole animal
3R4F_4M_Organism	Body weight	920321-treat	Body_Weight_RawData.xlsx	figshare	doi:10.6084/m9.figshare.1595889_D87	http://dx.doi.org/10.6084/m9.figshare.1595889	assay metadata	ISA_BodyWeight.xlsx	figshare	doi:10.6084/m9.figshare.1595889_D89	http://dx.doi.org/10.6084/m9.figshare.1595889	3R4F	4	whole animal
Cess_5M_Organism	Body weight	920322-treat	Body_Weight_RawData.xlsx	figshare	doi:10.6084/m9.figshare.1595889_D87	http://dx.doi.org/10.6084/m9.figshare.1595889	assay metadata	ISA_BodyWeight.xlsx	figshare	doi:10.6084/m9.figshare.1595889_D89	http://dx.doi.org/10.6084/m9.figshare.1595889	Cess	5	whole animal
Sham_2M_Organism	Body weight	920323-treat	Body_Weight_RawData.xlsx	figshare	doi:10.6084/m9.figshare.1595889_D87	http://dx.doi.org/10.6084/m9.figshare.1595889	assay metadata	ISA_BodyWeight.xlsx	figshare	doi:10.6084/m9.figshare.1595889_D89	http://dx.doi.org/10.6084/m9.figshare.1595889	Sham	2	whole animal
pMRTP_5M_Organism	Body weight	920324-treat	Body_Weight_RawData.xlsx	figshare	doi:10.6084/m9.figshare.1595889_D87	http://dx.doi.org/10.6084/m9.figshare.1595889	assay metadata	ISA_BodyWeight.xlsx	figshare	doi:10.6084/m9.figshare.1595889_D89	http://dx.doi.org/10.6084/m9.figshare.1595889	pMRTP	5	whole animal
3R4F_4M_Organism	Body weight	920325-treat	Body_Weight_RawData.xlsx	figshare	doi:10.6084/m9.figshare.1595889_D87	http://dx.doi.org/10.6084/m9.figshare.1595889	assay metadata	ISA_BodyWeight.xlsx	figshare	doi:10.6084/m9.figshare.1595889_D89	http://dx.doi.org/10.6084/m9.figshare.1595889	3R4F	4	whole animal
Sham_3M_Organism	Body weight	920326-treat	Body_Weight_RawData.xlsx	figshare	doi:10.6084/m9.figshare.1595889_D87	http://dx.doi.org/10.6084/m9.figshare.1595889	assay metadata	ISA_BodyWeight.xlsx	figshare	doi:10.6084/m9.figshare.1595889_D89	http://dx.doi.org/10.6084/m9.figshare.1595889	Sham	3	whole animal
Cess_7M_Organism	Body weight	920327-treat	Body_Weight_RawData.xlsx	figshare	doi:10.6084/m9.figshare.1595889_D87	http://dx.doi.org/10.6084/m9.figshare.1595889	assay metadata	ISA_BodyWeight.xlsx	figshare	doi:10.6084/m9.figshare.1595889_D89	http://dx.doi.org/10.6084/m9.figshare.1595889	Cess	7	whole animal
pMRTP_7M_Organism	Body weight	920328-treat	Body_Weight_RawData.xlsx	figshare	doi:10.6084/m9.figshare.1595889_D87	http://dx.doi.org/10.6084/m9.figshare.1595889	assay metadata	ISA_BodyWeight.xlsx	figshare	doi:10.6084/m9.figshare.1595889_D89	http://dx.doi.org/10.6084/m9.figshare.1595889	pMRTP	7	whole animal
3R4F_2M_Organism	Body weight	920329-treat	Body_Weight_RawData.xlsx	figshare	doi:10.6084/m9.figshare.1595889_D87	http://dx.doi.org/10.6084/m9.figshare.1595889	assay metadata	ISA_BodyWeight.xlsx	figshare	doi:10.6084/m9.figshare.1595889_D89	http://dx.doi.org/10.6084/m9.figshare.1595889	3R4F	2	whole animal
Switch_7M_Organism	Body weight	920330-treat	Body_Weight_RawData.xlsx	figshare	doi:10.6084/m9.figshare.1595889_D87	http://dx.doi.org/10.6084/m9.figshare.1595889	assay metadata	ISA_BodyWeight.xlsx	figshare	doi:10.6084/m9.figshare.1595889_D89	http://dx.doi.org/10.6084/m9.figshare.1595889	Switch	7	whole animal
pMRTP_2M_Organism	Body weight	920331-treat	Body_Weight_RawData.xlsx	figshare	doi:10.6084/m9.figshare.1595889_D87	http://dx.doi.org/10.6084/m9.figshare.1595889	assay metadata	ISA_BodyWeight.xlsx	figshare	doi:10.6084/m9.figshare.1595889_D89	http://dx.doi.org/10.6084/m9.figshare.1595889	pMRTP	2	whole animal
Sham_2M_Organism	Body weight	920332-treat	Body_Weight_RawData.xlsx	figshare	doi:10.6084/m9.figshare.1595889_D87	http://dx.doi.org/10.6084/m9.figshare.1595889	assay metadata	ISA_BodyWeight.xlsx	figshare	doi:10.6084/m9.figshare.1595889_D89	http://dx.doi.org/10.6084/m9.figshare.1595889	Sham	2	whole animal
3R4F_3M_Organism	Body weight	920333-treat	Body_Weight_RawData.xlsx	figshare	doi:10.6084/m9.figshare.1595889_D87	http://dx.doi.org/10.6084/m9.figshare.1595889	assay metadata	ISA_BodyWeight.xlsx	figshare	doi:10.6084/m9.figshare.1595889_D89	http://dx.doi.org/10.6084/m9.figshare.1595889	3R4F	3	whole animal
pMRTP_2M_Organism	Body weight	920334-treat	Body_Weight_RawData.xlsx	figshare	doi:10.6084/m9.figshare.1595889_D87	http://dx.doi.org/10.6084/m9.figshare.1595889	assay metadata	ISA_BodyWeight.xlsx	figshare	doi:10.6084/m9.figshare.1595889_D89	http://dx.doi.org/10.6084/m9.figshare.1595889	pMRTP	2	whole animal
pMRTP_5M_Organism	Body weight	920335-treat	Body_Weight_RawData.xlsx	figshare	doi:10.6084/m9.figshare.1595889_D87	http://dx.doi.org/10.6084/m9.figshare.1595889	assay metadata	ISA_BodyWeight.xlsx	figshare	doi:10.6084/m9.figshare.1595889_D89	http://dx.doi.org/10.6084/m9.figshare.1595889	pMRTP	5	whole animal
Cess_5M_Organism	Body weight	920336-treat	Body_Weight_RawData.xlsx	figshare	doi:10.6084/m9.figshare.1595889_D87	http://dx.doi.org/10.6084/m9.figshare.1595889	assay metadata	ISA_BodyWeight.xlsx	figshare	doi:10.6084/m9.figshare.1595889_D89	http://dx.doi.org/10.6084/m9.figshare.1595889	Cess	5	whole animal
pMRTP_2M_Organism	Body weight	920337-treat	Body_Weight_RawData.xlsx	figshare	doi:10.6084/m9.figshare.1595889_D87	http://dx.doi.org/10.6084/m9.figshare.1595889	assay metadata	ISA_BodyWeight.xlsx	figshare	doi:10.6084/m9.figshare.1595889_D89	http://dx.doi.org/10.6084/m9.figshare.1595889	pMRTP	2	whole animal
pMRTP_1M_Organism	Body weight	920338-treat	Body_Weight_RawData.xlsx	figshare	doi:10.6084/m9.figshare.1595889_D87	http://dx.doi.org/10.6084/m9.figshare.1595889	assay metadata	ISA_BodyWeight.xlsx	figshare	doi:10.6084/m9.figshare.1595889_D89	http://dx.doi.org/10.6084/m9.figshare.1595889	pMRTP	1	whole animal
Switch_7M_Organism	Body weight	920339-treat	Body_Weight_RawData.xlsx	figshare	doi:10.6084/m9.figshare.1595889_D87	http://dx.doi.org/10.6084/m9.figshare.1595889	assay metadata	ISA_BodyWeight.xlsx	figshare	doi:10.6084/m9.figshare.1595889_D89	http://dx.doi.org/10.6084/m9.figshare.1595889	Switch	7	whole animal
pMRTP_5M_Organism	Body weight	920340-treat	Body_Weight_RawData.xlsx	figshare	doi:10.6084/m9.figshare.1595889_D87	http://dx.doi.org/10.6084/m9.figshare.1595889	assay metadata	ISA_BodyWeight.xlsx	figshare	doi:10.6084/m9.figshare.1595889_D89	http://dx.doi.org/10.6084/m9.figshare.1595889	pMRTP	5	whole animal
Sham_7M_Organism	Body weight	920341-treat	Body_Weight_RawData.xlsx	figshare	doi:10.6084/m9.figshare.1595889_D87	http://dx.doi.org/10.6084/m9.figshare.1595889	assay metadata	ISA_BodyWeight.xlsx	figshare	doi:10.6084/m9.figshare.1595889_D89	http://dx.doi.org/10.6084/m9.figshare.1595889	Sham	7	whole animal
Cess_5M_Organism	Body weight	920342-treat	Body_Weight_RawData.xlsx	figshare	doi:10.6084/m9.figshare.1595889_D87	http://dx.doi.org/10.6084/m9.figshare.1595889	assay metadata	ISA_BodyWeight.xlsx	figshare	doi:10.6084/m9.figshare.1595889_D89	http://dx.doi.org/10.6084/m9.figshare.1595889	Cess	5	whole animal
pMRTP_1M_Organism	Body weight	920343-treat	Body_Weight_RawData.xlsx	figshare	doi:10.6084/m9.figshare.1595889_D87	http://dx.doi.org/10.6084/m9.figshare.1595889	assay metadata	ISA_BodyWeight.xlsx	figshare	doi:10.6084/m9.figshare.1595889_D89	http://dx.doi.org/10.6084/m9.figshare.1595889	pMRTP	1	whole animal
3R4F_4M_Organism	Body weight	920344-treat	Body_Weight_RawData.xlsx	figshare	doi:10.6084/m9.figshare.1595889_D87	http://dx.doi.org/10.6084/m9.figshare.1595889	assay metadata	ISA_BodyWeight.xlsx	figshare	doi:10.6084/m9.figshare.1595889_D89	http://dx.doi.org/10.6084/m9.figshare.1595889	3R4F	4	whole animal
3R4F_1M_Organism	Body weight	920345-treat	Body_Weight_RawData.xlsx	figshare	doi:10.6084/m9.figshare.1595889_D87	http://dx.doi.org/10.6084/m9.figshare.1595889	assay metadata	ISA_BodyWeight.xlsx	figshare	doi:10.6084/m9.figshare.1595889_D89	http://dx.doi.org/10.6084/m9.figshare.1595889	3R4F	1	whole animal
Switch_3M_Organism	Body weight	920346-treat	Body_Weight_RawData.xlsx	figshare	doi:10.6084/m9.figshare.1595889_D87	http://dx.doi.org/10.6084/m9.figshare.1595889	assay metadata	ISA_BodyWeight.xlsx	figshare	doi:10.6084/m9.figshare.1595889_D89	http://dx.doi.org/10.6084/m9.figshare.1595889	Switch	3	whole animal
pMRTP_4M_Organism	Body weight	920347-treat	Body_Weight_RawData.xlsx	figshare	doi:10.6084/m9.figshare.1595889_D87	http://dx.doi.org/10.6084/m9.figshare.1595889	assay metadata	ISA_BodyWeight.xlsx	figshare	doi:10.6084/m9.figshare.1595889_D89	http://dx.doi.org/10.6084/m9.figshare.1595889	pMRTP	4	whole animal
Sham_4M_Organism	Body weight	920348-treat	Body_Weight_RawData.xlsx	figshare	doi:10.6084/m9.figshare.1595889_D87	http://dx.doi.org/10.6084/m9.figshare.1595889	assay metadata	ISA_BodyWeight.xlsx	figshare	doi:10.6084/m9.figshare.1595889_D89	http://dx.doi.org/10.6084/m9.figshare.1595889	Sham	4	whole animal
pMRTP_7M_Organism	Body weight	920349-treat	Body_Weight_RawData.xlsx	figshare	doi:10.6084/m9.figshare.1595889_D87	http://dx.doi.org/10.6084/m9.figshare.1595889	assay metadata	ISA_BodyWeight.xlsx	figshare	doi:10.6084/m9.figshare.1595889_D89	http://dx.doi.org/10.6084/m9.figshare.1595889	pMRTP	7	whole animal
Sham_1M_Organism	Body weight	920350-treat	Body_Weight_RawData.xlsx	figshare	doi:10.6084/m9.figshare.1595889_D87	http://dx.doi.org/10.6084/m9.figshare.1595889	assay metadata	ISA_BodyWeight.xlsx	figshare	doi:10.6084/m9.figshare.1595889_D89	http://dx.doi.org/10.6084/m9.figshare.1595889	Sham	1	whole animal
Sham_1M_Organism	Body weight	920351-treat	Body_Weight_RawData.xlsx	figshare	doi:10.6084/m9.figshare.1595889_D87	http://dx.doi.org/10.6084/m9.figshare.1595889	assay metadata	ISA_BodyWeight.xlsx	figshare	doi:10.6084/m9.figshare.1595889_D89	http://dx.doi.org/10.6084/m9.figshare.1595889	Sham	1	whole animal
pMRTP_5M_Organism	Body weight	920352-treat	Body_Weight_RawData.xlsx	figshare	doi:10.6084/m9.figshare.1595889_D87	http://dx.doi.org/10.6084/m9.figshare.1595889	assay metadata	ISA_BodyWeight.xlsx	figshare	doi:10.6084/m9.figshare.1595889_D89	http://dx.doi.org/10.6084/m9.figshare.1595889	pMRTP	5	whole animal
3R4F_2M_Organism	Body weight	920353-treat	Body_Weight_RawData.xlsx	figshare	doi:10.6084/m9.figshare.1595889_D87	http://dx.doi.org/10.6084/m9.figshare.1595889	assay metadata	ISA_BodyWeight.xlsx	figshare	doi:10.6084/m9.figshare.1595889_D89	http://dx.doi.org/10.6084/m9.figshare.1595889	3R4F	2	whole animal
pMRTP_3M_Organism	Body weight	920354-treat	Body_Weight_RawData.xlsx	figshare	doi:10.6084/m9.figshare.1595889_D87	http://dx.doi.org/10.6084/m9.figshare.1595889	assay metadata	ISA_BodyWeight.xlsx	figshare	doi:10.6084/m9.figshare.1595889_D89	http://dx.doi.org/10.6084/m9.figshare.1595889	pMRTP	3	whole animal
Sham_7M_Organism	Body weight	920355-treat	Body_Weight_RawData.xlsx	figshare	doi:10.6084/m9.figshare.1595889_D87	http://dx.doi.org/10.6084/m9.figshare.1595889	assay metadata	ISA_BodyWeight.xlsx	figshare	doi:10.6084/m9.figshare.1595889_D89	http://dx.doi.org/10.6084/m9.figshare.1595889	Sham	7	whole animal
3R4F_5M_Organism	Body weight	920356-treat	Body_Weight_RawData.xlsx	figshare	doi:10.6084/m9.figshare.1595889_D87	http://dx.doi.org/10.6084/m9.figshare.1595889	assay metadata	ISA_BodyWeight.xlsx	figshare	doi:10.6084/m9.figshare.1595889_D89	http://dx.doi.org/10.6084/m9.figshare.1595889	3R4F	5	whole animal
Cess_7M_Organism	Body weight	920357-treat	Body_Weight_RawData.xlsx	figshare	doi:10.6084/m9.figshare.1595889_D87	http://dx.doi.org/10.6084/m9.figshare.1595889	assay metadata	ISA_BodyWeight.xlsx	figshare	doi:10.6084/m9.figshare.1595889_D89	http://dx.doi.org/10.6084/m9.figshare.1595889	Cess	7	whole animal
Switch_3M_Organism	Body weight	920358-treat	Body_Weight_RawData.xlsx	figshare	doi:10.6084/m9.figshare.1595889_D87	http://dx.doi.org/10.6084/m9.figshare.1595889	assay metadata	ISA_BodyWeight.xlsx	figshare	doi:10.6084/m9.figshare.1595889_D89	http://dx.doi.org/10.6084/m9.figshare.1595889	Switch	3	whole animal
Sham_7M_Organism	Body weight	920360-treat	Body_Weight_RawData.xlsx	figshare	doi:10.6084/m9.figshare.1595889_D87	http://dx.doi.org/10.6084/m9.figshare.1595889	assay metadata	ISA_BodyWeight.xlsx	figshare	doi:10.6084/m9.figshare.1595889_D89	http://dx.doi.org/10.6084/m9.figshare.1595889	Sham	7	whole animal
pMRTP_1M_Organism	Body weight	920361-treat	Body_Weight_RawData.xlsx	figshare	doi:10.6084/m9.figshare.1595889_D87	http://dx.doi.org/10.6084/m9.figshare.1595889	assay metadata	ISA_BodyWeight.xlsx	figshare	doi:10.6084/m9.figshare.1595889_D89	http://dx.doi.org/10.6084/m9.figshare.1595889	pMRTP	1	whole animal
Sham_7M_Organism	Body weight	920362-treat	Body_Weight_RawData.xlsx	figshare	doi:10.6084/m9.figshare.1595889_D87	http://dx.doi.org/10.6084/m9.figshare.1595889	assay metadata	ISA_BodyWeight.xlsx	figshare	doi:10.6084/m9.figshare.1595889_D89	http://dx.doi.org/10.6084/m9.figshare.1595889	Sham	7	whole animal
Sham_1M_Organism	Body weight	920363-treat	Body_Weight_RawData.xlsx	figshare	doi:10.6084/m9.figshare.1595889_D87	http://dx.doi.org/10.6084/m9.figshare.1595889	assay metadata	ISA_BodyWeight.xlsx	figshare	doi:10.6084/m9.figshare.1595889_D89	http://dx.doi.org/10.6084/m9.figshare.1595889	Sham	1	whole animal
pMRTP_1M_Organism	Body weight	920364-treat	Body_Weight_RawData.xlsx	figshare	doi:10.6084/m9.figshare.1595889_D87	http://dx.doi.org/10.6084/m9.figshare.1595889	assay metadata	ISA_BodyWeight.xlsx	figshare	doi:10.6084/m9.figshare.1595889_D89	http://dx.doi.org/10.6084/m9.figshare.1595889	pMRTP	1	whole animal
3R4F_1M_Organism	Body weight	920365-treat	Body_Weight_RawData.xlsx	figshare	doi:10.6084/m9.figshare.1595889_D87	http://dx.doi.org/10.6084/m9.figshare.1595889	assay metadata	ISA_BodyWeight.xlsx	figshare	doi:10.6084/m9.figshare.1595889_D89	http://dx.doi.org/10.6084/m9.figshare.1595889	3R4F	1	whole animal
pMRTP_5M_Organism	Body weight	920366-treat	Body_Weight_RawData.xlsx	figshare	doi:10.6084/m9.figshare.1595889_D87	http://dx.doi.org/10.6084/m9.figshare.1595889	assay metadata	ISA_BodyWeight.xlsx	figshare	doi:10.6084/m9.figshare.1595889_D89	http://dx.doi.org/10.6084/m9.figshare.1595889	pMRTP	5	whole animal
Switch_5M_Organism	Body weight	920367-treat	Body_Weight_RawData.xlsx	figshare	doi:10.6084/m9.figshare.1595889_D87	http://dx.doi.org/10.6084/m9.figshare.1595889	assay metadata	ISA_BodyWeight.xlsx	figshare	doi:10.6084/m9.figshare.1595889_D89	http://dx.doi.org/10.6084/m9.figshare.1595889	Switch	5	whole animal
Switch_3M_Organism	Body weight	920368-treat	Body_Weight_RawData.xlsx	figshare	doi:10.6084/m9.figshare.1595889_D87	http://dx.doi.org/10.6084/m9.figshare.1595889	assay metadata	ISA_BodyWeight.xlsx	figshare	doi:10.6084/m9.figshare.1595889_D89	http://dx.doi.org/10.6084/m9.figshare.1595889	Switch	3	whole animal
Sham_5M_Organism	Body weight	920369-treat	Body_Weight_RawData.xlsx	figshare	doi:10.6084/m9.figshare.1595889_D87	http://dx.doi.org/10.6084/m9.figshare.1595889	assay metadata	ISA_BodyWeight.xlsx	figshare	doi:10.6084/m9.figshare.1595889_D89	http://dx.doi.org/10.6084/m9.figshare.1595889	Sham	5	whole animal
3R4F_4M_Organism	Body weight	920370-treat	Body_Weight_RawData.xlsx	figshare	doi:10.6084/m9.figshare.1595889_D87	http://dx.doi.org/10.6084/m9.figshare.1595889	assay metadata	ISA_BodyWeight.xlsx	figshare	doi:10.6084/m9.figshare.1595889_D89	http://dx.doi.org/10.6084/m9.figshare.1595889	3R4F	4	whole animal
pMRTP_3M_Organism	Body weight	920372-treat	Body_Weight_RawData.xlsx	figshare	doi:10.6084/m9.figshare.1595889_D87	http://dx.doi.org/10.6084/m9.figshare.1595889	assay metadata	ISA_BodyWeight.xlsx	figshare	doi:10.6084/m9.figshare.1595889_D89	http://dx.doi.org/10.6084/m9.figshare.1595889	pMRTP	3	whole animal
Switch_7M_Organism	Body weight	920373-treat	Body_Weight_RawData.xlsx	figshare	doi:10.6084/m9.figshare.1595889_D87	http://dx.doi.org/10.6084/m9.figshare.1595889	assay metadata	ISA_BodyWeight.xlsx	figshare	doi:10.6084/m9.figshare.1595889_D89	http://dx.doi.org/10.6084/m9.figshare.1595889	Switch	7	whole animal
Sham_2M_Organism	Body weight	920374-treat	Body_Weight_RawData.xlsx	figshare	doi:10.6084/m9.figshare.1595889_D87	http://dx.doi.org/10.6084/m9.figshare.1595889	assay metadata	ISA_BodyWeight.xlsx	figshare	doi:10.6084/m9.figshare.1595889_D89	http://dx.doi.org/10.6084/m9.figshare.1595889	Sham	2	whole animal
Sham_3M_Organism	Body weight	920375-treat	Body_Weight_RawData.xlsx	figshare	doi:10.6084/m9.figshare.1595889_D87	http://dx.doi.org/10.6084/m9.figshare.1595889	assay metadata	ISA_BodyWeight.xlsx	figshare	doi:10.6084/m9.figshare.1595889_D89	http://dx.doi.org/10.6084/m9.figshare.1595889	Sham	3	whole animal
pMRTP_7M_Organism	Body weight	920376-treat	Body_Weight_RawData.xlsx	figshare	doi:10.6084/m9.figshare.1595889_D87	http://dx.doi.org/10.6084/m9.figshare.1595889	assay metadata	ISA_BodyWeight.xlsx	figshare	doi:10.6084/m9.figshare.1595889_D89	http://dx.doi.org/10.6084/m9.figshare.1595889	pMRTP	7	whole animal
Sham_2M_Organism	Body weight	920377-treat	Body_Weight_RawData.xlsx	figshare	doi:10.6084/m9.figshare.1595889_D87	http://dx.doi.org/10.6084/m9.figshare.1595889	assay metadata	ISA_BodyWeight.xlsx	figshare	doi:10.6084/m9.figshare.1595889_D89	http://dx.doi.org/10.6084/m9.figshare.1595889	Sham	2	whole animal
Sham_5M_Organism	Body weight	920378-treat	Body_Weight_RawData.xlsx	figshare	doi:10.6084/m9.figshare.1595889_D87	http://dx.doi.org/10.6084/m9.figshare.1595889	assay metadata	ISA_BodyWeight.xlsx	figshare	doi:10.6084/m9.figshare.1595889_D89	http://dx.doi.org/10.6084/m9.figshare.1595889	Sham	5	whole animal
Cess_5M_Organism	Body weight	920379-treat	Body_Weight_RawData.xlsx	figshare	doi:10.6084/m9.figshare.1595889_D87	http://dx.doi.org/10.6084/m9.figshare.1595889	assay metadata	ISA_BodyWeight.xlsx	figshare	doi:10.6084/m9.figshare.1595889_D89	http://dx.doi.org/10.6084/m9.figshare.1595889	Cess	5	whole animal
Switch_7M_Organism	Body weight	920380-treat	Body_Weight_RawData.xlsx	figshare	doi:10.6084/m9.figshare.1595889_D87	http://dx.doi.org/10.6084/m9.figshare.1595889	assay metadata	ISA_BodyWeight.xlsx	figshare	doi:10.6084/m9.figshare.1595889_D89	http://dx.doi.org/10.6084/m9.figshare.1595889	Switch	7	whole animal
pMRTP_2M_Organism	Body weight	920381-treat	Body_Weight_RawData.xlsx	figshare	doi:10.6084/m9.figshare.1595889_D87	http://dx.doi.org/10.6084/m9.figshare.1595889	assay metadata	ISA_BodyWeight.xlsx	figshare	doi:10.6084/m9.figshare.1595889_D89	http://dx.doi.org/10.6084/m9.figshare.1595889	pMRTP	2	whole animal
Sham_1M_Organism	Body weight	920382-treat	Body_Weight_RawData.xlsx	figshare	doi:10.6084/m9.figshare.1595889_D87	http://dx.doi.org/10.6084/m9.figshare.1595889	assay metadata	ISA_BodyWeight.xlsx	figshare	doi:10.6084/m9.figshare.1595889_D89	http://dx.doi.org/10.6084/m9.figshare.1595889	Sham	1	whole animal
3R4F_7M_Organism	Body weight	920383-treat	Body_Weight_RawData.xlsx	figshare	doi:10.6084/m9.figshare.1595889_D87	http://dx.doi.org/10.6084/m9.figshare.1595889	assay metadata	ISA_BodyWeight.xlsx	figshare	doi:10.6084/m9.figshare.1595889_D89	http://dx.doi.org/10.6084/m9.figshare.1595889	3R4F	7	whole animal
Switch_7M_Organism	Body weight	920384-treat	Body_Weight_RawData.xlsx	figshare	doi:10.6084/m9.figshare.1595889_D87	http://dx.doi.org/10.6084/m9.figshare.1595889	assay metadata	ISA_BodyWeight.xlsx	figshare	doi:10.6084/m9.figshare.1595889_D89	http://dx.doi.org/10.6084/m9.figshare.1595889	Switch	7	whole animal
Sham_7M_Organism	Body weight	920385-treat	Body_Weight_RawData.xlsx	figshare	doi:10.6084/m9.figshare.1595889_D87	http://dx.doi.org/10.6084/m9.figshare.1595889	assay metadata	ISA_BodyWeight.xlsx	figshare	doi:10.6084/m9.figshare.1595889_D89	http://dx.doi.org/10.6084/m9.figshare.1595889	Sham	7	whole animal
Cess_7M_Organism	Body weight	920386-treat	Body_Weight_RawData.xlsx	figshare	doi:10.6084/m9.figshare.1595889_D87	http://dx.doi.org/10.6084/m9.figshare.1595889	assay metadata	ISA_BodyWeight.xlsx	figshare	doi:10.6084/m9.figshare.1595889_D89	http://dx.doi.org/10.6084/m9.figshare.1595889	Cess	7	whole animal
pMRTP_5M_Organism	Body weight	920387-treat	Body_Weight_RawData.xlsx	figshare	doi:10.6084/m9.figshare.1595889_D87	http://dx.doi.org/10.6084/m9.figshare.1595889	assay metadata	ISA_BodyWeight.xlsx	figshare	doi:10.6084/m9.figshare.1595889_D89	http://dx.doi.org/10.6084/m9.figshare.1595889	pMRTP	5	whole animal
3R4F_7M_Organism	Body weight	920388-treat	Body_Weight_RawData.xlsx	figshare	doi:10.6084/m9.figshare.1595889_D87	http://dx.doi.org/10.6084/m9.figshare.1595889	assay metadata	ISA_BodyWeight.xlsx	figshare	doi:10.6084/m9.figshare.1595889_D89	http://dx.doi.org/10.6084/m9.figshare.1595889	3R4F	7	whole animal
3R4F_5M_Organism	Body weight	920389-treat	Body_Weight_RawData.xlsx	figshare	doi:10.6084/m9.figshare.1595889_D87	http://dx.doi.org/10.6084/m9.figshare.1595889	assay metadata	ISA_BodyWeight.xlsx	figshare	doi:10.6084/m9.figshare.1595889_D89	http://dx.doi.org/10.6084/m9.figshare.1595889	3R4F	5	whole animal
Sham_4M_Organism	Body weight	920390-treat	Body_Weight_RawData.xlsx	figshare	doi:10.6084/m9.figshare.1595889_D87	http://dx.doi.org/10.6084/m9.figshare.1595889	assay metadata	ISA_BodyWeight.xlsx	figshare	doi:10.6084/m9.figshare.1595889_D89	http://dx.doi.org/10.6084/m9.figshare.1595889	Sham	4	whole animal
Sham_1M_Organism	Body weight	920391-treat	Body_Weight_RawData.xlsx	figshare	doi:10.6084/m9.figshare.1595889_D87	http://dx.doi.org/10.6084/m9.figshare.1595889	assay metadata	ISA_BodyWeight.xlsx	figshare	doi:10.6084/m9.figshare.1595889_D89	http://dx.doi.org/10.6084/m9.figshare.1595889	Sham	1	whole animal
Cess_3M_Organism	Body weight	920392-treat	Body_Weight_RawData.xlsx	figshare	doi:10.6084/m9.figshare.1595889_D87	http://dx.doi.org/10.6084/m9.figshare.1595889	assay metadata	ISA_BodyWeight.xlsx	figshare	doi:10.6084/m9.figshare.1595889_D89	http://dx.doi.org/10.6084/m9.figshare.1595889	Cess	3	whole animal
pMRTP_7M_Organism	Body weight	920393-treat	Body_Weight_RawData.xlsx	figshare	doi:10.6084/m9.figshare.1595889_D87	http://dx.doi.org/10.6084/m9.figshare.1595889	assay metadata	ISA_BodyWeight.xlsx	figshare	doi:10.6084/m9.figshare.1595889_D89	http://dx.doi.org/10.6084/m9.figshare.1595889	pMRTP	7	whole animal
3R4F_3M_Organism	Body weight	920394-treat	Body_Weight_RawData.xlsx	figshare	doi:10.6084/m9.figshare.1595889_D87	http://dx.doi.org/10.6084/m9.figshare.1595889	assay metadata	ISA_BodyWeight.xlsx	figshare	doi:10.6084/m9.figshare.1595889_D89	http://dx.doi.org/10.6084/m9.figshare.1595889	3R4F	3	whole animal
3R4F_3M_Organism	Body weight	920395-treat	Body_Weight_RawData.xlsx	figshare	doi:10.6084/m9.figshare.1595889_D87	http://dx.doi.org/10.6084/m9.figshare.1595889	assay metadata	ISA_BodyWeight.xlsx	figshare	doi:10.6084/m9.figshare.1595889_D89	http://dx.doi.org/10.6084/m9.figshare.1595889	3R4F	3	whole animal
Switch_5M_Organism	Body weight	920396-treat	Body_Weight_RawData.xlsx	figshare	doi:10.6084/m9.figshare.1595889_D87	http://dx.doi.org/10.6084/m9.figshare.1595889	assay metadata	ISA_BodyWeight.xlsx	figshare	doi:10.6084/m9.figshare.1595889_D89	http://dx.doi.org/10.6084/m9.figshare.1595889	Switch	5	whole animal
Cess_5M_Organism	Body weight	920397-treat	Body_Weight_RawData.xlsx	figshare	doi:10.6084/m9.figshare.1595889_D87	http://dx.doi.org/10.6084/m9.figshare.1595889	assay metadata	ISA_BodyWeight.xlsx	figshare	doi:10.6084/m9.figshare.1595889_D89	http://dx.doi.org/10.6084/m9.figshare.1595889	Cess	5	whole animal
pMRTP_3M_Organism	Body weight	920398-treat	Body_Weight_RawData.xlsx	figshare	doi:10.6084/m9.figshare.1595889_D87	http://dx.doi.org/10.6084/m9.figshare.1595889	assay metadata	ISA_BodyWeight.xlsx	figshare	doi:10.6084/m9.figshare.1595889_D89	http://dx.doi.org/10.6084/m9.figshare.1595889	pMRTP	3	whole animal
3R4F_7M_Organism	Body weight	920399-treat	Body_Weight_RawData.xlsx	figshare	doi:10.6084/m9.figshare.1595889_D87	http://dx.doi.org/10.6084/m9.figshare.1595889	assay metadata	ISA_BodyWeight.xlsx	figshare	doi:10.6084/m9.figshare.1595889_D89	http://dx.doi.org/10.6084/m9.figshare.1595889	3R4F	7	whole animal
Sham_1M_Organism	Body weight	920402-treat	Body_Weight_RawData.xlsx	figshare	doi:10.6084/m9.figshare.1595889_D87	http://dx.doi.org/10.6084/m9.figshare.1595889	assay metadata	ISA_BodyWeight.xlsx	figshare	doi:10.6084/m9.figshare.1595889_D89	http://dx.doi.org/10.6084/m9.figshare.1595889	Sham	1	whole animal
3R4F_4M_Organism	Body weight	920403-treat	Body_Weight_RawData.xlsx	figshare	doi:10.6084/m9.figshare.1595889_D87	http://dx.doi.org/10.6084/m9.figshare.1595889	assay metadata	ISA_BodyWeight.xlsx	figshare	doi:10.6084/m9.figshare.1595889_D89	http://dx.doi.org/10.6084/m9.figshare.1595889	3R4F	4	whole animal
Cess_3M_Organism	Body weight	920404-treat	Body_Weight_RawData.xlsx	figshare	doi:10.6084/m9.figshare.1595889_D87	http://dx.doi.org/10.6084/m9.figshare.1595889	assay metadata	ISA_BodyWeight.xlsx	figshare	doi:10.6084/m9.figshare.1595889_D89	http://dx.doi.org/10.6084/m9.figshare.1595889	Cess	3	whole animal
Switch_5M_Organism	Body weight	920405-treat	Body_Weight_RawData.xlsx	figshare	doi:10.6084/m9.figshare.1595889_D87	http://dx.doi.org/10.6084/m9.figshare.1595889	assay metadata	ISA_BodyWeight.xlsx	figshare	doi:10.6084/m9.figshare.1595889_D89	http://dx.doi.org/10.6084/m9.figshare.1595889	Switch	5	whole animal
Sham_5M_Organism	Body weight	920406-treat	Body_Weight_RawData.xlsx	figshare	doi:10.6084/m9.figshare.1595889_D87	http://dx.doi.org/10.6084/m9.figshare.1595889	assay metadata	ISA_BodyWeight.xlsx	figshare	doi:10.6084/m9.figshare.1595889_D89	http://dx.doi.org/10.6084/m9.figshare.1595889	Sham	5	whole animal
Sham_3M_Organism	Body weight	920407-treat	Body_Weight_RawData.xlsx	figshare	doi:10.6084/m9.figshare.1595889_D87	http://dx.doi.org/10.6084/m9.figshare.1595889	assay metadata	ISA_BodyWeight.xlsx	figshare	doi:10.6084/m9.figshare.1595889_D89	http://dx.doi.org/10.6084/m9.figshare.1595889	Sham	3	whole animal
3R4F_4M_Organism	Body weight	920409-treat	Body_Weight_RawData.xlsx	figshare	doi:10.6084/m9.figshare.1595889_D87	http://dx.doi.org/10.6084/m9.figshare.1595889	assay metadata	ISA_BodyWeight.xlsx	figshare	doi:10.6084/m9.figshare.1595889_D89	http://dx.doi.org/10.6084/m9.figshare.1595889	3R4F	4	whole animal
Sham_5M_Organism	Body weight	920410-treat	Body_Weight_RawData.xlsx	figshare	doi:10.6084/m9.figshare.1595889_D87	http://dx.doi.org/10.6084/m9.figshare.1595889	assay metadata	ISA_BodyWeight.xlsx	figshare	doi:10.6084/m9.figshare.1595889_D89	http://dx.doi.org/10.6084/m9.figshare.1595889	Sham	5	whole animal
pMRTP_1M_Organism	Body weight	920411-treat	Body_Weight_RawData.xlsx	figshare	doi:10.6084/m9.figshare.1595889_D87	http://dx.doi.org/10.6084/m9.figshare.1595889	assay metadata	ISA_BodyWeight.xlsx	figshare	doi:10.6084/m9.figshare.1595889_D89	http://dx.doi.org/10.6084/m9.figshare.1595889	pMRTP	1	whole animal
Cess_7M_Organism	Body weight	920412-treat	Body_Weight_RawData.xlsx	figshare	doi:10.6084/m9.figshare.1595889_D87	http://dx.doi.org/10.6084/m9.figshare.1595889	assay metadata	ISA_BodyWeight.xlsx	figshare	doi:10.6084/m9.figshare.1595889_D89	http://dx.doi.org/10.6084/m9.figshare.1595889	Cess	7	whole animal
pMRTP_3M_Organism	Body weight	920413-treat	Body_Weight_RawData.xlsx	figshare	doi:10.6084/m9.figshare.1595889_D87	http://dx.doi.org/10.6084/m9.figshare.1595889	assay metadata	ISA_BodyWeight.xlsx	figshare	doi:10.6084/m9.figshare.1595889_D89	http://dx.doi.org/10.6084/m9.figshare.1595889	pMRTP	3	whole animal
Sham_3M_Organism	Body weight	920414-treat	Body_Weight_RawData.xlsx	figshare	doi:10.6084/m9.figshare.1595889_D87	http://dx.doi.org/10.6084/m9.figshare.1595889	assay metadata	ISA_BodyWeight.xlsx	figshare	doi:10.6084/m9.figshare.1595889_D89	http://dx.doi.org/10.6084/m9.figshare.1595889	Sham	3	whole animal
3R4F_2M_Organism	Body weight	920415-treat	Body_Weight_RawData.xlsx	figshare	doi:10.6084/m9.figshare.1595889_D87	http://dx.doi.org/10.6084/m9.figshare.1595889	assay metadata	ISA_BodyWeight.xlsx	figshare	doi:10.6084/m9.figshare.1595889_D89	http://dx.doi.org/10.6084/m9.figshare.1595889	3R4F	2	whole animal
Switch_3M_Organism	Body weight	920416-treat	Body_Weight_RawData.xlsx	figshare	doi:10.6084/m9.figshare.1595889_D87	http://dx.doi.org/10.6084/m9.figshare.1595889	assay metadata	ISA_BodyWeight.xlsx	figshare	doi:10.6084/m9.figshare.1595889_D89	http://dx.doi.org/10.6084/m9.figshare.1595889	Switch	3	whole animal
Switch_7M_Organism	Body weight	920417-treat	Body_Weight_RawData.xlsx	figshare	doi:10.6084/m9.figshare.1595889_D87	http://dx.doi.org/10.6084/m9.figshare.1595889	assay metadata	ISA_BodyWeight.xlsx	figshare	doi:10.6084/m9.figshare.1595889_D89	http://dx.doi.org/10.6084/m9.figshare.1595889	Switch	7	whole animal
3R4F_7M_Organism	Body weight	920418-treat	Body_Weight_RawData.xlsx	figshare	doi:10.6084/m9.figshare.1595889_D87	http://dx.doi.org/10.6084/m9.figshare.1595889	assay metadata	ISA_BodyWeight.xlsx	figshare	doi:10.6084/m9.figshare.1595889_D89	http://dx.doi.org/10.6084/m9.figshare.1595889	3R4F	7	whole animal
Sham_1M_Organism	Body weight	920419-treat	Body_Weight_RawData.xlsx	figshare	doi:10.6084/m9.figshare.1595889_D87	http://dx.doi.org/10.6084/m9.figshare.1595889	assay metadata	ISA_BodyWeight.xlsx	figshare	doi:10.6084/m9.figshare.1595889_D89	http://dx.doi.org/10.6084/m9.figshare.1595889	Sham	1	whole animal
Cess_5M_Organism	Body weight	920420-treat	Body_Weight_RawData.xlsx	figshare	doi:10.6084/m9.figshare.1595889_D87	http://dx.doi.org/10.6084/m9.figshare.1595889	assay metadata	ISA_BodyWeight.xlsx	figshare	doi:10.6084/m9.figshare.1595889_D89	http://dx.doi.org/10.6084/m9.figshare.1595889	Cess	5	whole animal
3R4F_7M_Organism	Body weight	920421-treat	Body_Weight_RawData.xlsx	figshare	doi:10.6084/m9.figshare.1595889_D87	http://dx.doi.org/10.6084/m9.figshare.1595889	assay metadata	ISA_BodyWeight.xlsx	figshare	doi:10.6084/m9.figshare.1595889_D89	http://dx.doi.org/10.6084/m9.figshare.1595889	3R4F	7	whole animal
Sham_5M_Organism	Body weight	920422-treat	Body_Weight_RawData.xlsx	figshare	doi:10.6084/m9.figshare.1595889_D87	http://dx.doi.org/10.6084/m9.figshare.1595889	assay metadata	ISA_BodyWeight.xlsx	figshare	doi:10.6084/m9.figshare.1595889_D89	http://dx.doi.org/10.6084/m9.figshare.1595889	Sham	5	whole animal
Cess_3M_Organism	Body weight	920423-treat	Body_Weight_RawData.xlsx	figshare	doi:10.6084/m9.figshare.1595889_D87	http://dx.doi.org/10.6084/m9.figshare.1595889	assay metadata	ISA_BodyWeight.xlsx	figshare	doi:10.6084/m9.figshare.1595889_D89	http://dx.doi.org/10.6084/m9.figshare.1595889	Cess	3	whole animal
pMRTP_5M_Organism	Body weight	920424-treat	Body_Weight_RawData.xlsx	figshare	doi:10.6084/m9.figshare.1595889_D87	http://dx.doi.org/10.6084/m9.figshare.1595889	assay metadata	ISA_BodyWeight.xlsx	figshare	doi:10.6084/m9.figshare.1595889_D89	http://dx.doi.org/10.6084/m9.figshare.1595889	pMRTP	5	whole animal
Switch_3M_Organism	Body weight	920425-treat	Body_Weight_RawData.xlsx	figshare	doi:10.6084/m9.figshare.1595889_D87	http://dx.doi.org/10.6084/m9.figshare.1595889	assay metadata	ISA_BodyWeight.xlsx	figshare	doi:10.6084/m9.figshare.1595889_D89	http://dx.doi.org/10.6084/m9.figshare.1595889	Switch	3	whole animal
pMRTP_1M_Organism	Body weight	920426-treat	Body_Weight_RawData.xlsx	figshare	doi:10.6084/m9.figshare.1595889_D87	http://dx.doi.org/10.6084/m9.figshare.1595889	assay metadata	ISA_BodyWeight.xlsx	figshare	doi:10.6084/m9.figshare.1595889_D89	http://dx.doi.org/10.6084/m9.figshare.1595889	pMRTP	1	whole animal
3R4F_2M_Organism	Body weight	920427-treat	Body_Weight_RawData.xlsx	figshare	doi:10.6084/m9.figshare.1595889_D87	http://dx.doi.org/10.6084/m9.figshare.1595889	assay metadata	ISA_BodyWeight.xlsx	figshare	doi:10.6084/m9.figshare.1595889_D89	http://dx.doi.org/10.6084/m9.figshare.1595889	3R4F	2	whole animal
Sham_1M_Organism	Body weight	920428-treat	Body_Weight_RawData.xlsx	figshare	doi:10.6084/m9.figshare.1595889_D87	http://dx.doi.org/10.6084/m9.figshare.1595889	assay metadata	ISA_BodyWeight.xlsx	figshare	doi:10.6084/m9.figshare.1595889_D89	http://dx.doi.org/10.6084/m9.figshare.1595889	Sham	1	whole animal
3R4F_1M_Organism	Body weight	920429-treat	Body_Weight_RawData.xlsx	figshare	doi:10.6084/m9.figshare.1595889_D87	http://dx.doi.org/10.6084/m9.figshare.1595889	assay metadata	ISA_BodyWeight.xlsx	figshare	doi:10.6084/m9.figshare.1595889_D89	http://dx.doi.org/10.6084/m9.figshare.1595889	3R4F	1	whole animal
Sham_2M_Organism	Body weight	920430-treat	Body_Weight_RawData.xlsx	figshare	doi:10.6084/m9.figshare.1595889_D87	http://dx.doi.org/10.6084/m9.figshare.1595889	assay metadata	ISA_BodyWeight.xlsx	figshare	doi:10.6084/m9.figshare.1595889_D89	http://dx.doi.org/10.6084/m9.figshare.1595889	Sham	2	whole animal
Cess_5M_Organism	Body weight	920431-treat	Body_Weight_RawData.xlsx	figshare	doi:10.6084/m9.figshare.1595889_D87	http://dx.doi.org/10.6084/m9.figshare.1595889	assay metadata	ISA_BodyWeight.xlsx	figshare	doi:10.6084/m9.figshare.1595889_D89	http://dx.doi.org/10.6084/m9.figshare.1595889	Cess	5	whole animal
3R4F_5M_Organism	Body weight	920435-treat	Body_Weight_RawData.xlsx	figshare	doi:10.6084/m9.figshare.1595889_D87	http://dx.doi.org/10.6084/m9.figshare.1595889	assay metadata	ISA_BodyWeight.xlsx	figshare	doi:10.6084/m9.figshare.1595889_D89	http://dx.doi.org/10.6084/m9.figshare.1595889	3R4F	5	whole animal
Cess_5M_Organism	Body weight	920437-treat	Body_Weight_RawData.xlsx	figshare	doi:10.6084/m9.figshare.1595889_D87	http://dx.doi.org/10.6084/m9.figshare.1595889	assay metadata	ISA_BodyWeight.xlsx	figshare	doi:10.6084/m9.figshare.1595889_D89	http://dx.doi.org/10.6084/m9.figshare.1595889	Cess	5	whole animal
3R4F_2M_Organism	Body weight	920438-treat	Body_Weight_RawData.xlsx	figshare	doi:10.6084/m9.figshare.1595889_D87	http://dx.doi.org/10.6084/m9.figshare.1595889	assay metadata	ISA_BodyWeight.xlsx	figshare	doi:10.6084/m9.figshare.1595889_D89	http://dx.doi.org/10.6084/m9.figshare.1595889	3R4F	2	whole animal
3R4F_7M_Organism	Body weight	920439-treat	Body_Weight_RawData.xlsx	figshare	doi:10.6084/m9.figshare.1595889_D87	http://dx.doi.org/10.6084/m9.figshare.1595889	assay metadata	ISA_BodyWeight.xlsx	figshare	doi:10.6084/m9.figshare.1595889_D89	http://dx.doi.org/10.6084/m9.figshare.1595889	3R4F	7	whole animal
3R4F_1M_Organism	Body weight	920440-treat	Body_Weight_RawData.xlsx	figshare	doi:10.6084/m9.figshare.1595889_D87	http://dx.doi.org/10.6084/m9.figshare.1595889	assay metadata	ISA_BodyWeight.xlsx	figshare	doi:10.6084/m9.figshare.1595889_D89	http://dx.doi.org/10.6084/m9.figshare.1595889	3R4F	1	whole animal
Switch_7M_Organism	Body weight	920441-treat	Body_Weight_RawData.xlsx	figshare	doi:10.6084/m9.figshare.1595889_D87	http://dx.doi.org/10.6084/m9.figshare.1595889	assay metadata	ISA_BodyWeight.xlsx	figshare	doi:10.6084/m9.figshare.1595889_D89	http://dx.doi.org/10.6084/m9.figshare.1595889	Switch	7	whole animal
Cess_5M_Organism	Body weight	920442-treat	Body_Weight_RawData.xlsx	figshare	doi:10.6084/m9.figshare.1595889_D87	http://dx.doi.org/10.6084/m9.figshare.1595889	assay metadata	ISA_BodyWeight.xlsx	figshare	doi:10.6084/m9.figshare.1595889_D89	http://dx.doi.org/10.6084/m9.figshare.1595889	Cess	5	whole animal
3R4F_3M_Organism	Body weight	920443-treat	Body_Weight_RawData.xlsx	figshare	doi:10.6084/m9.figshare.1595889_D87	http://dx.doi.org/10.6084/m9.figshare.1595889	assay metadata	ISA_BodyWeight.xlsx	figshare	doi:10.6084/m9.figshare.1595889_D89	http://dx.doi.org/10.6084/m9.figshare.1595889	3R4F	3	whole animal
Sham_1M_Organism	Body weight	920444-treat	Body_Weight_RawData.xlsx	figshare	doi:10.6084/m9.figshare.1595889_D87	http://dx.doi.org/10.6084/m9.figshare.1595889	assay metadata	ISA_BodyWeight.xlsx	figshare	doi:10.6084/m9.figshare.1595889_D89	http://dx.doi.org/10.6084/m9.figshare.1595889	Sham	1	whole animal
Switch_5M_Organism	Body weight	920445-treat	Body_Weight_RawData.xlsx	figshare	doi:10.6084/m9.figshare.1595889_D87	http://dx.doi.org/10.6084/m9.figshare.1595889	assay metadata	ISA_BodyWeight.xlsx	figshare	doi:10.6084/m9.figshare.1595889_D89	http://dx.doi.org/10.6084/m9.figshare.1595889	Switch	5	whole animal
Cess_7M_Organism	Body weight	920446-treat	Body_Weight_RawData.xlsx	figshare	doi:10.6084/m9.figshare.1595889_D87	http://dx.doi.org/10.6084/m9.figshare.1595889	assay metadata	ISA_BodyWeight.xlsx	figshare	doi:10.6084/m9.figshare.1595889_D89	http://dx.doi.org/10.6084/m9.figshare.1595889	Cess	7	whole animal
pMRTP_5M_Organism	Body weight	920447-treat	Body_Weight_RawData.xlsx	figshare	doi:10.6084/m9.figshare.1595889_D87	http://dx.doi.org/10.6084/m9.figshare.1595889	assay metadata	ISA_BodyWeight.xlsx	figshare	doi:10.6084/m9.figshare.1595889_D89	http://dx.doi.org/10.6084/m9.figshare.1595889	pMRTP	5	whole animal
3R4F_1M_Organism	Body weight	920448-treat	Body_Weight_RawData.xlsx	figshare	doi:10.6084/m9.figshare.1595889_D87	http://dx.doi.org/10.6084/m9.figshare.1595889	assay metadata	ISA_BodyWeight.xlsx	figshare	doi:10.6084/m9.figshare.1595889_D89	http://dx.doi.org/10.6084/m9.figshare.1595889	3R4F	1	whole animal
pMRTP_2M_Organism	Body weight	920449-treat	Body_Weight_RawData.xlsx	figshare	doi:10.6084/m9.figshare.1595889_D87	http://dx.doi.org/10.6084/m9.figshare.1595889	assay metadata	ISA_BodyWeight.xlsx	figshare	doi:10.6084/m9.figshare.1595889_D89	http://dx.doi.org/10.6084/m9.figshare.1595889	pMRTP	2	whole animal
pMRTP_5M_Organism	Body weight	920450-treat	Body_Weight_RawData.xlsx	figshare	doi:10.6084/m9.figshare.1595889_D87	http://dx.doi.org/10.6084/m9.figshare.1595889	assay metadata	ISA_BodyWeight.xlsx	figshare	doi:10.6084/m9.figshare.1595889_D89	http://dx.doi.org/10.6084/m9.figshare.1595889	pMRTP	5	whole animal
Sham_2M_Organism	Body weight	920451-treat	Body_Weight_RawData.xlsx	figshare	doi:10.6084/m9.figshare.1595889_D87	http://dx.doi.org/10.6084/m9.figshare.1595889	assay metadata	ISA_BodyWeight.xlsx	figshare	doi:10.6084/m9.figshare.1595889_D89	http://dx.doi.org/10.6084/m9.figshare.1595889	Sham	2	whole animal
Switch_7M_Organism	Body weight	920452-treat	Body_Weight_RawData.xlsx	figshare	doi:10.6084/m9.figshare.1595889_D87	http://dx.doi.org/10.6084/m9.figshare.1595889	assay metadata	ISA_BodyWeight.xlsx	figshare	doi:10.6084/m9.figshare.1595889_D89	http://dx.doi.org/10.6084/m9.figshare.1595889	Switch	7	whole animal
Sham_1M_Organism	Body weight	920453-treat	Body_Weight_RawData.xlsx	figshare	doi:10.6084/m9.figshare.1595889_D87	http://dx.doi.org/10.6084/m9.figshare.1595889	assay metadata	ISA_BodyWeight.xlsx	figshare	doi:10.6084/m9.figshare.1595889_D89	http://dx.doi.org/10.6084/m9.figshare.1595889	Sham	1	whole animal
Cess_3M_Organism	Body weight	920454-treat	Body_Weight_RawData.xlsx	figshare	doi:10.6084/m9.figshare.1595889_D87	http://dx.doi.org/10.6084/m9.figshare.1595889	assay metadata	ISA_BodyWeight.xlsx	figshare	doi:10.6084/m9.figshare.1595889_D89	http://dx.doi.org/10.6084/m9.figshare.1595889	Cess	3	whole animal
3R4F_7M_Organism	Body weight	920455-treat	Body_Weight_RawData.xlsx	figshare	doi:10.6084/m9.figshare.1595889_D87	http://dx.doi.org/10.6084/m9.figshare.1595889	assay metadata	ISA_BodyWeight.xlsx	figshare	doi:10.6084/m9.figshare.1595889_D89	http://dx.doi.org/10.6084/m9.figshare.1595889	3R4F	7	whole animal
Cess_3M_Organism	Body weight	920456-treat	Body_Weight_RawData.xlsx	figshare	doi:10.6084/m9.figshare.1595889_D87	http://dx.doi.org/10.6084/m9.figshare.1595889	assay metadata	ISA_BodyWeight.xlsx	figshare	doi:10.6084/m9.figshare.1595889_D89	http://dx.doi.org/10.6084/m9.figshare.1595889	Cess	3	whole animal
pMRTP_4M_Organism	Body weight	920457-treat	Body_Weight_RawData.xlsx	figshare	doi:10.6084/m9.figshare.1595889_D87	http://dx.doi.org/10.6084/m9.figshare.1595889	assay metadata	ISA_BodyWeight.xlsx	figshare	doi:10.6084/m9.figshare.1595889_D89	http://dx.doi.org/10.6084/m9.figshare.1595889	pMRTP	4	whole animal
3R4F_3M_Organism	Body weight	920459-treat	Body_Weight_RawData.xlsx	figshare	doi:10.6084/m9.figshare.1595889_D87	http://dx.doi.org/10.6084/m9.figshare.1595889	assay metadata	ISA_BodyWeight.xlsx	figshare	doi:10.6084/m9.figshare.1595889_D89	http://dx.doi.org/10.6084/m9.figshare.1595889	3R4F	3	whole animal
pMRTP_2M_Organism	Body weight	920460-treat	Body_Weight_RawData.xlsx	figshare	doi:10.6084/m9.figshare.1595889_D87	http://dx.doi.org/10.6084/m9.figshare.1595889	assay metadata	ISA_BodyWeight.xlsx	figshare	doi:10.6084/m9.figshare.1595889_D89	http://dx.doi.org/10.6084/m9.figshare.1595889	pMRTP	2	whole animal
pMRTP_4M_Organism	Body weight	920461-treat	Body_Weight_RawData.xlsx	figshare	doi:10.6084/m9.figshare.1595889_D87	http://dx.doi.org/10.6084/m9.figshare.1595889	assay metadata	ISA_BodyWeight.xlsx	figshare	doi:10.6084/m9.figshare.1595889_D89	http://dx.doi.org/10.6084/m9.figshare.1595889	pMRTP	4	whole animal
Cess_7M_Organism	Body weight	920462-treat	Body_Weight_RawData.xlsx	figshare	doi:10.6084/m9.figshare.1595889_D87	http://dx.doi.org/10.6084/m9.figshare.1595889	assay metadata	ISA_BodyWeight.xlsx	figshare	doi:10.6084/m9.figshare.1595889_D89	http://dx.doi.org/10.6084/m9.figshare.1595889	Cess	7	whole animal
pMRTP_4M_Organism	Body weight	920463-treat	Body_Weight_RawData.xlsx	figshare	doi:10.6084/m9.figshare.1595889_D87	http://dx.doi.org/10.6084/m9.figshare.1595889	assay metadata	ISA_BodyWeight.xlsx	figshare	doi:10.6084/m9.figshare.1595889_D89	http://dx.doi.org/10.6084/m9.figshare.1595889	pMRTP	4	whole animal
pMRTP_5M_Organism	Body weight	920464-treat	Body_Weight_RawData.xlsx	figshare	doi:10.6084/m9.figshare.1595889_D87	http://dx.doi.org/10.6084/m9.figshare.1595889	assay metadata	ISA_BodyWeight.xlsx	figshare	doi:10.6084/m9.figshare.1595889_D89	http://dx.doi.org/10.6084/m9.figshare.1595889	pMRTP	5	whole animal
3R4F_4M_Organism	Body weight	920465-treat	Body_Weight_RawData.xlsx	figshare	doi:10.6084/m9.figshare.1595889_D87	http://dx.doi.org/10.6084/m9.figshare.1595889	assay metadata	ISA_BodyWeight.xlsx	figshare	doi:10.6084/m9.figshare.1595889_D89	http://dx.doi.org/10.6084/m9.figshare.1595889	3R4F	4	whole animal
pMRTP_1M_Organism	Body weight	920466-treat	Body_Weight_RawData.xlsx	figshare	doi:10.6084/m9.figshare.1595889_D87	http://dx.doi.org/10.6084/m9.figshare.1595889	assay metadata	ISA_BodyWeight.xlsx	figshare	doi:10.6084/m9.figshare.1595889_D89	http://dx.doi.org/10.6084/m9.figshare.1595889	pMRTP	1	whole animal
3R4F_1M_Organism	Body weight	920467-treat	Body_Weight_RawData.xlsx	figshare	doi:10.6084/m9.figshare.1595889_D87	http://dx.doi.org/10.6084/m9.figshare.1595889	assay metadata	ISA_BodyWeight.xlsx	figshare	doi:10.6084/m9.figshare.1595889_D89	http://dx.doi.org/10.6084/m9.figshare.1595889	3R4F	1	whole animal
Sham_1M_Organism	Body weight	920468-treat	Body_Weight_RawData.xlsx	figshare	doi:10.6084/m9.figshare.1595889_D87	http://dx.doi.org/10.6084/m9.figshare.1595889	assay metadata	ISA_BodyWeight.xlsx	figshare	doi:10.6084/m9.figshare.1595889_D89	http://dx.doi.org/10.6084/m9.figshare.1595889	Sham	1	whole animal
pMRTP_3M_Organism	Body weight	920469-treat	Body_Weight_RawData.xlsx	figshare	doi:10.6084/m9.figshare.1595889_D87	http://dx.doi.org/10.6084/m9.figshare.1595889	assay metadata	ISA_BodyWeight.xlsx	figshare	doi:10.6084/m9.figshare.1595889_D89	http://dx.doi.org/10.6084/m9.figshare.1595889	pMRTP	3	whole animal
Sham_1M_Organism	Body weight	920470-treat	Body_Weight_RawData.xlsx	figshare	doi:10.6084/m9.figshare.1595889_D87	http://dx.doi.org/10.6084/m9.figshare.1595889	assay metadata	ISA_BodyWeight.xlsx	figshare	doi:10.6084/m9.figshare.1595889_D89	http://dx.doi.org/10.6084/m9.figshare.1595889	Sham	1	whole animal
3R4F_1M_Organism	Body weight	920471-treat	Body_Weight_RawData.xlsx	figshare	doi:10.6084/m9.figshare.1595889_D87	http://dx.doi.org/10.6084/m9.figshare.1595889	assay metadata	ISA_BodyWeight.xlsx	figshare	doi:10.6084/m9.figshare.1595889_D89	http://dx.doi.org/10.6084/m9.figshare.1595889	3R4F	1	whole animal
3R4F_4M_Organism	Body weight	920472-treat	Body_Weight_RawData.xlsx	figshare	doi:10.6084/m9.figshare.1595889_D87	http://dx.doi.org/10.6084/m9.figshare.1595889	assay metadata	ISA_BodyWeight.xlsx	figshare	doi:10.6084/m9.figshare.1595889_D89	http://dx.doi.org/10.6084/m9.figshare.1595889	3R4F	4	whole animal
Sham_5M_Organism	Body weight	920473-treat	Body_Weight_RawData.xlsx	figshare	doi:10.6084/m9.figshare.1595889_D87	http://dx.doi.org/10.6084/m9.figshare.1595889	assay metadata	ISA_BodyWeight.xlsx	figshare	doi:10.6084/m9.figshare.1595889_D89	http://dx.doi.org/10.6084/m9.figshare.1595889	Sham	5	whole animal
Switch_7M_Organism	Body weight	920474-treat	Body_Weight_RawData.xlsx	figshare	doi:10.6084/m9.figshare.1595889_D87	http://dx.doi.org/10.6084/m9.figshare.1595889	assay metadata	ISA_BodyWeight.xlsx	figshare	doi:10.6084/m9.figshare.1595889_D89	http://dx.doi.org/10.6084/m9.figshare.1595889	Switch	7	whole animal
3R4F_4M_Organism	Body weight	920475-treat	Body_Weight_RawData.xlsx	figshare	doi:10.6084/m9.figshare.1595889_D87	http://dx.doi.org/10.6084/m9.figshare.1595889	assay metadata	ISA_BodyWeight.xlsx	figshare	doi:10.6084/m9.figshare.1595889_D89	http://dx.doi.org/10.6084/m9.figshare.1595889	3R4F	4	whole animal
pMRTP_4M_Organism	Body weight	920476-treat	Body_Weight_RawData.xlsx	figshare	doi:10.6084/m9.figshare.1595889_D87	http://dx.doi.org/10.6084/m9.figshare.1595889	assay metadata	ISA_BodyWeight.xlsx	figshare	doi:10.6084/m9.figshare.1595889_D89	http://dx.doi.org/10.6084/m9.figshare.1595889	pMRTP	4	whole animal
Switch_5M_Organism	Body weight	920477-treat	Body_Weight_RawData.xlsx	figshare	doi:10.6084/m9.figshare.1595889_D87	http://dx.doi.org/10.6084/m9.figshare.1595889	assay metadata	ISA_BodyWeight.xlsx	figshare	doi:10.6084/m9.figshare.1595889_D89	http://dx.doi.org/10.6084/m9.figshare.1595889	Switch	5	whole animal
Sham_7M_Organism	Body weight	920478-treat	Body_Weight_RawData.xlsx	figshare	doi:10.6084/m9.figshare.1595889_D87	http://dx.doi.org/10.6084/m9.figshare.1595889	assay metadata	ISA_BodyWeight.xlsx	figshare	doi:10.6084/m9.figshare.1595889_D89	http://dx.doi.org/10.6084/m9.figshare.1595889	Sham	7	whole animal
Sham_4M_Organism	Body weight	920479-treat	Body_Weight_RawData.xlsx	figshare	doi:10.6084/m9.figshare.1595889_D87	http://dx.doi.org/10.6084/m9.figshare.1595889	assay metadata	ISA_BodyWeight.xlsx	figshare	doi:10.6084/m9.figshare.1595889_D89	http://dx.doi.org/10.6084/m9.figshare.1595889	Sham	4	whole animal
Sham_3M_Organism	Body weight	920480-treat	Body_Weight_RawData.xlsx	figshare	doi:10.6084/m9.figshare.1595889_D87	http://dx.doi.org/10.6084/m9.figshare.1595889	assay metadata	ISA_BodyWeight.xlsx	figshare	doi:10.6084/m9.figshare.1595889_D89	http://dx.doi.org/10.6084/m9.figshare.1595889	Sham	3	whole animal
Cess_5M_Organism	Body weight	920481-treat	Body_Weight_RawData.xlsx	figshare	doi:10.6084/m9.figshare.1595889_D87	http://dx.doi.org/10.6084/m9.figshare.1595889	assay metadata	ISA_BodyWeight.xlsx	figshare	doi:10.6084/m9.figshare.1595889_D89	http://dx.doi.org/10.6084/m9.figshare.1595889	Cess	5	whole animal
Sham_5M_Organism	Body weight	920482-treat	Body_Weight_RawData.xlsx	figshare	doi:10.6084/m9.figshare.1595889_D87	http://dx.doi.org/10.6084/m9.figshare.1595889	assay metadata	ISA_BodyWeight.xlsx	figshare	doi:10.6084/m9.figshare.1595889_D89	http://dx.doi.org/10.6084/m9.figshare.1595889	Sham	5	whole animal
pMRTP_7M_Organism	Body weight	920483-treat	Body_Weight_RawData.xlsx	figshare	doi:10.6084/m9.figshare.1595889_D87	http://dx.doi.org/10.6084/m9.figshare.1595889	assay metadata	ISA_BodyWeight.xlsx	figshare	doi:10.6084/m9.figshare.1595889_D89	http://dx.doi.org/10.6084/m9.figshare.1595889	pMRTP	7	whole animal
Switch_7M_Organism	Body weight	920484-treat	Body_Weight_RawData.xlsx	figshare	doi:10.6084/m9.figshare.1595889_D87	http://dx.doi.org/10.6084/m9.figshare.1595889	assay metadata	ISA_BodyWeight.xlsx	figshare	doi:10.6084/m9.figshare.1595889_D89	http://dx.doi.org/10.6084/m9.figshare.1595889	Switch	7	whole animal
3R4F_1M_Organism	Body weight	920485-treat	Body_Weight_RawData.xlsx	figshare	doi:10.6084/m9.figshare.1595889_D87	http://dx.doi.org/10.6084/m9.figshare.1595889	assay metadata	ISA_BodyWeight.xlsx	figshare	doi:10.6084/m9.figshare.1595889_D89	http://dx.doi.org/10.6084/m9.figshare.1595889	3R4F	1	whole animal
Sham_4M_Organism	Body weight	920486-treat	Body_Weight_RawData.xlsx	figshare	doi:10.6084/m9.figshare.1595889_D87	http://dx.doi.org/10.6084/m9.figshare.1595889	assay metadata	ISA_BodyWeight.xlsx	figshare	doi:10.6084/m9.figshare.1595889_D89	http://dx.doi.org/10.6084/m9.figshare.1595889	Sham	4	whole animal
3R4F_2M_Organism	Body weight	920487-treat	Body_Weight_RawData.xlsx	figshare	doi:10.6084/m9.figshare.1595889_D87	http://dx.doi.org/10.6084/m9.figshare.1595889	assay metadata	ISA_BodyWeight.xlsx	figshare	doi:10.6084/m9.figshare.1595889_D89	http://dx.doi.org/10.6084/m9.figshare.1595889	3R4F	2	whole animal
Sham_1M_Organism	Body weight	920489-treat	Body_Weight_RawData.xlsx	figshare	doi:10.6084/m9.figshare.1595889_D87	http://dx.doi.org/10.6084/m9.figshare.1595889	assay metadata	ISA_BodyWeight.xlsx	figshare	doi:10.6084/m9.figshare.1595889_D89	http://dx.doi.org/10.6084/m9.figshare.1595889	Sham	1	whole animal
Cess_3M_Organism	Body weight	920490-treat	Body_Weight_RawData.xlsx	figshare	doi:10.6084/m9.figshare.1595889_D87	http://dx.doi.org/10.6084/m9.figshare.1595889	assay metadata	ISA_BodyWeight.xlsx	figshare	doi:10.6084/m9.figshare.1595889_D89	http://dx.doi.org/10.6084/m9.figshare.1595889	Cess	3	whole animal
Switch_5M_Organism	Body weight	920491-treat	Body_Weight_RawData.xlsx	figshare	doi:10.6084/m9.figshare.1595889_D87	http://dx.doi.org/10.6084/m9.figshare.1595889	assay metadata	ISA_BodyWeight.xlsx	figshare	doi:10.6084/m9.figshare.1595889_D89	http://dx.doi.org/10.6084/m9.figshare.1595889	Switch	5	whole animal
pMRTP_4M_Organism	Body weight	920492-treat	Body_Weight_RawData.xlsx	figshare	doi:10.6084/m9.figshare.1595889_D87	http://dx.doi.org/10.6084/m9.figshare.1595889	assay metadata	ISA_BodyWeight.xlsx	figshare	doi:10.6084/m9.figshare.1595889_D89	http://dx.doi.org/10.6084/m9.figshare.1595889	pMRTP	4	whole animal
3R4F_4M_Organism	Body weight	920493-treat	Body_Weight_RawData.xlsx	figshare	doi:10.6084/m9.figshare.1595889_D87	http://dx.doi.org/10.6084/m9.figshare.1595889	assay metadata	ISA_BodyWeight.xlsx	figshare	doi:10.6084/m9.figshare.1595889_D89	http://dx.doi.org/10.6084/m9.figshare.1595889	3R4F	4	whole animal
Sham_3M_Organism	Body weight	920494-treat	Body_Weight_RawData.xlsx	figshare	doi:10.6084/m9.figshare.1595889_D87	http://dx.doi.org/10.6084/m9.figshare.1595889	assay metadata	ISA_BodyWeight.xlsx	figshare	doi:10.6084/m9.figshare.1595889_D89	http://dx.doi.org/10.6084/m9.figshare.1595889	Sham	3	whole animal
3R4F_7M_Organism	Body weight	920495-treat	Body_Weight_RawData.xlsx	figshare	doi:10.6084/m9.figshare.1595889_D87	http://dx.doi.org/10.6084/m9.figshare.1595889	assay metadata	ISA_BodyWeight.xlsx	figshare	doi:10.6084/m9.figshare.1595889_D89	http://dx.doi.org/10.6084/m9.figshare.1595889	3R4F	7	whole animal
3R4F_7M_Organism	Body weight	920497-treat	Body_Weight_RawData.xlsx	figshare	doi:10.6084/m9.figshare.1595889_D87	http://dx.doi.org/10.6084/m9.figshare.1595889	assay metadata	ISA_BodyWeight.xlsx	figshare	doi:10.6084/m9.figshare.1595889_D89	http://dx.doi.org/10.6084/m9.figshare.1595889	3R4F	7	whole animal
pMRTP_7M_Organism	Body weight	920498-treat	Body_Weight_RawData.xlsx	figshare	doi:10.6084/m9.figshare.1595889_D87	http://dx.doi.org/10.6084/m9.figshare.1595889	assay metadata	ISA_BodyWeight.xlsx	figshare	doi:10.6084/m9.figshare.1595889_D89	http://dx.doi.org/10.6084/m9.figshare.1595889	pMRTP	7	whole animal
3R4F_2M_Organism	Body weight	920499-treat	Body_Weight_RawData.xlsx	figshare	doi:10.6084/m9.figshare.1595889_D87	http://dx.doi.org/10.6084/m9.figshare.1595889	assay metadata	ISA_BodyWeight.xlsx	figshare	doi:10.6084/m9.figshare.1595889_D89	http://dx.doi.org/10.6084/m9.figshare.1595889	3R4F	2	whole animal
Cess_3M_Organism	Body weight	920500-treat	Body_Weight_RawData.xlsx	figshare	doi:10.6084/m9.figshare.1595889_D87	http://dx.doi.org/10.6084/m9.figshare.1595889	assay metadata	ISA_BodyWeight.xlsx	figshare	doi:10.6084/m9.figshare.1595889_D89	http://dx.doi.org/10.6084/m9.figshare.1595889	Cess	3	whole animal
Cess_5M_Organism	Body weight	920501-treat	Body_Weight_RawData.xlsx	figshare	doi:10.6084/m9.figshare.1595889_D87	http://dx.doi.org/10.6084/m9.figshare.1595889	assay metadata	ISA_BodyWeight.xlsx	figshare	doi:10.6084/m9.figshare.1595889_D89	http://dx.doi.org/10.6084/m9.figshare.1595889	Cess	5	whole animal
3R4F_5M_Organism	Body weight	920502-treat	Body_Weight_RawData.xlsx	figshare	doi:10.6084/m9.figshare.1595889_D87	http://dx.doi.org/10.6084/m9.figshare.1595889	assay metadata	ISA_BodyWeight.xlsx	figshare	doi:10.6084/m9.figshare.1595889_D89	http://dx.doi.org/10.6084/m9.figshare.1595889	3R4F	5	whole animal
pMRTP_2M_Organism	Body weight	920503-treat	Body_Weight_RawData.xlsx	figshare	doi:10.6084/m9.figshare.1595889_D87	http://dx.doi.org/10.6084/m9.figshare.1595889	assay metadata	ISA_BodyWeight.xlsx	figshare	doi:10.6084/m9.figshare.1595889_D89	http://dx.doi.org/10.6084/m9.figshare.1595889	pMRTP	2	whole animal
pMRTP_5M_Organism	Body weight	920504-treat	Body_Weight_RawData.xlsx	figshare	doi:10.6084/m9.figshare.1595889_D87	http://dx.doi.org/10.6084/m9.figshare.1595889	assay metadata	ISA_BodyWeight.xlsx	figshare	doi:10.6084/m9.figshare.1595889_D89	http://dx.doi.org/10.6084/m9.figshare.1595889	pMRTP	5	whole animal
pMRTP_4M_Organism	Body weight	920505-treat	Body_Weight_RawData.xlsx	figshare	doi:10.6084/m9.figshare.1595889_D87	http://dx.doi.org/10.6084/m9.figshare.1595889	assay metadata	ISA_BodyWeight.xlsx	figshare	doi:10.6084/m9.figshare.1595889_D89	http://dx.doi.org/10.6084/m9.figshare.1595889	pMRTP	4	whole animal
pMRTP_4M_Organism	Body weight	920506-treat	Body_Weight_RawData.xlsx	figshare	doi:10.6084/m9.figshare.1595889_D87	http://dx.doi.org/10.6084/m9.figshare.1595889	assay metadata	ISA_BodyWeight.xlsx	figshare	doi:10.6084/m9.figshare.1595889_D89	http://dx.doi.org/10.6084/m9.figshare.1595889	pMRTP	4	whole animal
Switch_5M_Organism	Body weight	920507-treat	Body_Weight_RawData.xlsx	figshare	doi:10.6084/m9.figshare.1595889_D87	http://dx.doi.org/10.6084/m9.figshare.1595889	assay metadata	ISA_BodyWeight.xlsx	figshare	doi:10.6084/m9.figshare.1595889_D89	http://dx.doi.org/10.6084/m9.figshare.1595889	Switch	5	whole animal
3R4F_5M_Organism	Body weight	920508-treat	Body_Weight_RawData.xlsx	figshare	doi:10.6084/m9.figshare.1595889_D87	http://dx.doi.org/10.6084/m9.figshare.1595889	assay metadata	ISA_BodyWeight.xlsx	figshare	doi:10.6084/m9.figshare.1595889_D89	http://dx.doi.org/10.6084/m9.figshare.1595889	3R4F	5	whole animal
Sham_5M_Organism	Body weight	920509-treat	Body_Weight_RawData.xlsx	figshare	doi:10.6084/m9.figshare.1595889_D87	http://dx.doi.org/10.6084/m9.figshare.1595889	assay metadata	ISA_BodyWeight.xlsx	figshare	doi:10.6084/m9.figshare.1595889_D89	http://dx.doi.org/10.6084/m9.figshare.1595889	Sham	5	whole animal
pMRTP_4M_Organism	Body weight	920510-treat	Body_Weight_RawData.xlsx	figshare	doi:10.6084/m9.figshare.1595889_D87	http://dx.doi.org/10.6084/m9.figshare.1595889	assay metadata	ISA_BodyWeight.xlsx	figshare	doi:10.6084/m9.figshare.1595889_D89	http://dx.doi.org/10.6084/m9.figshare.1595889	pMRTP	4	whole animal
Cess_5M_Organism	Body weight	920511-treat	Body_Weight_RawData.xlsx	figshare	doi:10.6084/m9.figshare.1595889_D87	http://dx.doi.org/10.6084/m9.figshare.1595889	assay metadata	ISA_BodyWeight.xlsx	figshare	doi:10.6084/m9.figshare.1595889_D89	http://dx.doi.org/10.6084/m9.figshare.1595889	Cess	5	whole animal
3R4F_5M_Organism	Body weight	920512-treat	Body_Weight_RawData.xlsx	figshare	doi:10.6084/m9.figshare.1595889_D87	http://dx.doi.org/10.6084/m9.figshare.1595889	assay metadata	ISA_BodyWeight.xlsx	figshare	doi:10.6084/m9.figshare.1595889_D89	http://dx.doi.org/10.6084/m9.figshare.1595889	3R4F	5	whole animal
pMRTP_2M_Organism	Body weight	920513-treat	Body_Weight_RawData.xlsx	figshare	doi:10.6084/m9.figshare.1595889_D87	http://dx.doi.org/10.6084/m9.figshare.1595889	assay metadata	ISA_BodyWeight.xlsx	figshare	doi:10.6084/m9.figshare.1595889_D89	http://dx.doi.org/10.6084/m9.figshare.1595889	pMRTP	2	whole animal
Sham_7M_Organism	Body weight	920514-treat	Body_Weight_RawData.xlsx	figshare	doi:10.6084/m9.figshare.1595889_D87	http://dx.doi.org/10.6084/m9.figshare.1595889	assay metadata	ISA_BodyWeight.xlsx	figshare	doi:10.6084/m9.figshare.1595889_D89	http://dx.doi.org/10.6084/m9.figshare.1595889	Sham	7	whole animal
Sham_7M_Organism	Body weight	920515-treat	Body_Weight_RawData.xlsx	figshare	doi:10.6084/m9.figshare.1595889_D87	http://dx.doi.org/10.6084/m9.figshare.1595889	assay metadata	ISA_BodyWeight.xlsx	figshare	doi:10.6084/m9.figshare.1595889_D89	http://dx.doi.org/10.6084/m9.figshare.1595889	Sham	7	whole animal
3R4F_1M_Organism	Body weight	920516-treat	Body_Weight_RawData.xlsx	figshare	doi:10.6084/m9.figshare.1595889_D87	http://dx.doi.org/10.6084/m9.figshare.1595889	assay metadata	ISA_BodyWeight.xlsx	figshare	doi:10.6084/m9.figshare.1595889_D89	http://dx.doi.org/10.6084/m9.figshare.1595889	3R4F	1	whole animal
Sham_4M_Organism	Body weight	920517-treat	Body_Weight_RawData.xlsx	figshare	doi:10.6084/m9.figshare.1595889_D87	http://dx.doi.org/10.6084/m9.figshare.1595889	assay metadata	ISA_BodyWeight.xlsx	figshare	doi:10.6084/m9.figshare.1595889_D89	http://dx.doi.org/10.6084/m9.figshare.1595889	Sham	4	whole animal
Switch_5M_Organism	Body weight	920518-treat	Body_Weight_RawData.xlsx	figshare	doi:10.6084/m9.figshare.1595889_D87	http://dx.doi.org/10.6084/m9.figshare.1595889	assay metadata	ISA_BodyWeight.xlsx	figshare	doi:10.6084/m9.figshare.1595889_D89	http://dx.doi.org/10.6084/m9.figshare.1595889	Switch	5	whole animal
Cess_5M_Organism	Body weight	920519-treat	Body_Weight_RawData.xlsx	figshare	doi:10.6084/m9.figshare.1595889_D87	http://dx.doi.org/10.6084/m9.figshare.1595889	assay metadata	ISA_BodyWeight.xlsx	figshare	doi:10.6084/m9.figshare.1595889_D89	http://dx.doi.org/10.6084/m9.figshare.1595889	Cess	5	whole animal
Cess_7M_Organism	Body weight	920520-treat	Body_Weight_RawData.xlsx	figshare	doi:10.6084/m9.figshare.1595889_D87	http://dx.doi.org/10.6084/m9.figshare.1595889	assay metadata	ISA_BodyWeight.xlsx	figshare	doi:10.6084/m9.figshare.1595889_D89	http://dx.doi.org/10.6084/m9.figshare.1595889	Cess	7	whole animal
Switch_3M_Organism	Body weight	920521-treat	Body_Weight_RawData.xlsx	figshare	doi:10.6084/m9.figshare.1595889_D87	http://dx.doi.org/10.6084/m9.figshare.1595889	assay metadata	ISA_BodyWeight.xlsx	figshare	doi:10.6084/m9.figshare.1595889_D89	http://dx.doi.org/10.6084/m9.figshare.1595889	Switch	3	whole animal
3R4F_7M_Organism	Body weight	920522-treat	Body_Weight_RawData.xlsx	figshare	doi:10.6084/m9.figshare.1595889_D87	http://dx.doi.org/10.6084/m9.figshare.1595889	assay metadata	ISA_BodyWeight.xlsx	figshare	doi:10.6084/m9.figshare.1595889_D89	http://dx.doi.org/10.6084/m9.figshare.1595889	3R4F	7	whole animal
Sham_7M_Organism	Body weight	920523-treat	Body_Weight_RawData.xlsx	figshare	doi:10.6084/m9.figshare.1595889_D87	http://dx.doi.org/10.6084/m9.figshare.1595889	assay metadata	ISA_BodyWeight.xlsx	figshare	doi:10.6084/m9.figshare.1595889_D89	http://dx.doi.org/10.6084/m9.figshare.1595889	Sham	7	whole animal
pMRTP_2M_Organism	Body weight	920524-treat	Body_Weight_RawData.xlsx	figshare	doi:10.6084/m9.figshare.1595889_D87	http://dx.doi.org/10.6084/m9.figshare.1595889	assay metadata	ISA_BodyWeight.xlsx	figshare	doi:10.6084/m9.figshare.1595889_D89	http://dx.doi.org/10.6084/m9.figshare.1595889	pMRTP	2	whole animal
3R4F_2M_Organism	Body weight	920525-treat	Body_Weight_RawData.xlsx	figshare	doi:10.6084/m9.figshare.1595889_D87	http://dx.doi.org/10.6084/m9.figshare.1595889	assay metadata	ISA_BodyWeight.xlsx	figshare	doi:10.6084/m9.figshare.1595889_D89	http://dx.doi.org/10.6084/m9.figshare.1595889	3R4F	2	whole animal
3R4F_2M_Organism	Body weight	920526-treat	Body_Weight_RawData.xlsx	figshare	doi:10.6084/m9.figshare.1595889_D87	http://dx.doi.org/10.6084/m9.figshare.1595889	assay metadata	ISA_BodyWeight.xlsx	figshare	doi:10.6084/m9.figshare.1595889_D89	http://dx.doi.org/10.6084/m9.figshare.1595889	3R4F	2	whole animal
pMRTP_3M_Organism	Body weight	920527-treat	Body_Weight_RawData.xlsx	figshare	doi:10.6084/m9.figshare.1595889_D87	http://dx.doi.org/10.6084/m9.figshare.1595889	assay metadata	ISA_BodyWeight.xlsx	figshare	doi:10.6084/m9.figshare.1595889_D89	http://dx.doi.org/10.6084/m9.figshare.1595889	pMRTP	3	whole animal
3R4F_4M_Organism	Body weight	920528-treat	Body_Weight_RawData.xlsx	figshare	doi:10.6084/m9.figshare.1595889_D87	http://dx.doi.org/10.6084/m9.figshare.1595889	assay metadata	ISA_BodyWeight.xlsx	figshare	doi:10.6084/m9.figshare.1595889_D89	http://dx.doi.org/10.6084/m9.figshare.1595889	3R4F	4	whole animal
3R4F_5M_Organism	Body weight	920529-treat	Body_Weight_RawData.xlsx	figshare	doi:10.6084/m9.figshare.1595889_D87	http://dx.doi.org/10.6084/m9.figshare.1595889	assay metadata	ISA_BodyWeight.xlsx	figshare	doi:10.6084/m9.figshare.1595889_D89	http://dx.doi.org/10.6084/m9.figshare.1595889	3R4F	5	whole animal
3R4F_1M_Organism	Body weight	920530-treat	Body_Weight_RawData.xlsx	figshare	doi:10.6084/m9.figshare.1595889_D87	http://dx.doi.org/10.6084/m9.figshare.1595889	assay metadata	ISA_BodyWeight.xlsx	figshare	doi:10.6084/m9.figshare.1595889_D89	http://dx.doi.org/10.6084/m9.figshare.1595889	3R4F	1	whole animal
Cess_3M_Organism	Body weight	920531-treat	Body_Weight_RawData.xlsx	figshare	doi:10.6084/m9.figshare.1595889_D87	http://dx.doi.org/10.6084/m9.figshare.1595889	assay metadata	ISA_BodyWeight.xlsx	figshare	doi:10.6084/m9.figshare.1595889_D89	http://dx.doi.org/10.6084/m9.figshare.1595889	Cess	3	whole animal
Sham_4M_Organism	Body weight	920532-treat	Body_Weight_RawData.xlsx	figshare	doi:10.6084/m9.figshare.1595889_D87	http://dx.doi.org/10.6084/m9.figshare.1595889	assay metadata	ISA_BodyWeight.xlsx	figshare	doi:10.6084/m9.figshare.1595889_D89	http://dx.doi.org/10.6084/m9.figshare.1595889	Sham	4	whole animal
pMRTP_3M_Organism	Body weight	920533-treat	Body_Weight_RawData.xlsx	figshare	doi:10.6084/m9.figshare.1595889_D87	http://dx.doi.org/10.6084/m9.figshare.1595889	assay metadata	ISA_BodyWeight.xlsx	figshare	doi:10.6084/m9.figshare.1595889_D89	http://dx.doi.org/10.6084/m9.figshare.1595889	pMRTP	3	whole animal
Switch_5M_Organism	Body weight	920534-treat	Body_Weight_RawData.xlsx	figshare	doi:10.6084/m9.figshare.1595889_D87	http://dx.doi.org/10.6084/m9.figshare.1595889	assay metadata	ISA_BodyWeight.xlsx	figshare	doi:10.6084/m9.figshare.1595889_D89	http://dx.doi.org/10.6084/m9.figshare.1595889	Switch	5	whole animal
Sham_4M_Organism	Body weight	920535-treat	Body_Weight_RawData.xlsx	figshare	doi:10.6084/m9.figshare.1595889_D87	http://dx.doi.org/10.6084/m9.figshare.1595889	assay metadata	ISA_BodyWeight.xlsx	figshare	doi:10.6084/m9.figshare.1595889_D89	http://dx.doi.org/10.6084/m9.figshare.1595889	Sham	4	whole animal
Sham_1M_Organism	Body weight	920536-treat	Body_Weight_RawData.xlsx	figshare	doi:10.6084/m9.figshare.1595889_D87	http://dx.doi.org/10.6084/m9.figshare.1595889	assay metadata	ISA_BodyWeight.xlsx	figshare	doi:10.6084/m9.figshare.1595889_D89	http://dx.doi.org/10.6084/m9.figshare.1595889	Sham	1	whole animal
3R4F_2M_Organism	Body weight	920537-treat	Body_Weight_RawData.xlsx	figshare	doi:10.6084/m9.figshare.1595889_D87	http://dx.doi.org/10.6084/m9.figshare.1595889	assay metadata	ISA_BodyWeight.xlsx	figshare	doi:10.6084/m9.figshare.1595889_D89	http://dx.doi.org/10.6084/m9.figshare.1595889	3R4F	2	whole animal
pMRTP_3M_Organism	Body weight	920538-treat	Body_Weight_RawData.xlsx	figshare	doi:10.6084/m9.figshare.1595889_D87	http://dx.doi.org/10.6084/m9.figshare.1595889	assay metadata	ISA_BodyWeight.xlsx	figshare	doi:10.6084/m9.figshare.1595889_D89	http://dx.doi.org/10.6084/m9.figshare.1595889	pMRTP	3	whole animal
Sham_2M_Organism	Body weight	920539-treat	Body_Weight_RawData.xlsx	figshare	doi:10.6084/m9.figshare.1595889_D87	http://dx.doi.org/10.6084/m9.figshare.1595889	assay metadata	ISA_BodyWeight.xlsx	figshare	doi:10.6084/m9.figshare.1595889_D89	http://dx.doi.org/10.6084/m9.figshare.1595889	Sham	2	whole animal
Switch_7M_Organism	Body weight	920540-treat	Body_Weight_RawData.xlsx	figshare	doi:10.6084/m9.figshare.1595889_D87	http://dx.doi.org/10.6084/m9.figshare.1595889	assay metadata	ISA_BodyWeight.xlsx	figshare	doi:10.6084/m9.figshare.1595889_D89	http://dx.doi.org/10.6084/m9.figshare.1595889	Switch	7	whole animal
Cess_3M_Organism	Body weight	920541-treat	Body_Weight_RawData.xlsx	figshare	doi:10.6084/m9.figshare.1595889_D87	http://dx.doi.org/10.6084/m9.figshare.1595889	assay metadata	ISA_BodyWeight.xlsx	figshare	doi:10.6084/m9.figshare.1595889_D89	http://dx.doi.org/10.6084/m9.figshare.1595889	Cess	3	whole animal
3R4F_3M_Organism	Body weight	920542-treat	Body_Weight_RawData.xlsx	figshare	doi:10.6084/m9.figshare.1595889_D87	http://dx.doi.org/10.6084/m9.figshare.1595889	assay metadata	ISA_BodyWeight.xlsx	figshare	doi:10.6084/m9.figshare.1595889_D89	http://dx.doi.org/10.6084/m9.figshare.1595889	3R4F	3	whole animal
3R4F_1M_Organism	Body weight	920543-treat	Body_Weight_RawData.xlsx	figshare	doi:10.6084/m9.figshare.1595889_D87	http://dx.doi.org/10.6084/m9.figshare.1595889	assay metadata	ISA_BodyWeight.xlsx	figshare	doi:10.6084/m9.figshare.1595889_D89	http://dx.doi.org/10.6084/m9.figshare.1595889	3R4F	1	whole animal
pMRTP_3M_Organism	Body weight	920544-treat	Body_Weight_RawData.xlsx	figshare	doi:10.6084/m9.figshare.1595889_D87	http://dx.doi.org/10.6084/m9.figshare.1595889	assay metadata	ISA_BodyWeight.xlsx	figshare	doi:10.6084/m9.figshare.1595889_D89	http://dx.doi.org/10.6084/m9.figshare.1595889	pMRTP	3	whole animal
Sham_2M_Organism	Body weight	920545-treat	Body_Weight_RawData.xlsx	figshare	doi:10.6084/m9.figshare.1595889_D87	http://dx.doi.org/10.6084/m9.figshare.1595889	assay metadata	ISA_BodyWeight.xlsx	figshare	doi:10.6084/m9.figshare.1595889_D89	http://dx.doi.org/10.6084/m9.figshare.1595889	Sham	2	whole animal
Switch_5M_Organism	Body weight	920546-treat	Body_Weight_RawData.xlsx	figshare	doi:10.6084/m9.figshare.1595889_D87	http://dx.doi.org/10.6084/m9.figshare.1595889	assay metadata	ISA_BodyWeight.xlsx	figshare	doi:10.6084/m9.figshare.1595889_D89	http://dx.doi.org/10.6084/m9.figshare.1595889	Switch	5	whole animal
Cess_3M_Organism	Body weight	920548-treat	Body_Weight_RawData.xlsx	figshare	doi:10.6084/m9.figshare.1595889_D87	http://dx.doi.org/10.6084/m9.figshare.1595889	assay metadata	ISA_BodyWeight.xlsx	figshare	doi:10.6084/m9.figshare.1595889_D89	http://dx.doi.org/10.6084/m9.figshare.1595889	Cess	3	whole animal
Switch_3M_Organism	Body weight	920549-treat	Body_Weight_RawData.xlsx	figshare	doi:10.6084/m9.figshare.1595889_D87	http://dx.doi.org/10.6084/m9.figshare.1595889	assay metadata	ISA_BodyWeight.xlsx	figshare	doi:10.6084/m9.figshare.1595889_D89	http://dx.doi.org/10.6084/m9.figshare.1595889	Switch	3	whole animal
3R4F_5M_Organism	Body weight	920550-treat	Body_Weight_RawData.xlsx	figshare	doi:10.6084/m9.figshare.1595889_D87	http://dx.doi.org/10.6084/m9.figshare.1595889	assay metadata	ISA_BodyWeight.xlsx	figshare	doi:10.6084/m9.figshare.1595889_D89	http://dx.doi.org/10.6084/m9.figshare.1595889	3R4F	5	whole animal
3R4F_1M_Organism	Body weight	920551-treat	Body_Weight_RawData.xlsx	figshare	doi:10.6084/m9.figshare.1595889_D87	http://dx.doi.org/10.6084/m9.figshare.1595889	assay metadata	ISA_BodyWeight.xlsx	figshare	doi:10.6084/m9.figshare.1595889_D89	http://dx.doi.org/10.6084/m9.figshare.1595889	3R4F	1	whole animal
Switch_7M_Organism	Body weight	920552-treat	Body_Weight_RawData.xlsx	figshare	doi:10.6084/m9.figshare.1595889_D87	http://dx.doi.org/10.6084/m9.figshare.1595889	assay metadata	ISA_BodyWeight.xlsx	figshare	doi:10.6084/m9.figshare.1595889_D89	http://dx.doi.org/10.6084/m9.figshare.1595889	Switch	7	whole animal
pMRTP_3M_Organism	Body weight	920553-treat	Body_Weight_RawData.xlsx	figshare	doi:10.6084/m9.figshare.1595889_D87	http://dx.doi.org/10.6084/m9.figshare.1595889	assay metadata	ISA_BodyWeight.xlsx	figshare	doi:10.6084/m9.figshare.1595889_D89	http://dx.doi.org/10.6084/m9.figshare.1595889	pMRTP	3	whole animal
pMRTP_4M_Organism	Body weight	920554-treat	Body_Weight_RawData.xlsx	figshare	doi:10.6084/m9.figshare.1595889_D87	http://dx.doi.org/10.6084/m9.figshare.1595889	assay metadata	ISA_BodyWeight.xlsx	figshare	doi:10.6084/m9.figshare.1595889_D89	http://dx.doi.org/10.6084/m9.figshare.1595889	pMRTP	4	whole animal
pMRTP_4M_Organism	Body weight	920556-treat	Body_Weight_RawData.xlsx	figshare	doi:10.6084/m9.figshare.1595889_D87	http://dx.doi.org/10.6084/m9.figshare.1595889	assay metadata	ISA_BodyWeight.xlsx	figshare	doi:10.6084/m9.figshare.1595889_D89	http://dx.doi.org/10.6084/m9.figshare.1595889	pMRTP	4	whole animal
Sham_5M_Organism	Body weight	920557-treat	Body_Weight_RawData.xlsx	figshare	doi:10.6084/m9.figshare.1595889_D87	http://dx.doi.org/10.6084/m9.figshare.1595889	assay metadata	ISA_BodyWeight.xlsx	figshare	doi:10.6084/m9.figshare.1595889_D89	http://dx.doi.org/10.6084/m9.figshare.1595889	Sham	5	whole animal
pMRTP_4M_Organism	Body weight	920558-treat	Body_Weight_RawData.xlsx	figshare	doi:10.6084/m9.figshare.1595889_D87	http://dx.doi.org/10.6084/m9.figshare.1595889	assay metadata	ISA_BodyWeight.xlsx	figshare	doi:10.6084/m9.figshare.1595889_D89	http://dx.doi.org/10.6084/m9.figshare.1595889	pMRTP	4	whole animal
Cess_3M_Organism	Body weight	920559-treat	Body_Weight_RawData.xlsx	figshare	doi:10.6084/m9.figshare.1595889_D87	http://dx.doi.org/10.6084/m9.figshare.1595889	assay metadata	ISA_BodyWeight.xlsx	figshare	doi:10.6084/m9.figshare.1595889_D89	http://dx.doi.org/10.6084/m9.figshare.1595889	Cess	3	whole animal
Sham_7M_Organism	Body weight	920561-treat	Body_Weight_RawData.xlsx	figshare	doi:10.6084/m9.figshare.1595889_D87	http://dx.doi.org/10.6084/m9.figshare.1595889	assay metadata	ISA_BodyWeight.xlsx	figshare	doi:10.6084/m9.figshare.1595889_D89	http://dx.doi.org/10.6084/m9.figshare.1595889	Sham	7	whole animal
3R4F_1M_Organism	Body weight	920562-treat	Body_Weight_RawData.xlsx	figshare	doi:10.6084/m9.figshare.1595889_D87	http://dx.doi.org/10.6084/m9.figshare.1595889	assay metadata	ISA_BodyWeight.xlsx	figshare	doi:10.6084/m9.figshare.1595889_D89	http://dx.doi.org/10.6084/m9.figshare.1595889	3R4F	1	whole animal
Sham_2M_Organism	Body weight	920563-treat	Body_Weight_RawData.xlsx	figshare	doi:10.6084/m9.figshare.1595889_D87	http://dx.doi.org/10.6084/m9.figshare.1595889	assay metadata	ISA_BodyWeight.xlsx	figshare	doi:10.6084/m9.figshare.1595889_D89	http://dx.doi.org/10.6084/m9.figshare.1595889	Sham	2	whole animal
pMRTP_7M_Organism	Body weight	920564-treat	Body_Weight_RawData.xlsx	figshare	doi:10.6084/m9.figshare.1595889_D87	http://dx.doi.org/10.6084/m9.figshare.1595889	assay metadata	ISA_BodyWeight.xlsx	figshare	doi:10.6084/m9.figshare.1595889_D89	http://dx.doi.org/10.6084/m9.figshare.1595889	pMRTP	7	whole animal
Sham_4M_Organism	Body weight	920565-treat	Body_Weight_RawData.xlsx	figshare	doi:10.6084/m9.figshare.1595889_D87	http://dx.doi.org/10.6084/m9.figshare.1595889	assay metadata	ISA_BodyWeight.xlsx	figshare	doi:10.6084/m9.figshare.1595889_D89	http://dx.doi.org/10.6084/m9.figshare.1595889	Sham	4	whole animal
Switch_3M_Organism	Body weight	920566-treat	Body_Weight_RawData.xlsx	figshare	doi:10.6084/m9.figshare.1595889_D87	http://dx.doi.org/10.6084/m9.figshare.1595889	assay metadata	ISA_BodyWeight.xlsx	figshare	doi:10.6084/m9.figshare.1595889_D89	http://dx.doi.org/10.6084/m9.figshare.1595889	Switch	3	whole animal
Sham_1M_Organism	Body weight	920567-treat	Body_Weight_RawData.xlsx	figshare	doi:10.6084/m9.figshare.1595889_D87	http://dx.doi.org/10.6084/m9.figshare.1595889	assay metadata	ISA_BodyWeight.xlsx	figshare	doi:10.6084/m9.figshare.1595889_D89	http://dx.doi.org/10.6084/m9.figshare.1595889	Sham	1	whole animal
Cess_3M_Organism	Body weight	920568-treat	Body_Weight_RawData.xlsx	figshare	doi:10.6084/m9.figshare.1595889_D87	http://dx.doi.org/10.6084/m9.figshare.1595889	assay metadata	ISA_BodyWeight.xlsx	figshare	doi:10.6084/m9.figshare.1595889_D89	http://dx.doi.org/10.6084/m9.figshare.1595889	Cess	3	whole animal
3R4F_1M_Organism	Body weight	920569-treat	Body_Weight_RawData.xlsx	figshare	doi:10.6084/m9.figshare.1595889_D87	http://dx.doi.org/10.6084/m9.figshare.1595889	assay metadata	ISA_BodyWeight.xlsx	figshare	doi:10.6084/m9.figshare.1595889_D89	http://dx.doi.org/10.6084/m9.figshare.1595889	3R4F	1	whole animal
Sham_7M_Organism	Body weight	920570-treat	Body_Weight_RawData.xlsx	figshare	doi:10.6084/m9.figshare.1595889_D87	http://dx.doi.org/10.6084/m9.figshare.1595889	assay metadata	ISA_BodyWeight.xlsx	figshare	doi:10.6084/m9.figshare.1595889_D89	http://dx.doi.org/10.6084/m9.figshare.1595889	Sham	7	whole animal
pMRTP_1M_Organism	Body weight	920571-treat	Body_Weight_RawData.xlsx	figshare	doi:10.6084/m9.figshare.1595889_D87	http://dx.doi.org/10.6084/m9.figshare.1595889	assay metadata	ISA_BodyWeight.xlsx	figshare	doi:10.6084/m9.figshare.1595889_D89	http://dx.doi.org/10.6084/m9.figshare.1595889	pMRTP	1	whole animal
Sham_1M_Organism	Body weight	920572-treat	Body_Weight_RawData.xlsx	figshare	doi:10.6084/m9.figshare.1595889_D87	http://dx.doi.org/10.6084/m9.figshare.1595889	assay metadata	ISA_BodyWeight.xlsx	figshare	doi:10.6084/m9.figshare.1595889_D89	http://dx.doi.org/10.6084/m9.figshare.1595889	Sham	1	whole animal
Cess_7M_Organism	Body weight	920573-treat	Body_Weight_RawData.xlsx	figshare	doi:10.6084/m9.figshare.1595889_D87	http://dx.doi.org/10.6084/m9.figshare.1595889	assay metadata	ISA_BodyWeight.xlsx	figshare	doi:10.6084/m9.figshare.1595889_D89	http://dx.doi.org/10.6084/m9.figshare.1595889	Cess	7	whole animal
Sham_2M_Organism	Body weight	920574-treat	Body_Weight_RawData.xlsx	figshare	doi:10.6084/m9.figshare.1595889_D87	http://dx.doi.org/10.6084/m9.figshare.1595889	assay metadata	ISA_BodyWeight.xlsx	figshare	doi:10.6084/m9.figshare.1595889_D89	http://dx.doi.org/10.6084/m9.figshare.1595889	Sham	2	whole animal
pMRTP_7M_Organism	Body weight	920575-treat	Body_Weight_RawData.xlsx	figshare	doi:10.6084/m9.figshare.1595889_D87	http://dx.doi.org/10.6084/m9.figshare.1595889	assay metadata	ISA_BodyWeight.xlsx	figshare	doi:10.6084/m9.figshare.1595889_D89	http://dx.doi.org/10.6084/m9.figshare.1595889	pMRTP	7	whole animal
pMRTP_1M_Organism	Body weight	920576-treat	Body_Weight_RawData.xlsx	figshare	doi:10.6084/m9.figshare.1595889_D87	http://dx.doi.org/10.6084/m9.figshare.1595889	assay metadata	ISA_BodyWeight.xlsx	figshare	doi:10.6084/m9.figshare.1595889_D89	http://dx.doi.org/10.6084/m9.figshare.1595889	pMRTP	1	whole animal
Sham_2M_Organism	Body weight	920577-treat	Body_Weight_RawData.xlsx	figshare	doi:10.6084/m9.figshare.1595889_D87	http://dx.doi.org/10.6084/m9.figshare.1595889	assay metadata	ISA_BodyWeight.xlsx	figshare	doi:10.6084/m9.figshare.1595889_D89	http://dx.doi.org/10.6084/m9.figshare.1595889	Sham	2	whole animal
Sham_7M_Organism	Body weight	920578-treat	Body_Weight_RawData.xlsx	figshare	doi:10.6084/m9.figshare.1595889_D87	http://dx.doi.org/10.6084/m9.figshare.1595889	assay metadata	ISA_BodyWeight.xlsx	figshare	doi:10.6084/m9.figshare.1595889_D89	http://dx.doi.org/10.6084/m9.figshare.1595889	Sham	7	whole animal
pMRTP_4M_Organism	Body weight	920579-treat	Body_Weight_RawData.xlsx	figshare	doi:10.6084/m9.figshare.1595889_D87	http://dx.doi.org/10.6084/m9.figshare.1595889	assay metadata	ISA_BodyWeight.xlsx	figshare	doi:10.6084/m9.figshare.1595889_D89	http://dx.doi.org/10.6084/m9.figshare.1595889	pMRTP	4	whole animal
Sham_3M_Organism	Body weight	920580-treat	Body_Weight_RawData.xlsx	figshare	doi:10.6084/m9.figshare.1595889_D87	http://dx.doi.org/10.6084/m9.figshare.1595889	assay metadata	ISA_BodyWeight.xlsx	figshare	doi:10.6084/m9.figshare.1595889_D89	http://dx.doi.org/10.6084/m9.figshare.1595889	Sham	3	whole animal
3R4F_5M_Organism	Body weight	920581-treat	Body_Weight_RawData.xlsx	figshare	doi:10.6084/m9.figshare.1595889_D87	http://dx.doi.org/10.6084/m9.figshare.1595889	assay metadata	ISA_BodyWeight.xlsx	figshare	doi:10.6084/m9.figshare.1595889_D89	http://dx.doi.org/10.6084/m9.figshare.1595889	3R4F	5	whole animal
pMRTP_4M_Organism	Body weight	920582-treat	Body_Weight_RawData.xlsx	figshare	doi:10.6084/m9.figshare.1595889_D87	http://dx.doi.org/10.6084/m9.figshare.1595889	assay metadata	ISA_BodyWeight.xlsx	figshare	doi:10.6084/m9.figshare.1595889_D89	http://dx.doi.org/10.6084/m9.figshare.1595889	pMRTP	4	whole animal
pMRTP_4M_Organism	Body weight	920583-treat	Body_Weight_RawData.xlsx	figshare	doi:10.6084/m9.figshare.1595889_D87	http://dx.doi.org/10.6084/m9.figshare.1595889	assay metadata	ISA_BodyWeight.xlsx	figshare	doi:10.6084/m9.figshare.1595889_D89	http://dx.doi.org/10.6084/m9.figshare.1595889	pMRTP	4	whole animal
Sham_1M_Organism	Body weight	920584-treat	Body_Weight_RawData.xlsx	figshare	doi:10.6084/m9.figshare.1595889_D87	http://dx.doi.org/10.6084/m9.figshare.1595889	assay metadata	ISA_BodyWeight.xlsx	figshare	doi:10.6084/m9.figshare.1595889_D89	http://dx.doi.org/10.6084/m9.figshare.1595889	Sham	1	whole animal
3R4F_2M_Organism	Body weight	920585-treat	Body_Weight_RawData.xlsx	figshare	doi:10.6084/m9.figshare.1595889_D87	http://dx.doi.org/10.6084/m9.figshare.1595889	assay metadata	ISA_BodyWeight.xlsx	figshare	doi:10.6084/m9.figshare.1595889_D89	http://dx.doi.org/10.6084/m9.figshare.1595889	3R4F	2	whole animal
pMRTP_4M_Organism	Body weight	920586-treat	Body_Weight_RawData.xlsx	figshare	doi:10.6084/m9.figshare.1595889_D87	http://dx.doi.org/10.6084/m9.figshare.1595889	assay metadata	ISA_BodyWeight.xlsx	figshare	doi:10.6084/m9.figshare.1595889_D89	http://dx.doi.org/10.6084/m9.figshare.1595889	pMRTP	4	whole animal
Cess_3M_Organism	Body weight	920587-treat	Body_Weight_RawData.xlsx	figshare	doi:10.6084/m9.figshare.1595889_D87	http://dx.doi.org/10.6084/m9.figshare.1595889	assay metadata	ISA_BodyWeight.xlsx	figshare	doi:10.6084/m9.figshare.1595889_D89	http://dx.doi.org/10.6084/m9.figshare.1595889	Cess	3	whole animal
3R4F_4M_Organism	Body weight	920588-treat	Body_Weight_RawData.xlsx	figshare	doi:10.6084/m9.figshare.1595889_D87	http://dx.doi.org/10.6084/m9.figshare.1595889	assay metadata	ISA_BodyWeight.xlsx	figshare	doi:10.6084/m9.figshare.1595889_D89	http://dx.doi.org/10.6084/m9.figshare.1595889	3R4F	4	whole animal
Cess_3M_Organism	Body weight	920589-treat	Body_Weight_RawData.xlsx	figshare	doi:10.6084/m9.figshare.1595889_D87	http://dx.doi.org/10.6084/m9.figshare.1595889	assay metadata	ISA_BodyWeight.xlsx	figshare	doi:10.6084/m9.figshare.1595889_D89	http://dx.doi.org/10.6084/m9.figshare.1595889	Cess	3	whole animal
Cess_7M_Organism	Body weight	920590-treat	Body_Weight_RawData.xlsx	figshare	doi:10.6084/m9.figshare.1595889_D87	http://dx.doi.org/10.6084/m9.figshare.1595889	assay metadata	ISA_BodyWeight.xlsx	figshare	doi:10.6084/m9.figshare.1595889_D89	http://dx.doi.org/10.6084/m9.figshare.1595889	Cess	7	whole animal
Switch_5M_Organism	Body weight	920591-treat	Body_Weight_RawData.xlsx	figshare	doi:10.6084/m9.figshare.1595889_D87	http://dx.doi.org/10.6084/m9.figshare.1595889	assay metadata	ISA_BodyWeight.xlsx	figshare	doi:10.6084/m9.figshare.1595889_D89	http://dx.doi.org/10.6084/m9.figshare.1595889	Switch	5	whole animal
Cess_3M_Organism	Body weight	920592-treat	Body_Weight_RawData.xlsx	figshare	doi:10.6084/m9.figshare.1595889_D87	http://dx.doi.org/10.6084/m9.figshare.1595889	assay metadata	ISA_BodyWeight.xlsx	figshare	doi:10.6084/m9.figshare.1595889_D89	http://dx.doi.org/10.6084/m9.figshare.1595889	Cess	3	whole animal
Sham_3M_Organism	Body weight	920593-treat	Body_Weight_RawData.xlsx	figshare	doi:10.6084/m9.figshare.1595889_D87	http://dx.doi.org/10.6084/m9.figshare.1595889	assay metadata	ISA_BodyWeight.xlsx	figshare	doi:10.6084/m9.figshare.1595889_D89	http://dx.doi.org/10.6084/m9.figshare.1595889	Sham	3	whole animal
pMRTP_4M_Organism	Body weight	920594-treat	Body_Weight_RawData.xlsx	figshare	doi:10.6084/m9.figshare.1595889_D87	http://dx.doi.org/10.6084/m9.figshare.1595889	assay metadata	ISA_BodyWeight.xlsx	figshare	doi:10.6084/m9.figshare.1595889_D89	http://dx.doi.org/10.6084/m9.figshare.1595889	pMRTP	4	whole animal
3R4F_2M_Organism	Body weight	920595-treat	Body_Weight_RawData.xlsx	figshare	doi:10.6084/m9.figshare.1595889_D87	http://dx.doi.org/10.6084/m9.figshare.1595889	assay metadata	ISA_BodyWeight.xlsx	figshare	doi:10.6084/m9.figshare.1595889_D89	http://dx.doi.org/10.6084/m9.figshare.1595889	3R4F	2	whole animal
pMRTP_2M_Organism	Body weight	920596-treat	Body_Weight_RawData.xlsx	figshare	doi:10.6084/m9.figshare.1595889_D87	http://dx.doi.org/10.6084/m9.figshare.1595889	assay metadata	ISA_BodyWeight.xlsx	figshare	doi:10.6084/m9.figshare.1595889_D89	http://dx.doi.org/10.6084/m9.figshare.1595889	pMRTP	2	whole animal
pMRTP_7M_Organism	Body weight	920597-treat	Body_Weight_RawData.xlsx	figshare	doi:10.6084/m9.figshare.1595889_D87	http://dx.doi.org/10.6084/m9.figshare.1595889	assay metadata	ISA_BodyWeight.xlsx	figshare	doi:10.6084/m9.figshare.1595889_D89	http://dx.doi.org/10.6084/m9.figshare.1595889	pMRTP	7	whole animal
3R4F_1M_Organism	Body weight	920598-treat	Body_Weight_RawData.xlsx	figshare	doi:10.6084/m9.figshare.1595889_D87	http://dx.doi.org/10.6084/m9.figshare.1595889	assay metadata	ISA_BodyWeight.xlsx	figshare	doi:10.6084/m9.figshare.1595889_D89	http://dx.doi.org/10.6084/m9.figshare.1595889	3R4F	1	whole animal
Sham_1M_Organism	Body weight	920599-treat	Body_Weight_RawData.xlsx	figshare	doi:10.6084/m9.figshare.1595889_D87	http://dx.doi.org/10.6084/m9.figshare.1595889	assay metadata	ISA_BodyWeight.xlsx	figshare	doi:10.6084/m9.figshare.1595889_D89	http://dx.doi.org/10.6084/m9.figshare.1595889	Sham	1	whole animal
Sham_3M_Organism	Body weight	920600-treat	Body_Weight_RawData.xlsx	figshare	doi:10.6084/m9.figshare.1595889_D87	http://dx.doi.org/10.6084/m9.figshare.1595889	assay metadata	ISA_BodyWeight.xlsx	figshare	doi:10.6084/m9.figshare.1595889_D89	http://dx.doi.org/10.6084/m9.figshare.1595889	Sham	3	whole animal
Sham_3M_Organism	Body weight	920601-treat	Body_Weight_RawData.xlsx	figshare	doi:10.6084/m9.figshare.1595889_D87	http://dx.doi.org/10.6084/m9.figshare.1595889	assay metadata	ISA_BodyWeight.xlsx	figshare	doi:10.6084/m9.figshare.1595889_D89	http://dx.doi.org/10.6084/m9.figshare.1595889	Sham	3	whole animal
Switch_3M_Organism	Body weight	920602-treat	Body_Weight_RawData.xlsx	figshare	doi:10.6084/m9.figshare.1595889_D87	http://dx.doi.org/10.6084/m9.figshare.1595889	assay metadata	ISA_BodyWeight.xlsx	figshare	doi:10.6084/m9.figshare.1595889_D89	http://dx.doi.org/10.6084/m9.figshare.1595889	Switch	3	whole animal
3R4F_7M_Organism	Body weight	920603-treat	Body_Weight_RawData.xlsx	figshare	doi:10.6084/m9.figshare.1595889_D87	http://dx.doi.org/10.6084/m9.figshare.1595889	assay metadata	ISA_BodyWeight.xlsx	figshare	doi:10.6084/m9.figshare.1595889_D89	http://dx.doi.org/10.6084/m9.figshare.1595889	3R4F	7	whole animal
Cess_3M_Organism	Body weight	920604-treat	Body_Weight_RawData.xlsx	figshare	doi:10.6084/m9.figshare.1595889_D87	http://dx.doi.org/10.6084/m9.figshare.1595889	assay metadata	ISA_BodyWeight.xlsx	figshare	doi:10.6084/m9.figshare.1595889_D89	http://dx.doi.org/10.6084/m9.figshare.1595889	Cess	3	whole animal
3R4F_2M_Organism	Body weight	920605-treat	Body_Weight_RawData.xlsx	figshare	doi:10.6084/m9.figshare.1595889_D87	http://dx.doi.org/10.6084/m9.figshare.1595889	assay metadata	ISA_BodyWeight.xlsx	figshare	doi:10.6084/m9.figshare.1595889_D89	http://dx.doi.org/10.6084/m9.figshare.1595889	3R4F	2	whole animal
3R4F_3M_Organism	Body weight	920606-treat	Body_Weight_RawData.xlsx	figshare	doi:10.6084/m9.figshare.1595889_D87	http://dx.doi.org/10.6084/m9.figshare.1595889	assay metadata	ISA_BodyWeight.xlsx	figshare	doi:10.6084/m9.figshare.1595889_D89	http://dx.doi.org/10.6084/m9.figshare.1595889	3R4F	3	whole animal
pMRTP_4M_Organism	Body weight	920607-treat	Body_Weight_RawData.xlsx	figshare	doi:10.6084/m9.figshare.1595889_D87	http://dx.doi.org/10.6084/m9.figshare.1595889	assay metadata	ISA_BodyWeight.xlsx	figshare	doi:10.6084/m9.figshare.1595889_D89	http://dx.doi.org/10.6084/m9.figshare.1595889	pMRTP	4	whole animal
Sham_1M_Organism	Body weight	920608-treat	Body_Weight_RawData.xlsx	figshare	doi:10.6084/m9.figshare.1595889_D87	http://dx.doi.org/10.6084/m9.figshare.1595889	assay metadata	ISA_BodyWeight.xlsx	figshare	doi:10.6084/m9.figshare.1595889_D89	http://dx.doi.org/10.6084/m9.figshare.1595889	Sham	1	whole animal
Switch_3M_Organism	Body weight	920610-treat	Body_Weight_RawData.xlsx	figshare	doi:10.6084/m9.figshare.1595889_D87	http://dx.doi.org/10.6084/m9.figshare.1595889	assay metadata	ISA_BodyWeight.xlsx	figshare	doi:10.6084/m9.figshare.1595889_D89	http://dx.doi.org/10.6084/m9.figshare.1595889	Switch	3	whole animal
3R4F_7M_Organism	Body weight	920611-treat	Body_Weight_RawData.xlsx	figshare	doi:10.6084/m9.figshare.1595889_D87	http://dx.doi.org/10.6084/m9.figshare.1595889	assay metadata	ISA_BodyWeight.xlsx	figshare	doi:10.6084/m9.figshare.1595889_D89	http://dx.doi.org/10.6084/m9.figshare.1595889	3R4F	7	whole animal
Switch_3M_Organism	Body weight	920612-treat	Body_Weight_RawData.xlsx	figshare	doi:10.6084/m9.figshare.1595889_D87	http://dx.doi.org/10.6084/m9.figshare.1595889	assay metadata	ISA_BodyWeight.xlsx	figshare	doi:10.6084/m9.figshare.1595889_D89	http://dx.doi.org/10.6084/m9.figshare.1595889	Switch	3	whole animal
pMRTP_5M_Organism	Body weight	920613-treat	Body_Weight_RawData.xlsx	figshare	doi:10.6084/m9.figshare.1595889_D87	http://dx.doi.org/10.6084/m9.figshare.1595889	assay metadata	ISA_BodyWeight.xlsx	figshare	doi:10.6084/m9.figshare.1595889_D89	http://dx.doi.org/10.6084/m9.figshare.1595889	pMRTP	5	whole animal
Cess_5M_Organism	Body weight	920614-treat	Body_Weight_RawData.xlsx	figshare	doi:10.6084/m9.figshare.1595889_D87	http://dx.doi.org/10.6084/m9.figshare.1595889	assay metadata	ISA_BodyWeight.xlsx	figshare	doi:10.6084/m9.figshare.1595889_D89	http://dx.doi.org/10.6084/m9.figshare.1595889	Cess	5	whole animal
Cess_5M_Organism	Body weight	920615-treat	Body_Weight_RawData.xlsx	figshare	doi:10.6084/m9.figshare.1595889_D87	http://dx.doi.org/10.6084/m9.figshare.1595889	assay metadata	ISA_BodyWeight.xlsx	figshare	doi:10.6084/m9.figshare.1595889_D89	http://dx.doi.org/10.6084/m9.figshare.1595889	Cess	5	whole animal
Cess_3M_Organism	Body weight	920616-treat	Body_Weight_RawData.xlsx	figshare	doi:10.6084/m9.figshare.1595889_D87	http://dx.doi.org/10.6084/m9.figshare.1595889	assay metadata	ISA_BodyWeight.xlsx	figshare	doi:10.6084/m9.figshare.1595889_D89	http://dx.doi.org/10.6084/m9.figshare.1595889	Cess	3	whole animal
3R4F_2M_Organism	Body weight	920617-treat	Body_Weight_RawData.xlsx	figshare	doi:10.6084/m9.figshare.1595889_D87	http://dx.doi.org/10.6084/m9.figshare.1595889	assay metadata	ISA_BodyWeight.xlsx	figshare	doi:10.6084/m9.figshare.1595889_D89	http://dx.doi.org/10.6084/m9.figshare.1595889	3R4F	2	whole animal
Sham_3M_Organism	Body weight	920618-treat	Body_Weight_RawData.xlsx	figshare	doi:10.6084/m9.figshare.1595889_D87	http://dx.doi.org/10.6084/m9.figshare.1595889	assay metadata	ISA_BodyWeight.xlsx	figshare	doi:10.6084/m9.figshare.1595889_D89	http://dx.doi.org/10.6084/m9.figshare.1595889	Sham	3	whole animal
3R4F_7M_Organism	Body weight	920619-treat	Body_Weight_RawData.xlsx	figshare	doi:10.6084/m9.figshare.1595889_D87	http://dx.doi.org/10.6084/m9.figshare.1595889	assay metadata	ISA_BodyWeight.xlsx	figshare	doi:10.6084/m9.figshare.1595889_D89	http://dx.doi.org/10.6084/m9.figshare.1595889	3R4F	7	whole animal
Sham_1M_Organism	Body weight	920620-treat	Body_Weight_RawData.xlsx	figshare	doi:10.6084/m9.figshare.1595889_D87	http://dx.doi.org/10.6084/m9.figshare.1595889	assay metadata	ISA_BodyWeight.xlsx	figshare	doi:10.6084/m9.figshare.1595889_D89	http://dx.doi.org/10.6084/m9.figshare.1595889	Sham	1	whole animal
Switch_3M_Organism	Body weight	920621-treat	Body_Weight_RawData.xlsx	figshare	doi:10.6084/m9.figshare.1595889_D87	http://dx.doi.org/10.6084/m9.figshare.1595889	assay metadata	ISA_BodyWeight.xlsx	figshare	doi:10.6084/m9.figshare.1595889_D89	http://dx.doi.org/10.6084/m9.figshare.1595889	Switch	3	whole animal
Cess_7M_Organism	Body weight	920622-treat	Body_Weight_RawData.xlsx	figshare	doi:10.6084/m9.figshare.1595889_D87	http://dx.doi.org/10.6084/m9.figshare.1595889	assay metadata	ISA_BodyWeight.xlsx	figshare	doi:10.6084/m9.figshare.1595889_D89	http://dx.doi.org/10.6084/m9.figshare.1595889	Cess	7	whole animal
Sham_5M_Organism	Body weight	920623-treat	Body_Weight_RawData.xlsx	figshare	doi:10.6084/m9.figshare.1595889_D87	http://dx.doi.org/10.6084/m9.figshare.1595889	assay metadata	ISA_BodyWeight.xlsx	figshare	doi:10.6084/m9.figshare.1595889_D89	http://dx.doi.org/10.6084/m9.figshare.1595889	Sham	5	whole animal
Sham_4M_Organism	Body weight	920624-treat	Body_Weight_RawData.xlsx	figshare	doi:10.6084/m9.figshare.1595889_D87	http://dx.doi.org/10.6084/m9.figshare.1595889	assay metadata	ISA_BodyWeight.xlsx	figshare	doi:10.6084/m9.figshare.1595889_D89	http://dx.doi.org/10.6084/m9.figshare.1595889	Sham	4	whole animal
Sham_5M_Organism	Body weight	920625-treat	Body_Weight_RawData.xlsx	figshare	doi:10.6084/m9.figshare.1595889_D87	http://dx.doi.org/10.6084/m9.figshare.1595889	assay metadata	ISA_BodyWeight.xlsx	figshare	doi:10.6084/m9.figshare.1595889_D89	http://dx.doi.org/10.6084/m9.figshare.1595889	Sham	5	whole animal
pMRTP_2M_Organism	Body weight	920626-treat	Body_Weight_RawData.xlsx	figshare	doi:10.6084/m9.figshare.1595889_D87	http://dx.doi.org/10.6084/m9.figshare.1595889	assay metadata	ISA_BodyWeight.xlsx	figshare	doi:10.6084/m9.figshare.1595889_D89	http://dx.doi.org/10.6084/m9.figshare.1595889	pMRTP	2	whole animal
pMRTP_4M_Organism	Body weight	920628-treat	Body_Weight_RawData.xlsx	figshare	doi:10.6084/m9.figshare.1595889_D87	http://dx.doi.org/10.6084/m9.figshare.1595889	assay metadata	ISA_BodyWeight.xlsx	figshare	doi:10.6084/m9.figshare.1595889_D89	http://dx.doi.org/10.6084/m9.figshare.1595889	pMRTP	4	whole animal
3R4F_3M_Organism	Body weight	920629-treat	Body_Weight_RawData.xlsx	figshare	doi:10.6084/m9.figshare.1595889_D87	http://dx.doi.org/10.6084/m9.figshare.1595889	assay metadata	ISA_BodyWeight.xlsx	figshare	doi:10.6084/m9.figshare.1595889_D89	http://dx.doi.org/10.6084/m9.figshare.1595889	3R4F	3	whole animal
Switch_3M_Organism	Body weight	920630-treat	Body_Weight_RawData.xlsx	figshare	doi:10.6084/m9.figshare.1595889_D87	http://dx.doi.org/10.6084/m9.figshare.1595889	assay metadata	ISA_BodyWeight.xlsx	figshare	doi:10.6084/m9.figshare.1595889_D89	http://dx.doi.org/10.6084/m9.figshare.1595889	Switch	3	whole animal
3R4F_2M_Organism	Body weight	920631-treat	Body_Weight_RawData.xlsx	figshare	doi:10.6084/m9.figshare.1595889_D87	http://dx.doi.org/10.6084/m9.figshare.1595889	assay metadata	ISA_BodyWeight.xlsx	figshare	doi:10.6084/m9.figshare.1595889_D89	http://dx.doi.org/10.6084/m9.figshare.1595889	3R4F	2	whole animal
3R4F_3M_Organism	Body weight	920632-treat	Body_Weight_RawData.xlsx	figshare	doi:10.6084/m9.figshare.1595889_D87	http://dx.doi.org/10.6084/m9.figshare.1595889	assay metadata	ISA_BodyWeight.xlsx	figshare	doi:10.6084/m9.figshare.1595889_D89	http://dx.doi.org/10.6084/m9.figshare.1595889	3R4F	3	whole animal
Cess_5M_Organism	Body weight	920634-treat	Body_Weight_RawData.xlsx	figshare	doi:10.6084/m9.figshare.1595889_D87	http://dx.doi.org/10.6084/m9.figshare.1595889	assay metadata	ISA_BodyWeight.xlsx	figshare	doi:10.6084/m9.figshare.1595889_D89	http://dx.doi.org/10.6084/m9.figshare.1595889	Cess	5	whole animal
Sham_3M_Organism	Body weight	920635-treat	Body_Weight_RawData.xlsx	figshare	doi:10.6084/m9.figshare.1595889_D87	http://dx.doi.org/10.6084/m9.figshare.1595889	assay metadata	ISA_BodyWeight.xlsx	figshare	doi:10.6084/m9.figshare.1595889_D89	http://dx.doi.org/10.6084/m9.figshare.1595889	Sham	3	whole animal
pMRTP_1M_Organism	Body weight	920636-treat	Body_Weight_RawData.xlsx	figshare	doi:10.6084/m9.figshare.1595889_D87	http://dx.doi.org/10.6084/m9.figshare.1595889	assay metadata	ISA_BodyWeight.xlsx	figshare	doi:10.6084/m9.figshare.1595889_D89	http://dx.doi.org/10.6084/m9.figshare.1595889	pMRTP	1	whole animal
Sham_2M_Organism	Body weight	920637-treat	Body_Weight_RawData.xlsx	figshare	doi:10.6084/m9.figshare.1595889_D87	http://dx.doi.org/10.6084/m9.figshare.1595889	assay metadata	ISA_BodyWeight.xlsx	figshare	doi:10.6084/m9.figshare.1595889_D89	http://dx.doi.org/10.6084/m9.figshare.1595889	Sham	2	whole animal
Sham_4M_Organism	Body weight	920638-treat	Body_Weight_RawData.xlsx	figshare	doi:10.6084/m9.figshare.1595889_D87	http://dx.doi.org/10.6084/m9.figshare.1595889	assay metadata	ISA_BodyWeight.xlsx	figshare	doi:10.6084/m9.figshare.1595889_D89	http://dx.doi.org/10.6084/m9.figshare.1595889	Sham	4	whole animal
Sham_1M_Organism	Body weight	920639-treat	Body_Weight_RawData.xlsx	figshare	doi:10.6084/m9.figshare.1595889_D87	http://dx.doi.org/10.6084/m9.figshare.1595889	assay metadata	ISA_BodyWeight.xlsx	figshare	doi:10.6084/m9.figshare.1595889_D89	http://dx.doi.org/10.6084/m9.figshare.1595889	Sham	1	whole animal
Switch_7M_Organism	Body weight	920641-treat	Body_Weight_RawData.xlsx	figshare	doi:10.6084/m9.figshare.1595889_D87	http://dx.doi.org/10.6084/m9.figshare.1595889	assay metadata	ISA_BodyWeight.xlsx	figshare	doi:10.6084/m9.figshare.1595889_D89	http://dx.doi.org/10.6084/m9.figshare.1595889	Switch	7	whole animal
pMRTP_2M_Organism	Body weight	920642-treat	Body_Weight_RawData.xlsx	figshare	doi:10.6084/m9.figshare.1595889_D87	http://dx.doi.org/10.6084/m9.figshare.1595889	assay metadata	ISA_BodyWeight.xlsx	figshare	doi:10.6084/m9.figshare.1595889_D89	http://dx.doi.org/10.6084/m9.figshare.1595889	pMRTP	2	whole animal
Sham_2M_Organism	Body weight	920643-treat	Body_Weight_RawData.xlsx	figshare	doi:10.6084/m9.figshare.1595889_D87	http://dx.doi.org/10.6084/m9.figshare.1595889	assay metadata	ISA_BodyWeight.xlsx	figshare	doi:10.6084/m9.figshare.1595889_D89	http://dx.doi.org/10.6084/m9.figshare.1595889	Sham	2	whole animal
Cess_3M_Organism	Body weight	920644-treat	Body_Weight_RawData.xlsx	figshare	doi:10.6084/m9.figshare.1595889_D87	http://dx.doi.org/10.6084/m9.figshare.1595889	assay metadata	ISA_BodyWeight.xlsx	figshare	doi:10.6084/m9.figshare.1595889_D89	http://dx.doi.org/10.6084/m9.figshare.1595889	Cess	3	whole animal
Switch_7M_Organism	Body weight	920645-treat	Body_Weight_RawData.xlsx	figshare	doi:10.6084/m9.figshare.1595889_D87	http://dx.doi.org/10.6084/m9.figshare.1595889	assay metadata	ISA_BodyWeight.xlsx	figshare	doi:10.6084/m9.figshare.1595889_D89	http://dx.doi.org/10.6084/m9.figshare.1595889	Switch	7	whole animal
Sham_3M_Organism	Body weight	920646-treat	Body_Weight_RawData.xlsx	figshare	doi:10.6084/m9.figshare.1595889_D87	http://dx.doi.org/10.6084/m9.figshare.1595889	assay metadata	ISA_BodyWeight.xlsx	figshare	doi:10.6084/m9.figshare.1595889_D89	http://dx.doi.org/10.6084/m9.figshare.1595889	Sham	3	whole animal
Sham_3M_Organism	Body weight	920647-treat	Body_Weight_RawData.xlsx	figshare	doi:10.6084/m9.figshare.1595889_D87	http://dx.doi.org/10.6084/m9.figshare.1595889	assay metadata	ISA_BodyWeight.xlsx	figshare	doi:10.6084/m9.figshare.1595889_D89	http://dx.doi.org/10.6084/m9.figshare.1595889	Sham	3	whole animal
Switch_3M_Organism	Body weight	920648-treat	Body_Weight_RawData.xlsx	figshare	doi:10.6084/m9.figshare.1595889_D87	http://dx.doi.org/10.6084/m9.figshare.1595889	assay metadata	ISA_BodyWeight.xlsx	figshare	doi:10.6084/m9.figshare.1595889_D89	http://dx.doi.org/10.6084/m9.figshare.1595889	Switch	3	whole animal
Switch_7M_Organism	Body weight	920649-treat	Body_Weight_RawData.xlsx	figshare	doi:10.6084/m9.figshare.1595889_D87	http://dx.doi.org/10.6084/m9.figshare.1595889	assay metadata	ISA_BodyWeight.xlsx	figshare	doi:10.6084/m9.figshare.1595889_D89	http://dx.doi.org/10.6084/m9.figshare.1595889	Switch	7	whole animal
3R4F_7M_Organism	Body weight	920650-treat	Body_Weight_RawData.xlsx	figshare	doi:10.6084/m9.figshare.1595889_D87	http://dx.doi.org/10.6084/m9.figshare.1595889	assay metadata	ISA_BodyWeight.xlsx	figshare	doi:10.6084/m9.figshare.1595889_D89	http://dx.doi.org/10.6084/m9.figshare.1595889	3R4F	7	whole animal
pMRTP_5M_Organism	Body weight	920651-treat	Body_Weight_RawData.xlsx	figshare	doi:10.6084/m9.figshare.1595889_D87	http://dx.doi.org/10.6084/m9.figshare.1595889	assay metadata	ISA_BodyWeight.xlsx	figshare	doi:10.6084/m9.figshare.1595889_D89	http://dx.doi.org/10.6084/m9.figshare.1595889	pMRTP	5	whole animal
Cess_3M_Organism	Body weight	920653-treat	Body_Weight_RawData.xlsx	figshare	doi:10.6084/m9.figshare.1595889_D87	http://dx.doi.org/10.6084/m9.figshare.1595889	assay metadata	ISA_BodyWeight.xlsx	figshare	doi:10.6084/m9.figshare.1595889_D89	http://dx.doi.org/10.6084/m9.figshare.1595889	Cess	3	whole animal
Cess_3M_Organism	Body weight	920654-treat	Body_Weight_RawData.xlsx	figshare	doi:10.6084/m9.figshare.1595889_D87	http://dx.doi.org/10.6084/m9.figshare.1595889	assay metadata	ISA_BodyWeight.xlsx	figshare	doi:10.6084/m9.figshare.1595889_D89	http://dx.doi.org/10.6084/m9.figshare.1595889	Cess	3	whole animal
pMRTP_7M_Organism	Body weight	920655-treat	Body_Weight_RawData.xlsx	figshare	doi:10.6084/m9.figshare.1595889_D87	http://dx.doi.org/10.6084/m9.figshare.1595889	assay metadata	ISA_BodyWeight.xlsx	figshare	doi:10.6084/m9.figshare.1595889_D89	http://dx.doi.org/10.6084/m9.figshare.1595889	pMRTP	7	whole animal
Sham_7M_Organism	Body weight	920657-treat	Body_Weight_RawData.xlsx	figshare	doi:10.6084/m9.figshare.1595889_D87	http://dx.doi.org/10.6084/m9.figshare.1595889	assay metadata	ISA_BodyWeight.xlsx	figshare	doi:10.6084/m9.figshare.1595889_D89	http://dx.doi.org/10.6084/m9.figshare.1595889	Sham	7	whole animal
3R4F_4M_Organism	Body weight	920658-treat	Body_Weight_RawData.xlsx	figshare	doi:10.6084/m9.figshare.1595889_D87	http://dx.doi.org/10.6084/m9.figshare.1595889	assay metadata	ISA_BodyWeight.xlsx	figshare	doi:10.6084/m9.figshare.1595889_D89	http://dx.doi.org/10.6084/m9.figshare.1595889	3R4F	4	whole animal
Switch_3M_Organism	Body weight	920659-treat	Body_Weight_RawData.xlsx	figshare	doi:10.6084/m9.figshare.1595889_D87	http://dx.doi.org/10.6084/m9.figshare.1595889	assay metadata	ISA_BodyWeight.xlsx	figshare	doi:10.6084/m9.figshare.1595889_D89	http://dx.doi.org/10.6084/m9.figshare.1595889	Switch	3	whole animal
Sham_1M_Organism	Body weight	920660-treat	Body_Weight_RawData.xlsx	figshare	doi:10.6084/m9.figshare.1595889_D87	http://dx.doi.org/10.6084/m9.figshare.1595889	assay metadata	ISA_BodyWeight.xlsx	figshare	doi:10.6084/m9.figshare.1595889_D89	http://dx.doi.org/10.6084/m9.figshare.1595889	Sham	1	whole animal
pMRTP_5M_Organism	Body weight	920661-treat	Body_Weight_RawData.xlsx	figshare	doi:10.6084/m9.figshare.1595889_D87	http://dx.doi.org/10.6084/m9.figshare.1595889	assay metadata	ISA_BodyWeight.xlsx	figshare	doi:10.6084/m9.figshare.1595889_D89	http://dx.doi.org/10.6084/m9.figshare.1595889	pMRTP	5	whole animal
3R4F_4M_Organism	Body weight	920662-treat	Body_Weight_RawData.xlsx	figshare	doi:10.6084/m9.figshare.1595889_D87	http://dx.doi.org/10.6084/m9.figshare.1595889	assay metadata	ISA_BodyWeight.xlsx	figshare	doi:10.6084/m9.figshare.1595889_D89	http://dx.doi.org/10.6084/m9.figshare.1595889	3R4F	4	whole animal
Cess_7M_Organism	Body weight	920663-treat	Body_Weight_RawData.xlsx	figshare	doi:10.6084/m9.figshare.1595889_D87	http://dx.doi.org/10.6084/m9.figshare.1595889	assay metadata	ISA_BodyWeight.xlsx	figshare	doi:10.6084/m9.figshare.1595889_D89	http://dx.doi.org/10.6084/m9.figshare.1595889	Cess	7	whole animal
Sham_3M_Organism	Body weight	920664-treat	Body_Weight_RawData.xlsx	figshare	doi:10.6084/m9.figshare.1595889_D87	http://dx.doi.org/10.6084/m9.figshare.1595889	assay metadata	ISA_BodyWeight.xlsx	figshare	doi:10.6084/m9.figshare.1595889_D89	http://dx.doi.org/10.6084/m9.figshare.1595889	Sham	3	whole animal
pMRTP_3M_Organism	Body weight	920665-treat	Body_Weight_RawData.xlsx	figshare	doi:10.6084/m9.figshare.1595889_D87	http://dx.doi.org/10.6084/m9.figshare.1595889	assay metadata	ISA_BodyWeight.xlsx	figshare	doi:10.6084/m9.figshare.1595889_D89	http://dx.doi.org/10.6084/m9.figshare.1595889	pMRTP	3	whole animal
pMRTP_4M_Organism	Body weight	920666-treat	Body_Weight_RawData.xlsx	figshare	doi:10.6084/m9.figshare.1595889_D87	http://dx.doi.org/10.6084/m9.figshare.1595889	assay metadata	ISA_BodyWeight.xlsx	figshare	doi:10.6084/m9.figshare.1595889_D89	http://dx.doi.org/10.6084/m9.figshare.1595889	pMRTP	4	whole animal
pMRTP_1M_Organism	Body weight	920667-treat	Body_Weight_RawData.xlsx	figshare	doi:10.6084/m9.figshare.1595889_D87	http://dx.doi.org/10.6084/m9.figshare.1595889	assay metadata	ISA_BodyWeight.xlsx	figshare	doi:10.6084/m9.figshare.1595889_D89	http://dx.doi.org/10.6084/m9.figshare.1595889	pMRTP	1	whole animal
Switch_3M_Organism	Body weight	920668-treat	Body_Weight_RawData.xlsx	figshare	doi:10.6084/m9.figshare.1595889_D87	http://dx.doi.org/10.6084/m9.figshare.1595889	assay metadata	ISA_BodyWeight.xlsx	figshare	doi:10.6084/m9.figshare.1595889_D89	http://dx.doi.org/10.6084/m9.figshare.1595889	Switch	3	whole animal
Cess_5M_Organism	Body weight	920669-treat	Body_Weight_RawData.xlsx	figshare	doi:10.6084/m9.figshare.1595889_D87	http://dx.doi.org/10.6084/m9.figshare.1595889	assay metadata	ISA_BodyWeight.xlsx	figshare	doi:10.6084/m9.figshare.1595889_D89	http://dx.doi.org/10.6084/m9.figshare.1595889	Cess	5	whole animal
Cess_3M_Organism	Body weight	920670-treat	Body_Weight_RawData.xlsx	figshare	doi:10.6084/m9.figshare.1595889_D87	http://dx.doi.org/10.6084/m9.figshare.1595889	assay metadata	ISA_BodyWeight.xlsx	figshare	doi:10.6084/m9.figshare.1595889_D89	http://dx.doi.org/10.6084/m9.figshare.1595889	Cess	3	whole animal
Sham_1M_Organism	Body weight	920671-treat	Body_Weight_RawData.xlsx	figshare	doi:10.6084/m9.figshare.1595889_D87	http://dx.doi.org/10.6084/m9.figshare.1595889	assay metadata	ISA_BodyWeight.xlsx	figshare	doi:10.6084/m9.figshare.1595889_D89	http://dx.doi.org/10.6084/m9.figshare.1595889	Sham	1	whole animal
pMRTP_7M_Organism	Body weight	920672-treat	Body_Weight_RawData.xlsx	figshare	doi:10.6084/m9.figshare.1595889_D87	http://dx.doi.org/10.6084/m9.figshare.1595889	assay metadata	ISA_BodyWeight.xlsx	figshare	doi:10.6084/m9.figshare.1595889_D89	http://dx.doi.org/10.6084/m9.figshare.1595889	pMRTP	7	whole animal
pMRTP_3M_Organism	Body weight	920673-treat	Body_Weight_RawData.xlsx	figshare	doi:10.6084/m9.figshare.1595889_D87	http://dx.doi.org/10.6084/m9.figshare.1595889	assay metadata	ISA_BodyWeight.xlsx	figshare	doi:10.6084/m9.figshare.1595889_D89	http://dx.doi.org/10.6084/m9.figshare.1595889	pMRTP	3	whole animal
3R4F_3M_Organism	Body weight	920674-treat	Body_Weight_RawData.xlsx	figshare	doi:10.6084/m9.figshare.1595889_D87	http://dx.doi.org/10.6084/m9.figshare.1595889	assay metadata	ISA_BodyWeight.xlsx	figshare	doi:10.6084/m9.figshare.1595889_D89	http://dx.doi.org/10.6084/m9.figshare.1595889	3R4F	3	whole animal
Sham_7M_Organism	Body weight	920675-treat	Body_Weight_RawData.xlsx	figshare	doi:10.6084/m9.figshare.1595889_D87	http://dx.doi.org/10.6084/m9.figshare.1595889	assay metadata	ISA_BodyWeight.xlsx	figshare	doi:10.6084/m9.figshare.1595889_D89	http://dx.doi.org/10.6084/m9.figshare.1595889	Sham	7	whole animal
Switch_3M_Organism	Body weight	920676-treat	Body_Weight_RawData.xlsx	figshare	doi:10.6084/m9.figshare.1595889_D87	http://dx.doi.org/10.6084/m9.figshare.1595889	assay metadata	ISA_BodyWeight.xlsx	figshare	doi:10.6084/m9.figshare.1595889_D89	http://dx.doi.org/10.6084/m9.figshare.1595889	Switch	3	whole animal
Cess_5M_Organism	Body weight	920677-treat	Body_Weight_RawData.xlsx	figshare	doi:10.6084/m9.figshare.1595889_D87	http://dx.doi.org/10.6084/m9.figshare.1595889	assay metadata	ISA_BodyWeight.xlsx	figshare	doi:10.6084/m9.figshare.1595889_D89	http://dx.doi.org/10.6084/m9.figshare.1595889	Cess	5	whole animal
3R4F_2M_Organism	Body weight	920678-treat	Body_Weight_RawData.xlsx	figshare	doi:10.6084/m9.figshare.1595889_D87	http://dx.doi.org/10.6084/m9.figshare.1595889	assay metadata	ISA_BodyWeight.xlsx	figshare	doi:10.6084/m9.figshare.1595889_D89	http://dx.doi.org/10.6084/m9.figshare.1595889	3R4F	2	whole animal
Sham_2M_Organism	Body weight	920680-treat	Body_Weight_RawData.xlsx	figshare	doi:10.6084/m9.figshare.1595889_D87	http://dx.doi.org/10.6084/m9.figshare.1595889	assay metadata	ISA_BodyWeight.xlsx	figshare	doi:10.6084/m9.figshare.1595889_D89	http://dx.doi.org/10.6084/m9.figshare.1595889	Sham	2	whole animal
Sham_2M_Organism	Body weight	920681-treat	Body_Weight_RawData.xlsx	figshare	doi:10.6084/m9.figshare.1595889_D87	http://dx.doi.org/10.6084/m9.figshare.1595889	assay metadata	ISA_BodyWeight.xlsx	figshare	doi:10.6084/m9.figshare.1595889_D89	http://dx.doi.org/10.6084/m9.figshare.1595889	Sham	2	whole animal
Sham_7M_Organism	Body weight	920682-treat	Body_Weight_RawData.xlsx	figshare	doi:10.6084/m9.figshare.1595889_D87	http://dx.doi.org/10.6084/m9.figshare.1595889	assay metadata	ISA_BodyWeight.xlsx	figshare	doi:10.6084/m9.figshare.1595889_D89	http://dx.doi.org/10.6084/m9.figshare.1595889	Sham	7	whole animal
Sham_3M_Organism	Body weight	920683-treat	Body_Weight_RawData.xlsx	figshare	doi:10.6084/m9.figshare.1595889_D87	http://dx.doi.org/10.6084/m9.figshare.1595889	assay metadata	ISA_BodyWeight.xlsx	figshare	doi:10.6084/m9.figshare.1595889_D89	http://dx.doi.org/10.6084/m9.figshare.1595889	Sham	3	whole animal
3R4F_5M_Organism	Body weight	920684-treat	Body_Weight_RawData.xlsx	figshare	doi:10.6084/m9.figshare.1595889_D87	http://dx.doi.org/10.6084/m9.figshare.1595889	assay metadata	ISA_BodyWeight.xlsx	figshare	doi:10.6084/m9.figshare.1595889_D89	http://dx.doi.org/10.6084/m9.figshare.1595889	3R4F	5	whole animal
3R4F_1M_Organism	Body weight	920685-treat	Body_Weight_RawData.xlsx	figshare	doi:10.6084/m9.figshare.1595889_D87	http://dx.doi.org/10.6084/m9.figshare.1595889	assay metadata	ISA_BodyWeight.xlsx	figshare	doi:10.6084/m9.figshare.1595889_D89	http://dx.doi.org/10.6084/m9.figshare.1595889	3R4F	1	whole animal
3R4F_2M_Organism	Body weight	920686-treat	Body_Weight_RawData.xlsx	figshare	doi:10.6084/m9.figshare.1595889_D87	http://dx.doi.org/10.6084/m9.figshare.1595889	assay metadata	ISA_BodyWeight.xlsx	figshare	doi:10.6084/m9.figshare.1595889_D89	http://dx.doi.org/10.6084/m9.figshare.1595889	3R4F	2	whole animal
3R4F_5M_Organism	Body weight	920687-treat	Body_Weight_RawData.xlsx	figshare	doi:10.6084/m9.figshare.1595889_D87	http://dx.doi.org/10.6084/m9.figshare.1595889	assay metadata	ISA_BodyWeight.xlsx	figshare	doi:10.6084/m9.figshare.1595889_D89	http://dx.doi.org/10.6084/m9.figshare.1595889	3R4F	5	whole animal
Switch_7M_Organism	Body weight	920688-treat	Body_Weight_RawData.xlsx	figshare	doi:10.6084/m9.figshare.1595889_D87	http://dx.doi.org/10.6084/m9.figshare.1595889	assay metadata	ISA_BodyWeight.xlsx	figshare	doi:10.6084/m9.figshare.1595889_D89	http://dx.doi.org/10.6084/m9.figshare.1595889	Switch	7	whole animal
pMRTP_4M_Organism	Body weight	920689-treat	Body_Weight_RawData.xlsx	figshare	doi:10.6084/m9.figshare.1595889_D87	http://dx.doi.org/10.6084/m9.figshare.1595889	assay metadata	ISA_BodyWeight.xlsx	figshare	doi:10.6084/m9.figshare.1595889_D89	http://dx.doi.org/10.6084/m9.figshare.1595889	pMRTP	4	whole animal
Switch_3M_Organism	Body weight	920690-treat	Body_Weight_RawData.xlsx	figshare	doi:10.6084/m9.figshare.1595889_D87	http://dx.doi.org/10.6084/m9.figshare.1595889	assay metadata	ISA_BodyWeight.xlsx	figshare	doi:10.6084/m9.figshare.1595889_D89	http://dx.doi.org/10.6084/m9.figshare.1595889	Switch	3	whole animal
3R4F_1M_Organism	Body weight	920693-treat	Body_Weight_RawData.xlsx	figshare	doi:10.6084/m9.figshare.1595889_D87	http://dx.doi.org/10.6084/m9.figshare.1595889	assay metadata	ISA_BodyWeight.xlsx	figshare	doi:10.6084/m9.figshare.1595889_D89	http://dx.doi.org/10.6084/m9.figshare.1595889	3R4F	1	whole animal
Sham_3M_Organism	Body weight	920694-treat	Body_Weight_RawData.xlsx	figshare	doi:10.6084/m9.figshare.1595889_D87	http://dx.doi.org/10.6084/m9.figshare.1595889	assay metadata	ISA_BodyWeight.xlsx	figshare	doi:10.6084/m9.figshare.1595889_D89	http://dx.doi.org/10.6084/m9.figshare.1595889	Sham	3	whole animal
3R4F_5M_Organism	Body weight	920695-treat	Body_Weight_RawData.xlsx	figshare	doi:10.6084/m9.figshare.1595889_D87	http://dx.doi.org/10.6084/m9.figshare.1595889	assay metadata	ISA_BodyWeight.xlsx	figshare	doi:10.6084/m9.figshare.1595889_D89	http://dx.doi.org/10.6084/m9.figshare.1595889	3R4F	5	whole animal
Switch_7M_Organism	Body weight	920696-treat	Body_Weight_RawData.xlsx	figshare	doi:10.6084/m9.figshare.1595889_D87	http://dx.doi.org/10.6084/m9.figshare.1595889	assay metadata	ISA_BodyWeight.xlsx	figshare	doi:10.6084/m9.figshare.1595889_D89	http://dx.doi.org/10.6084/m9.figshare.1595889	Switch	7	whole animal
pMRTP_4M_Organism	Body weight	920697-treat	Body_Weight_RawData.xlsx	figshare	doi:10.6084/m9.figshare.1595889_D87	http://dx.doi.org/10.6084/m9.figshare.1595889	assay metadata	ISA_BodyWeight.xlsx	figshare	doi:10.6084/m9.figshare.1595889_D89	http://dx.doi.org/10.6084/m9.figshare.1595889	pMRTP	4	whole animal
Cess_7M_Organism	Body weight	920698-treat	Body_Weight_RawData.xlsx	figshare	doi:10.6084/m9.figshare.1595889_D87	http://dx.doi.org/10.6084/m9.figshare.1595889	assay metadata	ISA_BodyWeight.xlsx	figshare	doi:10.6084/m9.figshare.1595889_D89	http://dx.doi.org/10.6084/m9.figshare.1595889	Cess	7	whole animal
3R4F_1M_Organism	Body weight	920699-treat	Body_Weight_RawData.xlsx	figshare	doi:10.6084/m9.figshare.1595889_D87	http://dx.doi.org/10.6084/m9.figshare.1595889	assay metadata	ISA_BodyWeight.xlsx	figshare	doi:10.6084/m9.figshare.1595889_D89	http://dx.doi.org/10.6084/m9.figshare.1595889	3R4F	1	whole animal
Sham_2M_Organism	Body weight	920700-treat	Body_Weight_RawData.xlsx	figshare	doi:10.6084/m9.figshare.1595889_D87	http://dx.doi.org/10.6084/m9.figshare.1595889	assay metadata	ISA_BodyWeight.xlsx	figshare	doi:10.6084/m9.figshare.1595889_D89	http://dx.doi.org/10.6084/m9.figshare.1595889	Sham	2	whole animal
Switch_5M_Organism	Body weight	920701-treat	Body_Weight_RawData.xlsx	figshare	doi:10.6084/m9.figshare.1595889_D87	http://dx.doi.org/10.6084/m9.figshare.1595889	assay metadata	ISA_BodyWeight.xlsx	figshare	doi:10.6084/m9.figshare.1595889_D89	http://dx.doi.org/10.6084/m9.figshare.1595889	Switch	5	whole animal
pMRTP_7M_Organism	Body weight	920702-treat	Body_Weight_RawData.xlsx	figshare	doi:10.6084/m9.figshare.1595889_D87	http://dx.doi.org/10.6084/m9.figshare.1595889	assay metadata	ISA_BodyWeight.xlsx	figshare	doi:10.6084/m9.figshare.1595889_D89	http://dx.doi.org/10.6084/m9.figshare.1595889	pMRTP	7	whole animal
pMRTP_3M_Organism	Body weight	920703-treat	Body_Weight_RawData.xlsx	figshare	doi:10.6084/m9.figshare.1595889_D87	http://dx.doi.org/10.6084/m9.figshare.1595889	assay metadata	ISA_BodyWeight.xlsx	figshare	doi:10.6084/m9.figshare.1595889_D89	http://dx.doi.org/10.6084/m9.figshare.1595889	pMRTP	3	whole animal
3R4F_3M_Organism	Body weight	920704-treat	Body_Weight_RawData.xlsx	figshare	doi:10.6084/m9.figshare.1595889_D87	http://dx.doi.org/10.6084/m9.figshare.1595889	assay metadata	ISA_BodyWeight.xlsx	figshare	doi:10.6084/m9.figshare.1595889_D89	http://dx.doi.org/10.6084/m9.figshare.1595889	3R4F	3	whole animal
pMRTP_3M_Organism	Body weight	920705-treat	Body_Weight_RawData.xlsx	figshare	doi:10.6084/m9.figshare.1595889_D87	http://dx.doi.org/10.6084/m9.figshare.1595889	assay metadata	ISA_BodyWeight.xlsx	figshare	doi:10.6084/m9.figshare.1595889_D89	http://dx.doi.org/10.6084/m9.figshare.1595889	pMRTP	3	whole animal
Cess_7M_Organism	Body weight	920706-treat	Body_Weight_RawData.xlsx	figshare	doi:10.6084/m9.figshare.1595889_D87	http://dx.doi.org/10.6084/m9.figshare.1595889	assay metadata	ISA_BodyWeight.xlsx	figshare	doi:10.6084/m9.figshare.1595889_D89	http://dx.doi.org/10.6084/m9.figshare.1595889	Cess	7	whole animal
Sham_5M_Organism	Body weight	920707-treat	Body_Weight_RawData.xlsx	figshare	doi:10.6084/m9.figshare.1595889_D87	http://dx.doi.org/10.6084/m9.figshare.1595889	assay metadata	ISA_BodyWeight.xlsx	figshare	doi:10.6084/m9.figshare.1595889_D89	http://dx.doi.org/10.6084/m9.figshare.1595889	Sham	5	whole animal
Sham_5M_Organism	Body weight	920708-treat	Body_Weight_RawData.xlsx	figshare	doi:10.6084/m9.figshare.1595889_D87	http://dx.doi.org/10.6084/m9.figshare.1595889	assay metadata	ISA_BodyWeight.xlsx	figshare	doi:10.6084/m9.figshare.1595889_D89	http://dx.doi.org/10.6084/m9.figshare.1595889	Sham	5	whole animal
Sham_1M_Organism	Body weight	920709-treat	Body_Weight_RawData.xlsx	figshare	doi:10.6084/m9.figshare.1595889_D87	http://dx.doi.org/10.6084/m9.figshare.1595889	assay metadata	ISA_BodyWeight.xlsx	figshare	doi:10.6084/m9.figshare.1595889_D89	http://dx.doi.org/10.6084/m9.figshare.1595889	Sham	1	whole animal
Switch_5M_Organism	Body weight	920710-treat	Body_Weight_RawData.xlsx	figshare	doi:10.6084/m9.figshare.1595889_D87	http://dx.doi.org/10.6084/m9.figshare.1595889	assay metadata	ISA_BodyWeight.xlsx	figshare	doi:10.6084/m9.figshare.1595889_D89	http://dx.doi.org/10.6084/m9.figshare.1595889	Switch	5	whole animal
Switch_7M_Organism	Body weight	920711-treat	Body_Weight_RawData.xlsx	figshare	doi:10.6084/m9.figshare.1595889_D87	http://dx.doi.org/10.6084/m9.figshare.1595889	assay metadata	ISA_BodyWeight.xlsx	figshare	doi:10.6084/m9.figshare.1595889_D89	http://dx.doi.org/10.6084/m9.figshare.1595889	Switch	7	whole animal
Sham_3M_Organism	Body weight	920712-treat	Body_Weight_RawData.xlsx	figshare	doi:10.6084/m9.figshare.1595889_D87	http://dx.doi.org/10.6084/m9.figshare.1595889	assay metadata	ISA_BodyWeight.xlsx	figshare	doi:10.6084/m9.figshare.1595889_D89	http://dx.doi.org/10.6084/m9.figshare.1595889	Sham	3	whole animal
Cess_3M_Organism	Body weight	920713-treat	Body_Weight_RawData.xlsx	figshare	doi:10.6084/m9.figshare.1595889_D87	http://dx.doi.org/10.6084/m9.figshare.1595889	assay metadata	ISA_BodyWeight.xlsx	figshare	doi:10.6084/m9.figshare.1595889_D89	http://dx.doi.org/10.6084/m9.figshare.1595889	Cess	3	whole animal
3R4F_7M_Organism	Body weight	920714-treat	Body_Weight_RawData.xlsx	figshare	doi:10.6084/m9.figshare.1595889_D87	http://dx.doi.org/10.6084/m9.figshare.1595889	assay metadata	ISA_BodyWeight.xlsx	figshare	doi:10.6084/m9.figshare.1595889_D89	http://dx.doi.org/10.6084/m9.figshare.1595889	3R4F	7	whole animal
Switch_3M_Organism	Body weight	920715-treat	Body_Weight_RawData.xlsx	figshare	doi:10.6084/m9.figshare.1595889_D87	http://dx.doi.org/10.6084/m9.figshare.1595889	assay metadata	ISA_BodyWeight.xlsx	figshare	doi:10.6084/m9.figshare.1595889_D89	http://dx.doi.org/10.6084/m9.figshare.1595889	Switch	3	whole animal
3R4F_3M_Organism	Body weight	920716-treat	Body_Weight_RawData.xlsx	figshare	doi:10.6084/m9.figshare.1595889_D87	http://dx.doi.org/10.6084/m9.figshare.1595889	assay metadata	ISA_BodyWeight.xlsx	figshare	doi:10.6084/m9.figshare.1595889_D89	http://dx.doi.org/10.6084/m9.figshare.1595889	3R4F	3	whole animal
3R4F_7M_Organism	Body weight	920717-treat	Body_Weight_RawData.xlsx	figshare	doi:10.6084/m9.figshare.1595889_D87	http://dx.doi.org/10.6084/m9.figshare.1595889	assay metadata	ISA_BodyWeight.xlsx	figshare	doi:10.6084/m9.figshare.1595889_D89	http://dx.doi.org/10.6084/m9.figshare.1595889	3R4F	7	whole animal
Cess_5M_Organism	Body weight	920718-treat	Body_Weight_RawData.xlsx	figshare	doi:10.6084/m9.figshare.1595889_D87	http://dx.doi.org/10.6084/m9.figshare.1595889	assay metadata	ISA_BodyWeight.xlsx	figshare	doi:10.6084/m9.figshare.1595889_D89	http://dx.doi.org/10.6084/m9.figshare.1595889	Cess	5	whole animal
Sham_5M_Organism	Body weight	920719-treat	Body_Weight_RawData.xlsx	figshare	doi:10.6084/m9.figshare.1595889_D87	http://dx.doi.org/10.6084/m9.figshare.1595889	assay metadata	ISA_BodyWeight.xlsx	figshare	doi:10.6084/m9.figshare.1595889_D89	http://dx.doi.org/10.6084/m9.figshare.1595889	Sham	5	whole animal
pMRTP_1M_Organism	Body weight	920720-treat	Body_Weight_RawData.xlsx	figshare	doi:10.6084/m9.figshare.1595889_D87	http://dx.doi.org/10.6084/m9.figshare.1595889	assay metadata	ISA_BodyWeight.xlsx	figshare	doi:10.6084/m9.figshare.1595889_D89	http://dx.doi.org/10.6084/m9.figshare.1595889	pMRTP	1	whole animal
3R4F_3M_Organism	Body weight	920721-treat	Body_Weight_RawData.xlsx	figshare	doi:10.6084/m9.figshare.1595889_D87	http://dx.doi.org/10.6084/m9.figshare.1595889	assay metadata	ISA_BodyWeight.xlsx	figshare	doi:10.6084/m9.figshare.1595889_D89	http://dx.doi.org/10.6084/m9.figshare.1595889	3R4F	3	whole animal
Cess_3M_Organism	Body weight	920722-treat	Body_Weight_RawData.xlsx	figshare	doi:10.6084/m9.figshare.1595889_D87	http://dx.doi.org/10.6084/m9.figshare.1595889	assay metadata	ISA_BodyWeight.xlsx	figshare	doi:10.6084/m9.figshare.1595889_D89	http://dx.doi.org/10.6084/m9.figshare.1595889	Cess	3	whole animal
3R4F_2M_Organism	Body weight	920723-treat	Body_Weight_RawData.xlsx	figshare	doi:10.6084/m9.figshare.1595889_D87	http://dx.doi.org/10.6084/m9.figshare.1595889	assay metadata	ISA_BodyWeight.xlsx	figshare	doi:10.6084/m9.figshare.1595889_D89	http://dx.doi.org/10.6084/m9.figshare.1595889	3R4F	2	whole animal
pMRTP_7M_Organism	Body weight	920724-treat	Body_Weight_RawData.xlsx	figshare	doi:10.6084/m9.figshare.1595889_D87	http://dx.doi.org/10.6084/m9.figshare.1595889	assay metadata	ISA_BodyWeight.xlsx	figshare	doi:10.6084/m9.figshare.1595889_D89	http://dx.doi.org/10.6084/m9.figshare.1595889	pMRTP	7	whole animal
Sham_4M_Organism	Body weight	920725-treat	Body_Weight_RawData.xlsx	figshare	doi:10.6084/m9.figshare.1595889_D87	http://dx.doi.org/10.6084/m9.figshare.1595889	assay metadata	ISA_BodyWeight.xlsx	figshare	doi:10.6084/m9.figshare.1595889_D89	http://dx.doi.org/10.6084/m9.figshare.1595889	Sham	4	whole animal
3R4F_3M_Organism	Body weight	920727-treat	Body_Weight_RawData.xlsx	figshare	doi:10.6084/m9.figshare.1595889_D87	http://dx.doi.org/10.6084/m9.figshare.1595889	assay metadata	ISA_BodyWeight.xlsx	figshare	doi:10.6084/m9.figshare.1595889_D89	http://dx.doi.org/10.6084/m9.figshare.1595889	3R4F	3	whole animal
pMRTP_3M_Organism	Body weight	920728-treat	Body_Weight_RawData.xlsx	figshare	doi:10.6084/m9.figshare.1595889_D87	http://dx.doi.org/10.6084/m9.figshare.1595889	assay metadata	ISA_BodyWeight.xlsx	figshare	doi:10.6084/m9.figshare.1595889_D89	http://dx.doi.org/10.6084/m9.figshare.1595889	pMRTP	3	whole animal
Sham_1M_Organism	Body weight	920731-treat	Body_Weight_RawData.xlsx	figshare	doi:10.6084/m9.figshare.1595889_D87	http://dx.doi.org/10.6084/m9.figshare.1595889	assay metadata	ISA_BodyWeight.xlsx	figshare	doi:10.6084/m9.figshare.1595889_D89	http://dx.doi.org/10.6084/m9.figshare.1595889	Sham	1	whole animal
Cess_5M_Organism	Body weight	920732-treat	Body_Weight_RawData.xlsx	figshare	doi:10.6084/m9.figshare.1595889_D87	http://dx.doi.org/10.6084/m9.figshare.1595889	assay metadata	ISA_BodyWeight.xlsx	figshare	doi:10.6084/m9.figshare.1595889_D89	http://dx.doi.org/10.6084/m9.figshare.1595889	Cess	5	whole animal
3R4F_4M_Organism	Body weight	920733-treat	Body_Weight_RawData.xlsx	figshare	doi:10.6084/m9.figshare.1595889_D87	http://dx.doi.org/10.6084/m9.figshare.1595889	assay metadata	ISA_BodyWeight.xlsx	figshare	doi:10.6084/m9.figshare.1595889_D89	http://dx.doi.org/10.6084/m9.figshare.1595889	3R4F	4	whole animal
pMRTP_7M_Organism	Body weight	920734-treat	Body_Weight_RawData.xlsx	figshare	doi:10.6084/m9.figshare.1595889_D87	http://dx.doi.org/10.6084/m9.figshare.1595889	assay metadata	ISA_BodyWeight.xlsx	figshare	doi:10.6084/m9.figshare.1595889_D89	http://dx.doi.org/10.6084/m9.figshare.1595889	pMRTP	7	whole animal
Switch_5M_Organism	Body weight	920735-treat	Body_Weight_RawData.xlsx	figshare	doi:10.6084/m9.figshare.1595889_D87	http://dx.doi.org/10.6084/m9.figshare.1595889	assay metadata	ISA_BodyWeight.xlsx	figshare	doi:10.6084/m9.figshare.1595889_D89	http://dx.doi.org/10.6084/m9.figshare.1595889	Switch	5	whole animal
Cess_3M_Organism	Body weight	920736-treat	Body_Weight_RawData.xlsx	figshare	doi:10.6084/m9.figshare.1595889_D87	http://dx.doi.org/10.6084/m9.figshare.1595889	assay metadata	ISA_BodyWeight.xlsx	figshare	doi:10.6084/m9.figshare.1595889_D89	http://dx.doi.org/10.6084/m9.figshare.1595889	Cess	3	whole animal
Cess_5M_Organism	Body weight	920737-treat	Body_Weight_RawData.xlsx	figshare	doi:10.6084/m9.figshare.1595889_D87	http://dx.doi.org/10.6084/m9.figshare.1595889	assay metadata	ISA_BodyWeight.xlsx	figshare	doi:10.6084/m9.figshare.1595889_D89	http://dx.doi.org/10.6084/m9.figshare.1595889	Cess	5	whole animal
3R4F_2M_Organism	Body weight	920738-treat	Body_Weight_RawData.xlsx	figshare	doi:10.6084/m9.figshare.1595889_D87	http://dx.doi.org/10.6084/m9.figshare.1595889	assay metadata	ISA_BodyWeight.xlsx	figshare	doi:10.6084/m9.figshare.1595889_D89	http://dx.doi.org/10.6084/m9.figshare.1595889	3R4F	2	whole animal
pMRTP_2M_Organism	Body weight	920739-treat	Body_Weight_RawData.xlsx	figshare	doi:10.6084/m9.figshare.1595889_D87	http://dx.doi.org/10.6084/m9.figshare.1595889	assay metadata	ISA_BodyWeight.xlsx	figshare	doi:10.6084/m9.figshare.1595889_D89	http://dx.doi.org/10.6084/m9.figshare.1595889	pMRTP	2	whole animal
Sham_5M_Organism	Body weight	920740-treat	Body_Weight_RawData.xlsx	figshare	doi:10.6084/m9.figshare.1595889_D87	http://dx.doi.org/10.6084/m9.figshare.1595889	assay metadata	ISA_BodyWeight.xlsx	figshare	doi:10.6084/m9.figshare.1595889_D89	http://dx.doi.org/10.6084/m9.figshare.1595889	Sham	5	whole animal
Sham_7M_Organism	Body weight	920741-treat	Body_Weight_RawData.xlsx	figshare	doi:10.6084/m9.figshare.1595889_D87	http://dx.doi.org/10.6084/m9.figshare.1595889	assay metadata	ISA_BodyWeight.xlsx	figshare	doi:10.6084/m9.figshare.1595889_D89	http://dx.doi.org/10.6084/m9.figshare.1595889	Sham	7	whole animal
3R4F_4M_Organism	Body weight	920742-treat	Body_Weight_RawData.xlsx	figshare	doi:10.6084/m9.figshare.1595889_D87	http://dx.doi.org/10.6084/m9.figshare.1595889	assay metadata	ISA_BodyWeight.xlsx	figshare	doi:10.6084/m9.figshare.1595889_D89	http://dx.doi.org/10.6084/m9.figshare.1595889	3R4F	4	whole animal
Sham_3M_Organism	Body weight	920743-treat	Body_Weight_RawData.xlsx	figshare	doi:10.6084/m9.figshare.1595889_D87	http://dx.doi.org/10.6084/m9.figshare.1595889	assay metadata	ISA_BodyWeight.xlsx	figshare	doi:10.6084/m9.figshare.1595889_D89	http://dx.doi.org/10.6084/m9.figshare.1595889	Sham	3	whole animal
3R4F_1M_Organism	Body weight	920744-treat	Body_Weight_RawData.xlsx	figshare	doi:10.6084/m9.figshare.1595889_D87	http://dx.doi.org/10.6084/m9.figshare.1595889	assay metadata	ISA_BodyWeight.xlsx	figshare	doi:10.6084/m9.figshare.1595889_D89	http://dx.doi.org/10.6084/m9.figshare.1595889	3R4F	1	whole animal
Switch_5M_Organism	Body weight	920745-treat	Body_Weight_RawData.xlsx	figshare	doi:10.6084/m9.figshare.1595889_D87	http://dx.doi.org/10.6084/m9.figshare.1595889	assay metadata	ISA_BodyWeight.xlsx	figshare	doi:10.6084/m9.figshare.1595889_D89	http://dx.doi.org/10.6084/m9.figshare.1595889	Switch	5	whole animal
Switch_3M_Organism	Body weight	920746-treat	Body_Weight_RawData.xlsx	figshare	doi:10.6084/m9.figshare.1595889_D87	http://dx.doi.org/10.6084/m9.figshare.1595889	assay metadata	ISA_BodyWeight.xlsx	figshare	doi:10.6084/m9.figshare.1595889_D89	http://dx.doi.org/10.6084/m9.figshare.1595889	Switch	3	whole animal
Sham_4M_Organism	Body weight	920747-treat	Body_Weight_RawData.xlsx	figshare	doi:10.6084/m9.figshare.1595889_D87	http://dx.doi.org/10.6084/m9.figshare.1595889	assay metadata	ISA_BodyWeight.xlsx	figshare	doi:10.6084/m9.figshare.1595889_D89	http://dx.doi.org/10.6084/m9.figshare.1595889	Sham	4	whole animal
Cess_3M_Organism	Body weight	920748-treat	Body_Weight_RawData.xlsx	figshare	doi:10.6084/m9.figshare.1595889_D87	http://dx.doi.org/10.6084/m9.figshare.1595889	assay metadata	ISA_BodyWeight.xlsx	figshare	doi:10.6084/m9.figshare.1595889_D89	http://dx.doi.org/10.6084/m9.figshare.1595889	Cess	3	whole animal
Sham_1M_Organism	Body weight	920749-treat	Body_Weight_RawData.xlsx	figshare	doi:10.6084/m9.figshare.1595889_D87	http://dx.doi.org/10.6084/m9.figshare.1595889	assay metadata	ISA_BodyWeight.xlsx	figshare	doi:10.6084/m9.figshare.1595889_D89	http://dx.doi.org/10.6084/m9.figshare.1595889	Sham	1	whole animal
Sham_4M_Organism	Body weight	920750-treat	Body_Weight_RawData.xlsx	figshare	doi:10.6084/m9.figshare.1595889_D87	http://dx.doi.org/10.6084/m9.figshare.1595889	assay metadata	ISA_BodyWeight.xlsx	figshare	doi:10.6084/m9.figshare.1595889_D89	http://dx.doi.org/10.6084/m9.figshare.1595889	Sham	4	whole animal
Switch_7M_Organism	Body weight	920751-treat	Body_Weight_RawData.xlsx	figshare	doi:10.6084/m9.figshare.1595889_D87	http://dx.doi.org/10.6084/m9.figshare.1595889	assay metadata	ISA_BodyWeight.xlsx	figshare	doi:10.6084/m9.figshare.1595889_D89	http://dx.doi.org/10.6084/m9.figshare.1595889	Switch	7	whole animal
pMRTP_1M_Organism	Body weight	920752-treat	Body_Weight_RawData.xlsx	figshare	doi:10.6084/m9.figshare.1595889_D87	http://dx.doi.org/10.6084/m9.figshare.1595889	assay metadata	ISA_BodyWeight.xlsx	figshare	doi:10.6084/m9.figshare.1595889_D89	http://dx.doi.org/10.6084/m9.figshare.1595889	pMRTP	1	whole animal
3R4F_5M_Organism	Body weight	920753-treat	Body_Weight_RawData.xlsx	figshare	doi:10.6084/m9.figshare.1595889_D87	http://dx.doi.org/10.6084/m9.figshare.1595889	assay metadata	ISA_BodyWeight.xlsx	figshare	doi:10.6084/m9.figshare.1595889_D89	http://dx.doi.org/10.6084/m9.figshare.1595889	3R4F	5	whole animal
pMRTP_4M_Organism	Body weight	920754-treat	Body_Weight_RawData.xlsx	figshare	doi:10.6084/m9.figshare.1595889_D87	http://dx.doi.org/10.6084/m9.figshare.1595889	assay metadata	ISA_BodyWeight.xlsx	figshare	doi:10.6084/m9.figshare.1595889_D89	http://dx.doi.org/10.6084/m9.figshare.1595889	pMRTP	4	whole animal
pMRTP_3M_Organism	Body weight	920755-treat	Body_Weight_RawData.xlsx	figshare	doi:10.6084/m9.figshare.1595889_D87	http://dx.doi.org/10.6084/m9.figshare.1595889	assay metadata	ISA_BodyWeight.xlsx	figshare	doi:10.6084/m9.figshare.1595889_D89	http://dx.doi.org/10.6084/m9.figshare.1595889	pMRTP	3	whole animal
pMRTP_7M_Organism	Body weight	920756-treat	Body_Weight_RawData.xlsx	figshare	doi:10.6084/m9.figshare.1595889_D87	http://dx.doi.org/10.6084/m9.figshare.1595889	assay metadata	ISA_BodyWeight.xlsx	figshare	doi:10.6084/m9.figshare.1595889_D89	http://dx.doi.org/10.6084/m9.figshare.1595889	pMRTP	7	whole animal
Switch_3M_Organism	Body weight	920757-treat	Body_Weight_RawData.xlsx	figshare	doi:10.6084/m9.figshare.1595889_D87	http://dx.doi.org/10.6084/m9.figshare.1595889	assay metadata	ISA_BodyWeight.xlsx	figshare	doi:10.6084/m9.figshare.1595889_D89	http://dx.doi.org/10.6084/m9.figshare.1595889	Switch	3	whole animal
Cess_3M_Organism	Body weight	920758-treat	Body_Weight_RawData.xlsx	figshare	doi:10.6084/m9.figshare.1595889_D87	http://dx.doi.org/10.6084/m9.figshare.1595889	assay metadata	ISA_BodyWeight.xlsx	figshare	doi:10.6084/m9.figshare.1595889_D89	http://dx.doi.org/10.6084/m9.figshare.1595889	Cess	3	whole animal
Sham_2M_Organism	Body weight	920759-treat	Body_Weight_RawData.xlsx	figshare	doi:10.6084/m9.figshare.1595889_D87	http://dx.doi.org/10.6084/m9.figshare.1595889	assay metadata	ISA_BodyWeight.xlsx	figshare	doi:10.6084/m9.figshare.1595889_D89	http://dx.doi.org/10.6084/m9.figshare.1595889	Sham	2	whole animal
Sham_2M_Organism	Body weight	920760-treat	Body_Weight_RawData.xlsx	figshare	doi:10.6084/m9.figshare.1595889_D87	http://dx.doi.org/10.6084/m9.figshare.1595889	assay metadata	ISA_BodyWeight.xlsx	figshare	doi:10.6084/m9.figshare.1595889_D89	http://dx.doi.org/10.6084/m9.figshare.1595889	Sham	2	whole animal
Switch_5M_Organism	Body weight	920761-treat	Body_Weight_RawData.xlsx	figshare	doi:10.6084/m9.figshare.1595889_D87	http://dx.doi.org/10.6084/m9.figshare.1595889	assay metadata	ISA_BodyWeight.xlsx	figshare	doi:10.6084/m9.figshare.1595889_D89	http://dx.doi.org/10.6084/m9.figshare.1595889	Switch	5	whole animal
pMRTP_1M_Organism	Body weight	920762-treat	Body_Weight_RawData.xlsx	figshare	doi:10.6084/m9.figshare.1595889_D87	http://dx.doi.org/10.6084/m9.figshare.1595889	assay metadata	ISA_BodyWeight.xlsx	figshare	doi:10.6084/m9.figshare.1595889_D89	http://dx.doi.org/10.6084/m9.figshare.1595889	pMRTP	1	whole animal
Sham_3M_Organism	Body weight	920763-treat	Body_Weight_RawData.xlsx	figshare	doi:10.6084/m9.figshare.1595889_D87	http://dx.doi.org/10.6084/m9.figshare.1595889	assay metadata	ISA_BodyWeight.xlsx	figshare	doi:10.6084/m9.figshare.1595889_D89	http://dx.doi.org/10.6084/m9.figshare.1595889	Sham	3	whole animal
Sham_3M_Organism	Body weight	920764-treat	Body_Weight_RawData.xlsx	figshare	doi:10.6084/m9.figshare.1595889_D87	http://dx.doi.org/10.6084/m9.figshare.1595889	assay metadata	ISA_BodyWeight.xlsx	figshare	doi:10.6084/m9.figshare.1595889_D89	http://dx.doi.org/10.6084/m9.figshare.1595889	Sham	3	whole animal
3R4F_5M_Organism	Body weight	920765-treat	Body_Weight_RawData.xlsx	figshare	doi:10.6084/m9.figshare.1595889_D87	http://dx.doi.org/10.6084/m9.figshare.1595889	assay metadata	ISA_BodyWeight.xlsx	figshare	doi:10.6084/m9.figshare.1595889_D89	http://dx.doi.org/10.6084/m9.figshare.1595889	3R4F	5	whole animal
3R4F_2M_Organism	Body weight	920766-treat	Body_Weight_RawData.xlsx	figshare	doi:10.6084/m9.figshare.1595889_D87	http://dx.doi.org/10.6084/m9.figshare.1595889	assay metadata	ISA_BodyWeight.xlsx	figshare	doi:10.6084/m9.figshare.1595889_D89	http://dx.doi.org/10.6084/m9.figshare.1595889	3R4F	2	whole animal
3R4F_7M_Organism	Body weight	920767-treat	Body_Weight_RawData.xlsx	figshare	doi:10.6084/m9.figshare.1595889_D87	http://dx.doi.org/10.6084/m9.figshare.1595889	assay metadata	ISA_BodyWeight.xlsx	figshare	doi:10.6084/m9.figshare.1595889_D89	http://dx.doi.org/10.6084/m9.figshare.1595889	3R4F	7	whole animal
Cess_7M_Organism	Body weight	920768-treat	Body_Weight_RawData.xlsx	figshare	doi:10.6084/m9.figshare.1595889_D87	http://dx.doi.org/10.6084/m9.figshare.1595889	assay metadata	ISA_BodyWeight.xlsx	figshare	doi:10.6084/m9.figshare.1595889_D89	http://dx.doi.org/10.6084/m9.figshare.1595889	Cess	7	whole animal
pMRTP_2M_Organism	Body weight	920769-treat	Body_Weight_RawData.xlsx	figshare	doi:10.6084/m9.figshare.1595889_D87	http://dx.doi.org/10.6084/m9.figshare.1595889	assay metadata	ISA_BodyWeight.xlsx	figshare	doi:10.6084/m9.figshare.1595889_D89	http://dx.doi.org/10.6084/m9.figshare.1595889	pMRTP	2	whole animal
3R4F_3M_Organism	Body weight	920770-treat	Body_Weight_RawData.xlsx	figshare	doi:10.6084/m9.figshare.1595889_D87	http://dx.doi.org/10.6084/m9.figshare.1595889	assay metadata	ISA_BodyWeight.xlsx	figshare	doi:10.6084/m9.figshare.1595889_D89	http://dx.doi.org/10.6084/m9.figshare.1595889	3R4F	3	whole animal
Sham_7M_Organism	Body weight	920771-treat	Body_Weight_RawData.xlsx	figshare	doi:10.6084/m9.figshare.1595889_D87	http://dx.doi.org/10.6084/m9.figshare.1595889	assay metadata	ISA_BodyWeight.xlsx	figshare	doi:10.6084/m9.figshare.1595889_D89	http://dx.doi.org/10.6084/m9.figshare.1595889	Sham	7	whole animal
Switch_5M_Organism	Body weight	920772-treat	Body_Weight_RawData.xlsx	figshare	doi:10.6084/m9.figshare.1595889_D87	http://dx.doi.org/10.6084/m9.figshare.1595889	assay metadata	ISA_BodyWeight.xlsx	figshare	doi:10.6084/m9.figshare.1595889_D89	http://dx.doi.org/10.6084/m9.figshare.1595889	Switch	5	whole animal
Sham_7M_Organism	Body weight	920773-treat	Body_Weight_RawData.xlsx	figshare	doi:10.6084/m9.figshare.1595889_D87	http://dx.doi.org/10.6084/m9.figshare.1595889	assay metadata	ISA_BodyWeight.xlsx	figshare	doi:10.6084/m9.figshare.1595889_D89	http://dx.doi.org/10.6084/m9.figshare.1595889	Sham	7	whole animal
Cess_7M_Organism	Body weight	920774-treat	Body_Weight_RawData.xlsx	figshare	doi:10.6084/m9.figshare.1595889_D87	http://dx.doi.org/10.6084/m9.figshare.1595889	assay metadata	ISA_BodyWeight.xlsx	figshare	doi:10.6084/m9.figshare.1595889_D89	http://dx.doi.org/10.6084/m9.figshare.1595889	Cess	7	whole animal
3R4F_3M_Organism	Body weight	920775-treat	Body_Weight_RawData.xlsx	figshare	doi:10.6084/m9.figshare.1595889_D87	http://dx.doi.org/10.6084/m9.figshare.1595889	assay metadata	ISA_BodyWeight.xlsx	figshare	doi:10.6084/m9.figshare.1595889_D89	http://dx.doi.org/10.6084/m9.figshare.1595889	3R4F	3	whole animal
Switch_7M_Organism	Body weight	920776-treat	Body_Weight_RawData.xlsx	figshare	doi:10.6084/m9.figshare.1595889_D87	http://dx.doi.org/10.6084/m9.figshare.1595889	assay metadata	ISA_BodyWeight.xlsx	figshare	doi:10.6084/m9.figshare.1595889_D89	http://dx.doi.org/10.6084/m9.figshare.1595889	Switch	7	whole animal
3R4F_3M_Organism	Body weight	920777-treat	Body_Weight_RawData.xlsx	figshare	doi:10.6084/m9.figshare.1595889_D87	http://dx.doi.org/10.6084/m9.figshare.1595889	assay metadata	ISA_BodyWeight.xlsx	figshare	doi:10.6084/m9.figshare.1595889_D89	http://dx.doi.org/10.6084/m9.figshare.1595889	3R4F	3	whole animal
pMRTP_2M_Organism	Body weight	920778-treat	Body_Weight_RawData.xlsx	figshare	doi:10.6084/m9.figshare.1595889_D87	http://dx.doi.org/10.6084/m9.figshare.1595889	assay metadata	ISA_BodyWeight.xlsx	figshare	doi:10.6084/m9.figshare.1595889_D89	http://dx.doi.org/10.6084/m9.figshare.1595889	pMRTP	2	whole animal
pMRTP_2M_Organism	Body weight	920779-treat	Body_Weight_RawData.xlsx	figshare	doi:10.6084/m9.figshare.1595889_D87	http://dx.doi.org/10.6084/m9.figshare.1595889	assay metadata	ISA_BodyWeight.xlsx	figshare	doi:10.6084/m9.figshare.1595889_D89	http://dx.doi.org/10.6084/m9.figshare.1595889	pMRTP	2	whole animal
Sham_5M_Organism	Body weight	920780-treat	Body_Weight_RawData.xlsx	figshare	doi:10.6084/m9.figshare.1595889_D87	http://dx.doi.org/10.6084/m9.figshare.1595889	assay metadata	ISA_BodyWeight.xlsx	figshare	doi:10.6084/m9.figshare.1595889_D89	http://dx.doi.org/10.6084/m9.figshare.1595889	Sham	5	whole animal
Switch_3M_Organism	Body weight	920781-treat	Body_Weight_RawData.xlsx	figshare	doi:10.6084/m9.figshare.1595889_D87	http://dx.doi.org/10.6084/m9.figshare.1595889	assay metadata	ISA_BodyWeight.xlsx	figshare	doi:10.6084/m9.figshare.1595889_D89	http://dx.doi.org/10.6084/m9.figshare.1595889	Switch	3	whole animal
pMRTP_3M_Organism	Body weight	920782-treat	Body_Weight_RawData.xlsx	figshare	doi:10.6084/m9.figshare.1595889_D87	http://dx.doi.org/10.6084/m9.figshare.1595889	assay metadata	ISA_BodyWeight.xlsx	figshare	doi:10.6084/m9.figshare.1595889_D89	http://dx.doi.org/10.6084/m9.figshare.1595889	pMRTP	3	whole animal
Sham_5M_Organism	Body weight	920783-treat	Body_Weight_RawData.xlsx	figshare	doi:10.6084/m9.figshare.1595889_D87	http://dx.doi.org/10.6084/m9.figshare.1595889	assay metadata	ISA_BodyWeight.xlsx	figshare	doi:10.6084/m9.figshare.1595889_D89	http://dx.doi.org/10.6084/m9.figshare.1595889	Sham	5	whole animal
Switch_3M_Organism	Body weight	920784-treat	Body_Weight_RawData.xlsx	figshare	doi:10.6084/m9.figshare.1595889_D87	http://dx.doi.org/10.6084/m9.figshare.1595889	assay metadata	ISA_BodyWeight.xlsx	figshare	doi:10.6084/m9.figshare.1595889_D89	http://dx.doi.org/10.6084/m9.figshare.1595889	Switch	3	whole animal
3R4F_1M_Organism	Body weight	920785-treat	Body_Weight_RawData.xlsx	figshare	doi:10.6084/m9.figshare.1595889_D87	http://dx.doi.org/10.6084/m9.figshare.1595889	assay metadata	ISA_BodyWeight.xlsx	figshare	doi:10.6084/m9.figshare.1595889_D89	http://dx.doi.org/10.6084/m9.figshare.1595889	3R4F	1	whole animal
3R4F_2M_Organism	Body weight	920786-treat	Body_Weight_RawData.xlsx	figshare	doi:10.6084/m9.figshare.1595889_D87	http://dx.doi.org/10.6084/m9.figshare.1595889	assay metadata	ISA_BodyWeight.xlsx	figshare	doi:10.6084/m9.figshare.1595889_D89	http://dx.doi.org/10.6084/m9.figshare.1595889	3R4F	2	whole animal
Switch_7M_Organism	Body weight	920787-treat	Body_Weight_RawData.xlsx	figshare	doi:10.6084/m9.figshare.1595889_D87	http://dx.doi.org/10.6084/m9.figshare.1595889	assay metadata	ISA_BodyWeight.xlsx	figshare	doi:10.6084/m9.figshare.1595889_D89	http://dx.doi.org/10.6084/m9.figshare.1595889	Switch	7	whole animal
Sham_2M_Organism	Body weight	920788-treat	Body_Weight_RawData.xlsx	figshare	doi:10.6084/m9.figshare.1595889_D87	http://dx.doi.org/10.6084/m9.figshare.1595889	assay metadata	ISA_BodyWeight.xlsx	figshare	doi:10.6084/m9.figshare.1595889_D89	http://dx.doi.org/10.6084/m9.figshare.1595889	Sham	2	whole animal
Sham_1M_Organism	Body weight	920789-treat	Body_Weight_RawData.xlsx	figshare	doi:10.6084/m9.figshare.1595889_D87	http://dx.doi.org/10.6084/m9.figshare.1595889	assay metadata	ISA_BodyWeight.xlsx	figshare	doi:10.6084/m9.figshare.1595889_D89	http://dx.doi.org/10.6084/m9.figshare.1595889	Sham	1	whole animal
Switch_7M_Organism	Body weight	920790-treat	Body_Weight_RawData.xlsx	figshare	doi:10.6084/m9.figshare.1595889_D87	http://dx.doi.org/10.6084/m9.figshare.1595889	assay metadata	ISA_BodyWeight.xlsx	figshare	doi:10.6084/m9.figshare.1595889_D89	http://dx.doi.org/10.6084/m9.figshare.1595889	Switch	7	whole animal
pMRTP_7M_Organism	Body weight	920791-treat	Body_Weight_RawData.xlsx	figshare	doi:10.6084/m9.figshare.1595889_D87	http://dx.doi.org/10.6084/m9.figshare.1595889	assay metadata	ISA_BodyWeight.xlsx	figshare	doi:10.6084/m9.figshare.1595889_D89	http://dx.doi.org/10.6084/m9.figshare.1595889	pMRTP	7	whole animal
Cess_5M_Organism	Body weight	920792-treat	Body_Weight_RawData.xlsx	figshare	doi:10.6084/m9.figshare.1595889_D87	http://dx.doi.org/10.6084/m9.figshare.1595889	assay metadata	ISA_BodyWeight.xlsx	figshare	doi:10.6084/m9.figshare.1595889_D89	http://dx.doi.org/10.6084/m9.figshare.1595889	Cess	5	whole animal
pMRTP_1M_Organism	Body weight	920793-treat	Body_Weight_RawData.xlsx	figshare	doi:10.6084/m9.figshare.1595889_D87	http://dx.doi.org/10.6084/m9.figshare.1595889	assay metadata	ISA_BodyWeight.xlsx	figshare	doi:10.6084/m9.figshare.1595889_D89	http://dx.doi.org/10.6084/m9.figshare.1595889	pMRTP	1	whole animal
Sham_3M_Organism	Body weight	920794-treat	Body_Weight_RawData.xlsx	figshare	doi:10.6084/m9.figshare.1595889_D87	http://dx.doi.org/10.6084/m9.figshare.1595889	assay metadata	ISA_BodyWeight.xlsx	figshare	doi:10.6084/m9.figshare.1595889_D89	http://dx.doi.org/10.6084/m9.figshare.1595889	Sham	3	whole animal
pMRTP_5M_Organism	Body weight	920795-treat	Body_Weight_RawData.xlsx	figshare	doi:10.6084/m9.figshare.1595889_D87	http://dx.doi.org/10.6084/m9.figshare.1595889	assay metadata	ISA_BodyWeight.xlsx	figshare	doi:10.6084/m9.figshare.1595889_D89	http://dx.doi.org/10.6084/m9.figshare.1595889	pMRTP	5	whole animal
Sham_7M_Organism	Body weight	920796-treat	Body_Weight_RawData.xlsx	figshare	doi:10.6084/m9.figshare.1595889_D87	http://dx.doi.org/10.6084/m9.figshare.1595889	assay metadata	ISA_BodyWeight.xlsx	figshare	doi:10.6084/m9.figshare.1595889_D89	http://dx.doi.org/10.6084/m9.figshare.1595889	Sham	7	whole animal
Sham_3M_Organism	Body weight	920797-treat	Body_Weight_RawData.xlsx	figshare	doi:10.6084/m9.figshare.1595889_D87	http://dx.doi.org/10.6084/m9.figshare.1595889	assay metadata	ISA_BodyWeight.xlsx	figshare	doi:10.6084/m9.figshare.1595889_D89	http://dx.doi.org/10.6084/m9.figshare.1595889	Sham	3	whole animal
3R4F_5M_Organism	Body weight	920798-treat	Body_Weight_RawData.xlsx	figshare	doi:10.6084/m9.figshare.1595889_D87	http://dx.doi.org/10.6084/m9.figshare.1595889	assay metadata	ISA_BodyWeight.xlsx	figshare	doi:10.6084/m9.figshare.1595889_D89	http://dx.doi.org/10.6084/m9.figshare.1595889	3R4F	5	whole animal
pMRTP_1M_Organism	Body weight	920799-treat	Body_Weight_RawData.xlsx	figshare	doi:10.6084/m9.figshare.1595889_D87	http://dx.doi.org/10.6084/m9.figshare.1595889	assay metadata	ISA_BodyWeight.xlsx	figshare	doi:10.6084/m9.figshare.1595889_D89	http://dx.doi.org/10.6084/m9.figshare.1595889	pMRTP	1	whole animal
3R4F_4M_Organism	Body weight	920800-treat	Body_Weight_RawData.xlsx	figshare	doi:10.6084/m9.figshare.1595889_D87	http://dx.doi.org/10.6084/m9.figshare.1595889	assay metadata	ISA_BodyWeight.xlsx	figshare	doi:10.6084/m9.figshare.1595889_D89	http://dx.doi.org/10.6084/m9.figshare.1595889	3R4F	4	whole animal
3R4F_5M_Organism	Body weight	920801-treat	Body_Weight_RawData.xlsx	figshare	doi:10.6084/m9.figshare.1595889_D87	http://dx.doi.org/10.6084/m9.figshare.1595889	assay metadata	ISA_BodyWeight.xlsx	figshare	doi:10.6084/m9.figshare.1595889_D89	http://dx.doi.org/10.6084/m9.figshare.1595889	3R4F	5	whole animal
Switch_3M_Organism	Body weight	920802-treat	Body_Weight_RawData.xlsx	figshare	doi:10.6084/m9.figshare.1595889_D87	http://dx.doi.org/10.6084/m9.figshare.1595889	assay metadata	ISA_BodyWeight.xlsx	figshare	doi:10.6084/m9.figshare.1595889_D89	http://dx.doi.org/10.6084/m9.figshare.1595889	Switch	3	whole animal
pMRTP_4M_Organism	Body weight	920803-treat	Body_Weight_RawData.xlsx	figshare	doi:10.6084/m9.figshare.1595889_D87	http://dx.doi.org/10.6084/m9.figshare.1595889	assay metadata	ISA_BodyWeight.xlsx	figshare	doi:10.6084/m9.figshare.1595889_D89	http://dx.doi.org/10.6084/m9.figshare.1595889	pMRTP	4	whole animal
3R4F_3M_Organism	Body weight	920804-treat	Body_Weight_RawData.xlsx	figshare	doi:10.6084/m9.figshare.1595889_D87	http://dx.doi.org/10.6084/m9.figshare.1595889	assay metadata	ISA_BodyWeight.xlsx	figshare	doi:10.6084/m9.figshare.1595889_D89	http://dx.doi.org/10.6084/m9.figshare.1595889	3R4F	3	whole animal
pMRTP_7M_Organism	Body weight	920805-treat	Body_Weight_RawData.xlsx	figshare	doi:10.6084/m9.figshare.1595889_D87	http://dx.doi.org/10.6084/m9.figshare.1595889	assay metadata	ISA_BodyWeight.xlsx	figshare	doi:10.6084/m9.figshare.1595889_D89	http://dx.doi.org/10.6084/m9.figshare.1595889	pMRTP	7	whole animal
3R4F_3M_Organism	Body weight	920806-treat	Body_Weight_RawData.xlsx	figshare	doi:10.6084/m9.figshare.1595889_D87	http://dx.doi.org/10.6084/m9.figshare.1595889	assay metadata	ISA_BodyWeight.xlsx	figshare	doi:10.6084/m9.figshare.1595889_D89	http://dx.doi.org/10.6084/m9.figshare.1595889	3R4F	3	whole animal
Sham_4M_Organism	Body weight	920807-treat	Body_Weight_RawData.xlsx	figshare	doi:10.6084/m9.figshare.1595889_D87	http://dx.doi.org/10.6084/m9.figshare.1595889	assay metadata	ISA_BodyWeight.xlsx	figshare	doi:10.6084/m9.figshare.1595889_D89	http://dx.doi.org/10.6084/m9.figshare.1595889	Sham	4	whole animal
3R4F_7M_Organism	Body weight	920808-treat	Body_Weight_RawData.xlsx	figshare	doi:10.6084/m9.figshare.1595889_D87	http://dx.doi.org/10.6084/m9.figshare.1595889	assay metadata	ISA_BodyWeight.xlsx	figshare	doi:10.6084/m9.figshare.1595889_D89	http://dx.doi.org/10.6084/m9.figshare.1595889	3R4F	7	whole animal
3R4F_4M_Organism	Body weight	920809-treat	Body_Weight_RawData.xlsx	figshare	doi:10.6084/m9.figshare.1595889_D87	http://dx.doi.org/10.6084/m9.figshare.1595889	assay metadata	ISA_BodyWeight.xlsx	figshare	doi:10.6084/m9.figshare.1595889_D89	http://dx.doi.org/10.6084/m9.figshare.1595889	3R4F	4	whole animal
pMRTP_7M_Organism	Body weight	920810-treat	Body_Weight_RawData.xlsx	figshare	doi:10.6084/m9.figshare.1595889_D87	http://dx.doi.org/10.6084/m9.figshare.1595889	assay metadata	ISA_BodyWeight.xlsx	figshare	doi:10.6084/m9.figshare.1595889_D89	http://dx.doi.org/10.6084/m9.figshare.1595889	pMRTP	7	whole animal
3R4F_2M_Organism	Body weight	920811-treat	Body_Weight_RawData.xlsx	figshare	doi:10.6084/m9.figshare.1595889_D87	http://dx.doi.org/10.6084/m9.figshare.1595889	assay metadata	ISA_BodyWeight.xlsx	figshare	doi:10.6084/m9.figshare.1595889_D89	http://dx.doi.org/10.6084/m9.figshare.1595889	3R4F	2	whole animal
Sham_3M_Organism	Body weight	920812-treat	Body_Weight_RawData.xlsx	figshare	doi:10.6084/m9.figshare.1595889_D87	http://dx.doi.org/10.6084/m9.figshare.1595889	assay metadata	ISA_BodyWeight.xlsx	figshare	doi:10.6084/m9.figshare.1595889_D89	http://dx.doi.org/10.6084/m9.figshare.1595889	Sham	3	whole animal
Switch_7M_Organism	Body weight	920813-treat	Body_Weight_RawData.xlsx	figshare	doi:10.6084/m9.figshare.1595889_D87	http://dx.doi.org/10.6084/m9.figshare.1595889	assay metadata	ISA_BodyWeight.xlsx	figshare	doi:10.6084/m9.figshare.1595889_D89	http://dx.doi.org/10.6084/m9.figshare.1595889	Switch	7	whole animal
pMRTP_7M_Organism	Body weight	920814-treat	Body_Weight_RawData.xlsx	figshare	doi:10.6084/m9.figshare.1595889_D87	http://dx.doi.org/10.6084/m9.figshare.1595889	assay metadata	ISA_BodyWeight.xlsx	figshare	doi:10.6084/m9.figshare.1595889_D89	http://dx.doi.org/10.6084/m9.figshare.1595889	pMRTP	7	whole animal
pMRTP_4M_Organism	Body weight	920815-treat	Body_Weight_RawData.xlsx	figshare	doi:10.6084/m9.figshare.1595889_D87	http://dx.doi.org/10.6084/m9.figshare.1595889	assay metadata	ISA_BodyWeight.xlsx	figshare	doi:10.6084/m9.figshare.1595889_D89	http://dx.doi.org/10.6084/m9.figshare.1595889	pMRTP	4	whole animal
Sham_2M_Organism	Body weight	920816-treat	Body_Weight_RawData.xlsx	figshare	doi:10.6084/m9.figshare.1595889_D87	http://dx.doi.org/10.6084/m9.figshare.1595889	assay metadata	ISA_BodyWeight.xlsx	figshare	doi:10.6084/m9.figshare.1595889_D89	http://dx.doi.org/10.6084/m9.figshare.1595889	Sham	2	whole animal
pMRTP_1M_Organism	Body weight	920817-treat	Body_Weight_RawData.xlsx	figshare	doi:10.6084/m9.figshare.1595889_D87	http://dx.doi.org/10.6084/m9.figshare.1595889	assay metadata	ISA_BodyWeight.xlsx	figshare	doi:10.6084/m9.figshare.1595889_D89	http://dx.doi.org/10.6084/m9.figshare.1595889	pMRTP	1	whole animal
pMRTP_3M_Organism	Body weight	920818-treat	Body_Weight_RawData.xlsx	figshare	doi:10.6084/m9.figshare.1595889_D87	http://dx.doi.org/10.6084/m9.figshare.1595889	assay metadata	ISA_BodyWeight.xlsx	figshare	doi:10.6084/m9.figshare.1595889_D89	http://dx.doi.org/10.6084/m9.figshare.1595889	pMRTP	3	whole animal
3R4F_4M_Organism	Body weight	920819-treat	Body_Weight_RawData.xlsx	figshare	doi:10.6084/m9.figshare.1595889_D87	http://dx.doi.org/10.6084/m9.figshare.1595889	assay metadata	ISA_BodyWeight.xlsx	figshare	doi:10.6084/m9.figshare.1595889_D89	http://dx.doi.org/10.6084/m9.figshare.1595889	3R4F	4	whole animal
pMRTP_5M_Organism	Body weight	920820-treat	Body_Weight_RawData.xlsx	figshare	doi:10.6084/m9.figshare.1595889_D87	http://dx.doi.org/10.6084/m9.figshare.1595889	assay metadata	ISA_BodyWeight.xlsx	figshare	doi:10.6084/m9.figshare.1595889_D89	http://dx.doi.org/10.6084/m9.figshare.1595889	pMRTP	5	whole animal
Sham_7M_Organism	Body weight	920821-treat	Body_Weight_RawData.xlsx	figshare	doi:10.6084/m9.figshare.1595889_D87	http://dx.doi.org/10.6084/m9.figshare.1595889	assay metadata	ISA_BodyWeight.xlsx	figshare	doi:10.6084/m9.figshare.1595889_D89	http://dx.doi.org/10.6084/m9.figshare.1595889	Sham	7	whole animal
Sham_1M_Organism	Body weight	920822-treat	Body_Weight_RawData.xlsx	figshare	doi:10.6084/m9.figshare.1595889_D87	http://dx.doi.org/10.6084/m9.figshare.1595889	assay metadata	ISA_BodyWeight.xlsx	figshare	doi:10.6084/m9.figshare.1595889_D89	http://dx.doi.org/10.6084/m9.figshare.1595889	Sham	1	whole animal
pMRTP_1M_Organism	Body weight	920823-treat	Body_Weight_RawData.xlsx	figshare	doi:10.6084/m9.figshare.1595889_D87	http://dx.doi.org/10.6084/m9.figshare.1595889	assay metadata	ISA_BodyWeight.xlsx	figshare	doi:10.6084/m9.figshare.1595889_D89	http://dx.doi.org/10.6084/m9.figshare.1595889	pMRTP	1	whole animal
Sham_7M_Organism	Body weight	920824-treat	Body_Weight_RawData.xlsx	figshare	doi:10.6084/m9.figshare.1595889_D87	http://dx.doi.org/10.6084/m9.figshare.1595889	assay metadata	ISA_BodyWeight.xlsx	figshare	doi:10.6084/m9.figshare.1595889_D89	http://dx.doi.org/10.6084/m9.figshare.1595889	Sham	7	whole animal
Sham_3M_Organism	Body weight	920825-treat	Body_Weight_RawData.xlsx	figshare	doi:10.6084/m9.figshare.1595889_D87	http://dx.doi.org/10.6084/m9.figshare.1595889	assay metadata	ISA_BodyWeight.xlsx	figshare	doi:10.6084/m9.figshare.1595889_D89	http://dx.doi.org/10.6084/m9.figshare.1595889	Sham	3	whole animal
pMRTP_1M_Organism	Body weight	920826-treat	Body_Weight_RawData.xlsx	figshare	doi:10.6084/m9.figshare.1595889_D87	http://dx.doi.org/10.6084/m9.figshare.1595889	assay metadata	ISA_BodyWeight.xlsx	figshare	doi:10.6084/m9.figshare.1595889_D89	http://dx.doi.org/10.6084/m9.figshare.1595889	pMRTP	1	whole animal
Sham_2M_Organism	Body weight	920827-treat	Body_Weight_RawData.xlsx	figshare	doi:10.6084/m9.figshare.1595889_D87	http://dx.doi.org/10.6084/m9.figshare.1595889	assay metadata	ISA_BodyWeight.xlsx	figshare	doi:10.6084/m9.figshare.1595889_D89	http://dx.doi.org/10.6084/m9.figshare.1595889	Sham	2	whole animal
3R4F_3M_Organism	Body weight	920828-treat	Body_Weight_RawData.xlsx	figshare	doi:10.6084/m9.figshare.1595889_D87	http://dx.doi.org/10.6084/m9.figshare.1595889	assay metadata	ISA_BodyWeight.xlsx	figshare	doi:10.6084/m9.figshare.1595889_D89	http://dx.doi.org/10.6084/m9.figshare.1595889	3R4F	3	whole animal
pMRTP_5M_Organism	Body weight	920829-treat	Body_Weight_RawData.xlsx	figshare	doi:10.6084/m9.figshare.1595889_D87	http://dx.doi.org/10.6084/m9.figshare.1595889	assay metadata	ISA_BodyWeight.xlsx	figshare	doi:10.6084/m9.figshare.1595889_D89	http://dx.doi.org/10.6084/m9.figshare.1595889	pMRTP	5	whole animal
Switch_3M_Organism	Body weight	920830-treat	Body_Weight_RawData.xlsx	figshare	doi:10.6084/m9.figshare.1595889_D87	http://dx.doi.org/10.6084/m9.figshare.1595889	assay metadata	ISA_BodyWeight.xlsx	figshare	doi:10.6084/m9.figshare.1595889_D89	http://dx.doi.org/10.6084/m9.figshare.1595889	Switch	3	whole animal
3R4F_7M_Organism	Body weight	920832-treat	Body_Weight_RawData.xlsx	figshare	doi:10.6084/m9.figshare.1595889_D87	http://dx.doi.org/10.6084/m9.figshare.1595889	assay metadata	ISA_BodyWeight.xlsx	figshare	doi:10.6084/m9.figshare.1595889_D89	http://dx.doi.org/10.6084/m9.figshare.1595889	3R4F	7	whole animal
Cess_3M_Organism	Body weight	920833-treat	Body_Weight_RawData.xlsx	figshare	doi:10.6084/m9.figshare.1595889_D87	http://dx.doi.org/10.6084/m9.figshare.1595889	assay metadata	ISA_BodyWeight.xlsx	figshare	doi:10.6084/m9.figshare.1595889_D89	http://dx.doi.org/10.6084/m9.figshare.1595889	Cess	3	whole animal
pMRTP_4M_Organism	Body weight	920834-treat	Body_Weight_RawData.xlsx	figshare	doi:10.6084/m9.figshare.1595889_D87	http://dx.doi.org/10.6084/m9.figshare.1595889	assay metadata	ISA_BodyWeight.xlsx	figshare	doi:10.6084/m9.figshare.1595889_D89	http://dx.doi.org/10.6084/m9.figshare.1595889	pMRTP	4	whole animal
pMRTP_2M_Organism	Body weight	920835-treat	Body_Weight_RawData.xlsx	figshare	doi:10.6084/m9.figshare.1595889_D87	http://dx.doi.org/10.6084/m9.figshare.1595889	assay metadata	ISA_BodyWeight.xlsx	figshare	doi:10.6084/m9.figshare.1595889_D89	http://dx.doi.org/10.6084/m9.figshare.1595889	pMRTP	2	whole animal
3R4F_1M_Organism	Body weight	920836-treat	Body_Weight_RawData.xlsx	figshare	doi:10.6084/m9.figshare.1595889_D87	http://dx.doi.org/10.6084/m9.figshare.1595889	assay metadata	ISA_BodyWeight.xlsx	figshare	doi:10.6084/m9.figshare.1595889_D89	http://dx.doi.org/10.6084/m9.figshare.1595889	3R4F	1	whole animal
Cess_5M_Organism	Body weight	920837-treat	Body_Weight_RawData.xlsx	figshare	doi:10.6084/m9.figshare.1595889_D87	http://dx.doi.org/10.6084/m9.figshare.1595889	assay metadata	ISA_BodyWeight.xlsx	figshare	doi:10.6084/m9.figshare.1595889_D89	http://dx.doi.org/10.6084/m9.figshare.1595889	Cess	5	whole animal
Sham_3M_Organism	Body weight	920838-treat	Body_Weight_RawData.xlsx	figshare	doi:10.6084/m9.figshare.1595889_D87	http://dx.doi.org/10.6084/m9.figshare.1595889	assay metadata	ISA_BodyWeight.xlsx	figshare	doi:10.6084/m9.figshare.1595889_D89	http://dx.doi.org/10.6084/m9.figshare.1595889	Sham	3	whole animal
Cess_7M_Organism	Body weight	920839-treat	Body_Weight_RawData.xlsx	figshare	doi:10.6084/m9.figshare.1595889_D87	http://dx.doi.org/10.6084/m9.figshare.1595889	assay metadata	ISA_BodyWeight.xlsx	figshare	doi:10.6084/m9.figshare.1595889_D89	http://dx.doi.org/10.6084/m9.figshare.1595889	Cess	7	whole animal
3R4F_3M_Organism	Body weight	920840-treat	Body_Weight_RawData.xlsx	figshare	doi:10.6084/m9.figshare.1595889_D87	http://dx.doi.org/10.6084/m9.figshare.1595889	assay metadata	ISA_BodyWeight.xlsx	figshare	doi:10.6084/m9.figshare.1595889_D89	http://dx.doi.org/10.6084/m9.figshare.1595889	3R4F	3	whole animal
Sham_1M_Organism	Body weight	920841-treat	Body_Weight_RawData.xlsx	figshare	doi:10.6084/m9.figshare.1595889_D87	http://dx.doi.org/10.6084/m9.figshare.1595889	assay metadata	ISA_BodyWeight.xlsx	figshare	doi:10.6084/m9.figshare.1595889_D89	http://dx.doi.org/10.6084/m9.figshare.1595889	Sham	1	whole animal
pMRTP_3M_Organism	Body weight	920842-treat	Body_Weight_RawData.xlsx	figshare	doi:10.6084/m9.figshare.1595889_D87	http://dx.doi.org/10.6084/m9.figshare.1595889	assay metadata	ISA_BodyWeight.xlsx	figshare	doi:10.6084/m9.figshare.1595889_D89	http://dx.doi.org/10.6084/m9.figshare.1595889	pMRTP	3	whole animal
3R4F_7M_Organism	Body weight	920843-treat	Body_Weight_RawData.xlsx	figshare	doi:10.6084/m9.figshare.1595889_D87	http://dx.doi.org/10.6084/m9.figshare.1595889	assay metadata	ISA_BodyWeight.xlsx	figshare	doi:10.6084/m9.figshare.1595889_D89	http://dx.doi.org/10.6084/m9.figshare.1595889	3R4F	7	whole animal
3R4F_1M_Organism	Body weight	920844-treat	Body_Weight_RawData.xlsx	figshare	doi:10.6084/m9.figshare.1595889_D87	http://dx.doi.org/10.6084/m9.figshare.1595889	assay metadata	ISA_BodyWeight.xlsx	figshare	doi:10.6084/m9.figshare.1595889_D89	http://dx.doi.org/10.6084/m9.figshare.1595889	3R4F	1	whole animal
Sham_1M_Organism	Body weight	920845-treat	Body_Weight_RawData.xlsx	figshare	doi:10.6084/m9.figshare.1595889_D87	http://dx.doi.org/10.6084/m9.figshare.1595889	assay metadata	ISA_BodyWeight.xlsx	figshare	doi:10.6084/m9.figshare.1595889_D89	http://dx.doi.org/10.6084/m9.figshare.1595889	Sham	1	whole animal
pMRTP_5M_Organism	Body weight	920846-treat	Body_Weight_RawData.xlsx	figshare	doi:10.6084/m9.figshare.1595889_D87	http://dx.doi.org/10.6084/m9.figshare.1595889	assay metadata	ISA_BodyWeight.xlsx	figshare	doi:10.6084/m9.figshare.1595889_D89	http://dx.doi.org/10.6084/m9.figshare.1595889	pMRTP	5	whole animal
Sham_7M_Organism	Body weight	920847-treat	Body_Weight_RawData.xlsx	figshare	doi:10.6084/m9.figshare.1595889_D87	http://dx.doi.org/10.6084/m9.figshare.1595889	assay metadata	ISA_BodyWeight.xlsx	figshare	doi:10.6084/m9.figshare.1595889_D89	http://dx.doi.org/10.6084/m9.figshare.1595889	Sham	7	whole animal
3R4F_2M_Organism	Body weight	920848-treat	Body_Weight_RawData.xlsx	figshare	doi:10.6084/m9.figshare.1595889_D87	http://dx.doi.org/10.6084/m9.figshare.1595889	assay metadata	ISA_BodyWeight.xlsx	figshare	doi:10.6084/m9.figshare.1595889_D89	http://dx.doi.org/10.6084/m9.figshare.1595889	3R4F	2	whole animal
Switch_7M_Organism	Body weight	920849-treat	Body_Weight_RawData.xlsx	figshare	doi:10.6084/m9.figshare.1595889_D87	http://dx.doi.org/10.6084/m9.figshare.1595889	assay metadata	ISA_BodyWeight.xlsx	figshare	doi:10.6084/m9.figshare.1595889_D89	http://dx.doi.org/10.6084/m9.figshare.1595889	Switch	7	whole animal
Switch_5M_Organism	Body weight	920850-treat	Body_Weight_RawData.xlsx	figshare	doi:10.6084/m9.figshare.1595889_D87	http://dx.doi.org/10.6084/m9.figshare.1595889	assay metadata	ISA_BodyWeight.xlsx	figshare	doi:10.6084/m9.figshare.1595889_D89	http://dx.doi.org/10.6084/m9.figshare.1595889	Switch	5	whole animal
Cess_7M_Organism	Body weight	920851-treat	Body_Weight_RawData.xlsx	figshare	doi:10.6084/m9.figshare.1595889_D87	http://dx.doi.org/10.6084/m9.figshare.1595889	assay metadata	ISA_BodyWeight.xlsx	figshare	doi:10.6084/m9.figshare.1595889_D89	http://dx.doi.org/10.6084/m9.figshare.1595889	Cess	7	whole animal
pMRTP_5M_Organism	Body weight	920852-treat	Body_Weight_RawData.xlsx	figshare	doi:10.6084/m9.figshare.1595889_D87	http://dx.doi.org/10.6084/m9.figshare.1595889	assay metadata	ISA_BodyWeight.xlsx	figshare	doi:10.6084/m9.figshare.1595889_D89	http://dx.doi.org/10.6084/m9.figshare.1595889	pMRTP	5	whole animal
3R4F_7M_Organism	Body weight	920853-treat	Body_Weight_RawData.xlsx	figshare	doi:10.6084/m9.figshare.1595889_D87	http://dx.doi.org/10.6084/m9.figshare.1595889	assay metadata	ISA_BodyWeight.xlsx	figshare	doi:10.6084/m9.figshare.1595889_D89	http://dx.doi.org/10.6084/m9.figshare.1595889	3R4F	7	whole animal
Sham_3M_Organism	Body weight	920854-treat	Body_Weight_RawData.xlsx	figshare	doi:10.6084/m9.figshare.1595889_D87	http://dx.doi.org/10.6084/m9.figshare.1595889	assay metadata	ISA_BodyWeight.xlsx	figshare	doi:10.6084/m9.figshare.1595889_D89	http://dx.doi.org/10.6084/m9.figshare.1595889	Sham	3	whole animal
Switch_7M_Organism	Body weight	920855-treat	Body_Weight_RawData.xlsx	figshare	doi:10.6084/m9.figshare.1595889_D87	http://dx.doi.org/10.6084/m9.figshare.1595889	assay metadata	ISA_BodyWeight.xlsx	figshare	doi:10.6084/m9.figshare.1595889_D89	http://dx.doi.org/10.6084/m9.figshare.1595889	Switch	7	whole animal
3R4F_1M_Organism	Body weight	920856-treat	Body_Weight_RawData.xlsx	figshare	doi:10.6084/m9.figshare.1595889_D87	http://dx.doi.org/10.6084/m9.figshare.1595889	assay metadata	ISA_BodyWeight.xlsx	figshare	doi:10.6084/m9.figshare.1595889_D89	http://dx.doi.org/10.6084/m9.figshare.1595889	3R4F	1	whole animal
pMRTP_2M_Organism	Body weight	920857-treat	Body_Weight_RawData.xlsx	figshare	doi:10.6084/m9.figshare.1595889_D87	http://dx.doi.org/10.6084/m9.figshare.1595889	assay metadata	ISA_BodyWeight.xlsx	figshare	doi:10.6084/m9.figshare.1595889_D89	http://dx.doi.org/10.6084/m9.figshare.1595889	pMRTP	2	whole animal
Switch_3M_Organism	Body weight	920858-treat	Body_Weight_RawData.xlsx	figshare	doi:10.6084/m9.figshare.1595889_D87	http://dx.doi.org/10.6084/m9.figshare.1595889	assay metadata	ISA_BodyWeight.xlsx	figshare	doi:10.6084/m9.figshare.1595889_D89	http://dx.doi.org/10.6084/m9.figshare.1595889	Switch	3	whole animal
Cess_5M_Organism	Body weight	920859-treat	Body_Weight_RawData.xlsx	figshare	doi:10.6084/m9.figshare.1595889_D87	http://dx.doi.org/10.6084/m9.figshare.1595889	assay metadata	ISA_BodyWeight.xlsx	figshare	doi:10.6084/m9.figshare.1595889_D89	http://dx.doi.org/10.6084/m9.figshare.1595889	Cess	5	whole animal
3R4F_4M_Organism	Body weight	920860-treat	Body_Weight_RawData.xlsx	figshare	doi:10.6084/m9.figshare.1595889_D87	http://dx.doi.org/10.6084/m9.figshare.1595889	assay metadata	ISA_BodyWeight.xlsx	figshare	doi:10.6084/m9.figshare.1595889_D89	http://dx.doi.org/10.6084/m9.figshare.1595889	3R4F	4	whole animal
Switch_7M_Organism	Body weight	920861-treat	Body_Weight_RawData.xlsx	figshare	doi:10.6084/m9.figshare.1595889_D87	http://dx.doi.org/10.6084/m9.figshare.1595889	assay metadata	ISA_BodyWeight.xlsx	figshare	doi:10.6084/m9.figshare.1595889_D89	http://dx.doi.org/10.6084/m9.figshare.1595889	Switch	7	whole animal
3R4F_1M_Organism	Body weight	920862-treat	Body_Weight_RawData.xlsx	figshare	doi:10.6084/m9.figshare.1595889_D87	http://dx.doi.org/10.6084/m9.figshare.1595889	assay metadata	ISA_BodyWeight.xlsx	figshare	doi:10.6084/m9.figshare.1595889_D89	http://dx.doi.org/10.6084/m9.figshare.1595889	3R4F	1	whole animal
Sham_2M_Organism	Body weight	920863-treat	Body_Weight_RawData.xlsx	figshare	doi:10.6084/m9.figshare.1595889_D87	http://dx.doi.org/10.6084/m9.figshare.1595889	assay metadata	ISA_BodyWeight.xlsx	figshare	doi:10.6084/m9.figshare.1595889_D89	http://dx.doi.org/10.6084/m9.figshare.1595889	Sham	2	whole animal
pMRTP_1M_Organism	Body weight	920864-treat	Body_Weight_RawData.xlsx	figshare	doi:10.6084/m9.figshare.1595889_D87	http://dx.doi.org/10.6084/m9.figshare.1595889	assay metadata	ISA_BodyWeight.xlsx	figshare	doi:10.6084/m9.figshare.1595889_D89	http://dx.doi.org/10.6084/m9.figshare.1595889	pMRTP	1	whole animal
3R4F_4M_Organism	Body weight	920865-treat	Body_Weight_RawData.xlsx	figshare	doi:10.6084/m9.figshare.1595889_D87	http://dx.doi.org/10.6084/m9.figshare.1595889	assay metadata	ISA_BodyWeight.xlsx	figshare	doi:10.6084/m9.figshare.1595889_D89	http://dx.doi.org/10.6084/m9.figshare.1595889	3R4F	4	whole animal
3R4F_2M_Organism	Body weight	920866-treat	Body_Weight_RawData.xlsx	figshare	doi:10.6084/m9.figshare.1595889_D87	http://dx.doi.org/10.6084/m9.figshare.1595889	assay metadata	ISA_BodyWeight.xlsx	figshare	doi:10.6084/m9.figshare.1595889_D89	http://dx.doi.org/10.6084/m9.figshare.1595889	3R4F	2	whole animal
Cess_7M_Organism	Body weight	920867-treat	Body_Weight_RawData.xlsx	figshare	doi:10.6084/m9.figshare.1595889_D87	http://dx.doi.org/10.6084/m9.figshare.1595889	assay metadata	ISA_BodyWeight.xlsx	figshare	doi:10.6084/m9.figshare.1595889_D89	http://dx.doi.org/10.6084/m9.figshare.1595889	Cess	7	whole animal
pMRTP_4M_Organism	Body weight	920868-treat	Body_Weight_RawData.xlsx	figshare	doi:10.6084/m9.figshare.1595889_D87	http://dx.doi.org/10.6084/m9.figshare.1595889	assay metadata	ISA_BodyWeight.xlsx	figshare	doi:10.6084/m9.figshare.1595889_D89	http://dx.doi.org/10.6084/m9.figshare.1595889	pMRTP	4	whole animal
pMRTP_4M_Organism	Body weight	920870-treat	Body_Weight_RawData.xlsx	figshare	doi:10.6084/m9.figshare.1595889_D87	http://dx.doi.org/10.6084/m9.figshare.1595889	assay metadata	ISA_BodyWeight.xlsx	figshare	doi:10.6084/m9.figshare.1595889_D89	http://dx.doi.org/10.6084/m9.figshare.1595889	pMRTP	4	whole animal
3R4F_5M_Organism	Body weight	920871-treat	Body_Weight_RawData.xlsx	figshare	doi:10.6084/m9.figshare.1595889_D87	http://dx.doi.org/10.6084/m9.figshare.1595889	assay metadata	ISA_BodyWeight.xlsx	figshare	doi:10.6084/m9.figshare.1595889_D89	http://dx.doi.org/10.6084/m9.figshare.1595889	3R4F	5	whole animal
Cess_5M_Organism	Body weight	920872-treat	Body_Weight_RawData.xlsx	figshare	doi:10.6084/m9.figshare.1595889_D87	http://dx.doi.org/10.6084/m9.figshare.1595889	assay metadata	ISA_BodyWeight.xlsx	figshare	doi:10.6084/m9.figshare.1595889_D89	http://dx.doi.org/10.6084/m9.figshare.1595889	Cess	5	whole animal
3R4F_5M_Organism	Body weight	920873-treat	Body_Weight_RawData.xlsx	figshare	doi:10.6084/m9.figshare.1595889_D87	http://dx.doi.org/10.6084/m9.figshare.1595889	assay metadata	ISA_BodyWeight.xlsx	figshare	doi:10.6084/m9.figshare.1595889_D89	http://dx.doi.org/10.6084/m9.figshare.1595889	3R4F	5	whole animal
Switch_7M_Organism	Body weight	920874-treat	Body_Weight_RawData.xlsx	figshare	doi:10.6084/m9.figshare.1595889_D87	http://dx.doi.org/10.6084/m9.figshare.1595889	assay metadata	ISA_BodyWeight.xlsx	figshare	doi:10.6084/m9.figshare.1595889_D89	http://dx.doi.org/10.6084/m9.figshare.1595889	Switch	7	whole animal
3R4F_2M_Organism	Body weight	920875-treat	Body_Weight_RawData.xlsx	figshare	doi:10.6084/m9.figshare.1595889_D87	http://dx.doi.org/10.6084/m9.figshare.1595889	assay metadata	ISA_BodyWeight.xlsx	figshare	doi:10.6084/m9.figshare.1595889_D89	http://dx.doi.org/10.6084/m9.figshare.1595889	3R4F	2	whole animal
3R4F_4M_Organism	Body weight	920876-treat	Body_Weight_RawData.xlsx	figshare	doi:10.6084/m9.figshare.1595889_D87	http://dx.doi.org/10.6084/m9.figshare.1595889	assay metadata	ISA_BodyWeight.xlsx	figshare	doi:10.6084/m9.figshare.1595889_D89	http://dx.doi.org/10.6084/m9.figshare.1595889	3R4F	4	whole animal
Sham_3M_Organism	Body weight	920877-treat	Body_Weight_RawData.xlsx	figshare	doi:10.6084/m9.figshare.1595889_D87	http://dx.doi.org/10.6084/m9.figshare.1595889	assay metadata	ISA_BodyWeight.xlsx	figshare	doi:10.6084/m9.figshare.1595889_D89	http://dx.doi.org/10.6084/m9.figshare.1595889	Sham	3	whole animal
Switch_5M_Organism	Body weight	920878-treat	Body_Weight_RawData.xlsx	figshare	doi:10.6084/m9.figshare.1595889_D87	http://dx.doi.org/10.6084/m9.figshare.1595889	assay metadata	ISA_BodyWeight.xlsx	figshare	doi:10.6084/m9.figshare.1595889_D89	http://dx.doi.org/10.6084/m9.figshare.1595889	Switch	5	whole animal
Switch_7M_Organism	Body weight	920880-treat	Body_Weight_RawData.xlsx	figshare	doi:10.6084/m9.figshare.1595889_D87	http://dx.doi.org/10.6084/m9.figshare.1595889	assay metadata	ISA_BodyWeight.xlsx	figshare	doi:10.6084/m9.figshare.1595889_D89	http://dx.doi.org/10.6084/m9.figshare.1595889	Switch	7	whole animal
pMRTP_3M_Organism	Body weight	920881-treat	Body_Weight_RawData.xlsx	figshare	doi:10.6084/m9.figshare.1595889_D87	http://dx.doi.org/10.6084/m9.figshare.1595889	assay metadata	ISA_BodyWeight.xlsx	figshare	doi:10.6084/m9.figshare.1595889_D89	http://dx.doi.org/10.6084/m9.figshare.1595889	pMRTP	3	whole animal
Cess_7M_Organism	Body weight	920882-treat	Body_Weight_RawData.xlsx	figshare	doi:10.6084/m9.figshare.1595889_D87	http://dx.doi.org/10.6084/m9.figshare.1595889	assay metadata	ISA_BodyWeight.xlsx	figshare	doi:10.6084/m9.figshare.1595889_D89	http://dx.doi.org/10.6084/m9.figshare.1595889	Cess	7	whole animal
pMRTP_5M_Organism	Body weight	920883-treat	Body_Weight_RawData.xlsx	figshare	doi:10.6084/m9.figshare.1595889_D87	http://dx.doi.org/10.6084/m9.figshare.1595889	assay metadata	ISA_BodyWeight.xlsx	figshare	doi:10.6084/m9.figshare.1595889_D89	http://dx.doi.org/10.6084/m9.figshare.1595889	pMRTP	5	whole animal
Sham_7M_Organism	Body weight	920884-treat	Body_Weight_RawData.xlsx	figshare	doi:10.6084/m9.figshare.1595889_D87	http://dx.doi.org/10.6084/m9.figshare.1595889	assay metadata	ISA_BodyWeight.xlsx	figshare	doi:10.6084/m9.figshare.1595889_D89	http://dx.doi.org/10.6084/m9.figshare.1595889	Sham	7	whole animal
Sham_2M_Organism	Body weight	920885-treat	Body_Weight_RawData.xlsx	figshare	doi:10.6084/m9.figshare.1595889_D87	http://dx.doi.org/10.6084/m9.figshare.1595889	assay metadata	ISA_BodyWeight.xlsx	figshare	doi:10.6084/m9.figshare.1595889_D89	http://dx.doi.org/10.6084/m9.figshare.1595889	Sham	2	whole animal
Switch_7M_Organism	Body weight	920886-treat	Body_Weight_RawData.xlsx	figshare	doi:10.6084/m9.figshare.1595889_D87	http://dx.doi.org/10.6084/m9.figshare.1595889	assay metadata	ISA_BodyWeight.xlsx	figshare	doi:10.6084/m9.figshare.1595889_D89	http://dx.doi.org/10.6084/m9.figshare.1595889	Switch	7	whole animal
3R4F_7M_Organism	Body weight	920887-treat	Body_Weight_RawData.xlsx	figshare	doi:10.6084/m9.figshare.1595889_D87	http://dx.doi.org/10.6084/m9.figshare.1595889	assay metadata	ISA_BodyWeight.xlsx	figshare	doi:10.6084/m9.figshare.1595889_D89	http://dx.doi.org/10.6084/m9.figshare.1595889	3R4F	7	whole animal
Sham_2M_Organism	Body weight	920888-treat	Body_Weight_RawData.xlsx	figshare	doi:10.6084/m9.figshare.1595889_D87	http://dx.doi.org/10.6084/m9.figshare.1595889	assay metadata	ISA_BodyWeight.xlsx	figshare	doi:10.6084/m9.figshare.1595889_D89	http://dx.doi.org/10.6084/m9.figshare.1595889	Sham	2	whole animal
Sham_2M_Organism	Body weight	920889-treat	Body_Weight_RawData.xlsx	figshare	doi:10.6084/m9.figshare.1595889_D87	http://dx.doi.org/10.6084/m9.figshare.1595889	assay metadata	ISA_BodyWeight.xlsx	figshare	doi:10.6084/m9.figshare.1595889_D89	http://dx.doi.org/10.6084/m9.figshare.1595889	Sham	2	whole animal
Switch_5M_Organism	Body weight	920891-treat	Body_Weight_RawData.xlsx	figshare	doi:10.6084/m9.figshare.1595889_D87	http://dx.doi.org/10.6084/m9.figshare.1595889	assay metadata	ISA_BodyWeight.xlsx	figshare	doi:10.6084/m9.figshare.1595889_D89	http://dx.doi.org/10.6084/m9.figshare.1595889	Switch	5	whole animal
Switch_3M_Organism	Body weight	920892-treat	Body_Weight_RawData.xlsx	figshare	doi:10.6084/m9.figshare.1595889_D87	http://dx.doi.org/10.6084/m9.figshare.1595889	assay metadata	ISA_BodyWeight.xlsx	figshare	doi:10.6084/m9.figshare.1595889_D89	http://dx.doi.org/10.6084/m9.figshare.1595889	Switch	3	whole animal
3R4F_2M_Organism	Body weight	920893-treat	Body_Weight_RawData.xlsx	figshare	doi:10.6084/m9.figshare.1595889_D87	http://dx.doi.org/10.6084/m9.figshare.1595889	assay metadata	ISA_BodyWeight.xlsx	figshare	doi:10.6084/m9.figshare.1595889_D89	http://dx.doi.org/10.6084/m9.figshare.1595889	3R4F	2	whole animal
Sham_2M_Organism	Body weight	920894-treat	Body_Weight_RawData.xlsx	figshare	doi:10.6084/m9.figshare.1595889_D87	http://dx.doi.org/10.6084/m9.figshare.1595889	assay metadata	ISA_BodyWeight.xlsx	figshare	doi:10.6084/m9.figshare.1595889_D89	http://dx.doi.org/10.6084/m9.figshare.1595889	Sham	2	whole animal
Cess_5M_Organism	Body weight	920895-treat	Body_Weight_RawData.xlsx	figshare	doi:10.6084/m9.figshare.1595889_D87	http://dx.doi.org/10.6084/m9.figshare.1595889	assay metadata	ISA_BodyWeight.xlsx	figshare	doi:10.6084/m9.figshare.1595889_D89	http://dx.doi.org/10.6084/m9.figshare.1595889	Cess	5	whole animal
Switch_3M_Organism	Body weight	920896-treat	Body_Weight_RawData.xlsx	figshare	doi:10.6084/m9.figshare.1595889_D87	http://dx.doi.org/10.6084/m9.figshare.1595889	assay metadata	ISA_BodyWeight.xlsx	figshare	doi:10.6084/m9.figshare.1595889_D89	http://dx.doi.org/10.6084/m9.figshare.1595889	Switch	3	whole animal
Switch_5M_Organism	Body weight	920897-treat	Body_Weight_RawData.xlsx	figshare	doi:10.6084/m9.figshare.1595889_D87	http://dx.doi.org/10.6084/m9.figshare.1595889	assay metadata	ISA_BodyWeight.xlsx	figshare	doi:10.6084/m9.figshare.1595889_D89	http://dx.doi.org/10.6084/m9.figshare.1595889	Switch	5	whole animal
3R4F_5M_Organism	Body weight	920898-treat	Body_Weight_RawData.xlsx	figshare	doi:10.6084/m9.figshare.1595889_D87	http://dx.doi.org/10.6084/m9.figshare.1595889	assay metadata	ISA_BodyWeight.xlsx	figshare	doi:10.6084/m9.figshare.1595889_D89	http://dx.doi.org/10.6084/m9.figshare.1595889	3R4F	5	whole animal
pMRTP_7M_Organism	Body weight	920899-treat	Body_Weight_RawData.xlsx	figshare	doi:10.6084/m9.figshare.1595889_D87	http://dx.doi.org/10.6084/m9.figshare.1595889	assay metadata	ISA_BodyWeight.xlsx	figshare	doi:10.6084/m9.figshare.1595889_D89	http://dx.doi.org/10.6084/m9.figshare.1595889	pMRTP	7	whole animal
Switch_3M_Organism	Body weight	920900-treat	Body_Weight_RawData.xlsx	figshare	doi:10.6084/m9.figshare.1595889_D87	http://dx.doi.org/10.6084/m9.figshare.1595889	assay metadata	ISA_BodyWeight.xlsx	figshare	doi:10.6084/m9.figshare.1595889_D89	http://dx.doi.org/10.6084/m9.figshare.1595889	Switch	3	whole animal
Cess_3M_Organism	Body weight	920901-treat	Body_Weight_RawData.xlsx	figshare	doi:10.6084/m9.figshare.1595889_D87	http://dx.doi.org/10.6084/m9.figshare.1595889	assay metadata	ISA_BodyWeight.xlsx	figshare	doi:10.6084/m9.figshare.1595889_D89	http://dx.doi.org/10.6084/m9.figshare.1595889	Cess	3	whole animal
Sham_2M_Organism	Body weight	920902-treat	Body_Weight_RawData.xlsx	figshare	doi:10.6084/m9.figshare.1595889_D87	http://dx.doi.org/10.6084/m9.figshare.1595889	assay metadata	ISA_BodyWeight.xlsx	figshare	doi:10.6084/m9.figshare.1595889_D89	http://dx.doi.org/10.6084/m9.figshare.1595889	Sham	2	whole animal
Sham_3M_Organism	Body weight	920903-treat	Body_Weight_RawData.xlsx	figshare	doi:10.6084/m9.figshare.1595889_D87	http://dx.doi.org/10.6084/m9.figshare.1595889	assay metadata	ISA_BodyWeight.xlsx	figshare	doi:10.6084/m9.figshare.1595889_D89	http://dx.doi.org/10.6084/m9.figshare.1595889	Sham	3	whole animal
pMRTP_5M_Organism	Body weight	920904-treat	Body_Weight_RawData.xlsx	figshare	doi:10.6084/m9.figshare.1595889_D87	http://dx.doi.org/10.6084/m9.figshare.1595889	assay metadata	ISA_BodyWeight.xlsx	figshare	doi:10.6084/m9.figshare.1595889_D89	http://dx.doi.org/10.6084/m9.figshare.1595889	pMRTP	5	whole animal
3R4F_4M_Organism	Body weight	920905-treat	Body_Weight_RawData.xlsx	figshare	doi:10.6084/m9.figshare.1595889_D87	http://dx.doi.org/10.6084/m9.figshare.1595889	assay metadata	ISA_BodyWeight.xlsx	figshare	doi:10.6084/m9.figshare.1595889_D89	http://dx.doi.org/10.6084/m9.figshare.1595889	3R4F	4	whole animal
3R4F_2M_Organism	Body weight	920906-treat	Body_Weight_RawData.xlsx	figshare	doi:10.6084/m9.figshare.1595889_D87	http://dx.doi.org/10.6084/m9.figshare.1595889	assay metadata	ISA_BodyWeight.xlsx	figshare	doi:10.6084/m9.figshare.1595889_D89	http://dx.doi.org/10.6084/m9.figshare.1595889	3R4F	2	whole animal
Cess_3M_Organism	Body weight	920907-treat	Body_Weight_RawData.xlsx	figshare	doi:10.6084/m9.figshare.1595889_D87	http://dx.doi.org/10.6084/m9.figshare.1595889	assay metadata	ISA_BodyWeight.xlsx	figshare	doi:10.6084/m9.figshare.1595889_D89	http://dx.doi.org/10.6084/m9.figshare.1595889	Cess	3	whole animal
Cess_3M_Organism	Body weight	920908-treat	Body_Weight_RawData.xlsx	figshare	doi:10.6084/m9.figshare.1595889_D87	http://dx.doi.org/10.6084/m9.figshare.1595889	assay metadata	ISA_BodyWeight.xlsx	figshare	doi:10.6084/m9.figshare.1595889_D89	http://dx.doi.org/10.6084/m9.figshare.1595889	Cess	3	whole animal
Cess_5M_Organism	Body weight	920909-treat	Body_Weight_RawData.xlsx	figshare	doi:10.6084/m9.figshare.1595889_D87	http://dx.doi.org/10.6084/m9.figshare.1595889	assay metadata	ISA_BodyWeight.xlsx	figshare	doi:10.6084/m9.figshare.1595889_D89	http://dx.doi.org/10.6084/m9.figshare.1595889	Cess	5	whole animal
Sham_4M_Organism	Body weight	920910-treat	Body_Weight_RawData.xlsx	figshare	doi:10.6084/m9.figshare.1595889_D87	http://dx.doi.org/10.6084/m9.figshare.1595889	assay metadata	ISA_BodyWeight.xlsx	figshare	doi:10.6084/m9.figshare.1595889_D89	http://dx.doi.org/10.6084/m9.figshare.1595889	Sham	4	whole animal
Switch_7M_Organism	Body weight	920911-treat	Body_Weight_RawData.xlsx	figshare	doi:10.6084/m9.figshare.1595889_D87	http://dx.doi.org/10.6084/m9.figshare.1595889	assay metadata	ISA_BodyWeight.xlsx	figshare	doi:10.6084/m9.figshare.1595889_D89	http://dx.doi.org/10.6084/m9.figshare.1595889	Switch	7	whole animal
Cess_5M_Organism	Body weight	920912-treat	Body_Weight_RawData.xlsx	figshare	doi:10.6084/m9.figshare.1595889_D87	http://dx.doi.org/10.6084/m9.figshare.1595889	assay metadata	ISA_BodyWeight.xlsx	figshare	doi:10.6084/m9.figshare.1595889_D89	http://dx.doi.org/10.6084/m9.figshare.1595889	Cess	5	whole animal
pMRTP_1M_Organism	Body weight	920913-treat	Body_Weight_RawData.xlsx	figshare	doi:10.6084/m9.figshare.1595889_D87	http://dx.doi.org/10.6084/m9.figshare.1595889	assay metadata	ISA_BodyWeight.xlsx	figshare	doi:10.6084/m9.figshare.1595889_D89	http://dx.doi.org/10.6084/m9.figshare.1595889	pMRTP	1	whole animal
Sham_1M_Organism	Body weight	920914-treat	Body_Weight_RawData.xlsx	figshare	doi:10.6084/m9.figshare.1595889_D87	http://dx.doi.org/10.6084/m9.figshare.1595889	assay metadata	ISA_BodyWeight.xlsx	figshare	doi:10.6084/m9.figshare.1595889_D89	http://dx.doi.org/10.6084/m9.figshare.1595889	Sham	1	whole animal
Sham_3M_Organism	Body weight	920915-treat	Body_Weight_RawData.xlsx	figshare	doi:10.6084/m9.figshare.1595889_D87	http://dx.doi.org/10.6084/m9.figshare.1595889	assay metadata	ISA_BodyWeight.xlsx	figshare	doi:10.6084/m9.figshare.1595889_D89	http://dx.doi.org/10.6084/m9.figshare.1595889	Sham	3	whole animal
3R4F_5M_Organism	Body weight	920916-treat	Body_Weight_RawData.xlsx	figshare	doi:10.6084/m9.figshare.1595889_D87	http://dx.doi.org/10.6084/m9.figshare.1595889	assay metadata	ISA_BodyWeight.xlsx	figshare	doi:10.6084/m9.figshare.1595889_D89	http://dx.doi.org/10.6084/m9.figshare.1595889	3R4F	5	whole animal
Sham_4M_Organism	Body weight	920917-treat	Body_Weight_RawData.xlsx	figshare	doi:10.6084/m9.figshare.1595889_D87	http://dx.doi.org/10.6084/m9.figshare.1595889	assay metadata	ISA_BodyWeight.xlsx	figshare	doi:10.6084/m9.figshare.1595889_D89	http://dx.doi.org/10.6084/m9.figshare.1595889	Sham	4	whole animal
Sham_2M_Organism	Body weight	920918-treat	Body_Weight_RawData.xlsx	figshare	doi:10.6084/m9.figshare.1595889_D87	http://dx.doi.org/10.6084/m9.figshare.1595889	assay metadata	ISA_BodyWeight.xlsx	figshare	doi:10.6084/m9.figshare.1595889_D89	http://dx.doi.org/10.6084/m9.figshare.1595889	Sham	2	whole animal
Sham_1M_Organism	Body weight	920919-treat	Body_Weight_RawData.xlsx	figshare	doi:10.6084/m9.figshare.1595889_D87	http://dx.doi.org/10.6084/m9.figshare.1595889	assay metadata	ISA_BodyWeight.xlsx	figshare	doi:10.6084/m9.figshare.1595889_D89	http://dx.doi.org/10.6084/m9.figshare.1595889	Sham	1	whole animal
Sham_5M_Organism	Body weight	920920-treat	Body_Weight_RawData.xlsx	figshare	doi:10.6084/m9.figshare.1595889_D87	http://dx.doi.org/10.6084/m9.figshare.1595889	assay metadata	ISA_BodyWeight.xlsx	figshare	doi:10.6084/m9.figshare.1595889_D89	http://dx.doi.org/10.6084/m9.figshare.1595889	Sham	5	whole animal
Switch_5M_Organism	Body weight	920921-treat	Body_Weight_RawData.xlsx	figshare	doi:10.6084/m9.figshare.1595889_D87	http://dx.doi.org/10.6084/m9.figshare.1595889	assay metadata	ISA_BodyWeight.xlsx	figshare	doi:10.6084/m9.figshare.1595889_D89	http://dx.doi.org/10.6084/m9.figshare.1595889	Switch	5	whole animal
Sham_7M_Organism	Body weight	920922-treat	Body_Weight_RawData.xlsx	figshare	doi:10.6084/m9.figshare.1595889_D87	http://dx.doi.org/10.6084/m9.figshare.1595889	assay metadata	ISA_BodyWeight.xlsx	figshare	doi:10.6084/m9.figshare.1595889_D89	http://dx.doi.org/10.6084/m9.figshare.1595889	Sham	7	whole animal
pMRTP_3M_Organism	Body weight	920923-treat	Body_Weight_RawData.xlsx	figshare	doi:10.6084/m9.figshare.1595889_D87	http://dx.doi.org/10.6084/m9.figshare.1595889	assay metadata	ISA_BodyWeight.xlsx	figshare	doi:10.6084/m9.figshare.1595889_D89	http://dx.doi.org/10.6084/m9.figshare.1595889	pMRTP	3	whole animal
Sham_2M_Organism	Body weight	920924-treat	Body_Weight_RawData.xlsx	figshare	doi:10.6084/m9.figshare.1595889_D87	http://dx.doi.org/10.6084/m9.figshare.1595889	assay metadata	ISA_BodyWeight.xlsx	figshare	doi:10.6084/m9.figshare.1595889_D89	http://dx.doi.org/10.6084/m9.figshare.1595889	Sham	2	whole animal
pMRTP_3M_Organism	Body weight	920925-treat	Body_Weight_RawData.xlsx	figshare	doi:10.6084/m9.figshare.1595889_D87	http://dx.doi.org/10.6084/m9.figshare.1595889	assay metadata	ISA_BodyWeight.xlsx	figshare	doi:10.6084/m9.figshare.1595889_D89	http://dx.doi.org/10.6084/m9.figshare.1595889	pMRTP	3	whole animal
Cess_7M_Organism	Body weight	920926-treat	Body_Weight_RawData.xlsx	figshare	doi:10.6084/m9.figshare.1595889_D87	http://dx.doi.org/10.6084/m9.figshare.1595889	assay metadata	ISA_BodyWeight.xlsx	figshare	doi:10.6084/m9.figshare.1595889_D89	http://dx.doi.org/10.6084/m9.figshare.1595889	Cess	7	whole animal
pMRTP_2M_Organism	Body weight	920927-treat	Body_Weight_RawData.xlsx	figshare	doi:10.6084/m9.figshare.1595889_D87	http://dx.doi.org/10.6084/m9.figshare.1595889	assay metadata	ISA_BodyWeight.xlsx	figshare	doi:10.6084/m9.figshare.1595889_D89	http://dx.doi.org/10.6084/m9.figshare.1595889	pMRTP	2	whole animal
3R4F_4M_Organism	Body weight	920928-treat	Body_Weight_RawData.xlsx	figshare	doi:10.6084/m9.figshare.1595889_D87	http://dx.doi.org/10.6084/m9.figshare.1595889	assay metadata	ISA_BodyWeight.xlsx	figshare	doi:10.6084/m9.figshare.1595889_D89	http://dx.doi.org/10.6084/m9.figshare.1595889	3R4F	4	whole animal
pMRTP_5M_Organism	Body weight	920929-treat	Body_Weight_RawData.xlsx	figshare	doi:10.6084/m9.figshare.1595889_D87	http://dx.doi.org/10.6084/m9.figshare.1595889	assay metadata	ISA_BodyWeight.xlsx	figshare	doi:10.6084/m9.figshare.1595889_D89	http://dx.doi.org/10.6084/m9.figshare.1595889	pMRTP	5	whole animal
Sham_7M_Organism	Body weight	920930-treat	Body_Weight_RawData.xlsx	figshare	doi:10.6084/m9.figshare.1595889_D87	http://dx.doi.org/10.6084/m9.figshare.1595889	assay metadata	ISA_BodyWeight.xlsx	figshare	doi:10.6084/m9.figshare.1595889_D89	http://dx.doi.org/10.6084/m9.figshare.1595889	Sham	7	whole animal
Sham_3M_Organism	Body weight	920931-treat	Body_Weight_RawData.xlsx	figshare	doi:10.6084/m9.figshare.1595889_D87	http://dx.doi.org/10.6084/m9.figshare.1595889	assay metadata	ISA_BodyWeight.xlsx	figshare	doi:10.6084/m9.figshare.1595889_D89	http://dx.doi.org/10.6084/m9.figshare.1595889	Sham	3	whole animal
pMRTP_3M_Organism	Body weight	920932-treat	Body_Weight_RawData.xlsx	figshare	doi:10.6084/m9.figshare.1595889_D87	http://dx.doi.org/10.6084/m9.figshare.1595889	assay metadata	ISA_BodyWeight.xlsx	figshare	doi:10.6084/m9.figshare.1595889_D89	http://dx.doi.org/10.6084/m9.figshare.1595889	pMRTP	3	whole animal
Cess_3M_Organism	Body weight	920933-treat	Body_Weight_RawData.xlsx	figshare	doi:10.6084/m9.figshare.1595889_D87	http://dx.doi.org/10.6084/m9.figshare.1595889	assay metadata	ISA_BodyWeight.xlsx	figshare	doi:10.6084/m9.figshare.1595889_D89	http://dx.doi.org/10.6084/m9.figshare.1595889	Cess	3	whole animal
Sham_4M_Organism	Body weight	920934-treat	Body_Weight_RawData.xlsx	figshare	doi:10.6084/m9.figshare.1595889_D87	http://dx.doi.org/10.6084/m9.figshare.1595889	assay metadata	ISA_BodyWeight.xlsx	figshare	doi:10.6084/m9.figshare.1595889_D89	http://dx.doi.org/10.6084/m9.figshare.1595889	Sham	4	whole animal
Sham_5M_Organism	Body weight	920935-treat	Body_Weight_RawData.xlsx	figshare	doi:10.6084/m9.figshare.1595889_D87	http://dx.doi.org/10.6084/m9.figshare.1595889	assay metadata	ISA_BodyWeight.xlsx	figshare	doi:10.6084/m9.figshare.1595889_D89	http://dx.doi.org/10.6084/m9.figshare.1595889	Sham	5	whole animal
Cess_5M_Organism	Body weight	920936-treat	Body_Weight_RawData.xlsx	figshare	doi:10.6084/m9.figshare.1595889_D87	http://dx.doi.org/10.6084/m9.figshare.1595889	assay metadata	ISA_BodyWeight.xlsx	figshare	doi:10.6084/m9.figshare.1595889_D89	http://dx.doi.org/10.6084/m9.figshare.1595889	Cess	5	whole animal
Switch_3M_Organism	Body weight	920937-treat	Body_Weight_RawData.xlsx	figshare	doi:10.6084/m9.figshare.1595889_D87	http://dx.doi.org/10.6084/m9.figshare.1595889	assay metadata	ISA_BodyWeight.xlsx	figshare	doi:10.6084/m9.figshare.1595889_D89	http://dx.doi.org/10.6084/m9.figshare.1595889	Switch	3	whole animal
3R4F_5M_Organism	Body weight	920938-treat	Body_Weight_RawData.xlsx	figshare	doi:10.6084/m9.figshare.1595889_D87	http://dx.doi.org/10.6084/m9.figshare.1595889	assay metadata	ISA_BodyWeight.xlsx	figshare	doi:10.6084/m9.figshare.1595889_D89	http://dx.doi.org/10.6084/m9.figshare.1595889	3R4F	5	whole animal
3R4F_3M_Organism	Body weight	920939-treat	Body_Weight_RawData.xlsx	figshare	doi:10.6084/m9.figshare.1595889_D87	http://dx.doi.org/10.6084/m9.figshare.1595889	assay metadata	ISA_BodyWeight.xlsx	figshare	doi:10.6084/m9.figshare.1595889_D89	http://dx.doi.org/10.6084/m9.figshare.1595889	3R4F	3	whole animal
pMRTP_4M_Organism	Body weight	920940-treat	Body_Weight_RawData.xlsx	figshare	doi:10.6084/m9.figshare.1595889_D87	http://dx.doi.org/10.6084/m9.figshare.1595889	assay metadata	ISA_BodyWeight.xlsx	figshare	doi:10.6084/m9.figshare.1595889_D89	http://dx.doi.org/10.6084/m9.figshare.1595889	pMRTP	4	whole animal
3R4F_3M_Organism	Body weight	920941-treat	Body_Weight_RawData.xlsx	figshare	doi:10.6084/m9.figshare.1595889_D87	http://dx.doi.org/10.6084/m9.figshare.1595889	assay metadata	ISA_BodyWeight.xlsx	figshare	doi:10.6084/m9.figshare.1595889_D89	http://dx.doi.org/10.6084/m9.figshare.1595889	3R4F	3	whole animal
3R4F_3M_Organism	Body weight	920942-treat	Body_Weight_RawData.xlsx	figshare	doi:10.6084/m9.figshare.1595889_D87	http://dx.doi.org/10.6084/m9.figshare.1595889	assay metadata	ISA_BodyWeight.xlsx	figshare	doi:10.6084/m9.figshare.1595889_D89	http://dx.doi.org/10.6084/m9.figshare.1595889	3R4F	3	whole animal
Sham_4M_Organism	Body weight	920943-treat	Body_Weight_RawData.xlsx	figshare	doi:10.6084/m9.figshare.1595889_D87	http://dx.doi.org/10.6084/m9.figshare.1595889	assay metadata	ISA_BodyWeight.xlsx	figshare	doi:10.6084/m9.figshare.1595889_D89	http://dx.doi.org/10.6084/m9.figshare.1595889	Sham	4	whole animal
3R4F_5M_Organism	Body weight	920944-treat	Body_Weight_RawData.xlsx	figshare	doi:10.6084/m9.figshare.1595889_D87	http://dx.doi.org/10.6084/m9.figshare.1595889	assay metadata	ISA_BodyWeight.xlsx	figshare	doi:10.6084/m9.figshare.1595889_D89	http://dx.doi.org/10.6084/m9.figshare.1595889	3R4F	5	whole animal
Cess_3M_Organism	Body weight	920945-treat	Body_Weight_RawData.xlsx	figshare	doi:10.6084/m9.figshare.1595889_D87	http://dx.doi.org/10.6084/m9.figshare.1595889	assay metadata	ISA_BodyWeight.xlsx	figshare	doi:10.6084/m9.figshare.1595889_D89	http://dx.doi.org/10.6084/m9.figshare.1595889	Cess	3	whole animal
pMRTP_5M_Organism	Body weight	920946-treat	Body_Weight_RawData.xlsx	figshare	doi:10.6084/m9.figshare.1595889_D87	http://dx.doi.org/10.6084/m9.figshare.1595889	assay metadata	ISA_BodyWeight.xlsx	figshare	doi:10.6084/m9.figshare.1595889_D89	http://dx.doi.org/10.6084/m9.figshare.1595889	pMRTP	5	whole animal
Switch_3M_Organism	Body weight	920947-treat	Body_Weight_RawData.xlsx	figshare	doi:10.6084/m9.figshare.1595889_D87	http://dx.doi.org/10.6084/m9.figshare.1595889	assay metadata	ISA_BodyWeight.xlsx	figshare	doi:10.6084/m9.figshare.1595889_D89	http://dx.doi.org/10.6084/m9.figshare.1595889	Switch	3	whole animal
Cess_3M_Organism	Body weight	920948-treat	Body_Weight_RawData.xlsx	figshare	doi:10.6084/m9.figshare.1595889_D87	http://dx.doi.org/10.6084/m9.figshare.1595889	assay metadata	ISA_BodyWeight.xlsx	figshare	doi:10.6084/m9.figshare.1595889_D89	http://dx.doi.org/10.6084/m9.figshare.1595889	Cess	3	whole animal
3R4F_4M_Organism	Body weight	920949-treat	Body_Weight_RawData.xlsx	figshare	doi:10.6084/m9.figshare.1595889_D87	http://dx.doi.org/10.6084/m9.figshare.1595889	assay metadata	ISA_BodyWeight.xlsx	figshare	doi:10.6084/m9.figshare.1595889_D89	http://dx.doi.org/10.6084/m9.figshare.1595889	3R4F	4	whole animal
pMRTP_7M_Organism	Body weight	920950-treat	Body_Weight_RawData.xlsx	figshare	doi:10.6084/m9.figshare.1595889_D87	http://dx.doi.org/10.6084/m9.figshare.1595889	assay metadata	ISA_BodyWeight.xlsx	figshare	doi:10.6084/m9.figshare.1595889_D89	http://dx.doi.org/10.6084/m9.figshare.1595889	pMRTP	7	whole animal
3R4F_5M_Organism	Body weight	920951-treat	Body_Weight_RawData.xlsx	figshare	doi:10.6084/m9.figshare.1595889_D87	http://dx.doi.org/10.6084/m9.figshare.1595889	assay metadata	ISA_BodyWeight.xlsx	figshare	doi:10.6084/m9.figshare.1595889_D89	http://dx.doi.org/10.6084/m9.figshare.1595889	3R4F	5	whole animal
Sham_7M_Organism	Body weight	920952-treat	Body_Weight_RawData.xlsx	figshare	doi:10.6084/m9.figshare.1595889_D87	http://dx.doi.org/10.6084/m9.figshare.1595889	assay metadata	ISA_BodyWeight.xlsx	figshare	doi:10.6084/m9.figshare.1595889_D89	http://dx.doi.org/10.6084/m9.figshare.1595889	Sham	7	whole animal
Sham_7M_Organism	Body weight	920953-treat	Body_Weight_RawData.xlsx	figshare	doi:10.6084/m9.figshare.1595889_D87	http://dx.doi.org/10.6084/m9.figshare.1595889	assay metadata	ISA_BodyWeight.xlsx	figshare	doi:10.6084/m9.figshare.1595889_D89	http://dx.doi.org/10.6084/m9.figshare.1595889	Sham	7	whole animal
Cess_3M_Organism	Body weight	920954-treat	Body_Weight_RawData.xlsx	figshare	doi:10.6084/m9.figshare.1595889_D87	http://dx.doi.org/10.6084/m9.figshare.1595889	assay metadata	ISA_BodyWeight.xlsx	figshare	doi:10.6084/m9.figshare.1595889_D89	http://dx.doi.org/10.6084/m9.figshare.1595889	Cess	3	whole animal
Cess_5M_Organism	Body weight	920955-treat	Body_Weight_RawData.xlsx	figshare	doi:10.6084/m9.figshare.1595889_D87	http://dx.doi.org/10.6084/m9.figshare.1595889	assay metadata	ISA_BodyWeight.xlsx	figshare	doi:10.6084/m9.figshare.1595889_D89	http://dx.doi.org/10.6084/m9.figshare.1595889	Cess	5	whole animal
3R4F_4M_Organism	Body weight	920956-treat	Body_Weight_RawData.xlsx	figshare	doi:10.6084/m9.figshare.1595889_D87	http://dx.doi.org/10.6084/m9.figshare.1595889	assay metadata	ISA_BodyWeight.xlsx	figshare	doi:10.6084/m9.figshare.1595889_D89	http://dx.doi.org/10.6084/m9.figshare.1595889	3R4F	4	whole animal
3R4F_4M_Organism	Body weight	920957-treat	Body_Weight_RawData.xlsx	figshare	doi:10.6084/m9.figshare.1595889_D87	http://dx.doi.org/10.6084/m9.figshare.1595889	assay metadata	ISA_BodyWeight.xlsx	figshare	doi:10.6084/m9.figshare.1595889_D89	http://dx.doi.org/10.6084/m9.figshare.1595889	3R4F	4	whole animal
Cess_7M_Organism	Body weight	920958-treat	Body_Weight_RawData.xlsx	figshare	doi:10.6084/m9.figshare.1595889_D87	http://dx.doi.org/10.6084/m9.figshare.1595889	assay metadata	ISA_BodyWeight.xlsx	figshare	doi:10.6084/m9.figshare.1595889_D89	http://dx.doi.org/10.6084/m9.figshare.1595889	Cess	7	whole animal
pMRTP_2M_Organism	Body weight	920959-treat	Body_Weight_RawData.xlsx	figshare	doi:10.6084/m9.figshare.1595889_D87	http://dx.doi.org/10.6084/m9.figshare.1595889	assay metadata	ISA_BodyWeight.xlsx	figshare	doi:10.6084/m9.figshare.1595889_D89	http://dx.doi.org/10.6084/m9.figshare.1595889	pMRTP	2	whole animal
3R4F_7M_Organism	Body weight	920960-treat	Body_Weight_RawData.xlsx	figshare	doi:10.6084/m9.figshare.1595889_D87	http://dx.doi.org/10.6084/m9.figshare.1595889	assay metadata	ISA_BodyWeight.xlsx	figshare	doi:10.6084/m9.figshare.1595889_D89	http://dx.doi.org/10.6084/m9.figshare.1595889	3R4F	7	whole animal
Sham_2M_Organism	Body weight	920961-treat	Body_Weight_RawData.xlsx	figshare	doi:10.6084/m9.figshare.1595889_D87	http://dx.doi.org/10.6084/m9.figshare.1595889	assay metadata	ISA_BodyWeight.xlsx	figshare	doi:10.6084/m9.figshare.1595889_D89	http://dx.doi.org/10.6084/m9.figshare.1595889	Sham	2	whole animal
pMRTP_1M_Organism	Body weight	920962-treat	Body_Weight_RawData.xlsx	figshare	doi:10.6084/m9.figshare.1595889_D87	http://dx.doi.org/10.6084/m9.figshare.1595889	assay metadata	ISA_BodyWeight.xlsx	figshare	doi:10.6084/m9.figshare.1595889_D89	http://dx.doi.org/10.6084/m9.figshare.1595889	pMRTP	1	whole animal
Sham_7M_Organism	Body weight	920963-treat	Body_Weight_RawData.xlsx	figshare	doi:10.6084/m9.figshare.1595889_D87	http://dx.doi.org/10.6084/m9.figshare.1595889	assay metadata	ISA_BodyWeight.xlsx	figshare	doi:10.6084/m9.figshare.1595889_D89	http://dx.doi.org/10.6084/m9.figshare.1595889	Sham	7	whole animal
pMRTP_4M_Organism	Body weight	920964-treat	Body_Weight_RawData.xlsx	figshare	doi:10.6084/m9.figshare.1595889_D87	http://dx.doi.org/10.6084/m9.figshare.1595889	assay metadata	ISA_BodyWeight.xlsx	figshare	doi:10.6084/m9.figshare.1595889_D89	http://dx.doi.org/10.6084/m9.figshare.1595889	pMRTP	4	whole animal
Switch_3M_Organism	Body weight	920965-treat	Body_Weight_RawData.xlsx	figshare	doi:10.6084/m9.figshare.1595889_D87	http://dx.doi.org/10.6084/m9.figshare.1595889	assay metadata	ISA_BodyWeight.xlsx	figshare	doi:10.6084/m9.figshare.1595889_D89	http://dx.doi.org/10.6084/m9.figshare.1595889	Switch	3	whole animal
Cess_7M_Organism	Body weight	920966-treat	Body_Weight_RawData.xlsx	figshare	doi:10.6084/m9.figshare.1595889_D87	http://dx.doi.org/10.6084/m9.figshare.1595889	assay metadata	ISA_BodyWeight.xlsx	figshare	doi:10.6084/m9.figshare.1595889_D89	http://dx.doi.org/10.6084/m9.figshare.1595889	Cess	7	whole animal
pMRTP_1M_Organism	Body weight	920967-treat	Body_Weight_RawData.xlsx	figshare	doi:10.6084/m9.figshare.1595889_D87	http://dx.doi.org/10.6084/m9.figshare.1595889	assay metadata	ISA_BodyWeight.xlsx	figshare	doi:10.6084/m9.figshare.1595889_D89	http://dx.doi.org/10.6084/m9.figshare.1595889	pMRTP	1	whole animal
pMRTP_7M_Organism	Body weight	920969-treat	Body_Weight_RawData.xlsx	figshare	doi:10.6084/m9.figshare.1595889_D87	http://dx.doi.org/10.6084/m9.figshare.1595889	assay metadata	ISA_BodyWeight.xlsx	figshare	doi:10.6084/m9.figshare.1595889_D89	http://dx.doi.org/10.6084/m9.figshare.1595889	pMRTP	7	whole animal
Switch_5M_Organism	Body weight	920970-treat	Body_Weight_RawData.xlsx	figshare	doi:10.6084/m9.figshare.1595889_D87	http://dx.doi.org/10.6084/m9.figshare.1595889	assay metadata	ISA_BodyWeight.xlsx	figshare	doi:10.6084/m9.figshare.1595889_D89	http://dx.doi.org/10.6084/m9.figshare.1595889	Switch	5	whole animal
Cess_5M_Organism	Body weight	920971-treat	Body_Weight_RawData.xlsx	figshare	doi:10.6084/m9.figshare.1595889_D87	http://dx.doi.org/10.6084/m9.figshare.1595889	assay metadata	ISA_BodyWeight.xlsx	figshare	doi:10.6084/m9.figshare.1595889_D89	http://dx.doi.org/10.6084/m9.figshare.1595889	Cess	5	whole animal
Sham_1M_Organism	Body weight	920972-treat	Body_Weight_RawData.xlsx	figshare	doi:10.6084/m9.figshare.1595889_D87	http://dx.doi.org/10.6084/m9.figshare.1595889	assay metadata	ISA_BodyWeight.xlsx	figshare	doi:10.6084/m9.figshare.1595889_D89	http://dx.doi.org/10.6084/m9.figshare.1595889	Sham	1	whole animal
Sham_4M_Organism	Body weight	920973-treat	Body_Weight_RawData.xlsx	figshare	doi:10.6084/m9.figshare.1595889_D87	http://dx.doi.org/10.6084/m9.figshare.1595889	assay metadata	ISA_BodyWeight.xlsx	figshare	doi:10.6084/m9.figshare.1595889_D89	http://dx.doi.org/10.6084/m9.figshare.1595889	Sham	4	whole animal
Sham_1M_Organism	Body weight	920974-treat	Body_Weight_RawData.xlsx	figshare	doi:10.6084/m9.figshare.1595889_D87	http://dx.doi.org/10.6084/m9.figshare.1595889	assay metadata	ISA_BodyWeight.xlsx	figshare	doi:10.6084/m9.figshare.1595889_D89	http://dx.doi.org/10.6084/m9.figshare.1595889	Sham	1	whole animal
Cess_7M_Organism	Body weight	920975-treat	Body_Weight_RawData.xlsx	figshare	doi:10.6084/m9.figshare.1595889_D87	http://dx.doi.org/10.6084/m9.figshare.1595889	assay metadata	ISA_BodyWeight.xlsx	figshare	doi:10.6084/m9.figshare.1595889_D89	http://dx.doi.org/10.6084/m9.figshare.1595889	Cess	7	whole animal
3R4F_4M_Organism	Body weight	920976-treat	Body_Weight_RawData.xlsx	figshare	doi:10.6084/m9.figshare.1595889_D87	http://dx.doi.org/10.6084/m9.figshare.1595889	assay metadata	ISA_BodyWeight.xlsx	figshare	doi:10.6084/m9.figshare.1595889_D89	http://dx.doi.org/10.6084/m9.figshare.1595889	3R4F	4	whole animal
pMRTP_3M_Organism	Body weight	920977-treat	Body_Weight_RawData.xlsx	figshare	doi:10.6084/m9.figshare.1595889_D87	http://dx.doi.org/10.6084/m9.figshare.1595889	assay metadata	ISA_BodyWeight.xlsx	figshare	doi:10.6084/m9.figshare.1595889_D89	http://dx.doi.org/10.6084/m9.figshare.1595889	pMRTP	3	whole animal
Switch_7M_Organism	Body weight	920978-treat	Body_Weight_RawData.xlsx	figshare	doi:10.6084/m9.figshare.1595889_D87	http://dx.doi.org/10.6084/m9.figshare.1595889	assay metadata	ISA_BodyWeight.xlsx	figshare	doi:10.6084/m9.figshare.1595889_D89	http://dx.doi.org/10.6084/m9.figshare.1595889	Switch	7	whole animal
3R4F_5M_Organism	Body weight	920979-treat	Body_Weight_RawData.xlsx	figshare	doi:10.6084/m9.figshare.1595889_D87	http://dx.doi.org/10.6084/m9.figshare.1595889	assay metadata	ISA_BodyWeight.xlsx	figshare	doi:10.6084/m9.figshare.1595889_D89	http://dx.doi.org/10.6084/m9.figshare.1595889	3R4F	5	whole animal
3R4F_1M_Organism	Body weight	920980-treat	Body_Weight_RawData.xlsx	figshare	doi:10.6084/m9.figshare.1595889_D87	http://dx.doi.org/10.6084/m9.figshare.1595889	assay metadata	ISA_BodyWeight.xlsx	figshare	doi:10.6084/m9.figshare.1595889_D89	http://dx.doi.org/10.6084/m9.figshare.1595889	3R4F	1	whole animal
pMRTP_3M_Organism	Body weight	920981-treat	Body_Weight_RawData.xlsx	figshare	doi:10.6084/m9.figshare.1595889_D87	http://dx.doi.org/10.6084/m9.figshare.1595889	assay metadata	ISA_BodyWeight.xlsx	figshare	doi:10.6084/m9.figshare.1595889_D89	http://dx.doi.org/10.6084/m9.figshare.1595889	pMRTP	3	whole animal
pMRTP_1M_Organism	Body weight	920982-treat	Body_Weight_RawData.xlsx	figshare	doi:10.6084/m9.figshare.1595889_D87	http://dx.doi.org/10.6084/m9.figshare.1595889	assay metadata	ISA_BodyWeight.xlsx	figshare	doi:10.6084/m9.figshare.1595889_D89	http://dx.doi.org/10.6084/m9.figshare.1595889	pMRTP	1	whole animal
pMRTP_7M_Organism	Body weight	920983-treat	Body_Weight_RawData.xlsx	figshare	doi:10.6084/m9.figshare.1595889_D87	http://dx.doi.org/10.6084/m9.figshare.1595889	assay metadata	ISA_BodyWeight.xlsx	figshare	doi:10.6084/m9.figshare.1595889_D89	http://dx.doi.org/10.6084/m9.figshare.1595889	pMRTP	7	whole animal
3R4F_3M_Organism	Body weight	920984-treat	Body_Weight_RawData.xlsx	figshare	doi:10.6084/m9.figshare.1595889_D87	http://dx.doi.org/10.6084/m9.figshare.1595889	assay metadata	ISA_BodyWeight.xlsx	figshare	doi:10.6084/m9.figshare.1595889_D89	http://dx.doi.org/10.6084/m9.figshare.1595889	3R4F	3	whole animal
3R4F_5M_Organism	Body weight	920985-treat	Body_Weight_RawData.xlsx	figshare	doi:10.6084/m9.figshare.1595889_D87	http://dx.doi.org/10.6084/m9.figshare.1595889	assay metadata	ISA_BodyWeight.xlsx	figshare	doi:10.6084/m9.figshare.1595889_D89	http://dx.doi.org/10.6084/m9.figshare.1595889	3R4F	5	whole animal
Sham_5M_Organism	Body weight	920986-treat	Body_Weight_RawData.xlsx	figshare	doi:10.6084/m9.figshare.1595889_D87	http://dx.doi.org/10.6084/m9.figshare.1595889	assay metadata	ISA_BodyWeight.xlsx	figshare	doi:10.6084/m9.figshare.1595889_D89	http://dx.doi.org/10.6084/m9.figshare.1595889	Sham	5	whole animal
3R4F_7M_Organism	Body weight	920987-treat	Body_Weight_RawData.xlsx	figshare	doi:10.6084/m9.figshare.1595889_D87	http://dx.doi.org/10.6084/m9.figshare.1595889	assay metadata	ISA_BodyWeight.xlsx	figshare	doi:10.6084/m9.figshare.1595889_D89	http://dx.doi.org/10.6084/m9.figshare.1595889	3R4F	7	whole animal
pMRTP_7M_Organism	Body weight	920988-treat	Body_Weight_RawData.xlsx	figshare	doi:10.6084/m9.figshare.1595889_D87	http://dx.doi.org/10.6084/m9.figshare.1595889	assay metadata	ISA_BodyWeight.xlsx	figshare	doi:10.6084/m9.figshare.1595889_D89	http://dx.doi.org/10.6084/m9.figshare.1595889	pMRTP	7	whole animal
Sham_7M_Organism	Body weight	920989-treat	Body_Weight_RawData.xlsx	figshare	doi:10.6084/m9.figshare.1595889_D87	http://dx.doi.org/10.6084/m9.figshare.1595889	assay metadata	ISA_BodyWeight.xlsx	figshare	doi:10.6084/m9.figshare.1595889_D89	http://dx.doi.org/10.6084/m9.figshare.1595889	Sham	7	whole animal
pMRTP_1M_Organism	Body weight	920991-treat	Body_Weight_RawData.xlsx	figshare	doi:10.6084/m9.figshare.1595889_D87	http://dx.doi.org/10.6084/m9.figshare.1595889	assay metadata	ISA_BodyWeight.xlsx	figshare	doi:10.6084/m9.figshare.1595889_D89	http://dx.doi.org/10.6084/m9.figshare.1595889	pMRTP	1	whole animal
pMRTP_1M_Organism	Body weight	920992-treat	Body_Weight_RawData.xlsx	figshare	doi:10.6084/m9.figshare.1595889_D87	http://dx.doi.org/10.6084/m9.figshare.1595889	assay metadata	ISA_BodyWeight.xlsx	figshare	doi:10.6084/m9.figshare.1595889_D89	http://dx.doi.org/10.6084/m9.figshare.1595889	pMRTP	1	whole animal
pMRTP_2M_Organism	Body weight	920993-treat	Body_Weight_RawData.xlsx	figshare	doi:10.6084/m9.figshare.1595889_D87	http://dx.doi.org/10.6084/m9.figshare.1595889	assay metadata	ISA_BodyWeight.xlsx	figshare	doi:10.6084/m9.figshare.1595889_D89	http://dx.doi.org/10.6084/m9.figshare.1595889	pMRTP	2	whole animal
Sham_2M_Organism	Body weight	920994-treat	Body_Weight_RawData.xlsx	figshare	doi:10.6084/m9.figshare.1595889_D87	http://dx.doi.org/10.6084/m9.figshare.1595889	assay metadata	ISA_BodyWeight.xlsx	figshare	doi:10.6084/m9.figshare.1595889_D89	http://dx.doi.org/10.6084/m9.figshare.1595889	Sham	2	whole animal
pMRTP_1M_Organism	Body weight	920997-treat	Body_Weight_RawData.xlsx	figshare	doi:10.6084/m9.figshare.1595889_D87	http://dx.doi.org/10.6084/m9.figshare.1595889	assay metadata	ISA_BodyWeight.xlsx	figshare	doi:10.6084/m9.figshare.1595889_D89	http://dx.doi.org/10.6084/m9.figshare.1595889	pMRTP	1	whole animal
pMRTP_5M_Organism	Body weight	920998-treat	Body_Weight_RawData.xlsx	figshare	doi:10.6084/m9.figshare.1595889_D87	http://dx.doi.org/10.6084/m9.figshare.1595889	assay metadata	ISA_BodyWeight.xlsx	figshare	doi:10.6084/m9.figshare.1595889_D89	http://dx.doi.org/10.6084/m9.figshare.1595889	pMRTP	5	whole animal
Cess_5M_Organism	Body weight	920999-treat	Body_Weight_RawData.xlsx	figshare	doi:10.6084/m9.figshare.1595889_D87	http://dx.doi.org/10.6084/m9.figshare.1595889	assay metadata	ISA_BodyWeight.xlsx	figshare	doi:10.6084/m9.figshare.1595889_D89	http://dx.doi.org/10.6084/m9.figshare.1595889	Cess	5	whole animal
Sham_7M_Organism	Body weight	921000-treat	Body_Weight_RawData.xlsx	figshare	doi:10.6084/m9.figshare.1595889_D87	http://dx.doi.org/10.6084/m9.figshare.1595889	assay metadata	ISA_BodyWeight.xlsx	figshare	doi:10.6084/m9.figshare.1595889_D89	http://dx.doi.org/10.6084/m9.figshare.1595889	Sham	7	whole animal
Switch_3M_Organism	Body weight	921001-treat	Body_Weight_RawData.xlsx	figshare	doi:10.6084/m9.figshare.1595889_D87	http://dx.doi.org/10.6084/m9.figshare.1595889	assay metadata	ISA_BodyWeight.xlsx	figshare	doi:10.6084/m9.figshare.1595889_D89	http://dx.doi.org/10.6084/m9.figshare.1595889	Switch	3	whole animal
3R4F_3M_Organism	Body weight	921003-treat	Body_Weight_RawData.xlsx	figshare	doi:10.6084/m9.figshare.1595889_D87	http://dx.doi.org/10.6084/m9.figshare.1595889	assay metadata	ISA_BodyWeight.xlsx	figshare	doi:10.6084/m9.figshare.1595889_D89	http://dx.doi.org/10.6084/m9.figshare.1595889	3R4F	3	whole animal
Sham_7M_Organism	Body weight	921004-treat	Body_Weight_RawData.xlsx	figshare	doi:10.6084/m9.figshare.1595889_D87	http://dx.doi.org/10.6084/m9.figshare.1595889	assay metadata	ISA_BodyWeight.xlsx	figshare	doi:10.6084/m9.figshare.1595889_D89	http://dx.doi.org/10.6084/m9.figshare.1595889	Sham	7	whole animal
Cess_5M_Organism	Body weight	921005-treat	Body_Weight_RawData.xlsx	figshare	doi:10.6084/m9.figshare.1595889_D87	http://dx.doi.org/10.6084/m9.figshare.1595889	assay metadata	ISA_BodyWeight.xlsx	figshare	doi:10.6084/m9.figshare.1595889_D89	http://dx.doi.org/10.6084/m9.figshare.1595889	Cess	5	whole animal
Sham_5M_Organism	Body weight	921006-treat	Body_Weight_RawData.xlsx	figshare	doi:10.6084/m9.figshare.1595889_D87	http://dx.doi.org/10.6084/m9.figshare.1595889	assay metadata	ISA_BodyWeight.xlsx	figshare	doi:10.6084/m9.figshare.1595889_D89	http://dx.doi.org/10.6084/m9.figshare.1595889	Sham	5	whole animal
3R4F_3M_Organism	Body weight	921007-treat	Body_Weight_RawData.xlsx	figshare	doi:10.6084/m9.figshare.1595889_D87	http://dx.doi.org/10.6084/m9.figshare.1595889	assay metadata	ISA_BodyWeight.xlsx	figshare	doi:10.6084/m9.figshare.1595889_D89	http://dx.doi.org/10.6084/m9.figshare.1595889	3R4F	3	whole animal
Sham_7M_Organism	Body weight	921008-treat	Body_Weight_RawData.xlsx	figshare	doi:10.6084/m9.figshare.1595889_D87	http://dx.doi.org/10.6084/m9.figshare.1595889	assay metadata	ISA_BodyWeight.xlsx	figshare	doi:10.6084/m9.figshare.1595889_D89	http://dx.doi.org/10.6084/m9.figshare.1595889	Sham	7	whole animal
pMRTP_4M_Organism	Body weight	921009-treat	Body_Weight_RawData.xlsx	figshare	doi:10.6084/m9.figshare.1595889_D87	http://dx.doi.org/10.6084/m9.figshare.1595889	assay metadata	ISA_BodyWeight.xlsx	figshare	doi:10.6084/m9.figshare.1595889_D89	http://dx.doi.org/10.6084/m9.figshare.1595889	pMRTP	4	whole animal
pMRTP_7M_Organism	Body weight	921010-treat	Body_Weight_RawData.xlsx	figshare	doi:10.6084/m9.figshare.1595889_D87	http://dx.doi.org/10.6084/m9.figshare.1595889	assay metadata	ISA_BodyWeight.xlsx	figshare	doi:10.6084/m9.figshare.1595889_D89	http://dx.doi.org/10.6084/m9.figshare.1595889	pMRTP	7	whole animal
3R4F_7M_Organism	Body weight	921011-treat	Body_Weight_RawData.xlsx	figshare	doi:10.6084/m9.figshare.1595889_D87	http://dx.doi.org/10.6084/m9.figshare.1595889	assay metadata	ISA_BodyWeight.xlsx	figshare	doi:10.6084/m9.figshare.1595889_D89	http://dx.doi.org/10.6084/m9.figshare.1595889	3R4F	7	whole animal
3R4F_7M_Organism	Body weight	921012-treat	Body_Weight_RawData.xlsx	figshare	doi:10.6084/m9.figshare.1595889_D87	http://dx.doi.org/10.6084/m9.figshare.1595889	assay metadata	ISA_BodyWeight.xlsx	figshare	doi:10.6084/m9.figshare.1595889_D89	http://dx.doi.org/10.6084/m9.figshare.1595889	3R4F	7	whole animal
3R4F_3M_Organism	Body weight	921013-treat	Body_Weight_RawData.xlsx	figshare	doi:10.6084/m9.figshare.1595889_D87	http://dx.doi.org/10.6084/m9.figshare.1595889	assay metadata	ISA_BodyWeight.xlsx	figshare	doi:10.6084/m9.figshare.1595889_D89	http://dx.doi.org/10.6084/m9.figshare.1595889	3R4F	3	whole animal
pMRTP_7M_Organism	Body weight	921014-treat	Body_Weight_RawData.xlsx	figshare	doi:10.6084/m9.figshare.1595889_D87	http://dx.doi.org/10.6084/m9.figshare.1595889	assay metadata	ISA_BodyWeight.xlsx	figshare	doi:10.6084/m9.figshare.1595889_D89	http://dx.doi.org/10.6084/m9.figshare.1595889	pMRTP	7	whole animal
Switch_5M_Organism	Body weight	921015-treat	Body_Weight_RawData.xlsx	figshare	doi:10.6084/m9.figshare.1595889_D87	http://dx.doi.org/10.6084/m9.figshare.1595889	assay metadata	ISA_BodyWeight.xlsx	figshare	doi:10.6084/m9.figshare.1595889_D89	http://dx.doi.org/10.6084/m9.figshare.1595889	Switch	5	whole animal
Sham_4M_Organism	Body weight	921016-treat	Body_Weight_RawData.xlsx	figshare	doi:10.6084/m9.figshare.1595889_D87	http://dx.doi.org/10.6084/m9.figshare.1595889	assay metadata	ISA_BodyWeight.xlsx	figshare	doi:10.6084/m9.figshare.1595889_D89	http://dx.doi.org/10.6084/m9.figshare.1595889	Sham	4	whole animal
pMRTP_7M_Organism	Body weight	921017-treat	Body_Weight_RawData.xlsx	figshare	doi:10.6084/m9.figshare.1595889_D87	http://dx.doi.org/10.6084/m9.figshare.1595889	assay metadata	ISA_BodyWeight.xlsx	figshare	doi:10.6084/m9.figshare.1595889_D89	http://dx.doi.org/10.6084/m9.figshare.1595889	pMRTP	7	whole animal
pMRTP_1M_Organism	Body weight	921018-treat	Body_Weight_RawData.xlsx	figshare	doi:10.6084/m9.figshare.1595889_D87	http://dx.doi.org/10.6084/m9.figshare.1595889	assay metadata	ISA_BodyWeight.xlsx	figshare	doi:10.6084/m9.figshare.1595889_D89	http://dx.doi.org/10.6084/m9.figshare.1595889	pMRTP	1	whole animal
3R4F_1M_Organism	Body weight	921019-treat	Body_Weight_RawData.xlsx	figshare	doi:10.6084/m9.figshare.1595889_D87	http://dx.doi.org/10.6084/m9.figshare.1595889	assay metadata	ISA_BodyWeight.xlsx	figshare	doi:10.6084/m9.figshare.1595889_D89	http://dx.doi.org/10.6084/m9.figshare.1595889	3R4F	1	whole animal
pMRTP_7M_Organism	Body weight	921020-treat	Body_Weight_RawData.xlsx	figshare	doi:10.6084/m9.figshare.1595889_D87	http://dx.doi.org/10.6084/m9.figshare.1595889	assay metadata	ISA_BodyWeight.xlsx	figshare	doi:10.6084/m9.figshare.1595889_D89	http://dx.doi.org/10.6084/m9.figshare.1595889	pMRTP	7	whole animal
3R4F_5M_Organism	Body weight	921021-treat	Body_Weight_RawData.xlsx	figshare	doi:10.6084/m9.figshare.1595889_D87	http://dx.doi.org/10.6084/m9.figshare.1595889	assay metadata	ISA_BodyWeight.xlsx	figshare	doi:10.6084/m9.figshare.1595889_D89	http://dx.doi.org/10.6084/m9.figshare.1595889	3R4F	5	whole animal
pMRTP_3M_Organism	Body weight	921022-treat	Body_Weight_RawData.xlsx	figshare	doi:10.6084/m9.figshare.1595889_D87	http://dx.doi.org/10.6084/m9.figshare.1595889	assay metadata	ISA_BodyWeight.xlsx	figshare	doi:10.6084/m9.figshare.1595889_D89	http://dx.doi.org/10.6084/m9.figshare.1595889	pMRTP	3	whole animal
Sham_1M_Organism	Body weight	921023-treat	Body_Weight_RawData.xlsx	figshare	doi:10.6084/m9.figshare.1595889_D87	http://dx.doi.org/10.6084/m9.figshare.1595889	assay metadata	ISA_BodyWeight.xlsx	figshare	doi:10.6084/m9.figshare.1595889_D89	http://dx.doi.org/10.6084/m9.figshare.1595889	Sham	1	whole animal
3R4F_1M_Organism	Body weight	921024-treat	Body_Weight_RawData.xlsx	figshare	doi:10.6084/m9.figshare.1595889_D87	http://dx.doi.org/10.6084/m9.figshare.1595889	assay metadata	ISA_BodyWeight.xlsx	figshare	doi:10.6084/m9.figshare.1595889_D89	http://dx.doi.org/10.6084/m9.figshare.1595889	3R4F	1	whole animal
Switch_5M_Organism	Body weight	921025-treat	Body_Weight_RawData.xlsx	figshare	doi:10.6084/m9.figshare.1595889_D87	http://dx.doi.org/10.6084/m9.figshare.1595889	assay metadata	ISA_BodyWeight.xlsx	figshare	doi:10.6084/m9.figshare.1595889_D89	http://dx.doi.org/10.6084/m9.figshare.1595889	Switch	5	whole animal
Sham_3M_Organism	Body weight	921026-treat	Body_Weight_RawData.xlsx	figshare	doi:10.6084/m9.figshare.1595889_D87	http://dx.doi.org/10.6084/m9.figshare.1595889	assay metadata	ISA_BodyWeight.xlsx	figshare	doi:10.6084/m9.figshare.1595889_D89	http://dx.doi.org/10.6084/m9.figshare.1595889	Sham	3	whole animal
Cess_3M_Organism	Body weight	921027-treat	Body_Weight_RawData.xlsx	figshare	doi:10.6084/m9.figshare.1595889_D87	http://dx.doi.org/10.6084/m9.figshare.1595889	assay metadata	ISA_BodyWeight.xlsx	figshare	doi:10.6084/m9.figshare.1595889_D89	http://dx.doi.org/10.6084/m9.figshare.1595889	Cess	3	whole animal
Sham_1M_Organism	Body weight	921028-treat	Body_Weight_RawData.xlsx	figshare	doi:10.6084/m9.figshare.1595889_D87	http://dx.doi.org/10.6084/m9.figshare.1595889	assay metadata	ISA_BodyWeight.xlsx	figshare	doi:10.6084/m9.figshare.1595889_D89	http://dx.doi.org/10.6084/m9.figshare.1595889	Sham	1	whole animal
pMRTP_3M_Organism	Body weight	921029-treat	Body_Weight_RawData.xlsx	figshare	doi:10.6084/m9.figshare.1595889_D87	http://dx.doi.org/10.6084/m9.figshare.1595889	assay metadata	ISA_BodyWeight.xlsx	figshare	doi:10.6084/m9.figshare.1595889_D89	http://dx.doi.org/10.6084/m9.figshare.1595889	pMRTP	3	whole animal
Sham_1M_Organism	Body weight	921030-treat	Body_Weight_RawData.xlsx	figshare	doi:10.6084/m9.figshare.1595889_D87	http://dx.doi.org/10.6084/m9.figshare.1595889	assay metadata	ISA_BodyWeight.xlsx	figshare	doi:10.6084/m9.figshare.1595889_D89	http://dx.doi.org/10.6084/m9.figshare.1595889	Sham	1	whole animal
pMRTP_5M_Organism	Body weight	921031-treat	Body_Weight_RawData.xlsx	figshare	doi:10.6084/m9.figshare.1595889_D87	http://dx.doi.org/10.6084/m9.figshare.1595889	assay metadata	ISA_BodyWeight.xlsx	figshare	doi:10.6084/m9.figshare.1595889_D89	http://dx.doi.org/10.6084/m9.figshare.1595889	pMRTP	5	whole animal
Switch_3M_Organism	Body weight	921032-treat	Body_Weight_RawData.xlsx	figshare	doi:10.6084/m9.figshare.1595889_D87	http://dx.doi.org/10.6084/m9.figshare.1595889	assay metadata	ISA_BodyWeight.xlsx	figshare	doi:10.6084/m9.figshare.1595889_D89	http://dx.doi.org/10.6084/m9.figshare.1595889	Switch	3	whole animal
Sham_5M_Organism	Body weight	921033-treat	Body_Weight_RawData.xlsx	figshare	doi:10.6084/m9.figshare.1595889_D87	http://dx.doi.org/10.6084/m9.figshare.1595889	assay metadata	ISA_BodyWeight.xlsx	figshare	doi:10.6084/m9.figshare.1595889_D89	http://dx.doi.org/10.6084/m9.figshare.1595889	Sham	5	whole animal
3R4F_3M_Organism	Body weight	921034-treat	Body_Weight_RawData.xlsx	figshare	doi:10.6084/m9.figshare.1595889_D87	http://dx.doi.org/10.6084/m9.figshare.1595889	assay metadata	ISA_BodyWeight.xlsx	figshare	doi:10.6084/m9.figshare.1595889_D89	http://dx.doi.org/10.6084/m9.figshare.1595889	3R4F	3	whole animal
Sham_4M_Organism	Body weight	921035-treat	Body_Weight_RawData.xlsx	figshare	doi:10.6084/m9.figshare.1595889_D87	http://dx.doi.org/10.6084/m9.figshare.1595889	assay metadata	ISA_BodyWeight.xlsx	figshare	doi:10.6084/m9.figshare.1595889_D89	http://dx.doi.org/10.6084/m9.figshare.1595889	Sham	4	whole animal
Sham_2M_Organism	Body weight	921036-treat	Body_Weight_RawData.xlsx	figshare	doi:10.6084/m9.figshare.1595889_D87	http://dx.doi.org/10.6084/m9.figshare.1595889	assay metadata	ISA_BodyWeight.xlsx	figshare	doi:10.6084/m9.figshare.1595889_D89	http://dx.doi.org/10.6084/m9.figshare.1595889	Sham	2	whole animal
Switch_3M_Organism	Body weight	921037-treat	Body_Weight_RawData.xlsx	figshare	doi:10.6084/m9.figshare.1595889_D87	http://dx.doi.org/10.6084/m9.figshare.1595889	assay metadata	ISA_BodyWeight.xlsx	figshare	doi:10.6084/m9.figshare.1595889_D89	http://dx.doi.org/10.6084/m9.figshare.1595889	Switch	3	whole animal
pMRTP_2M_Organism	Body weight	921038-treat	Body_Weight_RawData.xlsx	figshare	doi:10.6084/m9.figshare.1595889_D87	http://dx.doi.org/10.6084/m9.figshare.1595889	assay metadata	ISA_BodyWeight.xlsx	figshare	doi:10.6084/m9.figshare.1595889_D89	http://dx.doi.org/10.6084/m9.figshare.1595889	pMRTP	2	whole animal
3R4F_3M_Organism	Body weight	921039-treat	Body_Weight_RawData.xlsx	figshare	doi:10.6084/m9.figshare.1595889_D87	http://dx.doi.org/10.6084/m9.figshare.1595889	assay metadata	ISA_BodyWeight.xlsx	figshare	doi:10.6084/m9.figshare.1595889_D89	http://dx.doi.org/10.6084/m9.figshare.1595889	3R4F	3	whole animal
Switch_5M_Organism	Body weight	921040-treat	Body_Weight_RawData.xlsx	figshare	doi:10.6084/m9.figshare.1595889_D87	http://dx.doi.org/10.6084/m9.figshare.1595889	assay metadata	ISA_BodyWeight.xlsx	figshare	doi:10.6084/m9.figshare.1595889_D89	http://dx.doi.org/10.6084/m9.figshare.1595889	Switch	5	whole animal
pMRTP_1M_Organism	Body weight	921041-treat	Body_Weight_RawData.xlsx	figshare	doi:10.6084/m9.figshare.1595889_D87	http://dx.doi.org/10.6084/m9.figshare.1595889	assay metadata	ISA_BodyWeight.xlsx	figshare	doi:10.6084/m9.figshare.1595889_D89	http://dx.doi.org/10.6084/m9.figshare.1595889	pMRTP	1	whole animal
Sham_3M_Organism	Body weight	921042-treat	Body_Weight_RawData.xlsx	figshare	doi:10.6084/m9.figshare.1595889_D87	http://dx.doi.org/10.6084/m9.figshare.1595889	assay metadata	ISA_BodyWeight.xlsx	figshare	doi:10.6084/m9.figshare.1595889_D89	http://dx.doi.org/10.6084/m9.figshare.1595889	Sham	3	whole animal
Cess_5M_Organism	Body weight	921043-treat	Body_Weight_RawData.xlsx	figshare	doi:10.6084/m9.figshare.1595889_D87	http://dx.doi.org/10.6084/m9.figshare.1595889	assay metadata	ISA_BodyWeight.xlsx	figshare	doi:10.6084/m9.figshare.1595889_D89	http://dx.doi.org/10.6084/m9.figshare.1595889	Cess	5	whole animal
pMRTP_5M_Organism	Body weight	921044-treat	Body_Weight_RawData.xlsx	figshare	doi:10.6084/m9.figshare.1595889_D87	http://dx.doi.org/10.6084/m9.figshare.1595889	assay metadata	ISA_BodyWeight.xlsx	figshare	doi:10.6084/m9.figshare.1595889_D89	http://dx.doi.org/10.6084/m9.figshare.1595889	pMRTP	5	whole animal
pMRTP_7M_Organism	Body weight	921045-treat	Body_Weight_RawData.xlsx	figshare	doi:10.6084/m9.figshare.1595889_D87	http://dx.doi.org/10.6084/m9.figshare.1595889	assay metadata	ISA_BodyWeight.xlsx	figshare	doi:10.6084/m9.figshare.1595889_D89	http://dx.doi.org/10.6084/m9.figshare.1595889	pMRTP	7	whole animal
3R4F_7M_Organism	Body weight	921046-treat	Body_Weight_RawData.xlsx	figshare	doi:10.6084/m9.figshare.1595889_D87	http://dx.doi.org/10.6084/m9.figshare.1595889	assay metadata	ISA_BodyWeight.xlsx	figshare	doi:10.6084/m9.figshare.1595889_D89	http://dx.doi.org/10.6084/m9.figshare.1595889	3R4F	7	whole animal
3R4F_2M_Organism	Body weight	921047-treat	Body_Weight_RawData.xlsx	figshare	doi:10.6084/m9.figshare.1595889_D87	http://dx.doi.org/10.6084/m9.figshare.1595889	assay metadata	ISA_BodyWeight.xlsx	figshare	doi:10.6084/m9.figshare.1595889_D89	http://dx.doi.org/10.6084/m9.figshare.1595889	3R4F	2	whole animal
pMRTP_7M_Organism	Body weight	921048-treat	Body_Weight_RawData.xlsx	figshare	doi:10.6084/m9.figshare.1595889_D87	http://dx.doi.org/10.6084/m9.figshare.1595889	assay metadata	ISA_BodyWeight.xlsx	figshare	doi:10.6084/m9.figshare.1595889_D89	http://dx.doi.org/10.6084/m9.figshare.1595889	pMRTP	7	whole animal
Switch_7M_Organism	Body weight	921049-treat	Body_Weight_RawData.xlsx	figshare	doi:10.6084/m9.figshare.1595889_D87	http://dx.doi.org/10.6084/m9.figshare.1595889	assay metadata	ISA_BodyWeight.xlsx	figshare	doi:10.6084/m9.figshare.1595889_D89	http://dx.doi.org/10.6084/m9.figshare.1595889	Switch	7	whole animal
3R4F_5M_Organism	Body weight	921050-treat	Body_Weight_RawData.xlsx	figshare	doi:10.6084/m9.figshare.1595889_D87	http://dx.doi.org/10.6084/m9.figshare.1595889	assay metadata	ISA_BodyWeight.xlsx	figshare	doi:10.6084/m9.figshare.1595889_D89	http://dx.doi.org/10.6084/m9.figshare.1595889	3R4F	5	whole animal
3R4F_5M_Organism	Body weight	921051-treat	Body_Weight_RawData.xlsx	figshare	doi:10.6084/m9.figshare.1595889_D87	http://dx.doi.org/10.6084/m9.figshare.1595889	assay metadata	ISA_BodyWeight.xlsx	figshare	doi:10.6084/m9.figshare.1595889_D89	http://dx.doi.org/10.6084/m9.figshare.1595889	3R4F	5	whole animal
3R4F_1M_Organism	Body weight	921052-treat	Body_Weight_RawData.xlsx	figshare	doi:10.6084/m9.figshare.1595889_D87	http://dx.doi.org/10.6084/m9.figshare.1595889	assay metadata	ISA_BodyWeight.xlsx	figshare	doi:10.6084/m9.figshare.1595889_D89	http://dx.doi.org/10.6084/m9.figshare.1595889	3R4F	1	whole animal
Sham_5M_Organism	Body weight	921053-treat	Body_Weight_RawData.xlsx	figshare	doi:10.6084/m9.figshare.1595889_D87	http://dx.doi.org/10.6084/m9.figshare.1595889	assay metadata	ISA_BodyWeight.xlsx	figshare	doi:10.6084/m9.figshare.1595889_D89	http://dx.doi.org/10.6084/m9.figshare.1595889	Sham	5	whole animal
pMRTP_3M_Organism	Body weight	921054-treat	Body_Weight_RawData.xlsx	figshare	doi:10.6084/m9.figshare.1595889_D87	http://dx.doi.org/10.6084/m9.figshare.1595889	assay metadata	ISA_BodyWeight.xlsx	figshare	doi:10.6084/m9.figshare.1595889_D89	http://dx.doi.org/10.6084/m9.figshare.1595889	pMRTP	3	whole animal
pMRTP_5M_Organism	Body weight	921055-treat	Body_Weight_RawData.xlsx	figshare	doi:10.6084/m9.figshare.1595889_D87	http://dx.doi.org/10.6084/m9.figshare.1595889	assay metadata	ISA_BodyWeight.xlsx	figshare	doi:10.6084/m9.figshare.1595889_D89	http://dx.doi.org/10.6084/m9.figshare.1595889	pMRTP	5	whole animal
Sham_4M_Organism	Body weight	921056-treat	Body_Weight_RawData.xlsx	figshare	doi:10.6084/m9.figshare.1595889_D87	http://dx.doi.org/10.6084/m9.figshare.1595889	assay metadata	ISA_BodyWeight.xlsx	figshare	doi:10.6084/m9.figshare.1595889_D89	http://dx.doi.org/10.6084/m9.figshare.1595889	Sham	4	whole animal
3R4F_2M_Organism	Body weight	921057-treat	Body_Weight_RawData.xlsx	figshare	doi:10.6084/m9.figshare.1595889_D87	http://dx.doi.org/10.6084/m9.figshare.1595889	assay metadata	ISA_BodyWeight.xlsx	figshare	doi:10.6084/m9.figshare.1595889_D89	http://dx.doi.org/10.6084/m9.figshare.1595889	3R4F	2	whole animal
Sham_4M_Organism	Body weight	921058-treat	Body_Weight_RawData.xlsx	figshare	doi:10.6084/m9.figshare.1595889_D87	http://dx.doi.org/10.6084/m9.figshare.1595889	assay metadata	ISA_BodyWeight.xlsx	figshare	doi:10.6084/m9.figshare.1595889_D89	http://dx.doi.org/10.6084/m9.figshare.1595889	Sham	4	whole animal
Sham_2M_Organism	Body weight	921059-treat	Body_Weight_RawData.xlsx	figshare	doi:10.6084/m9.figshare.1595889_D87	http://dx.doi.org/10.6084/m9.figshare.1595889	assay metadata	ISA_BodyWeight.xlsx	figshare	doi:10.6084/m9.figshare.1595889_D89	http://dx.doi.org/10.6084/m9.figshare.1595889	Sham	2	whole animal
Switch_5M_Organism	Body weight	921060-treat	Body_Weight_RawData.xlsx	figshare	doi:10.6084/m9.figshare.1595889_D87	http://dx.doi.org/10.6084/m9.figshare.1595889	assay metadata	ISA_BodyWeight.xlsx	figshare	doi:10.6084/m9.figshare.1595889_D89	http://dx.doi.org/10.6084/m9.figshare.1595889	Switch	5	whole animal
pMRTP_2M_Organism	Body weight	921061-treat	Body_Weight_RawData.xlsx	figshare	doi:10.6084/m9.figshare.1595889_D87	http://dx.doi.org/10.6084/m9.figshare.1595889	assay metadata	ISA_BodyWeight.xlsx	figshare	doi:10.6084/m9.figshare.1595889_D89	http://dx.doi.org/10.6084/m9.figshare.1595889	pMRTP	2	whole animal
3R4F_2M_Organism	Body weight	921062-treat	Body_Weight_RawData.xlsx	figshare	doi:10.6084/m9.figshare.1595889_D87	http://dx.doi.org/10.6084/m9.figshare.1595889	assay metadata	ISA_BodyWeight.xlsx	figshare	doi:10.6084/m9.figshare.1595889_D89	http://dx.doi.org/10.6084/m9.figshare.1595889	3R4F	2	whole animal
Switch_5M_Organism	Body weight	921063-treat	Body_Weight_RawData.xlsx	figshare	doi:10.6084/m9.figshare.1595889_D87	http://dx.doi.org/10.6084/m9.figshare.1595889	assay metadata	ISA_BodyWeight.xlsx	figshare	doi:10.6084/m9.figshare.1595889_D89	http://dx.doi.org/10.6084/m9.figshare.1595889	Switch	5	whole animal
pMRTP_1M_Organism	Body weight	921064-treat	Body_Weight_RawData.xlsx	figshare	doi:10.6084/m9.figshare.1595889_D87	http://dx.doi.org/10.6084/m9.figshare.1595889	assay metadata	ISA_BodyWeight.xlsx	figshare	doi:10.6084/m9.figshare.1595889_D89	http://dx.doi.org/10.6084/m9.figshare.1595889	pMRTP	1	whole animal
3R4F_1M_Organism	Body weight	921066-treat	Body_Weight_RawData.xlsx	figshare	doi:10.6084/m9.figshare.1595889_D87	http://dx.doi.org/10.6084/m9.figshare.1595889	assay metadata	ISA_BodyWeight.xlsx	figshare	doi:10.6084/m9.figshare.1595889_D89	http://dx.doi.org/10.6084/m9.figshare.1595889	3R4F	1	whole animal
Sham_2M_Organism	Body weight	921067-treat	Body_Weight_RawData.xlsx	figshare	doi:10.6084/m9.figshare.1595889_D87	http://dx.doi.org/10.6084/m9.figshare.1595889	assay metadata	ISA_BodyWeight.xlsx	figshare	doi:10.6084/m9.figshare.1595889_D89	http://dx.doi.org/10.6084/m9.figshare.1595889	Sham	2	whole animal
pMRTP_3M_Organism	Body weight	921068-treat	Body_Weight_RawData.xlsx	figshare	doi:10.6084/m9.figshare.1595889_D87	http://dx.doi.org/10.6084/m9.figshare.1595889	assay metadata	ISA_BodyWeight.xlsx	figshare	doi:10.6084/m9.figshare.1595889_D89	http://dx.doi.org/10.6084/m9.figshare.1595889	pMRTP	3	whole animal
pMRTP_2M_Organism	Body weight	921069-treat	Body_Weight_RawData.xlsx	figshare	doi:10.6084/m9.figshare.1595889_D87	http://dx.doi.org/10.6084/m9.figshare.1595889	assay metadata	ISA_BodyWeight.xlsx	figshare	doi:10.6084/m9.figshare.1595889_D89	http://dx.doi.org/10.6084/m9.figshare.1595889	pMRTP	2	whole animal
Switch_5M_Organism	Body weight	921070-treat	Body_Weight_RawData.xlsx	figshare	doi:10.6084/m9.figshare.1595889_D87	http://dx.doi.org/10.6084/m9.figshare.1595889	assay metadata	ISA_BodyWeight.xlsx	figshare	doi:10.6084/m9.figshare.1595889_D89	http://dx.doi.org/10.6084/m9.figshare.1595889	Switch	5	whole animal
3R4F_5M_Organism	Body weight	921071-treat	Body_Weight_RawData.xlsx	figshare	doi:10.6084/m9.figshare.1595889_D87	http://dx.doi.org/10.6084/m9.figshare.1595889	assay metadata	ISA_BodyWeight.xlsx	figshare	doi:10.6084/m9.figshare.1595889_D89	http://dx.doi.org/10.6084/m9.figshare.1595889	3R4F	5	whole animal
3R4F_3M_Organism	Body weight	921072-treat	Body_Weight_RawData.xlsx	figshare	doi:10.6084/m9.figshare.1595889_D87	http://dx.doi.org/10.6084/m9.figshare.1595889	assay metadata	ISA_BodyWeight.xlsx	figshare	doi:10.6084/m9.figshare.1595889_D89	http://dx.doi.org/10.6084/m9.figshare.1595889	3R4F	3	whole animal
Sham_2M_Organism	Body weight	921073-treat	Body_Weight_RawData.xlsx	figshare	doi:10.6084/m9.figshare.1595889_D87	http://dx.doi.org/10.6084/m9.figshare.1595889	assay metadata	ISA_BodyWeight.xlsx	figshare	doi:10.6084/m9.figshare.1595889_D89	http://dx.doi.org/10.6084/m9.figshare.1595889	Sham	2	whole animal
Cess_5M_Organism	Body weight	921074-treat	Body_Weight_RawData.xlsx	figshare	doi:10.6084/m9.figshare.1595889_D87	http://dx.doi.org/10.6084/m9.figshare.1595889	assay metadata	ISA_BodyWeight.xlsx	figshare	doi:10.6084/m9.figshare.1595889_D89	http://dx.doi.org/10.6084/m9.figshare.1595889	Cess	5	whole animal
3R4F_5M_Organism	Body weight	921075-treat	Body_Weight_RawData.xlsx	figshare	doi:10.6084/m9.figshare.1595889_D87	http://dx.doi.org/10.6084/m9.figshare.1595889	assay metadata	ISA_BodyWeight.xlsx	figshare	doi:10.6084/m9.figshare.1595889_D89	http://dx.doi.org/10.6084/m9.figshare.1595889	3R4F	5	whole animal
Sham_5M_Organism	Body weight	921078-treat	Body_Weight_RawData.xlsx	figshare	doi:10.6084/m9.figshare.1595889_D87	http://dx.doi.org/10.6084/m9.figshare.1595889	assay metadata	ISA_BodyWeight.xlsx	figshare	doi:10.6084/m9.figshare.1595889_D89	http://dx.doi.org/10.6084/m9.figshare.1595889	Sham	5	whole animal
Switch_5M_Organism	Body weight	921079-treat	Body_Weight_RawData.xlsx	figshare	doi:10.6084/m9.figshare.1595889_D87	http://dx.doi.org/10.6084/m9.figshare.1595889	assay metadata	ISA_BodyWeight.xlsx	figshare	doi:10.6084/m9.figshare.1595889_D89	http://dx.doi.org/10.6084/m9.figshare.1595889	Switch	5	whole animal
Switch_3M_Organism	Body weight	921080-treat	Body_Weight_RawData.xlsx	figshare	doi:10.6084/m9.figshare.1595889_D87	http://dx.doi.org/10.6084/m9.figshare.1595889	assay metadata	ISA_BodyWeight.xlsx	figshare	doi:10.6084/m9.figshare.1595889_D89	http://dx.doi.org/10.6084/m9.figshare.1595889	Switch	3	whole animal
Cess_3M_Organism	Body weight	921081-treat	Body_Weight_RawData.xlsx	figshare	doi:10.6084/m9.figshare.1595889_D87	http://dx.doi.org/10.6084/m9.figshare.1595889	assay metadata	ISA_BodyWeight.xlsx	figshare	doi:10.6084/m9.figshare.1595889_D89	http://dx.doi.org/10.6084/m9.figshare.1595889	Cess	3	whole animal
pMRTP_5M_Organism	Body weight	921082-treat	Body_Weight_RawData.xlsx	figshare	doi:10.6084/m9.figshare.1595889_D87	http://dx.doi.org/10.6084/m9.figshare.1595889	assay metadata	ISA_BodyWeight.xlsx	figshare	doi:10.6084/m9.figshare.1595889_D89	http://dx.doi.org/10.6084/m9.figshare.1595889	pMRTP	5	whole animal
Cess_7M_Organism	Body weight	921083-treat	Body_Weight_RawData.xlsx	figshare	doi:10.6084/m9.figshare.1595889_D87	http://dx.doi.org/10.6084/m9.figshare.1595889	assay metadata	ISA_BodyWeight.xlsx	figshare	doi:10.6084/m9.figshare.1595889_D89	http://dx.doi.org/10.6084/m9.figshare.1595889	Cess	7	whole animal
3R4F_5M_Organism	Body weight	921085-treat	Body_Weight_RawData.xlsx	figshare	doi:10.6084/m9.figshare.1595889_D87	http://dx.doi.org/10.6084/m9.figshare.1595889	assay metadata	ISA_BodyWeight.xlsx	figshare	doi:10.6084/m9.figshare.1595889_D89	http://dx.doi.org/10.6084/m9.figshare.1595889	3R4F	5	whole animal
3R4F_7M_Organism	Body weight	921086-treat	Body_Weight_RawData.xlsx	figshare	doi:10.6084/m9.figshare.1595889_D87	http://dx.doi.org/10.6084/m9.figshare.1595889	assay metadata	ISA_BodyWeight.xlsx	figshare	doi:10.6084/m9.figshare.1595889_D89	http://dx.doi.org/10.6084/m9.figshare.1595889	3R4F	7	whole animal
Sham_7M_Organism	Body weight	921087-treat	Body_Weight_RawData.xlsx	figshare	doi:10.6084/m9.figshare.1595889_D87	http://dx.doi.org/10.6084/m9.figshare.1595889	assay metadata	ISA_BodyWeight.xlsx	figshare	doi:10.6084/m9.figshare.1595889_D89	http://dx.doi.org/10.6084/m9.figshare.1595889	Sham	7	whole animal
Sham_3M_Organism	Body weight	921088-treat	Body_Weight_RawData.xlsx	figshare	doi:10.6084/m9.figshare.1595889_D87	http://dx.doi.org/10.6084/m9.figshare.1595889	assay metadata	ISA_BodyWeight.xlsx	figshare	doi:10.6084/m9.figshare.1595889_D89	http://dx.doi.org/10.6084/m9.figshare.1595889	Sham	3	whole animal
Sham_2M_Organism	Body weight	921089-treat	Body_Weight_RawData.xlsx	figshare	doi:10.6084/m9.figshare.1595889_D87	http://dx.doi.org/10.6084/m9.figshare.1595889	assay metadata	ISA_BodyWeight.xlsx	figshare	doi:10.6084/m9.figshare.1595889_D89	http://dx.doi.org/10.6084/m9.figshare.1595889	Sham	2	whole animal
pMRTP_5M_Organism	Body weight	921090-treat	Body_Weight_RawData.xlsx	figshare	doi:10.6084/m9.figshare.1595889_D87	http://dx.doi.org/10.6084/m9.figshare.1595889	assay metadata	ISA_BodyWeight.xlsx	figshare	doi:10.6084/m9.figshare.1595889_D89	http://dx.doi.org/10.6084/m9.figshare.1595889	pMRTP	5	whole animal
Sham_5M_Organism	Body weight	921091-treat	Body_Weight_RawData.xlsx	figshare	doi:10.6084/m9.figshare.1595889_D87	http://dx.doi.org/10.6084/m9.figshare.1595889	assay metadata	ISA_BodyWeight.xlsx	figshare	doi:10.6084/m9.figshare.1595889_D89	http://dx.doi.org/10.6084/m9.figshare.1595889	Sham	5	whole animal
Switch_5M_Organism	Body weight	921092-treat	Body_Weight_RawData.xlsx	figshare	doi:10.6084/m9.figshare.1595889_D87	http://dx.doi.org/10.6084/m9.figshare.1595889	assay metadata	ISA_BodyWeight.xlsx	figshare	doi:10.6084/m9.figshare.1595889_D89	http://dx.doi.org/10.6084/m9.figshare.1595889	Switch	5	whole animal
Cess_5M_Organism	Body weight	921093-treat	Body_Weight_RawData.xlsx	figshare	doi:10.6084/m9.figshare.1595889_D87	http://dx.doi.org/10.6084/m9.figshare.1595889	assay metadata	ISA_BodyWeight.xlsx	figshare	doi:10.6084/m9.figshare.1595889_D89	http://dx.doi.org/10.6084/m9.figshare.1595889	Cess	5	whole animal
Switch_7M_Organism	Body weight	921094-treat	Body_Weight_RawData.xlsx	figshare	doi:10.6084/m9.figshare.1595889_D87	http://dx.doi.org/10.6084/m9.figshare.1595889	assay metadata	ISA_BodyWeight.xlsx	figshare	doi:10.6084/m9.figshare.1595889_D89	http://dx.doi.org/10.6084/m9.figshare.1595889	Switch	7	whole animal
Sham_3M_Organism	Body weight	921095-treat	Body_Weight_RawData.xlsx	figshare	doi:10.6084/m9.figshare.1595889_D87	http://dx.doi.org/10.6084/m9.figshare.1595889	assay metadata	ISA_BodyWeight.xlsx	figshare	doi:10.6084/m9.figshare.1595889_D89	http://dx.doi.org/10.6084/m9.figshare.1595889	Sham	3	whole animal
3R4F_5M_Organism	Body weight	921096-treat	Body_Weight_RawData.xlsx	figshare	doi:10.6084/m9.figshare.1595889_D87	http://dx.doi.org/10.6084/m9.figshare.1595889	assay metadata	ISA_BodyWeight.xlsx	figshare	doi:10.6084/m9.figshare.1595889_D89	http://dx.doi.org/10.6084/m9.figshare.1595889	3R4F	5	whole animal
pMRTP_7M_Organism	Body weight	921097-treat	Body_Weight_RawData.xlsx	figshare	doi:10.6084/m9.figshare.1595889_D87	http://dx.doi.org/10.6084/m9.figshare.1595889	assay metadata	ISA_BodyWeight.xlsx	figshare	doi:10.6084/m9.figshare.1595889_D89	http://dx.doi.org/10.6084/m9.figshare.1595889	pMRTP	7	whole animal
pMRTP_7M_Organism	Body weight	921098-treat	Body_Weight_RawData.xlsx	figshare	doi:10.6084/m9.figshare.1595889_D87	http://dx.doi.org/10.6084/m9.figshare.1595889	assay metadata	ISA_BodyWeight.xlsx	figshare	doi:10.6084/m9.figshare.1595889_D89	http://dx.doi.org/10.6084/m9.figshare.1595889	pMRTP	7	whole animal
Cess_7M_Organism	Body weight	921099-treat	Body_Weight_RawData.xlsx	figshare	doi:10.6084/m9.figshare.1595889_D87	http://dx.doi.org/10.6084/m9.figshare.1595889	assay metadata	ISA_BodyWeight.xlsx	figshare	doi:10.6084/m9.figshare.1595889_D89	http://dx.doi.org/10.6084/m9.figshare.1595889	Cess	7	whole animal
3R4F_1M_Organism	Body weight	921100-treat	Body_Weight_RawData.xlsx	figshare	doi:10.6084/m9.figshare.1595889_D87	http://dx.doi.org/10.6084/m9.figshare.1595889	assay metadata	ISA_BodyWeight.xlsx	figshare	doi:10.6084/m9.figshare.1595889_D89	http://dx.doi.org/10.6084/m9.figshare.1595889	3R4F	1	whole animal
3R4F_3M_Organism	Body weight	921101-treat	Body_Weight_RawData.xlsx	figshare	doi:10.6084/m9.figshare.1595889_D87	http://dx.doi.org/10.6084/m9.figshare.1595889	assay metadata	ISA_BodyWeight.xlsx	figshare	doi:10.6084/m9.figshare.1595889_D89	http://dx.doi.org/10.6084/m9.figshare.1595889	3R4F	3	whole animal
Sham_5M_Organism	Body weight	921102-treat	Body_Weight_RawData.xlsx	figshare	doi:10.6084/m9.figshare.1595889_D87	http://dx.doi.org/10.6084/m9.figshare.1595889	assay metadata	ISA_BodyWeight.xlsx	figshare	doi:10.6084/m9.figshare.1595889_D89	http://dx.doi.org/10.6084/m9.figshare.1595889	Sham	5	whole animal
Switch_3M_Organism	Body weight	921103-treat	Body_Weight_RawData.xlsx	figshare	doi:10.6084/m9.figshare.1595889_D87	http://dx.doi.org/10.6084/m9.figshare.1595889	assay metadata	ISA_BodyWeight.xlsx	figshare	doi:10.6084/m9.figshare.1595889_D89	http://dx.doi.org/10.6084/m9.figshare.1595889	Switch	3	whole animal
Sham_7M_Organism	Body weight	921104-treat	Body_Weight_RawData.xlsx	figshare	doi:10.6084/m9.figshare.1595889_D87	http://dx.doi.org/10.6084/m9.figshare.1595889	assay metadata	ISA_BodyWeight.xlsx	figshare	doi:10.6084/m9.figshare.1595889_D89	http://dx.doi.org/10.6084/m9.figshare.1595889	Sham	7	whole animal
pMRTP_3M_Organism	Body weight	921105-treat	Body_Weight_RawData.xlsx	figshare	doi:10.6084/m9.figshare.1595889_D87	http://dx.doi.org/10.6084/m9.figshare.1595889	assay metadata	ISA_BodyWeight.xlsx	figshare	doi:10.6084/m9.figshare.1595889_D89	http://dx.doi.org/10.6084/m9.figshare.1595889	pMRTP	3	whole animal
Cess_7M_Organism	Body weight	921106-treat	Body_Weight_RawData.xlsx	figshare	doi:10.6084/m9.figshare.1595889_D87	http://dx.doi.org/10.6084/m9.figshare.1595889	assay metadata	ISA_BodyWeight.xlsx	figshare	doi:10.6084/m9.figshare.1595889_D89	http://dx.doi.org/10.6084/m9.figshare.1595889	Cess	7	whole animal
3R4F_1M_Organism	Body weight	921108-treat	Body_Weight_RawData.xlsx	figshare	doi:10.6084/m9.figshare.1595889_D87	http://dx.doi.org/10.6084/m9.figshare.1595889	assay metadata	ISA_BodyWeight.xlsx	figshare	doi:10.6084/m9.figshare.1595889_D89	http://dx.doi.org/10.6084/m9.figshare.1595889	3R4F	1	whole animal
3R4F_3M_Organism	Body weight	921109-treat	Body_Weight_RawData.xlsx	figshare	doi:10.6084/m9.figshare.1595889_D87	http://dx.doi.org/10.6084/m9.figshare.1595889	assay metadata	ISA_BodyWeight.xlsx	figshare	doi:10.6084/m9.figshare.1595889_D89	http://dx.doi.org/10.6084/m9.figshare.1595889	3R4F	3	whole animal
3R4F_1M_Organism	Body weight	921110-treat	Body_Weight_RawData.xlsx	figshare	doi:10.6084/m9.figshare.1595889_D87	http://dx.doi.org/10.6084/m9.figshare.1595889	assay metadata	ISA_BodyWeight.xlsx	figshare	doi:10.6084/m9.figshare.1595889_D89	http://dx.doi.org/10.6084/m9.figshare.1595889	3R4F	1	whole animal
Sham_1M_Organism	Body weight	921111-treat	Body_Weight_RawData.xlsx	figshare	doi:10.6084/m9.figshare.1595889_D87	http://dx.doi.org/10.6084/m9.figshare.1595889	assay metadata	ISA_BodyWeight.xlsx	figshare	doi:10.6084/m9.figshare.1595889_D89	http://dx.doi.org/10.6084/m9.figshare.1595889	Sham	1	whole animal
Sham_1M_Organism	Body weight	921112-treat	Body_Weight_RawData.xlsx	figshare	doi:10.6084/m9.figshare.1595889_D87	http://dx.doi.org/10.6084/m9.figshare.1595889	assay metadata	ISA_BodyWeight.xlsx	figshare	doi:10.6084/m9.figshare.1595889_D89	http://dx.doi.org/10.6084/m9.figshare.1595889	Sham	1	whole animal
Sham_7M_Organism	Body weight	921113-treat	Body_Weight_RawData.xlsx	figshare	doi:10.6084/m9.figshare.1595889_D87	http://dx.doi.org/10.6084/m9.figshare.1595889	assay metadata	ISA_BodyWeight.xlsx	figshare	doi:10.6084/m9.figshare.1595889_D89	http://dx.doi.org/10.6084/m9.figshare.1595889	Sham	7	whole animal
Cess_7M_Organism	Body weight	921114-treat	Body_Weight_RawData.xlsx	figshare	doi:10.6084/m9.figshare.1595889_D87	http://dx.doi.org/10.6084/m9.figshare.1595889	assay metadata	ISA_BodyWeight.xlsx	figshare	doi:10.6084/m9.figshare.1595889_D89	http://dx.doi.org/10.6084/m9.figshare.1595889	Cess	7	whole animal
pMRTP_5M_Organism	Body weight	921115-treat	Body_Weight_RawData.xlsx	figshare	doi:10.6084/m9.figshare.1595889_D87	http://dx.doi.org/10.6084/m9.figshare.1595889	assay metadata	ISA_BodyWeight.xlsx	figshare	doi:10.6084/m9.figshare.1595889_D89	http://dx.doi.org/10.6084/m9.figshare.1595889	pMRTP	5	whole animal
Sham_1M_Organism	Body weight	921116-treat	Body_Weight_RawData.xlsx	figshare	doi:10.6084/m9.figshare.1595889_D87	http://dx.doi.org/10.6084/m9.figshare.1595889	assay metadata	ISA_BodyWeight.xlsx	figshare	doi:10.6084/m9.figshare.1595889_D89	http://dx.doi.org/10.6084/m9.figshare.1595889	Sham	1	whole animal
pMRTP_1M_Organism	Body weight	921117-treat	Body_Weight_RawData.xlsx	figshare	doi:10.6084/m9.figshare.1595889_D87	http://dx.doi.org/10.6084/m9.figshare.1595889	assay metadata	ISA_BodyWeight.xlsx	figshare	doi:10.6084/m9.figshare.1595889_D89	http://dx.doi.org/10.6084/m9.figshare.1595889	pMRTP	1	whole animal
pMRTP_4M_Organism	Body weight	921119-treat	Body_Weight_RawData.xlsx	figshare	doi:10.6084/m9.figshare.1595889_D87	http://dx.doi.org/10.6084/m9.figshare.1595889	assay metadata	ISA_BodyWeight.xlsx	figshare	doi:10.6084/m9.figshare.1595889_D89	http://dx.doi.org/10.6084/m9.figshare.1595889	pMRTP	4	whole animal
Sham_4M_Organism	Body weight	921120-treat	Body_Weight_RawData.xlsx	figshare	doi:10.6084/m9.figshare.1595889_D87	http://dx.doi.org/10.6084/m9.figshare.1595889	assay metadata	ISA_BodyWeight.xlsx	figshare	doi:10.6084/m9.figshare.1595889_D89	http://dx.doi.org/10.6084/m9.figshare.1595889	Sham	4	whole animal
Sham_7M_Organism	Body weight	921121-treat	Body_Weight_RawData.xlsx	figshare	doi:10.6084/m9.figshare.1595889_D87	http://dx.doi.org/10.6084/m9.figshare.1595889	assay metadata	ISA_BodyWeight.xlsx	figshare	doi:10.6084/m9.figshare.1595889_D89	http://dx.doi.org/10.6084/m9.figshare.1595889	Sham	7	whole animal
Cess_7M_Organism	Body weight	921122-treat	Body_Weight_RawData.xlsx	figshare	doi:10.6084/m9.figshare.1595889_D87	http://dx.doi.org/10.6084/m9.figshare.1595889	assay metadata	ISA_BodyWeight.xlsx	figshare	doi:10.6084/m9.figshare.1595889_D89	http://dx.doi.org/10.6084/m9.figshare.1595889	Cess	7	whole animal
Cess_5M_Organism	Body weight	921123-treat	Body_Weight_RawData.xlsx	figshare	doi:10.6084/m9.figshare.1595889_D87	http://dx.doi.org/10.6084/m9.figshare.1595889	assay metadata	ISA_BodyWeight.xlsx	figshare	doi:10.6084/m9.figshare.1595889_D89	http://dx.doi.org/10.6084/m9.figshare.1595889	Cess	5	whole animal
Switch_5M_Organism	Body weight	921124-treat	Body_Weight_RawData.xlsx	figshare	doi:10.6084/m9.figshare.1595889_D87	http://dx.doi.org/10.6084/m9.figshare.1595889	assay metadata	ISA_BodyWeight.xlsx	figshare	doi:10.6084/m9.figshare.1595889_D89	http://dx.doi.org/10.6084/m9.figshare.1595889	Switch	5	whole animal
Cess_7M_Organism	Body weight	921125-treat	Body_Weight_RawData.xlsx	figshare	doi:10.6084/m9.figshare.1595889_D87	http://dx.doi.org/10.6084/m9.figshare.1595889	assay metadata	ISA_BodyWeight.xlsx	figshare	doi:10.6084/m9.figshare.1595889_D89	http://dx.doi.org/10.6084/m9.figshare.1595889	Cess	7	whole animal
Switch_3M_Organism	Body weight	921126-treat	Body_Weight_RawData.xlsx	figshare	doi:10.6084/m9.figshare.1595889_D87	http://dx.doi.org/10.6084/m9.figshare.1595889	assay metadata	ISA_BodyWeight.xlsx	figshare	doi:10.6084/m9.figshare.1595889_D89	http://dx.doi.org/10.6084/m9.figshare.1595889	Switch	3	whole animal
Cess_5M_Organism	Body weight	921127-treat	Body_Weight_RawData.xlsx	figshare	doi:10.6084/m9.figshare.1595889_D87	http://dx.doi.org/10.6084/m9.figshare.1595889	assay metadata	ISA_BodyWeight.xlsx	figshare	doi:10.6084/m9.figshare.1595889_D89	http://dx.doi.org/10.6084/m9.figshare.1595889	Cess	5	whole animal
Sham_3M_Organism	Body weight	921128-treat	Body_Weight_RawData.xlsx	figshare	doi:10.6084/m9.figshare.1595889_D87	http://dx.doi.org/10.6084/m9.figshare.1595889	assay metadata	ISA_BodyWeight.xlsx	figshare	doi:10.6084/m9.figshare.1595889_D89	http://dx.doi.org/10.6084/m9.figshare.1595889	Sham	3	whole animal
3R4F_5M_Organism	Body weight	921129-treat	Body_Weight_RawData.xlsx	figshare	doi:10.6084/m9.figshare.1595889_D87	http://dx.doi.org/10.6084/m9.figshare.1595889	assay metadata	ISA_BodyWeight.xlsx	figshare	doi:10.6084/m9.figshare.1595889_D89	http://dx.doi.org/10.6084/m9.figshare.1595889	3R4F	5	whole animal
Sham_5M_Organism	Body weight	921130-treat	Body_Weight_RawData.xlsx	figshare	doi:10.6084/m9.figshare.1595889_D87	http://dx.doi.org/10.6084/m9.figshare.1595889	assay metadata	ISA_BodyWeight.xlsx	figshare	doi:10.6084/m9.figshare.1595889_D89	http://dx.doi.org/10.6084/m9.figshare.1595889	Sham	5	whole animal
pMRTP_3M_Organism	Body weight	921131-treat	Body_Weight_RawData.xlsx	figshare	doi:10.6084/m9.figshare.1595889_D87	http://dx.doi.org/10.6084/m9.figshare.1595889	assay metadata	ISA_BodyWeight.xlsx	figshare	doi:10.6084/m9.figshare.1595889_D89	http://dx.doi.org/10.6084/m9.figshare.1595889	pMRTP	3	whole animal
pMRTP_2M_Organism	Body weight	921132-treat	Body_Weight_RawData.xlsx	figshare	doi:10.6084/m9.figshare.1595889_D87	http://dx.doi.org/10.6084/m9.figshare.1595889	assay metadata	ISA_BodyWeight.xlsx	figshare	doi:10.6084/m9.figshare.1595889_D89	http://dx.doi.org/10.6084/m9.figshare.1595889	pMRTP	2	whole animal
Cess_5M_Organism	Body weight	921133-treat	Body_Weight_RawData.xlsx	figshare	doi:10.6084/m9.figshare.1595889_D87	http://dx.doi.org/10.6084/m9.figshare.1595889	assay metadata	ISA_BodyWeight.xlsx	figshare	doi:10.6084/m9.figshare.1595889_D89	http://dx.doi.org/10.6084/m9.figshare.1595889	Cess	5	whole animal
Sham_3M_Organism	Body weight	921134-treat	Body_Weight_RawData.xlsx	figshare	doi:10.6084/m9.figshare.1595889_D87	http://dx.doi.org/10.6084/m9.figshare.1595889	assay metadata	ISA_BodyWeight.xlsx	figshare	doi:10.6084/m9.figshare.1595889_D89	http://dx.doi.org/10.6084/m9.figshare.1595889	Sham	3	whole animal
Sham_5M_Organism	Body weight	921135-treat	Body_Weight_RawData.xlsx	figshare	doi:10.6084/m9.figshare.1595889_D87	http://dx.doi.org/10.6084/m9.figshare.1595889	assay metadata	ISA_BodyWeight.xlsx	figshare	doi:10.6084/m9.figshare.1595889_D89	http://dx.doi.org/10.6084/m9.figshare.1595889	Sham	5	whole animal
3R4F_4M_Organism	Body weight	921136-treat	Body_Weight_RawData.xlsx	figshare	doi:10.6084/m9.figshare.1595889_D87	http://dx.doi.org/10.6084/m9.figshare.1595889	assay metadata	ISA_BodyWeight.xlsx	figshare	doi:10.6084/m9.figshare.1595889_D89	http://dx.doi.org/10.6084/m9.figshare.1595889	3R4F	4	whole animal
pMRTP_2M_Organism	Body weight	921137-treat	Body_Weight_RawData.xlsx	figshare	doi:10.6084/m9.figshare.1595889_D87	http://dx.doi.org/10.6084/m9.figshare.1595889	assay metadata	ISA_BodyWeight.xlsx	figshare	doi:10.6084/m9.figshare.1595889_D89	http://dx.doi.org/10.6084/m9.figshare.1595889	pMRTP	2	whole animal
Switch_7M_Organism	Body weight	921138-treat	Body_Weight_RawData.xlsx	figshare	doi:10.6084/m9.figshare.1595889_D87	http://dx.doi.org/10.6084/m9.figshare.1595889	assay metadata	ISA_BodyWeight.xlsx	figshare	doi:10.6084/m9.figshare.1595889_D89	http://dx.doi.org/10.6084/m9.figshare.1595889	Switch	7	whole animal
3R4F_3M_Organism	Body weight	921139-treat	Body_Weight_RawData.xlsx	figshare	doi:10.6084/m9.figshare.1595889_D87	http://dx.doi.org/10.6084/m9.figshare.1595889	assay metadata	ISA_BodyWeight.xlsx	figshare	doi:10.6084/m9.figshare.1595889_D89	http://dx.doi.org/10.6084/m9.figshare.1595889	3R4F	3	whole animal
pMRTP_3M_Organism	Body weight	921140-treat	Body_Weight_RawData.xlsx	figshare	doi:10.6084/m9.figshare.1595889_D87	http://dx.doi.org/10.6084/m9.figshare.1595889	assay metadata	ISA_BodyWeight.xlsx	figshare	doi:10.6084/m9.figshare.1595889_D89	http://dx.doi.org/10.6084/m9.figshare.1595889	pMRTP	3	whole animal
3R4F_4M_Organism	Body weight	921141-treat	Body_Weight_RawData.xlsx	figshare	doi:10.6084/m9.figshare.1595889_D87	http://dx.doi.org/10.6084/m9.figshare.1595889	assay metadata	ISA_BodyWeight.xlsx	figshare	doi:10.6084/m9.figshare.1595889_D89	http://dx.doi.org/10.6084/m9.figshare.1595889	3R4F	4	whole animal
pMRTP_4M_Organism	Body weight	921142-treat	Body_Weight_RawData.xlsx	figshare	doi:10.6084/m9.figshare.1595889_D87	http://dx.doi.org/10.6084/m9.figshare.1595889	assay metadata	ISA_BodyWeight.xlsx	figshare	doi:10.6084/m9.figshare.1595889_D89	http://dx.doi.org/10.6084/m9.figshare.1595889	pMRTP	4	whole animal
pMRTP_4M_Organism	Body weight	921143-treat	Body_Weight_RawData.xlsx	figshare	doi:10.6084/m9.figshare.1595889_D87	http://dx.doi.org/10.6084/m9.figshare.1595889	assay metadata	ISA_BodyWeight.xlsx	figshare	doi:10.6084/m9.figshare.1595889_D89	http://dx.doi.org/10.6084/m9.figshare.1595889	pMRTP	4	whole animal
3R4F_7M_Organism	Body weight	921144-treat	Body_Weight_RawData.xlsx	figshare	doi:10.6084/m9.figshare.1595889_D87	http://dx.doi.org/10.6084/m9.figshare.1595889	assay metadata	ISA_BodyWeight.xlsx	figshare	doi:10.6084/m9.figshare.1595889_D89	http://dx.doi.org/10.6084/m9.figshare.1595889	3R4F	7	whole animal
pMRTP_5M_Organism	Body weight	921145-treat	Body_Weight_RawData.xlsx	figshare	doi:10.6084/m9.figshare.1595889_D87	http://dx.doi.org/10.6084/m9.figshare.1595889	assay metadata	ISA_BodyWeight.xlsx	figshare	doi:10.6084/m9.figshare.1595889_D89	http://dx.doi.org/10.6084/m9.figshare.1595889	pMRTP	5	whole animal
3R4F_4M_Organism	Body weight	921146-treat	Body_Weight_RawData.xlsx	figshare	doi:10.6084/m9.figshare.1595889_D87	http://dx.doi.org/10.6084/m9.figshare.1595889	assay metadata	ISA_BodyWeight.xlsx	figshare	doi:10.6084/m9.figshare.1595889_D89	http://dx.doi.org/10.6084/m9.figshare.1595889	3R4F	4	whole animal
3R4F_3M_Organism	Body weight	921147-treat	Body_Weight_RawData.xlsx	figshare	doi:10.6084/m9.figshare.1595889_D87	http://dx.doi.org/10.6084/m9.figshare.1595889	assay metadata	ISA_BodyWeight.xlsx	figshare	doi:10.6084/m9.figshare.1595889_D89	http://dx.doi.org/10.6084/m9.figshare.1595889	3R4F	3	whole animal
Cess_7M_Organism	Body weight	921148-treat	Body_Weight_RawData.xlsx	figshare	doi:10.6084/m9.figshare.1595889_D87	http://dx.doi.org/10.6084/m9.figshare.1595889	assay metadata	ISA_BodyWeight.xlsx	figshare	doi:10.6084/m9.figshare.1595889_D89	http://dx.doi.org/10.6084/m9.figshare.1595889	Cess	7	whole animal
Switch_5M_Organism	Body weight	921149-treat	Body_Weight_RawData.xlsx	figshare	doi:10.6084/m9.figshare.1595889_D87	http://dx.doi.org/10.6084/m9.figshare.1595889	assay metadata	ISA_BodyWeight.xlsx	figshare	doi:10.6084/m9.figshare.1595889_D89	http://dx.doi.org/10.6084/m9.figshare.1595889	Switch	5	whole animal
Sham_7M_Organism	Body weight	921150-treat	Body_Weight_RawData.xlsx	figshare	doi:10.6084/m9.figshare.1595889_D87	http://dx.doi.org/10.6084/m9.figshare.1595889	assay metadata	ISA_BodyWeight.xlsx	figshare	doi:10.6084/m9.figshare.1595889_D89	http://dx.doi.org/10.6084/m9.figshare.1595889	Sham	7	whole animal
Cess_7M_Organism	Body weight	921151-treat	Body_Weight_RawData.xlsx	figshare	doi:10.6084/m9.figshare.1595889_D87	http://dx.doi.org/10.6084/m9.figshare.1595889	assay metadata	ISA_BodyWeight.xlsx	figshare	doi:10.6084/m9.figshare.1595889_D89	http://dx.doi.org/10.6084/m9.figshare.1595889	Cess	7	whole animal
pMRTP_2M_Organism	Body weight	921152-treat	Body_Weight_RawData.xlsx	figshare	doi:10.6084/m9.figshare.1595889_D87	http://dx.doi.org/10.6084/m9.figshare.1595889	assay metadata	ISA_BodyWeight.xlsx	figshare	doi:10.6084/m9.figshare.1595889_D89	http://dx.doi.org/10.6084/m9.figshare.1595889	pMRTP	2	whole animal
Switch_5M_Organism	Body weight	921153-treat	Body_Weight_RawData.xlsx	figshare	doi:10.6084/m9.figshare.1595889_D87	http://dx.doi.org/10.6084/m9.figshare.1595889	assay metadata	ISA_BodyWeight.xlsx	figshare	doi:10.6084/m9.figshare.1595889_D89	http://dx.doi.org/10.6084/m9.figshare.1595889	Switch	5	whole animal
Sham_4M_Organism	Body weight	921154-treat	Body_Weight_RawData.xlsx	figshare	doi:10.6084/m9.figshare.1595889_D87	http://dx.doi.org/10.6084/m9.figshare.1595889	assay metadata	ISA_BodyWeight.xlsx	figshare	doi:10.6084/m9.figshare.1595889_D89	http://dx.doi.org/10.6084/m9.figshare.1595889	Sham	4	whole animal
pMRTP_5M_Organism	Body weight	921155-treat	Body_Weight_RawData.xlsx	figshare	doi:10.6084/m9.figshare.1595889_D87	http://dx.doi.org/10.6084/m9.figshare.1595889	assay metadata	ISA_BodyWeight.xlsx	figshare	doi:10.6084/m9.figshare.1595889_D89	http://dx.doi.org/10.6084/m9.figshare.1595889	pMRTP	5	whole animal
3R4F_7M_Organism	Body weight	921156-treat	Body_Weight_RawData.xlsx	figshare	doi:10.6084/m9.figshare.1595889_D87	http://dx.doi.org/10.6084/m9.figshare.1595889	assay metadata	ISA_BodyWeight.xlsx	figshare	doi:10.6084/m9.figshare.1595889_D89	http://dx.doi.org/10.6084/m9.figshare.1595889	3R4F	7	whole animal
Cess_5M_Organism	Body weight	921157-treat	Body_Weight_RawData.xlsx	figshare	doi:10.6084/m9.figshare.1595889_D87	http://dx.doi.org/10.6084/m9.figshare.1595889	assay metadata	ISA_BodyWeight.xlsx	figshare	doi:10.6084/m9.figshare.1595889_D89	http://dx.doi.org/10.6084/m9.figshare.1595889	Cess	5	whole animal
Switch_5M_Organism	Body weight	921158-treat	Body_Weight_RawData.xlsx	figshare	doi:10.6084/m9.figshare.1595889_D87	http://dx.doi.org/10.6084/m9.figshare.1595889	assay metadata	ISA_BodyWeight.xlsx	figshare	doi:10.6084/m9.figshare.1595889_D89	http://dx.doi.org/10.6084/m9.figshare.1595889	Switch	5	whole animal
pMRTP_7M_Organism	Body weight	921159-treat	Body_Weight_RawData.xlsx	figshare	doi:10.6084/m9.figshare.1595889_D87	http://dx.doi.org/10.6084/m9.figshare.1595889	assay metadata	ISA_BodyWeight.xlsx	figshare	doi:10.6084/m9.figshare.1595889_D89	http://dx.doi.org/10.6084/m9.figshare.1595889	pMRTP	7	whole animal
3R4F_1M_Organism	Body weight	921160-treat	Body_Weight_RawData.xlsx	figshare	doi:10.6084/m9.figshare.1595889_D87	http://dx.doi.org/10.6084/m9.figshare.1595889	assay metadata	ISA_BodyWeight.xlsx	figshare	doi:10.6084/m9.figshare.1595889_D89	http://dx.doi.org/10.6084/m9.figshare.1595889	3R4F	1	whole animal
Sham_5M_Organism	Body weight	921161-treat	Body_Weight_RawData.xlsx	figshare	doi:10.6084/m9.figshare.1595889_D87	http://dx.doi.org/10.6084/m9.figshare.1595889	assay metadata	ISA_BodyWeight.xlsx	figshare	doi:10.6084/m9.figshare.1595889_D89	http://dx.doi.org/10.6084/m9.figshare.1595889	Sham	5	whole animal
3R4F_3M_Organism	Body weight	921162-treat	Body_Weight_RawData.xlsx	figshare	doi:10.6084/m9.figshare.1595889_D87	http://dx.doi.org/10.6084/m9.figshare.1595889	assay metadata	ISA_BodyWeight.xlsx	figshare	doi:10.6084/m9.figshare.1595889_D89	http://dx.doi.org/10.6084/m9.figshare.1595889	3R4F	3	whole animal
3R4F_4M_Organism	Body weight	921163-treat	Body_Weight_RawData.xlsx	figshare	doi:10.6084/m9.figshare.1595889_D87	http://dx.doi.org/10.6084/m9.figshare.1595889	assay metadata	ISA_BodyWeight.xlsx	figshare	doi:10.6084/m9.figshare.1595889_D89	http://dx.doi.org/10.6084/m9.figshare.1595889	3R4F	4	whole animal
pMRTP_4M_Organism	Body weight	921164-treat	Body_Weight_RawData.xlsx	figshare	doi:10.6084/m9.figshare.1595889_D87	http://dx.doi.org/10.6084/m9.figshare.1595889	assay metadata	ISA_BodyWeight.xlsx	figshare	doi:10.6084/m9.figshare.1595889_D89	http://dx.doi.org/10.6084/m9.figshare.1595889	pMRTP	4	whole animal
3R4F_5M_Organism	Body weight	921165-treat	Body_Weight_RawData.xlsx	figshare	doi:10.6084/m9.figshare.1595889_D87	http://dx.doi.org/10.6084/m9.figshare.1595889	assay metadata	ISA_BodyWeight.xlsx	figshare	doi:10.6084/m9.figshare.1595889_D89	http://dx.doi.org/10.6084/m9.figshare.1595889	3R4F	5	whole animal
Sham_3M_Organism	Body weight	921166-treat	Body_Weight_RawData.xlsx	figshare	doi:10.6084/m9.figshare.1595889_D87	http://dx.doi.org/10.6084/m9.figshare.1595889	assay metadata	ISA_BodyWeight.xlsx	figshare	doi:10.6084/m9.figshare.1595889_D89	http://dx.doi.org/10.6084/m9.figshare.1595889	Sham	3	whole animal
pMRTP_5M_Organism	Body weight	921167-treat	Body_Weight_RawData.xlsx	figshare	doi:10.6084/m9.figshare.1595889_D87	http://dx.doi.org/10.6084/m9.figshare.1595889	assay metadata	ISA_BodyWeight.xlsx	figshare	doi:10.6084/m9.figshare.1595889_D89	http://dx.doi.org/10.6084/m9.figshare.1595889	pMRTP	5	whole animal
pMRTP_3M_Organism	Body weight	921168-treat	Body_Weight_RawData.xlsx	figshare	doi:10.6084/m9.figshare.1595889_D87	http://dx.doi.org/10.6084/m9.figshare.1595889	assay metadata	ISA_BodyWeight.xlsx	figshare	doi:10.6084/m9.figshare.1595889_D89	http://dx.doi.org/10.6084/m9.figshare.1595889	pMRTP	3	whole animal
3R4F_7M_Organism	Body weight	921169-treat	Body_Weight_RawData.xlsx	figshare	doi:10.6084/m9.figshare.1595889_D87	http://dx.doi.org/10.6084/m9.figshare.1595889	assay metadata	ISA_BodyWeight.xlsx	figshare	doi:10.6084/m9.figshare.1595889_D89	http://dx.doi.org/10.6084/m9.figshare.1595889	3R4F	7	whole animal
3R4F_5M_Organism	Body weight	921170-treat	Body_Weight_RawData.xlsx	figshare	doi:10.6084/m9.figshare.1595889_D87	http://dx.doi.org/10.6084/m9.figshare.1595889	assay metadata	ISA_BodyWeight.xlsx	figshare	doi:10.6084/m9.figshare.1595889_D89	http://dx.doi.org/10.6084/m9.figshare.1595889	3R4F	5	whole animal
Sham_4M_Organism	Body weight	921171-treat	Body_Weight_RawData.xlsx	figshare	doi:10.6084/m9.figshare.1595889_D87	http://dx.doi.org/10.6084/m9.figshare.1595889	assay metadata	ISA_BodyWeight.xlsx	figshare	doi:10.6084/m9.figshare.1595889_D89	http://dx.doi.org/10.6084/m9.figshare.1595889	Sham	4	whole animal
Cess_7M_Organism	Body weight	921172-treat	Body_Weight_RawData.xlsx	figshare	doi:10.6084/m9.figshare.1595889_D87	http://dx.doi.org/10.6084/m9.figshare.1595889	assay metadata	ISA_BodyWeight.xlsx	figshare	doi:10.6084/m9.figshare.1595889_D89	http://dx.doi.org/10.6084/m9.figshare.1595889	Cess	7	whole animal
pMRTP_7M_Organism	Body weight	921173-treat	Body_Weight_RawData.xlsx	figshare	doi:10.6084/m9.figshare.1595889_D87	http://dx.doi.org/10.6084/m9.figshare.1595889	assay metadata	ISA_BodyWeight.xlsx	figshare	doi:10.6084/m9.figshare.1595889_D89	http://dx.doi.org/10.6084/m9.figshare.1595889	pMRTP	7	whole animal
pMRTP_1M_Organism	Body weight	921174-treat	Body_Weight_RawData.xlsx	figshare	doi:10.6084/m9.figshare.1595889_D87	http://dx.doi.org/10.6084/m9.figshare.1595889	assay metadata	ISA_BodyWeight.xlsx	figshare	doi:10.6084/m9.figshare.1595889_D89	http://dx.doi.org/10.6084/m9.figshare.1595889	pMRTP	1	whole animal
3R4F_4M_Organism	Body weight	921175-treat	Body_Weight_RawData.xlsx	figshare	doi:10.6084/m9.figshare.1595889_D87	http://dx.doi.org/10.6084/m9.figshare.1595889	assay metadata	ISA_BodyWeight.xlsx	figshare	doi:10.6084/m9.figshare.1595889_D89	http://dx.doi.org/10.6084/m9.figshare.1595889	3R4F	4	whole animal
Sham_3M_Organism	Body weight	921176-treat	Body_Weight_RawData.xlsx	figshare	doi:10.6084/m9.figshare.1595889_D87	http://dx.doi.org/10.6084/m9.figshare.1595889	assay metadata	ISA_BodyWeight.xlsx	figshare	doi:10.6084/m9.figshare.1595889_D89	http://dx.doi.org/10.6084/m9.figshare.1595889	Sham	3	whole animal
pMRTP_3M_Organism	Body weight	921177-treat	Body_Weight_RawData.xlsx	figshare	doi:10.6084/m9.figshare.1595889_D87	http://dx.doi.org/10.6084/m9.figshare.1595889	assay metadata	ISA_BodyWeight.xlsx	figshare	doi:10.6084/m9.figshare.1595889_D89	http://dx.doi.org/10.6084/m9.figshare.1595889	pMRTP	3	whole animal
Switch_5M_Organism	Body weight	921178-treat	Body_Weight_RawData.xlsx	figshare	doi:10.6084/m9.figshare.1595889_D87	http://dx.doi.org/10.6084/m9.figshare.1595889	assay metadata	ISA_BodyWeight.xlsx	figshare	doi:10.6084/m9.figshare.1595889_D89	http://dx.doi.org/10.6084/m9.figshare.1595889	Switch	5	whole animal
Switch_5M_Organism	Body weight	921179-treat	Body_Weight_RawData.xlsx	figshare	doi:10.6084/m9.figshare.1595889_D87	http://dx.doi.org/10.6084/m9.figshare.1595889	assay metadata	ISA_BodyWeight.xlsx	figshare	doi:10.6084/m9.figshare.1595889_D89	http://dx.doi.org/10.6084/m9.figshare.1595889	Switch	5	whole animal
Switch_5M_Organism	Body weight	921180-treat	Body_Weight_RawData.xlsx	figshare	doi:10.6084/m9.figshare.1595889_D87	http://dx.doi.org/10.6084/m9.figshare.1595889	assay metadata	ISA_BodyWeight.xlsx	figshare	doi:10.6084/m9.figshare.1595889_D89	http://dx.doi.org/10.6084/m9.figshare.1595889	Switch	5	whole animal
pMRTP_2M_Organism	Body weight	921181-treat	Body_Weight_RawData.xlsx	figshare	doi:10.6084/m9.figshare.1595889_D87	http://dx.doi.org/10.6084/m9.figshare.1595889	assay metadata	ISA_BodyWeight.xlsx	figshare	doi:10.6084/m9.figshare.1595889_D89	http://dx.doi.org/10.6084/m9.figshare.1595889	pMRTP	2	whole animal
Sham_2M_Organism	Body weight	921183-treat	Body_Weight_RawData.xlsx	figshare	doi:10.6084/m9.figshare.1595889_D87	http://dx.doi.org/10.6084/m9.figshare.1595889	assay metadata	ISA_BodyWeight.xlsx	figshare	doi:10.6084/m9.figshare.1595889_D89	http://dx.doi.org/10.6084/m9.figshare.1595889	Sham	2	whole animal
Switch_5M_Organism	Body weight	921184-treat	Body_Weight_RawData.xlsx	figshare	doi:10.6084/m9.figshare.1595889_D87	http://dx.doi.org/10.6084/m9.figshare.1595889	assay metadata	ISA_BodyWeight.xlsx	figshare	doi:10.6084/m9.figshare.1595889_D89	http://dx.doi.org/10.6084/m9.figshare.1595889	Switch	5	whole animal
3R4F_4M_Organism	Body weight	921185-treat	Body_Weight_RawData.xlsx	figshare	doi:10.6084/m9.figshare.1595889_D87	http://dx.doi.org/10.6084/m9.figshare.1595889	assay metadata	ISA_BodyWeight.xlsx	figshare	doi:10.6084/m9.figshare.1595889_D89	http://dx.doi.org/10.6084/m9.figshare.1595889	3R4F	4	whole animal
3R4F_3M_Organism	Body weight	921186-treat	Body_Weight_RawData.xlsx	figshare	doi:10.6084/m9.figshare.1595889_D87	http://dx.doi.org/10.6084/m9.figshare.1595889	assay metadata	ISA_BodyWeight.xlsx	figshare	doi:10.6084/m9.figshare.1595889_D89	http://dx.doi.org/10.6084/m9.figshare.1595889	3R4F	3	whole animal
Sham_2M_Organism	Body weight	921187-treat	Body_Weight_RawData.xlsx	figshare	doi:10.6084/m9.figshare.1595889_D87	http://dx.doi.org/10.6084/m9.figshare.1595889	assay metadata	ISA_BodyWeight.xlsx	figshare	doi:10.6084/m9.figshare.1595889_D89	http://dx.doi.org/10.6084/m9.figshare.1595889	Sham	2	whole animal
pMRTP_3M_Organism	Body weight	921188-treat	Body_Weight_RawData.xlsx	figshare	doi:10.6084/m9.figshare.1595889_D87	http://dx.doi.org/10.6084/m9.figshare.1595889	assay metadata	ISA_BodyWeight.xlsx	figshare	doi:10.6084/m9.figshare.1595889_D89	http://dx.doi.org/10.6084/m9.figshare.1595889	pMRTP	3	whole animal
Switch_3M_Organism	Body weight	921189-treat	Body_Weight_RawData.xlsx	figshare	doi:10.6084/m9.figshare.1595889_D87	http://dx.doi.org/10.6084/m9.figshare.1595889	assay metadata	ISA_BodyWeight.xlsx	figshare	doi:10.6084/m9.figshare.1595889_D89	http://dx.doi.org/10.6084/m9.figshare.1595889	Switch	3	whole animal
Sham_4M_Organism	Body weight	921191-treat	Body_Weight_RawData.xlsx	figshare	doi:10.6084/m9.figshare.1595889_D87	http://dx.doi.org/10.6084/m9.figshare.1595889	assay metadata	ISA_BodyWeight.xlsx	figshare	doi:10.6084/m9.figshare.1595889_D89	http://dx.doi.org/10.6084/m9.figshare.1595889	Sham	4	whole animal
Sham_7M_Organism	Body weight	921193-treat	Body_Weight_RawData.xlsx	figshare	doi:10.6084/m9.figshare.1595889_D87	http://dx.doi.org/10.6084/m9.figshare.1595889	assay metadata	ISA_BodyWeight.xlsx	figshare	doi:10.6084/m9.figshare.1595889_D89	http://dx.doi.org/10.6084/m9.figshare.1595889	Sham	7	whole animal
3R4F_2M_Organism	Body weight	921194-treat	Body_Weight_RawData.xlsx	figshare	doi:10.6084/m9.figshare.1595889_D87	http://dx.doi.org/10.6084/m9.figshare.1595889	assay metadata	ISA_BodyWeight.xlsx	figshare	doi:10.6084/m9.figshare.1595889_D89	http://dx.doi.org/10.6084/m9.figshare.1595889	3R4F	2	whole animal
Sham_1M_Organism	Body weight	921195-treat	Body_Weight_RawData.xlsx	figshare	doi:10.6084/m9.figshare.1595889_D87	http://dx.doi.org/10.6084/m9.figshare.1595889	assay metadata	ISA_BodyWeight.xlsx	figshare	doi:10.6084/m9.figshare.1595889_D89	http://dx.doi.org/10.6084/m9.figshare.1595889	Sham	1	whole animal
Sham_3M_Organism	Body weight	921196-treat	Body_Weight_RawData.xlsx	figshare	doi:10.6084/m9.figshare.1595889_D87	http://dx.doi.org/10.6084/m9.figshare.1595889	assay metadata	ISA_BodyWeight.xlsx	figshare	doi:10.6084/m9.figshare.1595889_D89	http://dx.doi.org/10.6084/m9.figshare.1595889	Sham	3	whole animal
Sham_5M_Organism	Body weight	921197-treat	Body_Weight_RawData.xlsx	figshare	doi:10.6084/m9.figshare.1595889_D87	http://dx.doi.org/10.6084/m9.figshare.1595889	assay metadata	ISA_BodyWeight.xlsx	figshare	doi:10.6084/m9.figshare.1595889_D89	http://dx.doi.org/10.6084/m9.figshare.1595889	Sham	5	whole animal
Switch_5M_Organism	Body weight	921198-treat	Body_Weight_RawData.xlsx	figshare	doi:10.6084/m9.figshare.1595889_D87	http://dx.doi.org/10.6084/m9.figshare.1595889	assay metadata	ISA_BodyWeight.xlsx	figshare	doi:10.6084/m9.figshare.1595889_D89	http://dx.doi.org/10.6084/m9.figshare.1595889	Switch	5	whole animal
pMRTP_2M_Organism	Body weight	921199-treat	Body_Weight_RawData.xlsx	figshare	doi:10.6084/m9.figshare.1595889_D87	http://dx.doi.org/10.6084/m9.figshare.1595889	assay metadata	ISA_BodyWeight.xlsx	figshare	doi:10.6084/m9.figshare.1595889_D89	http://dx.doi.org/10.6084/m9.figshare.1595889	pMRTP	2	whole animal
Cess_7M_Organism	Body weight	921200-treat	Body_Weight_RawData.xlsx	figshare	doi:10.6084/m9.figshare.1595889_D87	http://dx.doi.org/10.6084/m9.figshare.1595889	assay metadata	ISA_BodyWeight.xlsx	figshare	doi:10.6084/m9.figshare.1595889_D89	http://dx.doi.org/10.6084/m9.figshare.1595889	Cess	7	whole animal
3R4F_5M_Organism	Body weight	921201-treat	Body_Weight_RawData.xlsx	figshare	doi:10.6084/m9.figshare.1595889_D87	http://dx.doi.org/10.6084/m9.figshare.1595889	assay metadata	ISA_BodyWeight.xlsx	figshare	doi:10.6084/m9.figshare.1595889_D89	http://dx.doi.org/10.6084/m9.figshare.1595889	3R4F	5	whole animal
pMRTP_5M_Organism	Body weight	921233-treat	Body_Weight_RawData.xlsx	figshare	doi:10.6084/m9.figshare.1595889_D87	http://dx.doi.org/10.6084/m9.figshare.1595889	assay metadata	ISA_BodyWeight.xlsx	figshare	doi:10.6084/m9.figshare.1595889_D89	http://dx.doi.org/10.6084/m9.figshare.1595889	pMRTP	5	whole animal
Cess_3M_Organism	Body weight	921234-treat	Body_Weight_RawData.xlsx	figshare	doi:10.6084/m9.figshare.1595889_D87	http://dx.doi.org/10.6084/m9.figshare.1595889	assay metadata	ISA_BodyWeight.xlsx	figshare	doi:10.6084/m9.figshare.1595889_D89	http://dx.doi.org/10.6084/m9.figshare.1595889	Cess	3	whole animal
pMRTP_1M_Organism	Body weight	921235-treat	Body_Weight_RawData.xlsx	figshare	doi:10.6084/m9.figshare.1595889_D87	http://dx.doi.org/10.6084/m9.figshare.1595889	assay metadata	ISA_BodyWeight.xlsx	figshare	doi:10.6084/m9.figshare.1595889_D89	http://dx.doi.org/10.6084/m9.figshare.1595889	pMRTP	1	whole animal
3R4F_5M_Organism	Body weight	921236-treat	Body_Weight_RawData.xlsx	figshare	doi:10.6084/m9.figshare.1595889_D87	http://dx.doi.org/10.6084/m9.figshare.1595889	assay metadata	ISA_BodyWeight.xlsx	figshare	doi:10.6084/m9.figshare.1595889_D89	http://dx.doi.org/10.6084/m9.figshare.1595889	3R4F	5	whole animal
3R4F_1M_Organism	Body weight	921237-treat	Body_Weight_RawData.xlsx	figshare	doi:10.6084/m9.figshare.1595889_D87	http://dx.doi.org/10.6084/m9.figshare.1595889	assay metadata	ISA_BodyWeight.xlsx	figshare	doi:10.6084/m9.figshare.1595889_D89	http://dx.doi.org/10.6084/m9.figshare.1595889	3R4F	1	whole animal
3R4F_1M_Organism	Body weight	921238-treat	Body_Weight_RawData.xlsx	figshare	doi:10.6084/m9.figshare.1595889_D87	http://dx.doi.org/10.6084/m9.figshare.1595889	assay metadata	ISA_BodyWeight.xlsx	figshare	doi:10.6084/m9.figshare.1595889_D89	http://dx.doi.org/10.6084/m9.figshare.1595889	3R4F	1	whole animal
3R4F_4M_Organism	Body weight	921239-treat	Body_Weight_RawData.xlsx	figshare	doi:10.6084/m9.figshare.1595889_D87	http://dx.doi.org/10.6084/m9.figshare.1595889	assay metadata	ISA_BodyWeight.xlsx	figshare	doi:10.6084/m9.figshare.1595889_D89	http://dx.doi.org/10.6084/m9.figshare.1595889	3R4F	4	whole animal
Switch_5M_Organism	Body weight	921240-treat	Body_Weight_RawData.xlsx	figshare	doi:10.6084/m9.figshare.1595889_D87	http://dx.doi.org/10.6084/m9.figshare.1595889	assay metadata	ISA_BodyWeight.xlsx	figshare	doi:10.6084/m9.figshare.1595889_D89	http://dx.doi.org/10.6084/m9.figshare.1595889	Switch	5	whole animal
pMRTP_3M_Organism	Body weight	921241-treat	Body_Weight_RawData.xlsx	figshare	doi:10.6084/m9.figshare.1595889_D87	http://dx.doi.org/10.6084/m9.figshare.1595889	assay metadata	ISA_BodyWeight.xlsx	figshare	doi:10.6084/m9.figshare.1595889_D89	http://dx.doi.org/10.6084/m9.figshare.1595889	pMRTP	3	whole animal
pMRTP_5M_Organism	Body weight	921242-treat	Body_Weight_RawData.xlsx	figshare	doi:10.6084/m9.figshare.1595889_D87	http://dx.doi.org/10.6084/m9.figshare.1595889	assay metadata	ISA_BodyWeight.xlsx	figshare	doi:10.6084/m9.figshare.1595889_D89	http://dx.doi.org/10.6084/m9.figshare.1595889	pMRTP	5	whole animal
Sham_2M_Organism	Body weight	921243-treat	Body_Weight_RawData.xlsx	figshare	doi:10.6084/m9.figshare.1595889_D87	http://dx.doi.org/10.6084/m9.figshare.1595889	assay metadata	ISA_BodyWeight.xlsx	figshare	doi:10.6084/m9.figshare.1595889_D89	http://dx.doi.org/10.6084/m9.figshare.1595889	Sham	2	whole animal
pMRTP_1M_Organism	Body weight	921244-treat	Body_Weight_RawData.xlsx	figshare	doi:10.6084/m9.figshare.1595889_D87	http://dx.doi.org/10.6084/m9.figshare.1595889	assay metadata	ISA_BodyWeight.xlsx	figshare	doi:10.6084/m9.figshare.1595889_D89	http://dx.doi.org/10.6084/m9.figshare.1595889	pMRTP	1	whole animal
3R4F_7M_Organism	Body weight	921245-treat	Body_Weight_RawData.xlsx	figshare	doi:10.6084/m9.figshare.1595889_D87	http://dx.doi.org/10.6084/m9.figshare.1595889	assay metadata	ISA_BodyWeight.xlsx	figshare	doi:10.6084/m9.figshare.1595889_D89	http://dx.doi.org/10.6084/m9.figshare.1595889	3R4F	7	whole animal
3R4F_7M_Organism	Body weight	921246-treat	Body_Weight_RawData.xlsx	figshare	doi:10.6084/m9.figshare.1595889_D87	http://dx.doi.org/10.6084/m9.figshare.1595889	assay metadata	ISA_BodyWeight.xlsx	figshare	doi:10.6084/m9.figshare.1595889_D89	http://dx.doi.org/10.6084/m9.figshare.1595889	3R4F	7	whole animal
Switch_7M_Organism	Body weight	921247-treat	Body_Weight_RawData.xlsx	figshare	doi:10.6084/m9.figshare.1595889_D87	http://dx.doi.org/10.6084/m9.figshare.1595889	assay metadata	ISA_BodyWeight.xlsx	figshare	doi:10.6084/m9.figshare.1595889_D89	http://dx.doi.org/10.6084/m9.figshare.1595889	Switch	7	whole animal
pMRTP_2M_Organism	Body weight	921248-treat	Body_Weight_RawData.xlsx	figshare	doi:10.6084/m9.figshare.1595889_D87	http://dx.doi.org/10.6084/m9.figshare.1595889	assay metadata	ISA_BodyWeight.xlsx	figshare	doi:10.6084/m9.figshare.1595889_D89	http://dx.doi.org/10.6084/m9.figshare.1595889	pMRTP	2	whole animal
pMRTP_4M_Organism	Body weight	921249-treat	Body_Weight_RawData.xlsx	figshare	doi:10.6084/m9.figshare.1595889_D87	http://dx.doi.org/10.6084/m9.figshare.1595889	assay metadata	ISA_BodyWeight.xlsx	figshare	doi:10.6084/m9.figshare.1595889_D89	http://dx.doi.org/10.6084/m9.figshare.1595889	pMRTP	4	whole animal
Switch_5M_Organism	Body weight	921250-treat	Body_Weight_RawData.xlsx	figshare	doi:10.6084/m9.figshare.1595889_D87	http://dx.doi.org/10.6084/m9.figshare.1595889	assay metadata	ISA_BodyWeight.xlsx	figshare	doi:10.6084/m9.figshare.1595889_D89	http://dx.doi.org/10.6084/m9.figshare.1595889	Switch	5	whole animal
pMRTP_4M_Organism	Body weight	921251-treat	Body_Weight_RawData.xlsx	figshare	doi:10.6084/m9.figshare.1595889_D87	http://dx.doi.org/10.6084/m9.figshare.1595889	assay metadata	ISA_BodyWeight.xlsx	figshare	doi:10.6084/m9.figshare.1595889_D89	http://dx.doi.org/10.6084/m9.figshare.1595889	pMRTP	4	whole animal
3R4F_2M_Organism	Body weight	921252-treat	Body_Weight_RawData.xlsx	figshare	doi:10.6084/m9.figshare.1595889_D87	http://dx.doi.org/10.6084/m9.figshare.1595889	assay metadata	ISA_BodyWeight.xlsx	figshare	doi:10.6084/m9.figshare.1595889_D89	http://dx.doi.org/10.6084/m9.figshare.1595889	3R4F	2	whole animal
Sham_5M_Organism	Body weight	921253-treat	Body_Weight_RawData.xlsx	figshare	doi:10.6084/m9.figshare.1595889_D87	http://dx.doi.org/10.6084/m9.figshare.1595889	assay metadata	ISA_BodyWeight.xlsx	figshare	doi:10.6084/m9.figshare.1595889_D89	http://dx.doi.org/10.6084/m9.figshare.1595889	Sham	5	whole animal
Sham_2M_Organism	Body weight	921254-treat	Body_Weight_RawData.xlsx	figshare	doi:10.6084/m9.figshare.1595889_D87	http://dx.doi.org/10.6084/m9.figshare.1595889	assay metadata	ISA_BodyWeight.xlsx	figshare	doi:10.6084/m9.figshare.1595889_D89	http://dx.doi.org/10.6084/m9.figshare.1595889	Sham	2	whole animal
Sham_4M_Organism	Body weight	921255-treat	Body_Weight_RawData.xlsx	figshare	doi:10.6084/m9.figshare.1595889_D87	http://dx.doi.org/10.6084/m9.figshare.1595889	assay metadata	ISA_BodyWeight.xlsx	figshare	doi:10.6084/m9.figshare.1595889_D89	http://dx.doi.org/10.6084/m9.figshare.1595889	Sham	4	whole animal
3R4F_2M_Organism	Body weight	921256-treat	Body_Weight_RawData.xlsx	figshare	doi:10.6084/m9.figshare.1595889_D87	http://dx.doi.org/10.6084/m9.figshare.1595889	assay metadata	ISA_BodyWeight.xlsx	figshare	doi:10.6084/m9.figshare.1595889_D89	http://dx.doi.org/10.6084/m9.figshare.1595889	3R4F	2	whole animal
pMRTP_2M_Organism	Body weight	921257-treat	Body_Weight_RawData.xlsx	figshare	doi:10.6084/m9.figshare.1595889_D87	http://dx.doi.org/10.6084/m9.figshare.1595889	assay metadata	ISA_BodyWeight.xlsx	figshare	doi:10.6084/m9.figshare.1595889_D89	http://dx.doi.org/10.6084/m9.figshare.1595889	pMRTP	2	whole animal
Switch_5M_Organism	Body weight	921259-treat	Body_Weight_RawData.xlsx	figshare	doi:10.6084/m9.figshare.1595889_D87	http://dx.doi.org/10.6084/m9.figshare.1595889	assay metadata	ISA_BodyWeight.xlsx	figshare	doi:10.6084/m9.figshare.1595889_D89	http://dx.doi.org/10.6084/m9.figshare.1595889	Switch	5	whole animal
Sham_2M_Organism	Body weight	921260-treat	Body_Weight_RawData.xlsx	figshare	doi:10.6084/m9.figshare.1595889_D87	http://dx.doi.org/10.6084/m9.figshare.1595889	assay metadata	ISA_BodyWeight.xlsx	figshare	doi:10.6084/m9.figshare.1595889_D89	http://dx.doi.org/10.6084/m9.figshare.1595889	Sham	2	whole animal
Sham_2M_Organism	Body weight	921261-treat	Body_Weight_RawData.xlsx	figshare	doi:10.6084/m9.figshare.1595889_D87	http://dx.doi.org/10.6084/m9.figshare.1595889	assay metadata	ISA_BodyWeight.xlsx	figshare	doi:10.6084/m9.figshare.1595889_D89	http://dx.doi.org/10.6084/m9.figshare.1595889	Sham	2	whole animal
Switch_5M_Organism	Body weight	921263-treat	Body_Weight_RawData.xlsx	figshare	doi:10.6084/m9.figshare.1595889_D87	http://dx.doi.org/10.6084/m9.figshare.1595889	assay metadata	ISA_BodyWeight.xlsx	figshare	doi:10.6084/m9.figshare.1595889_D89	http://dx.doi.org/10.6084/m9.figshare.1595889	Switch	5	whole animal
pMRTP_1M_Organism	Body weight	921264-treat	Body_Weight_RawData.xlsx	figshare	doi:10.6084/m9.figshare.1595889_D87	http://dx.doi.org/10.6084/m9.figshare.1595889	assay metadata	ISA_BodyWeight.xlsx	figshare	doi:10.6084/m9.figshare.1595889_D89	http://dx.doi.org/10.6084/m9.figshare.1595889	pMRTP	1	whole animal
pMRTP_1M_Organism	Body weight	921265-treat	Body_Weight_RawData.xlsx	figshare	doi:10.6084/m9.figshare.1595889_D87	http://dx.doi.org/10.6084/m9.figshare.1595889	assay metadata	ISA_BodyWeight.xlsx	figshare	doi:10.6084/m9.figshare.1595889_D89	http://dx.doi.org/10.6084/m9.figshare.1595889	pMRTP	1	whole animal
3R4F_2M_Organism	Body weight	921266-treat	Body_Weight_RawData.xlsx	figshare	doi:10.6084/m9.figshare.1595889_D87	http://dx.doi.org/10.6084/m9.figshare.1595889	assay metadata	ISA_BodyWeight.xlsx	figshare	doi:10.6084/m9.figshare.1595889_D89	http://dx.doi.org/10.6084/m9.figshare.1595889	3R4F	2	whole animal
3R4F_2M_Organism	Body weight	921267-treat	Body_Weight_RawData.xlsx	figshare	doi:10.6084/m9.figshare.1595889_D87	http://dx.doi.org/10.6084/m9.figshare.1595889	assay metadata	ISA_BodyWeight.xlsx	figshare	doi:10.6084/m9.figshare.1595889_D89	http://dx.doi.org/10.6084/m9.figshare.1595889	3R4F	2	whole animal
Switch_5M_Organism	Body weight	921268-treat	Body_Weight_RawData.xlsx	figshare	doi:10.6084/m9.figshare.1595889_D87	http://dx.doi.org/10.6084/m9.figshare.1595889	assay metadata	ISA_BodyWeight.xlsx	figshare	doi:10.6084/m9.figshare.1595889_D89	http://dx.doi.org/10.6084/m9.figshare.1595889	Switch	5	whole animal
Sham_5M_Organism	Body weight	921269-treat	Body_Weight_RawData.xlsx	figshare	doi:10.6084/m9.figshare.1595889_D87	http://dx.doi.org/10.6084/m9.figshare.1595889	assay metadata	ISA_BodyWeight.xlsx	figshare	doi:10.6084/m9.figshare.1595889_D89	http://dx.doi.org/10.6084/m9.figshare.1595889	Sham	5	whole animal
Cess_5M_Organism	Body weight	921270-treat	Body_Weight_RawData.xlsx	figshare	doi:10.6084/m9.figshare.1595889_D87	http://dx.doi.org/10.6084/m9.figshare.1595889	assay metadata	ISA_BodyWeight.xlsx	figshare	doi:10.6084/m9.figshare.1595889_D89	http://dx.doi.org/10.6084/m9.figshare.1595889	Cess	5	whole animal
3R4F_3M_Organism	Body weight	921271-treat	Body_Weight_RawData.xlsx	figshare	doi:10.6084/m9.figshare.1595889_D87	http://dx.doi.org/10.6084/m9.figshare.1595889	assay metadata	ISA_BodyWeight.xlsx	figshare	doi:10.6084/m9.figshare.1595889_D89	http://dx.doi.org/10.6084/m9.figshare.1595889	3R4F	3	whole animal
pMRTP_3M_Organism	Body weight	921272-treat	Body_Weight_RawData.xlsx	figshare	doi:10.6084/m9.figshare.1595889_D87	http://dx.doi.org/10.6084/m9.figshare.1595889	assay metadata	ISA_BodyWeight.xlsx	figshare	doi:10.6084/m9.figshare.1595889_D89	http://dx.doi.org/10.6084/m9.figshare.1595889	pMRTP	3	whole animal
Cess_5M_Organism	Body weight	921273-treat	Body_Weight_RawData.xlsx	figshare	doi:10.6084/m9.figshare.1595889_D87	http://dx.doi.org/10.6084/m9.figshare.1595889	assay metadata	ISA_BodyWeight.xlsx	figshare	doi:10.6084/m9.figshare.1595889_D89	http://dx.doi.org/10.6084/m9.figshare.1595889	Cess	5	whole animal
pMRTP_2M_Organism	Body weight	921274-treat	Body_Weight_RawData.xlsx	figshare	doi:10.6084/m9.figshare.1595889_D87	http://dx.doi.org/10.6084/m9.figshare.1595889	assay metadata	ISA_BodyWeight.xlsx	figshare	doi:10.6084/m9.figshare.1595889_D89	http://dx.doi.org/10.6084/m9.figshare.1595889	pMRTP	2	whole animal
Cess_5M_Organism	Body weight	921275-treat	Body_Weight_RawData.xlsx	figshare	doi:10.6084/m9.figshare.1595889_D87	http://dx.doi.org/10.6084/m9.figshare.1595889	assay metadata	ISA_BodyWeight.xlsx	figshare	doi:10.6084/m9.figshare.1595889_D89	http://dx.doi.org/10.6084/m9.figshare.1595889	Cess	5	whole animal
Sham_3M_Organism	Body weight	921276-treat	Body_Weight_RawData.xlsx	figshare	doi:10.6084/m9.figshare.1595889_D87	http://dx.doi.org/10.6084/m9.figshare.1595889	assay metadata	ISA_BodyWeight.xlsx	figshare	doi:10.6084/m9.figshare.1595889_D89	http://dx.doi.org/10.6084/m9.figshare.1595889	Sham	3	whole animal
Sham_2M_Organism	Body weight	921277-treat	Body_Weight_RawData.xlsx	figshare	doi:10.6084/m9.figshare.1595889_D87	http://dx.doi.org/10.6084/m9.figshare.1595889	assay metadata	ISA_BodyWeight.xlsx	figshare	doi:10.6084/m9.figshare.1595889_D89	http://dx.doi.org/10.6084/m9.figshare.1595889	Sham	2	whole animal
pMRTP_3M_Organism	Body weight	921278-treat	Body_Weight_RawData.xlsx	figshare	doi:10.6084/m9.figshare.1595889_D87	http://dx.doi.org/10.6084/m9.figshare.1595889	assay metadata	ISA_BodyWeight.xlsx	figshare	doi:10.6084/m9.figshare.1595889_D89	http://dx.doi.org/10.6084/m9.figshare.1595889	pMRTP	3	whole animal
Sham_4M_Organism	Body weight	921279-treat	Body_Weight_RawData.xlsx	figshare	doi:10.6084/m9.figshare.1595889_D87	http://dx.doi.org/10.6084/m9.figshare.1595889	assay metadata	ISA_BodyWeight.xlsx	figshare	doi:10.6084/m9.figshare.1595889_D89	http://dx.doi.org/10.6084/m9.figshare.1595889	Sham	4	whole animal
Switch_5M_Organism	Body weight	921280-treat	Body_Weight_RawData.xlsx	figshare	doi:10.6084/m9.figshare.1595889_D87	http://dx.doi.org/10.6084/m9.figshare.1595889	assay metadata	ISA_BodyWeight.xlsx	figshare	doi:10.6084/m9.figshare.1595889_D89	http://dx.doi.org/10.6084/m9.figshare.1595889	Switch	5	whole animal
3R4F_5M_Organism	Body weight	921281-treat	Body_Weight_RawData.xlsx	figshare	doi:10.6084/m9.figshare.1595889_D87	http://dx.doi.org/10.6084/m9.figshare.1595889	assay metadata	ISA_BodyWeight.xlsx	figshare	doi:10.6084/m9.figshare.1595889_D89	http://dx.doi.org/10.6084/m9.figshare.1595889	3R4F	5	whole animal
Cess_7M_Organism	Body weight	921282-treat	Body_Weight_RawData.xlsx	figshare	doi:10.6084/m9.figshare.1595889_D87	http://dx.doi.org/10.6084/m9.figshare.1595889	assay metadata	ISA_BodyWeight.xlsx	figshare	doi:10.6084/m9.figshare.1595889_D89	http://dx.doi.org/10.6084/m9.figshare.1595889	Cess	7	whole animal
pMRTP_5M_Organism	Body weight	921283-treat	Body_Weight_RawData.xlsx	figshare	doi:10.6084/m9.figshare.1595889_D87	http://dx.doi.org/10.6084/m9.figshare.1595889	assay metadata	ISA_BodyWeight.xlsx	figshare	doi:10.6084/m9.figshare.1595889_D89	http://dx.doi.org/10.6084/m9.figshare.1595889	pMRTP	5	whole animal
Sham_4M_Organism	Body weight	921284-treat	Body_Weight_RawData.xlsx	figshare	doi:10.6084/m9.figshare.1595889_D87	http://dx.doi.org/10.6084/m9.figshare.1595889	assay metadata	ISA_BodyWeight.xlsx	figshare	doi:10.6084/m9.figshare.1595889_D89	http://dx.doi.org/10.6084/m9.figshare.1595889	Sham	4	whole animal
Cess_5M_Organism	Body weight	921285-treat	Body_Weight_RawData.xlsx	figshare	doi:10.6084/m9.figshare.1595889_D87	http://dx.doi.org/10.6084/m9.figshare.1595889	assay metadata	ISA_BodyWeight.xlsx	figshare	doi:10.6084/m9.figshare.1595889_D89	http://dx.doi.org/10.6084/m9.figshare.1595889	Cess	5	whole animal
Cess_7M_Organism	Body weight	921286-treat	Body_Weight_RawData.xlsx	figshare	doi:10.6084/m9.figshare.1595889_D87	http://dx.doi.org/10.6084/m9.figshare.1595889	assay metadata	ISA_BodyWeight.xlsx	figshare	doi:10.6084/m9.figshare.1595889_D89	http://dx.doi.org/10.6084/m9.figshare.1595889	Cess	7	whole animal
Cess_3M_Organism	Body weight	921287-treat	Body_Weight_RawData.xlsx	figshare	doi:10.6084/m9.figshare.1595889_D87	http://dx.doi.org/10.6084/m9.figshare.1595889	assay metadata	ISA_BodyWeight.xlsx	figshare	doi:10.6084/m9.figshare.1595889_D89	http://dx.doi.org/10.6084/m9.figshare.1595889	Cess	3	whole animal
pMRTP_7M_Organism	Body weight	921288-treat	Body_Weight_RawData.xlsx	figshare	doi:10.6084/m9.figshare.1595889_D87	http://dx.doi.org/10.6084/m9.figshare.1595889	assay metadata	ISA_BodyWeight.xlsx	figshare	doi:10.6084/m9.figshare.1595889_D89	http://dx.doi.org/10.6084/m9.figshare.1595889	pMRTP	7	whole animal
3R4F_1M_Organism	Body weight	921289-treat	Body_Weight_RawData.xlsx	figshare	doi:10.6084/m9.figshare.1595889_D87	http://dx.doi.org/10.6084/m9.figshare.1595889	assay metadata	ISA_BodyWeight.xlsx	figshare	doi:10.6084/m9.figshare.1595889_D89	http://dx.doi.org/10.6084/m9.figshare.1595889	3R4F	1	whole animal
Sham_2M_Organism	Body weight	921290-treat	Body_Weight_RawData.xlsx	figshare	doi:10.6084/m9.figshare.1595889_D87	http://dx.doi.org/10.6084/m9.figshare.1595889	assay metadata	ISA_BodyWeight.xlsx	figshare	doi:10.6084/m9.figshare.1595889_D89	http://dx.doi.org/10.6084/m9.figshare.1595889	Sham	2	whole animal
Switch_3M_Organism	Body weight	921291-treat	Body_Weight_RawData.xlsx	figshare	doi:10.6084/m9.figshare.1595889_D87	http://dx.doi.org/10.6084/m9.figshare.1595889	assay metadata	ISA_BodyWeight.xlsx	figshare	doi:10.6084/m9.figshare.1595889_D89	http://dx.doi.org/10.6084/m9.figshare.1595889	Switch	3	whole animal
3R4F_7M_Organism	Body weight	921292-treat	Body_Weight_RawData.xlsx	figshare	doi:10.6084/m9.figshare.1595889_D87	http://dx.doi.org/10.6084/m9.figshare.1595889	assay metadata	ISA_BodyWeight.xlsx	figshare	doi:10.6084/m9.figshare.1595889_D89	http://dx.doi.org/10.6084/m9.figshare.1595889	3R4F	7	whole animal
3R4F_4M_Organism	Body weight	921293-treat	Body_Weight_RawData.xlsx	figshare	doi:10.6084/m9.figshare.1595889_D87	http://dx.doi.org/10.6084/m9.figshare.1595889	assay metadata	ISA_BodyWeight.xlsx	figshare	doi:10.6084/m9.figshare.1595889_D89	http://dx.doi.org/10.6084/m9.figshare.1595889	3R4F	4	whole animal
3R4F_2M_Organism	Body weight	921294-treat	Body_Weight_RawData.xlsx	figshare	doi:10.6084/m9.figshare.1595889_D87	http://dx.doi.org/10.6084/m9.figshare.1595889	assay metadata	ISA_BodyWeight.xlsx	figshare	doi:10.6084/m9.figshare.1595889_D89	http://dx.doi.org/10.6084/m9.figshare.1595889	3R4F	2	whole animal
3R4F_7M_Organism	Body weight	921295-treat	Body_Weight_RawData.xlsx	figshare	doi:10.6084/m9.figshare.1595889_D87	http://dx.doi.org/10.6084/m9.figshare.1595889	assay metadata	ISA_BodyWeight.xlsx	figshare	doi:10.6084/m9.figshare.1595889_D89	http://dx.doi.org/10.6084/m9.figshare.1595889	3R4F	7	whole animal
Cess_3M_Organism	Body weight	921296-treat	Body_Weight_RawData.xlsx	figshare	doi:10.6084/m9.figshare.1595889_D87	http://dx.doi.org/10.6084/m9.figshare.1595889	assay metadata	ISA_BodyWeight.xlsx	figshare	doi:10.6084/m9.figshare.1595889_D89	http://dx.doi.org/10.6084/m9.figshare.1595889	Cess	3	whole animal
Sham_7M_Organism	Body weight	921297-treat	Body_Weight_RawData.xlsx	figshare	doi:10.6084/m9.figshare.1595889_D87	http://dx.doi.org/10.6084/m9.figshare.1595889	assay metadata	ISA_BodyWeight.xlsx	figshare	doi:10.6084/m9.figshare.1595889_D89	http://dx.doi.org/10.6084/m9.figshare.1595889	Sham	7	whole animal
Cess_3M_Organism	Body weight	921298-treat	Body_Weight_RawData.xlsx	figshare	doi:10.6084/m9.figshare.1595889_D87	http://dx.doi.org/10.6084/m9.figshare.1595889	assay metadata	ISA_BodyWeight.xlsx	figshare	doi:10.6084/m9.figshare.1595889_D89	http://dx.doi.org/10.6084/m9.figshare.1595889	Cess	3	whole animal
Sham_4M_Organism	Body weight	921299-treat	Body_Weight_RawData.xlsx	figshare	doi:10.6084/m9.figshare.1595889_D87	http://dx.doi.org/10.6084/m9.figshare.1595889	assay metadata	ISA_BodyWeight.xlsx	figshare	doi:10.6084/m9.figshare.1595889_D89	http://dx.doi.org/10.6084/m9.figshare.1595889	Sham	4	whole animal
Switch_7M_Organism	Body weight	921300-treat	Body_Weight_RawData.xlsx	figshare	doi:10.6084/m9.figshare.1595889_D87	http://dx.doi.org/10.6084/m9.figshare.1595889	assay metadata	ISA_BodyWeight.xlsx	figshare	doi:10.6084/m9.figshare.1595889_D89	http://dx.doi.org/10.6084/m9.figshare.1595889	Switch	7	whole animal
Sham_2M_Organism	Body weight	921301-treat	Body_Weight_RawData.xlsx	figshare	doi:10.6084/m9.figshare.1595889_D87	http://dx.doi.org/10.6084/m9.figshare.1595889	assay metadata	ISA_BodyWeight.xlsx	figshare	doi:10.6084/m9.figshare.1595889_D89	http://dx.doi.org/10.6084/m9.figshare.1595889	Sham	2	whole animal
pMRTP_1M_Organism	Body weight	921302-treat	Body_Weight_RawData.xlsx	figshare	doi:10.6084/m9.figshare.1595889_D87	http://dx.doi.org/10.6084/m9.figshare.1595889	assay metadata	ISA_BodyWeight.xlsx	figshare	doi:10.6084/m9.figshare.1595889_D89	http://dx.doi.org/10.6084/m9.figshare.1595889	pMRTP	1	whole animal
3R4F_7M_Organism	Body weight	921304-treat	Body_Weight_RawData.xlsx	figshare	doi:10.6084/m9.figshare.1595889_D87	http://dx.doi.org/10.6084/m9.figshare.1595889	assay metadata	ISA_BodyWeight.xlsx	figshare	doi:10.6084/m9.figshare.1595889_D89	http://dx.doi.org/10.6084/m9.figshare.1595889	3R4F	7	whole animal
Sham_4M_Organism	Body weight	921305-treat	Body_Weight_RawData.xlsx	figshare	doi:10.6084/m9.figshare.1595889_D87	http://dx.doi.org/10.6084/m9.figshare.1595889	assay metadata	ISA_BodyWeight.xlsx	figshare	doi:10.6084/m9.figshare.1595889_D89	http://dx.doi.org/10.6084/m9.figshare.1595889	Sham	4	whole animal
Sham_1M_Organism	Body weight	921306-treat	Body_Weight_RawData.xlsx	figshare	doi:10.6084/m9.figshare.1595889_D87	http://dx.doi.org/10.6084/m9.figshare.1595889	assay metadata	ISA_BodyWeight.xlsx	figshare	doi:10.6084/m9.figshare.1595889_D89	http://dx.doi.org/10.6084/m9.figshare.1595889	Sham	1	whole animal
Sham_4M_Organism	Body weight	921307-treat	Body_Weight_RawData.xlsx	figshare	doi:10.6084/m9.figshare.1595889_D87	http://dx.doi.org/10.6084/m9.figshare.1595889	assay metadata	ISA_BodyWeight.xlsx	figshare	doi:10.6084/m9.figshare.1595889_D89	http://dx.doi.org/10.6084/m9.figshare.1595889	Sham	4	whole animal
Switch_7M_Organism	Body weight	921308-treat	Body_Weight_RawData.xlsx	figshare	doi:10.6084/m9.figshare.1595889_D87	http://dx.doi.org/10.6084/m9.figshare.1595889	assay metadata	ISA_BodyWeight.xlsx	figshare	doi:10.6084/m9.figshare.1595889_D89	http://dx.doi.org/10.6084/m9.figshare.1595889	Switch	7	whole animal
pMRTP_4M_Organism	Body weight	921309-treat	Body_Weight_RawData.xlsx	figshare	doi:10.6084/m9.figshare.1595889_D87	http://dx.doi.org/10.6084/m9.figshare.1595889	assay metadata	ISA_BodyWeight.xlsx	figshare	doi:10.6084/m9.figshare.1595889_D89	http://dx.doi.org/10.6084/m9.figshare.1595889	pMRTP	4	whole animal
Sham_7M_Organism	Body weight	921312-treat	Body_Weight_RawData.xlsx	figshare	doi:10.6084/m9.figshare.1595889_D87	http://dx.doi.org/10.6084/m9.figshare.1595889	assay metadata	ISA_BodyWeight.xlsx	figshare	doi:10.6084/m9.figshare.1595889_D89	http://dx.doi.org/10.6084/m9.figshare.1595889	Sham	7	whole animal
3R4F_5M_Organism	Body weight	921313-treat	Body_Weight_RawData.xlsx	figshare	doi:10.6084/m9.figshare.1595889_D87	http://dx.doi.org/10.6084/m9.figshare.1595889	assay metadata	ISA_BodyWeight.xlsx	figshare	doi:10.6084/m9.figshare.1595889_D89	http://dx.doi.org/10.6084/m9.figshare.1595889	3R4F	5	whole animal
3R4F_4M_Organism	Body weight	921314-treat	Body_Weight_RawData.xlsx	figshare	doi:10.6084/m9.figshare.1595889_D87	http://dx.doi.org/10.6084/m9.figshare.1595889	assay metadata	ISA_BodyWeight.xlsx	figshare	doi:10.6084/m9.figshare.1595889_D89	http://dx.doi.org/10.6084/m9.figshare.1595889	3R4F	4	whole animal
Cess_3M_Organism	Body weight	921315-treat	Body_Weight_RawData.xlsx	figshare	doi:10.6084/m9.figshare.1595889_D87	http://dx.doi.org/10.6084/m9.figshare.1595889	assay metadata	ISA_BodyWeight.xlsx	figshare	doi:10.6084/m9.figshare.1595889_D89	http://dx.doi.org/10.6084/m9.figshare.1595889	Cess	3	whole animal
Sham_5M_Organism	Body weight	921316-treat	Body_Weight_RawData.xlsx	figshare	doi:10.6084/m9.figshare.1595889_D87	http://dx.doi.org/10.6084/m9.figshare.1595889	assay metadata	ISA_BodyWeight.xlsx	figshare	doi:10.6084/m9.figshare.1595889_D89	http://dx.doi.org/10.6084/m9.figshare.1595889	Sham	5	whole animal
3R4F_1M_Organism	Body weight	921317-treat	Body_Weight_RawData.xlsx	figshare	doi:10.6084/m9.figshare.1595889_D87	http://dx.doi.org/10.6084/m9.figshare.1595889	assay metadata	ISA_BodyWeight.xlsx	figshare	doi:10.6084/m9.figshare.1595889_D89	http://dx.doi.org/10.6084/m9.figshare.1595889	3R4F	1	whole animal
3R4F_7M_Organism	Body weight	921318-treat	Body_Weight_RawData.xlsx	figshare	doi:10.6084/m9.figshare.1595889_D87	http://dx.doi.org/10.6084/m9.figshare.1595889	assay metadata	ISA_BodyWeight.xlsx	figshare	doi:10.6084/m9.figshare.1595889_D89	http://dx.doi.org/10.6084/m9.figshare.1595889	3R4F	7	whole animal
Sham_2M_Organism	Body weight	921319-treat	Body_Weight_RawData.xlsx	figshare	doi:10.6084/m9.figshare.1595889_D87	http://dx.doi.org/10.6084/m9.figshare.1595889	assay metadata	ISA_BodyWeight.xlsx	figshare	doi:10.6084/m9.figshare.1595889_D89	http://dx.doi.org/10.6084/m9.figshare.1595889	Sham	2	whole animal
pMRTP_1M_Organism	Body weight	921320-treat	Body_Weight_RawData.xlsx	figshare	doi:10.6084/m9.figshare.1595889_D87	http://dx.doi.org/10.6084/m9.figshare.1595889	assay metadata	ISA_BodyWeight.xlsx	figshare	doi:10.6084/m9.figshare.1595889_D89	http://dx.doi.org/10.6084/m9.figshare.1595889	pMRTP	1	whole animal
pMRTP_3M_Organism	Body weight	921321-treat	Body_Weight_RawData.xlsx	figshare	doi:10.6084/m9.figshare.1595889_D87	http://dx.doi.org/10.6084/m9.figshare.1595889	assay metadata	ISA_BodyWeight.xlsx	figshare	doi:10.6084/m9.figshare.1595889_D89	http://dx.doi.org/10.6084/m9.figshare.1595889	pMRTP	3	whole animal
3R4F_4M_Organism	Body weight	921322-treat	Body_Weight_RawData.xlsx	figshare	doi:10.6084/m9.figshare.1595889_D87	http://dx.doi.org/10.6084/m9.figshare.1595889	assay metadata	ISA_BodyWeight.xlsx	figshare	doi:10.6084/m9.figshare.1595889_D89	http://dx.doi.org/10.6084/m9.figshare.1595889	3R4F	4	whole animal
3R4F_1M_Organism	Body weight	921323-treat	Body_Weight_RawData.xlsx	figshare	doi:10.6084/m9.figshare.1595889_D87	http://dx.doi.org/10.6084/m9.figshare.1595889	assay metadata	ISA_BodyWeight.xlsx	figshare	doi:10.6084/m9.figshare.1595889_D89	http://dx.doi.org/10.6084/m9.figshare.1595889	3R4F	1	whole animal
pMRTP_3M_Organism	Body weight	921324-treat	Body_Weight_RawData.xlsx	figshare	doi:10.6084/m9.figshare.1595889_D87	http://dx.doi.org/10.6084/m9.figshare.1595889	assay metadata	ISA_BodyWeight.xlsx	figshare	doi:10.6084/m9.figshare.1595889_D89	http://dx.doi.org/10.6084/m9.figshare.1595889	pMRTP	3	whole animal
3R4F_5M_Organism	Body weight	921325-treat	Body_Weight_RawData.xlsx	figshare	doi:10.6084/m9.figshare.1595889_D87	http://dx.doi.org/10.6084/m9.figshare.1595889	assay metadata	ISA_BodyWeight.xlsx	figshare	doi:10.6084/m9.figshare.1595889_D89	http://dx.doi.org/10.6084/m9.figshare.1595889	3R4F	5	whole animal
Cess_3M_Organism	Body weight	921326-treat	Body_Weight_RawData.xlsx	figshare	doi:10.6084/m9.figshare.1595889_D87	http://dx.doi.org/10.6084/m9.figshare.1595889	assay metadata	ISA_BodyWeight.xlsx	figshare	doi:10.6084/m9.figshare.1595889_D89	http://dx.doi.org/10.6084/m9.figshare.1595889	Cess	3	whole animal
