# Supplementary material for: Comprehensive systems biology analysis of a 7-month cigarette smoke inhalation study in C57BL/6 mice
Source: Sci Data. 2016 Jan 5;3:150077. doi: 10.1038/sdata.2015.77 (PMC4700839; doi:10.1038/sdata.2015.77)
Supplement: Supplementary file 3 [file sdata201577-isa1.zip › a_hematology_Hoeng.txt]

Sample Name	Protocol REF	Parameter Value[blood analyser instrument]	Assay Name	Raw Data File	Comment [Data Repository]	Comment [Data Record Accession]	Comment [Data Record URI]	Protocol REF	Derived Data File	Comment [Data Repository]	Comment [Data Record Accession]	Comment [Data Record URI]	Factor Value[exposure group]	Factor Value[exposure duration in months]	Factor Value[assayed tissue]
pMRTP_4M_Blood	Hematology	Sysmex XT 2000i	920007-Blood-extract	Hematology_RawData.xlsx	figshare	doi:10.6084/m9.figshare.1595889_D80	http://dx.doi.org/10.6084/m9.figshare.1595889	assay metadata	ISA_Hematology.xlsx	figshare	doi:10.6084/m9.figshare.1595889_D91	http://dx.doi.org/10.6084/m9.figshare.1595889	pMRTP	4	blood
pMRTP_3M_Blood	Hematology	Sysmex XT 2000i	920008-Blood-extract	Hematology_RawData.xlsx	figshare	doi:10.6084/m9.figshare.1595889_D80	http://dx.doi.org/10.6084/m9.figshare.1595889	assay metadata	ISA_Hematology.xlsx	figshare	doi:10.6084/m9.figshare.1595889_D91	http://dx.doi.org/10.6084/m9.figshare.1595889	pMRTP	3	blood
Cess_5M_Blood	Hematology	Sysmex XT 2000i	920020-Blood-extract	Hematology_RawData.xlsx	figshare	doi:10.6084/m9.figshare.1595889_D80	http://dx.doi.org/10.6084/m9.figshare.1595889	assay metadata	ISA_Hematology.xlsx	figshare	doi:10.6084/m9.figshare.1595889_D91	http://dx.doi.org/10.6084/m9.figshare.1595889	Cess	5	blood
pMRTP_4M_Blood	Hematology	Sysmex XT 2000i	920027-Blood-extract	Hematology_RawData.xlsx	figshare	doi:10.6084/m9.figshare.1595889_D80	http://dx.doi.org/10.6084/m9.figshare.1595889	assay metadata	ISA_Hematology.xlsx	figshare	doi:10.6084/m9.figshare.1595889_D91	http://dx.doi.org/10.6084/m9.figshare.1595889	pMRTP	4	blood
pMRTP_2M_Blood	Hematology	Sysmex XT 2000i	920031-Blood-extract	Hematology_RawData.xlsx	figshare	doi:10.6084/m9.figshare.1595889_D80	http://dx.doi.org/10.6084/m9.figshare.1595889	assay metadata	ISA_Hematology.xlsx	figshare	doi:10.6084/m9.figshare.1595889_D91	http://dx.doi.org/10.6084/m9.figshare.1595889	pMRTP	2	blood
pMRTP_5M_Blood	Hematology	Sysmex XT 2000i	920035-Blood-extract	Hematology_RawData.xlsx	figshare	doi:10.6084/m9.figshare.1595889_D80	http://dx.doi.org/10.6084/m9.figshare.1595889	assay metadata	ISA_Hematology.xlsx	figshare	doi:10.6084/m9.figshare.1595889_D91	http://dx.doi.org/10.6084/m9.figshare.1595889	pMRTP	5	blood
Sham_7M_Blood	Hematology	Sysmex XT 2000i	920040-Blood-extract	Hematology_RawData.xlsx	figshare	doi:10.6084/m9.figshare.1595889_D80	http://dx.doi.org/10.6084/m9.figshare.1595889	assay metadata	ISA_Hematology.xlsx	figshare	doi:10.6084/m9.figshare.1595889_D91	http://dx.doi.org/10.6084/m9.figshare.1595889	Sham	7	blood
Switch_3M_Blood	Hematology	Sysmex XT 2000i	920046-Blood-extract	Hematology_RawData.xlsx	figshare	doi:10.6084/m9.figshare.1595889_D80	http://dx.doi.org/10.6084/m9.figshare.1595889	assay metadata	ISA_Hematology.xlsx	figshare	doi:10.6084/m9.figshare.1595889_D91	http://dx.doi.org/10.6084/m9.figshare.1595889	Switch	3	blood
3R4F_1M_Blood	Hematology	Sysmex XT 2000i	920047-Blood-extract	Hematology_RawData.xlsx	figshare	doi:10.6084/m9.figshare.1595889_D80	http://dx.doi.org/10.6084/m9.figshare.1595889	assay metadata	ISA_Hematology.xlsx	figshare	doi:10.6084/m9.figshare.1595889_D91	http://dx.doi.org/10.6084/m9.figshare.1595889	3R4F	1	blood
Sham_3M_Blood	Hematology	Sysmex XT 2000i	920050-Blood-extract	Hematology_RawData.xlsx	figshare	doi:10.6084/m9.figshare.1595889_D80	http://dx.doi.org/10.6084/m9.figshare.1595889	assay metadata	ISA_Hematology.xlsx	figshare	doi:10.6084/m9.figshare.1595889_D91	http://dx.doi.org/10.6084/m9.figshare.1595889	Sham	3	blood
Switch_3M_Blood	Hematology	Sysmex XT 2000i	920052-Blood-extract	Hematology_RawData.xlsx	figshare	doi:10.6084/m9.figshare.1595889_D80	http://dx.doi.org/10.6084/m9.figshare.1595889	assay metadata	ISA_Hematology.xlsx	figshare	doi:10.6084/m9.figshare.1595889_D91	http://dx.doi.org/10.6084/m9.figshare.1595889	Switch	3	blood
Sham_4M_Blood	Hematology	Sysmex XT 2000i	920071-Blood-extract	Hematology_RawData.xlsx	figshare	doi:10.6084/m9.figshare.1595889_D80	http://dx.doi.org/10.6084/m9.figshare.1595889	assay metadata	ISA_Hematology.xlsx	figshare	doi:10.6084/m9.figshare.1595889_D91	http://dx.doi.org/10.6084/m9.figshare.1595889	Sham	4	blood
pMRTP_5M_Blood	Hematology	Sysmex XT 2000i	920096-Blood-extract	Hematology_RawData.xlsx	figshare	doi:10.6084/m9.figshare.1595889_D80	http://dx.doi.org/10.6084/m9.figshare.1595889	assay metadata	ISA_Hematology.xlsx	figshare	doi:10.6084/m9.figshare.1595889_D91	http://dx.doi.org/10.6084/m9.figshare.1595889	pMRTP	5	blood
Sham_4M_Blood	Hematology	Sysmex XT 2000i	920097-Blood-extract	Hematology_RawData.xlsx	figshare	doi:10.6084/m9.figshare.1595889_D80	http://dx.doi.org/10.6084/m9.figshare.1595889	assay metadata	ISA_Hematology.xlsx	figshare	doi:10.6084/m9.figshare.1595889_D91	http://dx.doi.org/10.6084/m9.figshare.1595889	Sham	4	blood
3R4F_5M_Blood	Hematology	Sysmex XT 2000i	920101-Blood-extract	Hematology_RawData.xlsx	figshare	doi:10.6084/m9.figshare.1595889_D80	http://dx.doi.org/10.6084/m9.figshare.1595889	assay metadata	ISA_Hematology.xlsx	figshare	doi:10.6084/m9.figshare.1595889_D91	http://dx.doi.org/10.6084/m9.figshare.1595889	3R4F	5	blood
Sham_7M_Blood	Hematology	Sysmex XT 2000i	920103-Blood-extract	Hematology_RawData.xlsx	figshare	doi:10.6084/m9.figshare.1595889_D80	http://dx.doi.org/10.6084/m9.figshare.1595889	assay metadata	ISA_Hematology.xlsx	figshare	doi:10.6084/m9.figshare.1595889_D91	http://dx.doi.org/10.6084/m9.figshare.1595889	Sham	7	blood
3R4F_7M_Blood	Hematology	Sysmex XT 2000i	920109-Blood-extract	Hematology_RawData.xlsx	figshare	doi:10.6084/m9.figshare.1595889_D80	http://dx.doi.org/10.6084/m9.figshare.1595889	assay metadata	ISA_Hematology.xlsx	figshare	doi:10.6084/m9.figshare.1595889_D91	http://dx.doi.org/10.6084/m9.figshare.1595889	3R4F	7	blood
Sham_2M_Blood	Hematology	Sysmex XT 2000i	920110-Blood-extract	Hematology_RawData.xlsx	figshare	doi:10.6084/m9.figshare.1595889_D80	http://dx.doi.org/10.6084/m9.figshare.1595889	assay metadata	ISA_Hematology.xlsx	figshare	doi:10.6084/m9.figshare.1595889_D91	http://dx.doi.org/10.6084/m9.figshare.1595889	Sham	2	blood
pMRTP_1M_Blood	Hematology	Sysmex XT 2000i	920111-Blood-extract	Hematology_RawData.xlsx	figshare	doi:10.6084/m9.figshare.1595889_D80	http://dx.doi.org/10.6084/m9.figshare.1595889	assay metadata	ISA_Hematology.xlsx	figshare	doi:10.6084/m9.figshare.1595889_D91	http://dx.doi.org/10.6084/m9.figshare.1595889	pMRTP	1	blood
Switch_3M_Blood	Hematology	Sysmex XT 2000i	920115-Blood-extract	Hematology_RawData.xlsx	figshare	doi:10.6084/m9.figshare.1595889_D80	http://dx.doi.org/10.6084/m9.figshare.1595889	assay metadata	ISA_Hematology.xlsx	figshare	doi:10.6084/m9.figshare.1595889_D91	http://dx.doi.org/10.6084/m9.figshare.1595889	Switch	3	blood
3R4F_5M_Blood	Hematology	Sysmex XT 2000i	920124-Blood-extract	Hematology_RawData.xlsx	figshare	doi:10.6084/m9.figshare.1595889_D80	http://dx.doi.org/10.6084/m9.figshare.1595889	assay metadata	ISA_Hematology.xlsx	figshare	doi:10.6084/m9.figshare.1595889_D91	http://dx.doi.org/10.6084/m9.figshare.1595889	3R4F	5	blood
Sham_5M_Blood	Hematology	Sysmex XT 2000i	920126-Blood-extract	Hematology_RawData.xlsx	figshare	doi:10.6084/m9.figshare.1595889_D80	http://dx.doi.org/10.6084/m9.figshare.1595889	assay metadata	ISA_Hematology.xlsx	figshare	doi:10.6084/m9.figshare.1595889_D91	http://dx.doi.org/10.6084/m9.figshare.1595889	Sham	5	blood
pMRTP_7M_Blood	Hematology	Sysmex XT 2000i	920128-Blood-extract	Hematology_RawData.xlsx	figshare	doi:10.6084/m9.figshare.1595889_D80	http://dx.doi.org/10.6084/m9.figshare.1595889	assay metadata	ISA_Hematology.xlsx	figshare	doi:10.6084/m9.figshare.1595889_D91	http://dx.doi.org/10.6084/m9.figshare.1595889	pMRTP	7	blood
Sham_4M_Blood	Hematology	Sysmex XT 2000i	920140-Blood-extract	Hematology_RawData.xlsx	figshare	doi:10.6084/m9.figshare.1595889_D80	http://dx.doi.org/10.6084/m9.figshare.1595889	assay metadata	ISA_Hematology.xlsx	figshare	doi:10.6084/m9.figshare.1595889_D91	http://dx.doi.org/10.6084/m9.figshare.1595889	Sham	4	blood
Sham_4M_Blood	Hematology	Sysmex XT 2000i	920150-Blood-extract	Hematology_RawData.xlsx	figshare	doi:10.6084/m9.figshare.1595889_D80	http://dx.doi.org/10.6084/m9.figshare.1595889	assay metadata	ISA_Hematology.xlsx	figshare	doi:10.6084/m9.figshare.1595889_D91	http://dx.doi.org/10.6084/m9.figshare.1595889	Sham	4	blood
pMRTP_4M_Blood	Hematology	Sysmex XT 2000i	920152-Blood-extract	Hematology_RawData.xlsx	figshare	doi:10.6084/m9.figshare.1595889_D80	http://dx.doi.org/10.6084/m9.figshare.1595889	assay metadata	ISA_Hematology.xlsx	figshare	doi:10.6084/m9.figshare.1595889_D91	http://dx.doi.org/10.6084/m9.figshare.1595889	pMRTP	4	blood
Sham_7M_Blood	Hematology	Sysmex XT 2000i	920157-Blood-extract	Hematology_RawData.xlsx	figshare	doi:10.6084/m9.figshare.1595889_D80	http://dx.doi.org/10.6084/m9.figshare.1595889	assay metadata	ISA_Hematology.xlsx	figshare	doi:10.6084/m9.figshare.1595889_D91	http://dx.doi.org/10.6084/m9.figshare.1595889	Sham	7	blood
3R4F_1M_Blood	Hematology	Sysmex XT 2000i	920161-Blood-extract	Hematology_RawData.xlsx	figshare	doi:10.6084/m9.figshare.1595889_D80	http://dx.doi.org/10.6084/m9.figshare.1595889	assay metadata	ISA_Hematology.xlsx	figshare	doi:10.6084/m9.figshare.1595889_D91	http://dx.doi.org/10.6084/m9.figshare.1595889	3R4F	1	blood
Sham_4M_Blood	Hematology	Sysmex XT 2000i	920166-Blood-extract	Hematology_RawData.xlsx	figshare	doi:10.6084/m9.figshare.1595889_D80	http://dx.doi.org/10.6084/m9.figshare.1595889	assay metadata	ISA_Hematology.xlsx	figshare	doi:10.6084/m9.figshare.1595889_D91	http://dx.doi.org/10.6084/m9.figshare.1595889	Sham	4	blood
Switch_7M_Blood	Hematology	Sysmex XT 2000i	920175-Blood-extract	Hematology_RawData.xlsx	figshare	doi:10.6084/m9.figshare.1595889_D80	http://dx.doi.org/10.6084/m9.figshare.1595889	assay metadata	ISA_Hematology.xlsx	figshare	doi:10.6084/m9.figshare.1595889_D91	http://dx.doi.org/10.6084/m9.figshare.1595889	Switch	7	blood
Cess_7M_Blood	Hematology	Sysmex XT 2000i	920179-Blood-extract	Hematology_RawData.xlsx	figshare	doi:10.6084/m9.figshare.1595889_D80	http://dx.doi.org/10.6084/m9.figshare.1595889	assay metadata	ISA_Hematology.xlsx	figshare	doi:10.6084/m9.figshare.1595889_D91	http://dx.doi.org/10.6084/m9.figshare.1595889	Cess	7	blood
pMRTP_2M_Blood	Hematology	Sysmex XT 2000i	920180-Blood-extract	Hematology_RawData.xlsx	figshare	doi:10.6084/m9.figshare.1595889_D80	http://dx.doi.org/10.6084/m9.figshare.1595889	assay metadata	ISA_Hematology.xlsx	figshare	doi:10.6084/m9.figshare.1595889_D91	http://dx.doi.org/10.6084/m9.figshare.1595889	pMRTP	2	blood
Switch_7M_Blood	Hematology	Sysmex XT 2000i	920185-Blood-extract	Hematology_RawData.xlsx	figshare	doi:10.6084/m9.figshare.1595889_D80	http://dx.doi.org/10.6084/m9.figshare.1595889	assay metadata	ISA_Hematology.xlsx	figshare	doi:10.6084/m9.figshare.1595889_D91	http://dx.doi.org/10.6084/m9.figshare.1595889	Switch	7	blood
3R4F_5M_Blood	Hematology	Sysmex XT 2000i	920192-Blood-extract	Hematology_RawData.xlsx	figshare	doi:10.6084/m9.figshare.1595889_D80	http://dx.doi.org/10.6084/m9.figshare.1595889	assay metadata	ISA_Hematology.xlsx	figshare	doi:10.6084/m9.figshare.1595889_D91	http://dx.doi.org/10.6084/m9.figshare.1595889	3R4F	5	blood
Sham_7M_Blood	Hematology	Sysmex XT 2000i	920204-Blood-extract	Hematology_RawData.xlsx	figshare	doi:10.6084/m9.figshare.1595889_D80	http://dx.doi.org/10.6084/m9.figshare.1595889	assay metadata	ISA_Hematology.xlsx	figshare	doi:10.6084/m9.figshare.1595889_D91	http://dx.doi.org/10.6084/m9.figshare.1595889	Sham	7	blood
Sham_1M_Blood	Hematology	Sysmex XT 2000i	920206-Blood-extract	Hematology_RawData.xlsx	figshare	doi:10.6084/m9.figshare.1595889_D80	http://dx.doi.org/10.6084/m9.figshare.1595889	assay metadata	ISA_Hematology.xlsx	figshare	doi:10.6084/m9.figshare.1595889_D91	http://dx.doi.org/10.6084/m9.figshare.1595889	Sham	1	blood
3R4F_5M_Blood	Hematology	Sysmex XT 2000i	920211-Blood-extract	Hematology_RawData.xlsx	figshare	doi:10.6084/m9.figshare.1595889_D80	http://dx.doi.org/10.6084/m9.figshare.1595889	assay metadata	ISA_Hematology.xlsx	figshare	doi:10.6084/m9.figshare.1595889_D91	http://dx.doi.org/10.6084/m9.figshare.1595889	3R4F	5	blood
3R4F_3M_Blood	Hematology	Sysmex XT 2000i	920216-Blood-extract	Hematology_RawData.xlsx	figshare	doi:10.6084/m9.figshare.1595889_D80	http://dx.doi.org/10.6084/m9.figshare.1595889	assay metadata	ISA_Hematology.xlsx	figshare	doi:10.6084/m9.figshare.1595889_D91	http://dx.doi.org/10.6084/m9.figshare.1595889	3R4F	3	blood
Sham_5M_Blood	Hematology	Sysmex XT 2000i	920221-Blood-extract	Hematology_RawData.xlsx	figshare	doi:10.6084/m9.figshare.1595889_D80	http://dx.doi.org/10.6084/m9.figshare.1595889	assay metadata	ISA_Hematology.xlsx	figshare	doi:10.6084/m9.figshare.1595889_D91	http://dx.doi.org/10.6084/m9.figshare.1595889	Sham	5	blood
3R4F_2M_Blood	Hematology	Sysmex XT 2000i	920229-Blood-extract	Hematology_RawData.xlsx	figshare	doi:10.6084/m9.figshare.1595889_D80	http://dx.doi.org/10.6084/m9.figshare.1595889	assay metadata	ISA_Hematology.xlsx	figshare	doi:10.6084/m9.figshare.1595889_D91	http://dx.doi.org/10.6084/m9.figshare.1595889	3R4F	2	blood
Cess_7M_Blood	Hematology	Sysmex XT 2000i	920230-Blood-extract	Hematology_RawData.xlsx	figshare	doi:10.6084/m9.figshare.1595889_D80	http://dx.doi.org/10.6084/m9.figshare.1595889	assay metadata	ISA_Hematology.xlsx	figshare	doi:10.6084/m9.figshare.1595889_D91	http://dx.doi.org/10.6084/m9.figshare.1595889	Cess	7	blood
pMRTP_7M_Blood	Hematology	Sysmex XT 2000i	920232-Blood-extract	Hematology_RawData.xlsx	figshare	doi:10.6084/m9.figshare.1595889_D80	http://dx.doi.org/10.6084/m9.figshare.1595889	assay metadata	ISA_Hematology.xlsx	figshare	doi:10.6084/m9.figshare.1595889_D91	http://dx.doi.org/10.6084/m9.figshare.1595889	pMRTP	7	blood
3R4F_4M_Blood	Hematology	Sysmex XT 2000i	920237-Blood-extract	Hematology_RawData.xlsx	figshare	doi:10.6084/m9.figshare.1595889_D80	http://dx.doi.org/10.6084/m9.figshare.1595889	assay metadata	ISA_Hematology.xlsx	figshare	doi:10.6084/m9.figshare.1595889_D91	http://dx.doi.org/10.6084/m9.figshare.1595889	3R4F	4	blood
pMRTP_3M_Blood	Hematology	Sysmex XT 2000i	920241-Blood-extract	Hematology_RawData.xlsx	figshare	doi:10.6084/m9.figshare.1595889_D80	http://dx.doi.org/10.6084/m9.figshare.1595889	assay metadata	ISA_Hematology.xlsx	figshare	doi:10.6084/m9.figshare.1595889_D91	http://dx.doi.org/10.6084/m9.figshare.1595889	pMRTP	3	blood
3R4F_4M_Blood	Hematology	Sysmex XT 2000i	920245-Blood-extract	Hematology_RawData.xlsx	figshare	doi:10.6084/m9.figshare.1595889_D80	http://dx.doi.org/10.6084/m9.figshare.1595889	assay metadata	ISA_Hematology.xlsx	figshare	doi:10.6084/m9.figshare.1595889_D91	http://dx.doi.org/10.6084/m9.figshare.1595889	3R4F	4	blood
Sham_7M_Blood	Hematology	Sysmex XT 2000i	920250-Blood-extract	Hematology_RawData.xlsx	figshare	doi:10.6084/m9.figshare.1595889_D80	http://dx.doi.org/10.6084/m9.figshare.1595889	assay metadata	ISA_Hematology.xlsx	figshare	doi:10.6084/m9.figshare.1595889_D91	http://dx.doi.org/10.6084/m9.figshare.1595889	Sham	7	blood
Sham_5M_Blood	Hematology	Sysmex XT 2000i	920253-Blood-extract	Hematology_RawData.xlsx	figshare	doi:10.6084/m9.figshare.1595889_D80	http://dx.doi.org/10.6084/m9.figshare.1595889	assay metadata	ISA_Hematology.xlsx	figshare	doi:10.6084/m9.figshare.1595889_D91	http://dx.doi.org/10.6084/m9.figshare.1595889	Sham	5	blood
Cess_3M_Blood	Hematology	Sysmex XT 2000i	920264-Blood-extract	Hematology_RawData.xlsx	figshare	doi:10.6084/m9.figshare.1595889_D80	http://dx.doi.org/10.6084/m9.figshare.1595889	assay metadata	ISA_Hematology.xlsx	figshare	doi:10.6084/m9.figshare.1595889_D91	http://dx.doi.org/10.6084/m9.figshare.1595889	Cess	3	blood
3R4F_2M_Blood	Hematology	Sysmex XT 2000i	920265-Blood-extract	Hematology_RawData.xlsx	figshare	doi:10.6084/m9.figshare.1595889_D80	http://dx.doi.org/10.6084/m9.figshare.1595889	assay metadata	ISA_Hematology.xlsx	figshare	doi:10.6084/m9.figshare.1595889_D91	http://dx.doi.org/10.6084/m9.figshare.1595889	3R4F	2	blood
3R4F_7M_Blood	Hematology	Sysmex XT 2000i	920275-Blood-extract	Hematology_RawData.xlsx	figshare	doi:10.6084/m9.figshare.1595889_D80	http://dx.doi.org/10.6084/m9.figshare.1595889	assay metadata	ISA_Hematology.xlsx	figshare	doi:10.6084/m9.figshare.1595889_D91	http://dx.doi.org/10.6084/m9.figshare.1595889	3R4F	7	blood
Sham_4M_Blood	Hematology	Sysmex XT 2000i	920276-Blood-extract	Hematology_RawData.xlsx	figshare	doi:10.6084/m9.figshare.1595889_D80	http://dx.doi.org/10.6084/m9.figshare.1595889	assay metadata	ISA_Hematology.xlsx	figshare	doi:10.6084/m9.figshare.1595889_D91	http://dx.doi.org/10.6084/m9.figshare.1595889	Sham	4	blood
3R4F_2M_Blood	Hematology	Sysmex XT 2000i	920281-Blood-extract	Hematology_RawData.xlsx	figshare	doi:10.6084/m9.figshare.1595889_D80	http://dx.doi.org/10.6084/m9.figshare.1595889	assay metadata	ISA_Hematology.xlsx	figshare	doi:10.6084/m9.figshare.1595889_D91	http://dx.doi.org/10.6084/m9.figshare.1595889	3R4F	2	blood
pMRTP_4M_Blood	Hematology	Sysmex XT 2000i	920282-Blood-extract	Hematology_RawData.xlsx	figshare	doi:10.6084/m9.figshare.1595889_D80	http://dx.doi.org/10.6084/m9.figshare.1595889	assay metadata	ISA_Hematology.xlsx	figshare	doi:10.6084/m9.figshare.1595889_D91	http://dx.doi.org/10.6084/m9.figshare.1595889	pMRTP	4	blood
pMRTP_4M_Blood	Hematology	Sysmex XT 2000i	920287-Blood-extract	Hematology_RawData.xlsx	figshare	doi:10.6084/m9.figshare.1595889_D80	http://dx.doi.org/10.6084/m9.figshare.1595889	assay metadata	ISA_Hematology.xlsx	figshare	doi:10.6084/m9.figshare.1595889_D91	http://dx.doi.org/10.6084/m9.figshare.1595889	pMRTP	4	blood
3R4F_4M_Blood	Hematology	Sysmex XT 2000i	920290-Blood-extract	Hematology_RawData.xlsx	figshare	doi:10.6084/m9.figshare.1595889_D80	http://dx.doi.org/10.6084/m9.figshare.1595889	assay metadata	ISA_Hematology.xlsx	figshare	doi:10.6084/m9.figshare.1595889_D91	http://dx.doi.org/10.6084/m9.figshare.1595889	3R4F	4	blood
Cess_5M_Blood	Hematology	Sysmex XT 2000i	920293-Blood-extract	Hematology_RawData.xlsx	figshare	doi:10.6084/m9.figshare.1595889_D80	http://dx.doi.org/10.6084/m9.figshare.1595889	assay metadata	ISA_Hematology.xlsx	figshare	doi:10.6084/m9.figshare.1595889_D91	http://dx.doi.org/10.6084/m9.figshare.1595889	Cess	5	blood
3R4F_2M_Blood	Hematology	Sysmex XT 2000i	920297-Blood-extract	Hematology_RawData.xlsx	figshare	doi:10.6084/m9.figshare.1595889_D80	http://dx.doi.org/10.6084/m9.figshare.1595889	assay metadata	ISA_Hematology.xlsx	figshare	doi:10.6084/m9.figshare.1595889_D91	http://dx.doi.org/10.6084/m9.figshare.1595889	3R4F	2	blood
Switch_3M_Blood	Hematology	Sysmex XT 2000i	920302-Blood-extract	Hematology_RawData.xlsx	figshare	doi:10.6084/m9.figshare.1595889_D80	http://dx.doi.org/10.6084/m9.figshare.1595889	assay metadata	ISA_Hematology.xlsx	figshare	doi:10.6084/m9.figshare.1595889_D91	http://dx.doi.org/10.6084/m9.figshare.1595889	Switch	3	blood
Sham_5M_Blood	Hematology	Sysmex XT 2000i	920308-Blood-extract	Hematology_RawData.xlsx	figshare	doi:10.6084/m9.figshare.1595889_D80	http://dx.doi.org/10.6084/m9.figshare.1595889	assay metadata	ISA_Hematology.xlsx	figshare	doi:10.6084/m9.figshare.1595889_D91	http://dx.doi.org/10.6084/m9.figshare.1595889	Sham	5	blood
Sham_5M_Blood	Hematology	Sysmex XT 2000i	920313-Blood-extract	Hematology_RawData.xlsx	figshare	doi:10.6084/m9.figshare.1595889_D80	http://dx.doi.org/10.6084/m9.figshare.1595889	assay metadata	ISA_Hematology.xlsx	figshare	doi:10.6084/m9.figshare.1595889_D91	http://dx.doi.org/10.6084/m9.figshare.1595889	Sham	5	blood
3R4F_1M_Blood	Hematology	Sysmex XT 2000i	920315-Blood-extract	Hematology_RawData.xlsx	figshare	doi:10.6084/m9.figshare.1595889_D80	http://dx.doi.org/10.6084/m9.figshare.1595889	assay metadata	ISA_Hematology.xlsx	figshare	doi:10.6084/m9.figshare.1595889_D91	http://dx.doi.org/10.6084/m9.figshare.1595889	3R4F	1	blood
pMRTP_4M_Blood	Hematology	Sysmex XT 2000i	920318-Blood-extract	Hematology_RawData.xlsx	figshare	doi:10.6084/m9.figshare.1595889_D80	http://dx.doi.org/10.6084/m9.figshare.1595889	assay metadata	ISA_Hematology.xlsx	figshare	doi:10.6084/m9.figshare.1595889_D91	http://dx.doi.org/10.6084/m9.figshare.1595889	pMRTP	4	blood
3R4F_4M_Blood	Hematology	Sysmex XT 2000i	920320-Blood-extract	Hematology_RawData.xlsx	figshare	doi:10.6084/m9.figshare.1595889_D80	http://dx.doi.org/10.6084/m9.figshare.1595889	assay metadata	ISA_Hematology.xlsx	figshare	doi:10.6084/m9.figshare.1595889_D91	http://dx.doi.org/10.6084/m9.figshare.1595889	3R4F	4	blood
Sham_2M_Blood	Hematology	Sysmex XT 2000i	920323-Blood-extract	Hematology_RawData.xlsx	figshare	doi:10.6084/m9.figshare.1595889_D80	http://dx.doi.org/10.6084/m9.figshare.1595889	assay metadata	ISA_Hematology.xlsx	figshare	doi:10.6084/m9.figshare.1595889_D91	http://dx.doi.org/10.6084/m9.figshare.1595889	Sham	2	blood
3R4F_2M_Blood	Hematology	Sysmex XT 2000i	920329-Blood-extract	Hematology_RawData.xlsx	figshare	doi:10.6084/m9.figshare.1595889_D80	http://dx.doi.org/10.6084/m9.figshare.1595889	assay metadata	ISA_Hematology.xlsx	figshare	doi:10.6084/m9.figshare.1595889_D91	http://dx.doi.org/10.6084/m9.figshare.1595889	3R4F	2	blood
pMRTP_5M_Blood	Hematology	Sysmex XT 2000i	920335-Blood-extract	Hematology_RawData.xlsx	figshare	doi:10.6084/m9.figshare.1595889_D80	http://dx.doi.org/10.6084/m9.figshare.1595889	assay metadata	ISA_Hematology.xlsx	figshare	doi:10.6084/m9.figshare.1595889_D91	http://dx.doi.org/10.6084/m9.figshare.1595889	pMRTP	5	blood
Switch_7M_Blood	Hematology	Sysmex XT 2000i	920339-Blood-extract	Hematology_RawData.xlsx	figshare	doi:10.6084/m9.figshare.1595889_D80	http://dx.doi.org/10.6084/m9.figshare.1595889	assay metadata	ISA_Hematology.xlsx	figshare	doi:10.6084/m9.figshare.1595889_D91	http://dx.doi.org/10.6084/m9.figshare.1595889	Switch	7	blood
Cess_5M_Blood	Hematology	Sysmex XT 2000i	920342-Blood-extract	Hematology_RawData.xlsx	figshare	doi:10.6084/m9.figshare.1595889_D80	http://dx.doi.org/10.6084/m9.figshare.1595889	assay metadata	ISA_Hematology.xlsx	figshare	doi:10.6084/m9.figshare.1595889_D91	http://dx.doi.org/10.6084/m9.figshare.1595889	Cess	5	blood
pMRTP_1M_Blood	Hematology	Sysmex XT 2000i	920343-Blood-extract	Hematology_RawData.xlsx	figshare	doi:10.6084/m9.figshare.1595889_D80	http://dx.doi.org/10.6084/m9.figshare.1595889	assay metadata	ISA_Hematology.xlsx	figshare	doi:10.6084/m9.figshare.1595889_D91	http://dx.doi.org/10.6084/m9.figshare.1595889	pMRTP	1	blood
Switch_3M_Blood	Hematology	Sysmex XT 2000i	920346-Blood-extract	Hematology_RawData.xlsx	figshare	doi:10.6084/m9.figshare.1595889_D80	http://dx.doi.org/10.6084/m9.figshare.1595889	assay metadata	ISA_Hematology.xlsx	figshare	doi:10.6084/m9.figshare.1595889_D91	http://dx.doi.org/10.6084/m9.figshare.1595889	Switch	3	blood
Sham_1M_Blood	Hematology	Sysmex XT 2000i	920350-Blood-extract	Hematology_RawData.xlsx	figshare	doi:10.6084/m9.figshare.1595889_D80	http://dx.doi.org/10.6084/m9.figshare.1595889	assay metadata	ISA_Hematology.xlsx	figshare	doi:10.6084/m9.figshare.1595889_D91	http://dx.doi.org/10.6084/m9.figshare.1595889	Sham	1	blood
Sham_7M_Blood	Hematology	Sysmex XT 2000i	920360-Blood-extract	Hematology_RawData.xlsx	figshare	doi:10.6084/m9.figshare.1595889_D80	http://dx.doi.org/10.6084/m9.figshare.1595889	assay metadata	ISA_Hematology.xlsx	figshare	doi:10.6084/m9.figshare.1595889_D91	http://dx.doi.org/10.6084/m9.figshare.1595889	Sham	7	blood
pMRTP_1M_Blood	Hematology	Sysmex XT 2000i	920364-Blood-extract	Hematology_RawData.xlsx	figshare	doi:10.6084/m9.figshare.1595889_D80	http://dx.doi.org/10.6084/m9.figshare.1595889	assay metadata	ISA_Hematology.xlsx	figshare	doi:10.6084/m9.figshare.1595889_D91	http://dx.doi.org/10.6084/m9.figshare.1595889	pMRTP	1	blood
Sham_3M_Blood	Hematology	Sysmex XT 2000i	920375-Blood-extract	Hematology_RawData.xlsx	figshare	doi:10.6084/m9.figshare.1595889_D80	http://dx.doi.org/10.6084/m9.figshare.1595889	assay metadata	ISA_Hematology.xlsx	figshare	doi:10.6084/m9.figshare.1595889_D91	http://dx.doi.org/10.6084/m9.figshare.1595889	Sham	3	blood
Sham_2M_Blood	Hematology	Sysmex XT 2000i	920377-Blood-extract	Hematology_RawData.xlsx	figshare	doi:10.6084/m9.figshare.1595889_D80	http://dx.doi.org/10.6084/m9.figshare.1595889	assay metadata	ISA_Hematology.xlsx	figshare	doi:10.6084/m9.figshare.1595889_D91	http://dx.doi.org/10.6084/m9.figshare.1595889	Sham	2	blood
3R4F_7M_Blood	Hematology	Sysmex XT 2000i	920383-Blood-extract	Hematology_RawData.xlsx	figshare	doi:10.6084/m9.figshare.1595889_D80	http://dx.doi.org/10.6084/m9.figshare.1595889	assay metadata	ISA_Hematology.xlsx	figshare	doi:10.6084/m9.figshare.1595889_D91	http://dx.doi.org/10.6084/m9.figshare.1595889	3R4F	7	blood
Cess_7M_Blood	Hematology	Sysmex XT 2000i	920386-Blood-extract	Hematology_RawData.xlsx	figshare	doi:10.6084/m9.figshare.1595889_D80	http://dx.doi.org/10.6084/m9.figshare.1595889	assay metadata	ISA_Hematology.xlsx	figshare	doi:10.6084/m9.figshare.1595889_D91	http://dx.doi.org/10.6084/m9.figshare.1595889	Cess	7	blood
pMRTP_7M_Blood	Hematology	Sysmex XT 2000i	920393-Blood-extract	Hematology_RawData.xlsx	figshare	doi:10.6084/m9.figshare.1595889_D80	http://dx.doi.org/10.6084/m9.figshare.1595889	assay metadata	ISA_Hematology.xlsx	figshare	doi:10.6084/m9.figshare.1595889_D91	http://dx.doi.org/10.6084/m9.figshare.1595889	pMRTP	7	blood
Cess_3M_Blood	Hematology	Sysmex XT 2000i	920404-Blood-extract	Hematology_RawData.xlsx	figshare	doi:10.6084/m9.figshare.1595889_D80	http://dx.doi.org/10.6084/m9.figshare.1595889	assay metadata	ISA_Hematology.xlsx	figshare	doi:10.6084/m9.figshare.1595889_D91	http://dx.doi.org/10.6084/m9.figshare.1595889	Cess	3	blood
Sham_5M_Blood	Hematology	Sysmex XT 2000i	920406-Blood-extract	Hematology_RawData.xlsx	figshare	doi:10.6084/m9.figshare.1595889_D80	http://dx.doi.org/10.6084/m9.figshare.1595889	assay metadata	ISA_Hematology.xlsx	figshare	doi:10.6084/m9.figshare.1595889_D91	http://dx.doi.org/10.6084/m9.figshare.1595889	Sham	5	blood
Sham_3M_Blood	Hematology	Sysmex XT 2000i	920414-Blood-extract	Hematology_RawData.xlsx	figshare	doi:10.6084/m9.figshare.1595889_D80	http://dx.doi.org/10.6084/m9.figshare.1595889	assay metadata	ISA_Hematology.xlsx	figshare	doi:10.6084/m9.figshare.1595889_D91	http://dx.doi.org/10.6084/m9.figshare.1595889	Sham	3	blood
Switch_7M_Blood	Hematology	Sysmex XT 2000i	920417-Blood-extract	Hematology_RawData.xlsx	figshare	doi:10.6084/m9.figshare.1595889_D80	http://dx.doi.org/10.6084/m9.figshare.1595889	assay metadata	ISA_Hematology.xlsx	figshare	doi:10.6084/m9.figshare.1595889_D91	http://dx.doi.org/10.6084/m9.figshare.1595889	Switch	7	blood
3R4F_7M_Blood	Hematology	Sysmex XT 2000i	920418-Blood-extract	Hematology_RawData.xlsx	figshare	doi:10.6084/m9.figshare.1595889_D80	http://dx.doi.org/10.6084/m9.figshare.1595889	assay metadata	ISA_Hematology.xlsx	figshare	doi:10.6084/m9.figshare.1595889_D91	http://dx.doi.org/10.6084/m9.figshare.1595889	3R4F	7	blood
3R4F_2M_Blood	Hematology	Sysmex XT 2000i	920427-Blood-extract	Hematology_RawData.xlsx	figshare	doi:10.6084/m9.figshare.1595889_D80	http://dx.doi.org/10.6084/m9.figshare.1595889	assay metadata	ISA_Hematology.xlsx	figshare	doi:10.6084/m9.figshare.1595889_D91	http://dx.doi.org/10.6084/m9.figshare.1595889	3R4F	2	blood
Sham_2M_Blood	Hematology	Sysmex XT 2000i	920430-Blood-extract	Hematology_RawData.xlsx	figshare	doi:10.6084/m9.figshare.1595889_D80	http://dx.doi.org/10.6084/m9.figshare.1595889	assay metadata	ISA_Hematology.xlsx	figshare	doi:10.6084/m9.figshare.1595889_D91	http://dx.doi.org/10.6084/m9.figshare.1595889	Sham	2	blood
Switch_7M_Blood	Hematology	Sysmex XT 2000i	920441-Blood-extract	Hematology_RawData.xlsx	figshare	doi:10.6084/m9.figshare.1595889_D80	http://dx.doi.org/10.6084/m9.figshare.1595889	assay metadata	ISA_Hematology.xlsx	figshare	doi:10.6084/m9.figshare.1595889_D91	http://dx.doi.org/10.6084/m9.figshare.1595889	Switch	7	blood
pMRTP_5M_Blood	Hematology	Sysmex XT 2000i	920450-Blood-extract	Hematology_RawData.xlsx	figshare	doi:10.6084/m9.figshare.1595889_D80	http://dx.doi.org/10.6084/m9.figshare.1595889	assay metadata	ISA_Hematology.xlsx	figshare	doi:10.6084/m9.figshare.1595889_D91	http://dx.doi.org/10.6084/m9.figshare.1595889	pMRTP	5	blood
3R4F_7M_Blood	Hematology	Sysmex XT 2000i	920455-Blood-extract	Hematology_RawData.xlsx	figshare	doi:10.6084/m9.figshare.1595889_D80	http://dx.doi.org/10.6084/m9.figshare.1595889	assay metadata	ISA_Hematology.xlsx	figshare	doi:10.6084/m9.figshare.1595889_D91	http://dx.doi.org/10.6084/m9.figshare.1595889	3R4F	7	blood
Cess_3M_Blood	Hematology	Sysmex XT 2000i	920456-Blood-extract	Hematology_RawData.xlsx	figshare	doi:10.6084/m9.figshare.1595889_D80	http://dx.doi.org/10.6084/m9.figshare.1595889	assay metadata	ISA_Hematology.xlsx	figshare	doi:10.6084/m9.figshare.1595889_D91	http://dx.doi.org/10.6084/m9.figshare.1595889	Cess	3	blood
pMRTP_4M_Blood	Hematology	Sysmex XT 2000i	920461-Blood-extract	Hematology_RawData.xlsx	figshare	doi:10.6084/m9.figshare.1595889_D80	http://dx.doi.org/10.6084/m9.figshare.1595889	assay metadata	ISA_Hematology.xlsx	figshare	doi:10.6084/m9.figshare.1595889_D91	http://dx.doi.org/10.6084/m9.figshare.1595889	pMRTP	4	blood
pMRTP_1M_Blood	Hematology	Sysmex XT 2000i	920466-Blood-extract	Hematology_RawData.xlsx	figshare	doi:10.6084/m9.figshare.1595889_D80	http://dx.doi.org/10.6084/m9.figshare.1595889	assay metadata	ISA_Hematology.xlsx	figshare	doi:10.6084/m9.figshare.1595889_D91	http://dx.doi.org/10.6084/m9.figshare.1595889	pMRTP	1	blood
Sham_7M_Blood	Hematology	Sysmex XT 2000i	920478-Blood-extract	Hematology_RawData.xlsx	figshare	doi:10.6084/m9.figshare.1595889_D80	http://dx.doi.org/10.6084/m9.figshare.1595889	assay metadata	ISA_Hematology.xlsx	figshare	doi:10.6084/m9.figshare.1595889_D91	http://dx.doi.org/10.6084/m9.figshare.1595889	Sham	7	blood
Sham_3M_Blood	Hematology	Sysmex XT 2000i	920480-Blood-extract	Hematology_RawData.xlsx	figshare	doi:10.6084/m9.figshare.1595889_D80	http://dx.doi.org/10.6084/m9.figshare.1595889	assay metadata	ISA_Hematology.xlsx	figshare	doi:10.6084/m9.figshare.1595889_D91	http://dx.doi.org/10.6084/m9.figshare.1595889	Sham	3	blood
3R4F_4M_Blood	Hematology	Sysmex XT 2000i	920493-Blood-extract	Hematology_RawData.xlsx	figshare	doi:10.6084/m9.figshare.1595889_D80	http://dx.doi.org/10.6084/m9.figshare.1595889	assay metadata	ISA_Hematology.xlsx	figshare	doi:10.6084/m9.figshare.1595889_D91	http://dx.doi.org/10.6084/m9.figshare.1595889	3R4F	4	blood
3R4F_7M_Blood	Hematology	Sysmex XT 2000i	920495-Blood-extract	Hematology_RawData.xlsx	figshare	doi:10.6084/m9.figshare.1595889_D80	http://dx.doi.org/10.6084/m9.figshare.1595889	assay metadata	ISA_Hematology.xlsx	figshare	doi:10.6084/m9.figshare.1595889_D91	http://dx.doi.org/10.6084/m9.figshare.1595889	3R4F	7	blood
3R4F_5M_Blood	Hematology	Sysmex XT 2000i	920502-Blood-extract	Hematology_RawData.xlsx	figshare	doi:10.6084/m9.figshare.1595889_D80	http://dx.doi.org/10.6084/m9.figshare.1595889	assay metadata	ISA_Hematology.xlsx	figshare	doi:10.6084/m9.figshare.1595889_D91	http://dx.doi.org/10.6084/m9.figshare.1595889	3R4F	5	blood
pMRTP_4M_Blood	Hematology	Sysmex XT 2000i	920505-Blood-extract	Hematology_RawData.xlsx	figshare	doi:10.6084/m9.figshare.1595889_D80	http://dx.doi.org/10.6084/m9.figshare.1595889	assay metadata	ISA_Hematology.xlsx	figshare	doi:10.6084/m9.figshare.1595889_D91	http://dx.doi.org/10.6084/m9.figshare.1595889	pMRTP	4	blood
pMRTP_4M_Blood	Hematology	Sysmex XT 2000i	920506-Blood-extract	Hematology_RawData.xlsx	figshare	doi:10.6084/m9.figshare.1595889_D80	http://dx.doi.org/10.6084/m9.figshare.1595889	assay metadata	ISA_Hematology.xlsx	figshare	doi:10.6084/m9.figshare.1595889_D91	http://dx.doi.org/10.6084/m9.figshare.1595889	pMRTP	4	blood
Switch_5M_Blood	Hematology	Sysmex XT 2000i	920507-Blood-extract	Hematology_RawData.xlsx	figshare	doi:10.6084/m9.figshare.1595889_D80	http://dx.doi.org/10.6084/m9.figshare.1595889	assay metadata	ISA_Hematology.xlsx	figshare	doi:10.6084/m9.figshare.1595889_D91	http://dx.doi.org/10.6084/m9.figshare.1595889	Switch	5	blood
3R4F_5M_Blood	Hematology	Sysmex XT 2000i	920512-Blood-extract	Hematology_RawData.xlsx	figshare	doi:10.6084/m9.figshare.1595889_D80	http://dx.doi.org/10.6084/m9.figshare.1595889	assay metadata	ISA_Hematology.xlsx	figshare	doi:10.6084/m9.figshare.1595889_D91	http://dx.doi.org/10.6084/m9.figshare.1595889	3R4F	5	blood
pMRTP_2M_Blood	Hematology	Sysmex XT 2000i	920513-Blood-extract	Hematology_RawData.xlsx	figshare	doi:10.6084/m9.figshare.1595889_D80	http://dx.doi.org/10.6084/m9.figshare.1595889	assay metadata	ISA_Hematology.xlsx	figshare	doi:10.6084/m9.figshare.1595889_D91	http://dx.doi.org/10.6084/m9.figshare.1595889	pMRTP	2	blood
Switch_5M_Blood	Hematology	Sysmex XT 2000i	920518-Blood-extract	Hematology_RawData.xlsx	figshare	doi:10.6084/m9.figshare.1595889_D80	http://dx.doi.org/10.6084/m9.figshare.1595889	assay metadata	ISA_Hematology.xlsx	figshare	doi:10.6084/m9.figshare.1595889_D91	http://dx.doi.org/10.6084/m9.figshare.1595889	Switch	5	blood
pMRTP_2M_Blood	Hematology	Sysmex XT 2000i	920524-Blood-extract	Hematology_RawData.xlsx	figshare	doi:10.6084/m9.figshare.1595889_D80	http://dx.doi.org/10.6084/m9.figshare.1595889	assay metadata	ISA_Hematology.xlsx	figshare	doi:10.6084/m9.figshare.1595889_D91	http://dx.doi.org/10.6084/m9.figshare.1595889	pMRTP	2	blood
pMRTP_3M_Blood	Hematology	Sysmex XT 2000i	920527-Blood-extract	Hematology_RawData.xlsx	figshare	doi:10.6084/m9.figshare.1595889_D80	http://dx.doi.org/10.6084/m9.figshare.1595889	assay metadata	ISA_Hematology.xlsx	figshare	doi:10.6084/m9.figshare.1595889_D91	http://dx.doi.org/10.6084/m9.figshare.1595889	pMRTP	3	blood
pMRTP_3M_Blood	Hematology	Sysmex XT 2000i	920538-Blood-extract	Hematology_RawData.xlsx	figshare	doi:10.6084/m9.figshare.1595889_D80	http://dx.doi.org/10.6084/m9.figshare.1595889	assay metadata	ISA_Hematology.xlsx	figshare	doi:10.6084/m9.figshare.1595889_D91	http://dx.doi.org/10.6084/m9.figshare.1595889	pMRTP	3	blood
Switch_7M_Blood	Hematology	Sysmex XT 2000i	920540-Blood-extract	Hematology_RawData.xlsx	figshare	doi:10.6084/m9.figshare.1595889_D80	http://dx.doi.org/10.6084/m9.figshare.1595889	assay metadata	ISA_Hematology.xlsx	figshare	doi:10.6084/m9.figshare.1595889_D91	http://dx.doi.org/10.6084/m9.figshare.1595889	Switch	7	blood
Cess_3M_Blood	Hematology	Sysmex XT 2000i	920541-Blood-extract	Hematology_RawData.xlsx	figshare	doi:10.6084/m9.figshare.1595889_D80	http://dx.doi.org/10.6084/m9.figshare.1595889	assay metadata	ISA_Hematology.xlsx	figshare	doi:10.6084/m9.figshare.1595889_D91	http://dx.doi.org/10.6084/m9.figshare.1595889	Cess	3	blood
3R4F_1M_Blood	Hematology	Sysmex XT 2000i	920543-Blood-extract	Hematology_RawData.xlsx	figshare	doi:10.6084/m9.figshare.1595889_D80	http://dx.doi.org/10.6084/m9.figshare.1595889	assay metadata	ISA_Hematology.xlsx	figshare	doi:10.6084/m9.figshare.1595889_D91	http://dx.doi.org/10.6084/m9.figshare.1595889	3R4F	1	blood
Switch_5M_Blood	Hematology	Sysmex XT 2000i	920546-Blood-extract	Hematology_RawData.xlsx	figshare	doi:10.6084/m9.figshare.1595889_D80	http://dx.doi.org/10.6084/m9.figshare.1595889	assay metadata	ISA_Hematology.xlsx	figshare	doi:10.6084/m9.figshare.1595889_D91	http://dx.doi.org/10.6084/m9.figshare.1595889	Switch	5	blood
Cess_3M_Blood	Hematology	Sysmex XT 2000i	920548-Blood-extract	Hematology_RawData.xlsx	figshare	doi:10.6084/m9.figshare.1595889_D80	http://dx.doi.org/10.6084/m9.figshare.1595889	assay metadata	ISA_Hematology.xlsx	figshare	doi:10.6084/m9.figshare.1595889_D91	http://dx.doi.org/10.6084/m9.figshare.1595889	Cess	3	blood
3R4F_1M_Blood	Hematology	Sysmex XT 2000i	920562-Blood-extract	Hematology_RawData.xlsx	figshare	doi:10.6084/m9.figshare.1595889_D80	http://dx.doi.org/10.6084/m9.figshare.1595889	assay metadata	ISA_Hematology.xlsx	figshare	doi:10.6084/m9.figshare.1595889_D91	http://dx.doi.org/10.6084/m9.figshare.1595889	3R4F	1	blood
Sham_2M_Blood	Hematology	Sysmex XT 2000i	920563-Blood-extract	Hematology_RawData.xlsx	figshare	doi:10.6084/m9.figshare.1595889_D80	http://dx.doi.org/10.6084/m9.figshare.1595889	assay metadata	ISA_Hematology.xlsx	figshare	doi:10.6084/m9.figshare.1595889_D91	http://dx.doi.org/10.6084/m9.figshare.1595889	Sham	2	blood
pMRTP_7M_Blood	Hematology	Sysmex XT 2000i	920564-Blood-extract	Hematology_RawData.xlsx	figshare	doi:10.6084/m9.figshare.1595889_D80	http://dx.doi.org/10.6084/m9.figshare.1595889	assay metadata	ISA_Hematology.xlsx	figshare	doi:10.6084/m9.figshare.1595889_D91	http://dx.doi.org/10.6084/m9.figshare.1595889	pMRTP	7	blood
Sham_7M_Blood	Hematology	Sysmex XT 2000i	920570-Blood-extract	Hematology_RawData.xlsx	figshare	doi:10.6084/m9.figshare.1595889_D80	http://dx.doi.org/10.6084/m9.figshare.1595889	assay metadata	ISA_Hematology.xlsx	figshare	doi:10.6084/m9.figshare.1595889_D91	http://dx.doi.org/10.6084/m9.figshare.1595889	Sham	7	blood
Cess_7M_Blood	Hematology	Sysmex XT 2000i	920573-Blood-extract	Hematology_RawData.xlsx	figshare	doi:10.6084/m9.figshare.1595889_D80	http://dx.doi.org/10.6084/m9.figshare.1595889	assay metadata	ISA_Hematology.xlsx	figshare	doi:10.6084/m9.figshare.1595889_D91	http://dx.doi.org/10.6084/m9.figshare.1595889	Cess	7	blood
3R4F_5M_Blood	Hematology	Sysmex XT 2000i	920581-Blood-extract	Hematology_RawData.xlsx	figshare	doi:10.6084/m9.figshare.1595889_D80	http://dx.doi.org/10.6084/m9.figshare.1595889	assay metadata	ISA_Hematology.xlsx	figshare	doi:10.6084/m9.figshare.1595889_D91	http://dx.doi.org/10.6084/m9.figshare.1595889	3R4F	5	blood
Sham_1M_Blood	Hematology	Sysmex XT 2000i	920584-Blood-extract	Hematology_RawData.xlsx	figshare	doi:10.6084/m9.figshare.1595889_D80	http://dx.doi.org/10.6084/m9.figshare.1595889	assay metadata	ISA_Hematology.xlsx	figshare	doi:10.6084/m9.figshare.1595889_D91	http://dx.doi.org/10.6084/m9.figshare.1595889	Sham	1	blood
3R4F_4M_Blood	Hematology	Sysmex XT 2000i	920588-Blood-extract	Hematology_RawData.xlsx	figshare	doi:10.6084/m9.figshare.1595889_D80	http://dx.doi.org/10.6084/m9.figshare.1595889	assay metadata	ISA_Hematology.xlsx	figshare	doi:10.6084/m9.figshare.1595889_D91	http://dx.doi.org/10.6084/m9.figshare.1595889	3R4F	4	blood
Switch_3M_Blood	Hematology	Sysmex XT 2000i	920612-Blood-extract	Hematology_RawData.xlsx	figshare	doi:10.6084/m9.figshare.1595889_D80	http://dx.doi.org/10.6084/m9.figshare.1595889	assay metadata	ISA_Hematology.xlsx	figshare	doi:10.6084/m9.figshare.1595889_D91	http://dx.doi.org/10.6084/m9.figshare.1595889	Switch	3	blood
Cess_5M_Blood	Hematology	Sysmex XT 2000i	920615-Blood-extract	Hematology_RawData.xlsx	figshare	doi:10.6084/m9.figshare.1595889_D80	http://dx.doi.org/10.6084/m9.figshare.1595889	assay metadata	ISA_Hematology.xlsx	figshare	doi:10.6084/m9.figshare.1595889_D91	http://dx.doi.org/10.6084/m9.figshare.1595889	Cess	5	blood
3R4F_7M_Blood	Hematology	Sysmex XT 2000i	920619-Blood-extract	Hematology_RawData.xlsx	figshare	doi:10.6084/m9.figshare.1595889_D80	http://dx.doi.org/10.6084/m9.figshare.1595889	assay metadata	ISA_Hematology.xlsx	figshare	doi:10.6084/m9.figshare.1595889_D91	http://dx.doi.org/10.6084/m9.figshare.1595889	3R4F	7	blood
Cess_7M_Blood	Hematology	Sysmex XT 2000i	920622-Blood-extract	Hematology_RawData.xlsx	figshare	doi:10.6084/m9.figshare.1595889_D80	http://dx.doi.org/10.6084/m9.figshare.1595889	assay metadata	ISA_Hematology.xlsx	figshare	doi:10.6084/m9.figshare.1595889_D91	http://dx.doi.org/10.6084/m9.figshare.1595889	Cess	7	blood
Sham_4M_Blood	Hematology	Sysmex XT 2000i	920624-Blood-extract	Hematology_RawData.xlsx	figshare	doi:10.6084/m9.figshare.1595889_D80	http://dx.doi.org/10.6084/m9.figshare.1595889	assay metadata	ISA_Hematology.xlsx	figshare	doi:10.6084/m9.figshare.1595889_D91	http://dx.doi.org/10.6084/m9.figshare.1595889	Sham	4	blood
3R4F_3M_Blood	Hematology	Sysmex XT 2000i	920632-Blood-extract	Hematology_RawData.xlsx	figshare	doi:10.6084/m9.figshare.1595889_D80	http://dx.doi.org/10.6084/m9.figshare.1595889	assay metadata	ISA_Hematology.xlsx	figshare	doi:10.6084/m9.figshare.1595889_D91	http://dx.doi.org/10.6084/m9.figshare.1595889	3R4F	3	blood
Sham_3M_Blood	Hematology	Sysmex XT 2000i	920635-Blood-extract	Hematology_RawData.xlsx	figshare	doi:10.6084/m9.figshare.1595889_D80	http://dx.doi.org/10.6084/m9.figshare.1595889	assay metadata	ISA_Hematology.xlsx	figshare	doi:10.6084/m9.figshare.1595889_D91	http://dx.doi.org/10.6084/m9.figshare.1595889	Sham	3	blood
pMRTP_1M_Blood	Hematology	Sysmex XT 2000i	920636-Blood-extract	Hematology_RawData.xlsx	figshare	doi:10.6084/m9.figshare.1595889_D80	http://dx.doi.org/10.6084/m9.figshare.1595889	assay metadata	ISA_Hematology.xlsx	figshare	doi:10.6084/m9.figshare.1595889_D91	http://dx.doi.org/10.6084/m9.figshare.1595889	pMRTP	1	blood
Sham_1M_Blood	Hematology	Sysmex XT 2000i	920639-Blood-extract	Hematology_RawData.xlsx	figshare	doi:10.6084/m9.figshare.1595889_D80	http://dx.doi.org/10.6084/m9.figshare.1595889	assay metadata	ISA_Hematology.xlsx	figshare	doi:10.6084/m9.figshare.1595889_D91	http://dx.doi.org/10.6084/m9.figshare.1595889	Sham	1	blood
Switch_7M_Blood	Hematology	Sysmex XT 2000i	920641-Blood-extract	Hematology_RawData.xlsx	figshare	doi:10.6084/m9.figshare.1595889_D80	http://dx.doi.org/10.6084/m9.figshare.1595889	assay metadata	ISA_Hematology.xlsx	figshare	doi:10.6084/m9.figshare.1595889_D91	http://dx.doi.org/10.6084/m9.figshare.1595889	Switch	7	blood
pMRTP_2M_Blood	Hematology	Sysmex XT 2000i	920642-Blood-extract	Hematology_RawData.xlsx	figshare	doi:10.6084/m9.figshare.1595889_D80	http://dx.doi.org/10.6084/m9.figshare.1595889	assay metadata	ISA_Hematology.xlsx	figshare	doi:10.6084/m9.figshare.1595889_D91	http://dx.doi.org/10.6084/m9.figshare.1595889	pMRTP	2	blood
Sham_7M_Blood	Hematology	Sysmex XT 2000i	920657-Blood-extract	Hematology_RawData.xlsx	figshare	doi:10.6084/m9.figshare.1595889_D80	http://dx.doi.org/10.6084/m9.figshare.1595889	assay metadata	ISA_Hematology.xlsx	figshare	doi:10.6084/m9.figshare.1595889_D91	http://dx.doi.org/10.6084/m9.figshare.1595889	Sham	7	blood
Sham_1M_Blood	Hematology	Sysmex XT 2000i	920671-Blood-extract	Hematology_RawData.xlsx	figshare	doi:10.6084/m9.figshare.1595889_D80	http://dx.doi.org/10.6084/m9.figshare.1595889	assay metadata	ISA_Hematology.xlsx	figshare	doi:10.6084/m9.figshare.1595889_D91	http://dx.doi.org/10.6084/m9.figshare.1595889	Sham	1	blood
3R4F_3M_Blood	Hematology	Sysmex XT 2000i	920674-Blood-extract	Hematology_RawData.xlsx	figshare	doi:10.6084/m9.figshare.1595889_D80	http://dx.doi.org/10.6084/m9.figshare.1595889	assay metadata	ISA_Hematology.xlsx	figshare	doi:10.6084/m9.figshare.1595889_D91	http://dx.doi.org/10.6084/m9.figshare.1595889	3R4F	3	blood
3R4F_1M_Blood	Hematology	Sysmex XT 2000i	920685-Blood-extract	Hematology_RawData.xlsx	figshare	doi:10.6084/m9.figshare.1595889_D80	http://dx.doi.org/10.6084/m9.figshare.1595889	assay metadata	ISA_Hematology.xlsx	figshare	doi:10.6084/m9.figshare.1595889_D91	http://dx.doi.org/10.6084/m9.figshare.1595889	3R4F	1	blood
Switch_3M_Blood	Hematology	Sysmex XT 2000i	920690-Blood-extract	Hematology_RawData.xlsx	figshare	doi:10.6084/m9.figshare.1595889_D80	http://dx.doi.org/10.6084/m9.figshare.1595889	assay metadata	ISA_Hematology.xlsx	figshare	doi:10.6084/m9.figshare.1595889_D91	http://dx.doi.org/10.6084/m9.figshare.1595889	Switch	3	blood
Sham_3M_Blood	Hematology	Sysmex XT 2000i	920694-Blood-extract	Hematology_RawData.xlsx	figshare	doi:10.6084/m9.figshare.1595889_D80	http://dx.doi.org/10.6084/m9.figshare.1595889	assay metadata	ISA_Hematology.xlsx	figshare	doi:10.6084/m9.figshare.1595889_D91	http://dx.doi.org/10.6084/m9.figshare.1595889	Sham	3	blood
Cess_7M_Blood	Hematology	Sysmex XT 2000i	920698-Blood-extract	Hematology_RawData.xlsx	figshare	doi:10.6084/m9.figshare.1595889_D80	http://dx.doi.org/10.6084/m9.figshare.1595889	assay metadata	ISA_Hematology.xlsx	figshare	doi:10.6084/m9.figshare.1595889_D91	http://dx.doi.org/10.6084/m9.figshare.1595889	Cess	7	blood
Sham_5M_Blood	Hematology	Sysmex XT 2000i	920708-Blood-extract	Hematology_RawData.xlsx	figshare	doi:10.6084/m9.figshare.1595889_D80	http://dx.doi.org/10.6084/m9.figshare.1595889	assay metadata	ISA_Hematology.xlsx	figshare	doi:10.6084/m9.figshare.1595889_D91	http://dx.doi.org/10.6084/m9.figshare.1595889	Sham	5	blood
pMRTP_3M_Blood	Hematology	Sysmex XT 2000i	920728-Blood-extract	Hematology_RawData.xlsx	figshare	doi:10.6084/m9.figshare.1595889_D80	http://dx.doi.org/10.6084/m9.figshare.1595889	assay metadata	ISA_Hematology.xlsx	figshare	doi:10.6084/m9.figshare.1595889_D91	http://dx.doi.org/10.6084/m9.figshare.1595889	pMRTP	3	blood
3R4F_2M_Blood	Hematology	Sysmex XT 2000i	920738-Blood-extract	Hematology_RawData.xlsx	figshare	doi:10.6084/m9.figshare.1595889_D80	http://dx.doi.org/10.6084/m9.figshare.1595889	assay metadata	ISA_Hematology.xlsx	figshare	doi:10.6084/m9.figshare.1595889_D91	http://dx.doi.org/10.6084/m9.figshare.1595889	3R4F	2	blood
Switch_3M_Blood	Hematology	Sysmex XT 2000i	920746-Blood-extract	Hematology_RawData.xlsx	figshare	doi:10.6084/m9.figshare.1595889_D80	http://dx.doi.org/10.6084/m9.figshare.1595889	assay metadata	ISA_Hematology.xlsx	figshare	doi:10.6084/m9.figshare.1595889_D91	http://dx.doi.org/10.6084/m9.figshare.1595889	Switch	3	blood
Cess_7M_Blood	Hematology	Sysmex XT 2000i	920768-Blood-extract	Hematology_RawData.xlsx	figshare	doi:10.6084/m9.figshare.1595889_D80	http://dx.doi.org/10.6084/m9.figshare.1595889	assay metadata	ISA_Hematology.xlsx	figshare	doi:10.6084/m9.figshare.1595889_D91	http://dx.doi.org/10.6084/m9.figshare.1595889	Cess	7	blood
Switch_5M_Blood	Hematology	Sysmex XT 2000i	920772-Blood-extract	Hematology_RawData.xlsx	figshare	doi:10.6084/m9.figshare.1595889_D80	http://dx.doi.org/10.6084/m9.figshare.1595889	assay metadata	ISA_Hematology.xlsx	figshare	doi:10.6084/m9.figshare.1595889_D91	http://dx.doi.org/10.6084/m9.figshare.1595889	Switch	5	blood
pMRTP_2M_Blood	Hematology	Sysmex XT 2000i	920778-Blood-extract	Hematology_RawData.xlsx	figshare	doi:10.6084/m9.figshare.1595889_D80	http://dx.doi.org/10.6084/m9.figshare.1595889	assay metadata	ISA_Hematology.xlsx	figshare	doi:10.6084/m9.figshare.1595889_D91	http://dx.doi.org/10.6084/m9.figshare.1595889	pMRTP	2	blood
Sham_2M_Blood	Hematology	Sysmex XT 2000i	920788-Blood-extract	Hematology_RawData.xlsx	figshare	doi:10.6084/m9.figshare.1595889_D80	http://dx.doi.org/10.6084/m9.figshare.1595889	assay metadata	ISA_Hematology.xlsx	figshare	doi:10.6084/m9.figshare.1595889_D91	http://dx.doi.org/10.6084/m9.figshare.1595889	Sham	2	blood
pMRTP_7M_Blood	Hematology	Sysmex XT 2000i	920791-Blood-extract	Hematology_RawData.xlsx	figshare	doi:10.6084/m9.figshare.1595889_D80	http://dx.doi.org/10.6084/m9.figshare.1595889	assay metadata	ISA_Hematology.xlsx	figshare	doi:10.6084/m9.figshare.1595889_D91	http://dx.doi.org/10.6084/m9.figshare.1595889	pMRTP	7	blood
3R4F_5M_Blood	Hematology	Sysmex XT 2000i	920798-Blood-extract	Hematology_RawData.xlsx	figshare	doi:10.6084/m9.figshare.1595889_D80	http://dx.doi.org/10.6084/m9.figshare.1595889	assay metadata	ISA_Hematology.xlsx	figshare	doi:10.6084/m9.figshare.1595889_D91	http://dx.doi.org/10.6084/m9.figshare.1595889	3R4F	5	blood
Sham_4M_Blood	Hematology	Sysmex XT 2000i	920807-Blood-extract	Hematology_RawData.xlsx	figshare	doi:10.6084/m9.figshare.1595889_D80	http://dx.doi.org/10.6084/m9.figshare.1595889	assay metadata	ISA_Hematology.xlsx	figshare	doi:10.6084/m9.figshare.1595889_D91	http://dx.doi.org/10.6084/m9.figshare.1595889	Sham	4	blood
pMRTP_7M_Blood	Hematology	Sysmex XT 2000i	920810-Blood-extract	Hematology_RawData.xlsx	figshare	doi:10.6084/m9.figshare.1595889_D80	http://dx.doi.org/10.6084/m9.figshare.1595889	assay metadata	ISA_Hematology.xlsx	figshare	doi:10.6084/m9.figshare.1595889_D91	http://dx.doi.org/10.6084/m9.figshare.1595889	pMRTP	7	blood
pMRTP_1M_Blood	Hematology	Sysmex XT 2000i	920817-Blood-extract	Hematology_RawData.xlsx	figshare	doi:10.6084/m9.figshare.1595889_D80	http://dx.doi.org/10.6084/m9.figshare.1595889	assay metadata	ISA_Hematology.xlsx	figshare	doi:10.6084/m9.figshare.1595889_D91	http://dx.doi.org/10.6084/m9.figshare.1595889	pMRTP	1	blood
Sham_1M_Blood	Hematology	Sysmex XT 2000i	920822-Blood-extract	Hematology_RawData.xlsx	figshare	doi:10.6084/m9.figshare.1595889_D80	http://dx.doi.org/10.6084/m9.figshare.1595889	assay metadata	ISA_Hematology.xlsx	figshare	doi:10.6084/m9.figshare.1595889_D91	http://dx.doi.org/10.6084/m9.figshare.1595889	Sham	1	blood
pMRTP_1M_Blood	Hematology	Sysmex XT 2000i	920823-Blood-extract	Hematology_RawData.xlsx	figshare	doi:10.6084/m9.figshare.1595889_D80	http://dx.doi.org/10.6084/m9.figshare.1595889	assay metadata	ISA_Hematology.xlsx	figshare	doi:10.6084/m9.figshare.1595889_D91	http://dx.doi.org/10.6084/m9.figshare.1595889	pMRTP	1	blood
Sham_2M_Blood	Hematology	Sysmex XT 2000i	920827-Blood-extract	Hematology_RawData.xlsx	figshare	doi:10.6084/m9.figshare.1595889_D80	http://dx.doi.org/10.6084/m9.figshare.1595889	assay metadata	ISA_Hematology.xlsx	figshare	doi:10.6084/m9.figshare.1595889_D91	http://dx.doi.org/10.6084/m9.figshare.1595889	Sham	2	blood
pMRTP_5M_Blood	Hematology	Sysmex XT 2000i	920829-Blood-extract	Hematology_RawData.xlsx	figshare	doi:10.6084/m9.figshare.1595889_D80	http://dx.doi.org/10.6084/m9.figshare.1595889	assay metadata	ISA_Hematology.xlsx	figshare	doi:10.6084/m9.figshare.1595889_D91	http://dx.doi.org/10.6084/m9.figshare.1595889	pMRTP	5	blood
Cess_3M_Blood	Hematology	Sysmex XT 2000i	920833-Blood-extract	Hematology_RawData.xlsx	figshare	doi:10.6084/m9.figshare.1595889_D80	http://dx.doi.org/10.6084/m9.figshare.1595889	assay metadata	ISA_Hematology.xlsx	figshare	doi:10.6084/m9.figshare.1595889_D91	http://dx.doi.org/10.6084/m9.figshare.1595889	Cess	3	blood
3R4F_1M_Blood	Hematology	Sysmex XT 2000i	920836-Blood-extract	Hematology_RawData.xlsx	figshare	doi:10.6084/m9.figshare.1595889_D80	http://dx.doi.org/10.6084/m9.figshare.1595889	assay metadata	ISA_Hematology.xlsx	figshare	doi:10.6084/m9.figshare.1595889_D91	http://dx.doi.org/10.6084/m9.figshare.1595889	3R4F	1	blood
Cess_5M_Blood	Hematology	Sysmex XT 2000i	920837-Blood-extract	Hematology_RawData.xlsx	figshare	doi:10.6084/m9.figshare.1595889_D80	http://dx.doi.org/10.6084/m9.figshare.1595889	assay metadata	ISA_Hematology.xlsx	figshare	doi:10.6084/m9.figshare.1595889_D91	http://dx.doi.org/10.6084/m9.figshare.1595889	Cess	5	blood
3R4F_1M_Blood	Hematology	Sysmex XT 2000i	920844-Blood-extract	Hematology_RawData.xlsx	figshare	doi:10.6084/m9.figshare.1595889_D80	http://dx.doi.org/10.6084/m9.figshare.1595889	assay metadata	ISA_Hematology.xlsx	figshare	doi:10.6084/m9.figshare.1595889_D91	http://dx.doi.org/10.6084/m9.figshare.1595889	3R4F	1	blood
Sham_3M_Blood	Hematology	Sysmex XT 2000i	920854-Blood-extract	Hematology_RawData.xlsx	figshare	doi:10.6084/m9.figshare.1595889_D80	http://dx.doi.org/10.6084/m9.figshare.1595889	assay metadata	ISA_Hematology.xlsx	figshare	doi:10.6084/m9.figshare.1595889_D91	http://dx.doi.org/10.6084/m9.figshare.1595889	Sham	3	blood
3R4F_4M_Blood	Hematology	Sysmex XT 2000i	920860-Blood-extract	Hematology_RawData.xlsx	figshare	doi:10.6084/m9.figshare.1595889_D80	http://dx.doi.org/10.6084/m9.figshare.1595889	assay metadata	ISA_Hematology.xlsx	figshare	doi:10.6084/m9.figshare.1595889_D91	http://dx.doi.org/10.6084/m9.figshare.1595889	3R4F	4	blood
Switch_7M_Blood	Hematology	Sysmex XT 2000i	920861-Blood-extract	Hematology_RawData.xlsx	figshare	doi:10.6084/m9.figshare.1595889_D80	http://dx.doi.org/10.6084/m9.figshare.1595889	assay metadata	ISA_Hematology.xlsx	figshare	doi:10.6084/m9.figshare.1595889_D91	http://dx.doi.org/10.6084/m9.figshare.1595889	Switch	7	blood
Sham_2M_Blood	Hematology	Sysmex XT 2000i	920863-Blood-extract	Hematology_RawData.xlsx	figshare	doi:10.6084/m9.figshare.1595889_D80	http://dx.doi.org/10.6084/m9.figshare.1595889	assay metadata	ISA_Hematology.xlsx	figshare	doi:10.6084/m9.figshare.1595889_D91	http://dx.doi.org/10.6084/m9.figshare.1595889	Sham	2	blood
pMRTP_1M_Blood	Hematology	Sysmex XT 2000i	920864-Blood-extract	Hematology_RawData.xlsx	figshare	doi:10.6084/m9.figshare.1595889_D80	http://dx.doi.org/10.6084/m9.figshare.1595889	assay metadata	ISA_Hematology.xlsx	figshare	doi:10.6084/m9.figshare.1595889_D91	http://dx.doi.org/10.6084/m9.figshare.1595889	pMRTP	1	blood
3R4F_4M_Blood	Hematology	Sysmex XT 2000i	920865-Blood-extract	Hematology_RawData.xlsx	figshare	doi:10.6084/m9.figshare.1595889_D80	http://dx.doi.org/10.6084/m9.figshare.1595889	assay metadata	ISA_Hematology.xlsx	figshare	doi:10.6084/m9.figshare.1595889_D91	http://dx.doi.org/10.6084/m9.figshare.1595889	3R4F	4	blood
3R4F_5M_Blood	Hematology	Sysmex XT 2000i	920873-Blood-extract	Hematology_RawData.xlsx	figshare	doi:10.6084/m9.figshare.1595889_D80	http://dx.doi.org/10.6084/m9.figshare.1595889	assay metadata	ISA_Hematology.xlsx	figshare	doi:10.6084/m9.figshare.1595889_D91	http://dx.doi.org/10.6084/m9.figshare.1595889	3R4F	5	blood
pMRTP_3M_Blood	Hematology	Sysmex XT 2000i	920881-Blood-extract	Hematology_RawData.xlsx	figshare	doi:10.6084/m9.figshare.1595889_D80	http://dx.doi.org/10.6084/m9.figshare.1595889	assay metadata	ISA_Hematology.xlsx	figshare	doi:10.6084/m9.figshare.1595889_D91	http://dx.doi.org/10.6084/m9.figshare.1595889	pMRTP	3	blood
pMRTP_5M_Blood	Hematology	Sysmex XT 2000i	920883-Blood-extract	Hematology_RawData.xlsx	figshare	doi:10.6084/m9.figshare.1595889_D80	http://dx.doi.org/10.6084/m9.figshare.1595889	assay metadata	ISA_Hematology.xlsx	figshare	doi:10.6084/m9.figshare.1595889_D91	http://dx.doi.org/10.6084/m9.figshare.1595889	pMRTP	5	blood
Switch_5M_Blood	Hematology	Sysmex XT 2000i	920891-Blood-extract	Hematology_RawData.xlsx	figshare	doi:10.6084/m9.figshare.1595889_D80	http://dx.doi.org/10.6084/m9.figshare.1595889	assay metadata	ISA_Hematology.xlsx	figshare	doi:10.6084/m9.figshare.1595889_D91	http://dx.doi.org/10.6084/m9.figshare.1595889	Switch	5	blood
3R4F_2M_Blood	Hematology	Sysmex XT 2000i	920893-Blood-extract	Hematology_RawData.xlsx	figshare	doi:10.6084/m9.figshare.1595889_D80	http://dx.doi.org/10.6084/m9.figshare.1595889	assay metadata	ISA_Hematology.xlsx	figshare	doi:10.6084/m9.figshare.1595889_D91	http://dx.doi.org/10.6084/m9.figshare.1595889	3R4F	2	blood
Switch_3M_Blood	Hematology	Sysmex XT 2000i	920896-Blood-extract	Hematology_RawData.xlsx	figshare	doi:10.6084/m9.figshare.1595889_D80	http://dx.doi.org/10.6084/m9.figshare.1595889	assay metadata	ISA_Hematology.xlsx	figshare	doi:10.6084/m9.figshare.1595889_D91	http://dx.doi.org/10.6084/m9.figshare.1595889	Switch	3	blood
Sham_3M_Blood	Hematology	Sysmex XT 2000i	920903-Blood-extract	Hematology_RawData.xlsx	figshare	doi:10.6084/m9.figshare.1595889_D80	http://dx.doi.org/10.6084/m9.figshare.1595889	assay metadata	ISA_Hematology.xlsx	figshare	doi:10.6084/m9.figshare.1595889_D91	http://dx.doi.org/10.6084/m9.figshare.1595889	Sham	3	blood
Cess_3M_Blood	Hematology	Sysmex XT 2000i	920907-Blood-extract	Hematology_RawData.xlsx	figshare	doi:10.6084/m9.figshare.1595889_D80	http://dx.doi.org/10.6084/m9.figshare.1595889	assay metadata	ISA_Hematology.xlsx	figshare	doi:10.6084/m9.figshare.1595889_D91	http://dx.doi.org/10.6084/m9.figshare.1595889	Cess	3	blood
Sham_1M_Blood	Hematology	Sysmex XT 2000i	920914-Blood-extract	Hematology_RawData.xlsx	figshare	doi:10.6084/m9.figshare.1595889_D80	http://dx.doi.org/10.6084/m9.figshare.1595889	assay metadata	ISA_Hematology.xlsx	figshare	doi:10.6084/m9.figshare.1595889_D91	http://dx.doi.org/10.6084/m9.figshare.1595889	Sham	1	blood
Sham_5M_Blood	Hematology	Sysmex XT 2000i	920920-Blood-extract	Hematology_RawData.xlsx	figshare	doi:10.6084/m9.figshare.1595889_D80	http://dx.doi.org/10.6084/m9.figshare.1595889	assay metadata	ISA_Hematology.xlsx	figshare	doi:10.6084/m9.figshare.1595889_D91	http://dx.doi.org/10.6084/m9.figshare.1595889	Sham	5	blood
Switch_5M_Blood	Hematology	Sysmex XT 2000i	920921-Blood-extract	Hematology_RawData.xlsx	figshare	doi:10.6084/m9.figshare.1595889_D80	http://dx.doi.org/10.6084/m9.figshare.1595889	assay metadata	ISA_Hematology.xlsx	figshare	doi:10.6084/m9.figshare.1595889_D91	http://dx.doi.org/10.6084/m9.figshare.1595889	Switch	5	blood
pMRTP_3M_Blood	Hematology	Sysmex XT 2000i	920923-Blood-extract	Hematology_RawData.xlsx	figshare	doi:10.6084/m9.figshare.1595889_D80	http://dx.doi.org/10.6084/m9.figshare.1595889	assay metadata	ISA_Hematology.xlsx	figshare	doi:10.6084/m9.figshare.1595889_D91	http://dx.doi.org/10.6084/m9.figshare.1595889	pMRTP	3	blood
pMRTP_2M_Blood	Hematology	Sysmex XT 2000i	920927-Blood-extract	Hematology_RawData.xlsx	figshare	doi:10.6084/m9.figshare.1595889_D80	http://dx.doi.org/10.6084/m9.figshare.1595889	assay metadata	ISA_Hematology.xlsx	figshare	doi:10.6084/m9.figshare.1595889_D91	http://dx.doi.org/10.6084/m9.figshare.1595889	pMRTP	2	blood
3R4F_4M_Blood	Hematology	Sysmex XT 2000i	920928-Blood-extract	Hematology_RawData.xlsx	figshare	doi:10.6084/m9.figshare.1595889_D80	http://dx.doi.org/10.6084/m9.figshare.1595889	assay metadata	ISA_Hematology.xlsx	figshare	doi:10.6084/m9.figshare.1595889_D91	http://dx.doi.org/10.6084/m9.figshare.1595889	3R4F	4	blood
Cess_3M_Blood	Hematology	Sysmex XT 2000i	920933-Blood-extract	Hematology_RawData.xlsx	figshare	doi:10.6084/m9.figshare.1595889_D80	http://dx.doi.org/10.6084/m9.figshare.1595889	assay metadata	ISA_Hematology.xlsx	figshare	doi:10.6084/m9.figshare.1595889_D91	http://dx.doi.org/10.6084/m9.figshare.1595889	Cess	3	blood
3R4F_3M_Blood	Hematology	Sysmex XT 2000i	920939-Blood-extract	Hematology_RawData.xlsx	figshare	doi:10.6084/m9.figshare.1595889_D80	http://dx.doi.org/10.6084/m9.figshare.1595889	assay metadata	ISA_Hematology.xlsx	figshare	doi:10.6084/m9.figshare.1595889_D91	http://dx.doi.org/10.6084/m9.figshare.1595889	3R4F	3	blood
Sham_4M_Blood	Hematology	Sysmex XT 2000i	920943-Blood-extract	Hematology_RawData.xlsx	figshare	doi:10.6084/m9.figshare.1595889_D80	http://dx.doi.org/10.6084/m9.figshare.1595889	assay metadata	ISA_Hematology.xlsx	figshare	doi:10.6084/m9.figshare.1595889_D91	http://dx.doi.org/10.6084/m9.figshare.1595889	Sham	4	blood
3R4F_5M_Blood	Hematology	Sysmex XT 2000i	920944-Blood-extract	Hematology_RawData.xlsx	figshare	doi:10.6084/m9.figshare.1595889_D80	http://dx.doi.org/10.6084/m9.figshare.1595889	assay metadata	ISA_Hematology.xlsx	figshare	doi:10.6084/m9.figshare.1595889_D91	http://dx.doi.org/10.6084/m9.figshare.1595889	3R4F	5	blood
Switch_3M_Blood	Hematology	Sysmex XT 2000i	920947-Blood-extract	Hematology_RawData.xlsx	figshare	doi:10.6084/m9.figshare.1595889_D80	http://dx.doi.org/10.6084/m9.figshare.1595889	assay metadata	ISA_Hematology.xlsx	figshare	doi:10.6084/m9.figshare.1595889_D91	http://dx.doi.org/10.6084/m9.figshare.1595889	Switch	3	blood
Cess_5M_Blood	Hematology	Sysmex XT 2000i	920955-Blood-extract	Hematology_RawData.xlsx	figshare	doi:10.6084/m9.figshare.1595889_D80	http://dx.doi.org/10.6084/m9.figshare.1595889	assay metadata	ISA_Hematology.xlsx	figshare	doi:10.6084/m9.figshare.1595889_D91	http://dx.doi.org/10.6084/m9.figshare.1595889	Cess	5	blood
pMRTP_2M_Blood	Hematology	Sysmex XT 2000i	920959-Blood-extract	Hematology_RawData.xlsx	figshare	doi:10.6084/m9.figshare.1595889_D80	http://dx.doi.org/10.6084/m9.figshare.1595889	assay metadata	ISA_Hematology.xlsx	figshare	doi:10.6084/m9.figshare.1595889_D91	http://dx.doi.org/10.6084/m9.figshare.1595889	pMRTP	2	blood
Cess_7M_Blood	Hematology	Sysmex XT 2000i	920966-Blood-extract	Hematology_RawData.xlsx	figshare	doi:10.6084/m9.figshare.1595889_D80	http://dx.doi.org/10.6084/m9.figshare.1595889	assay metadata	ISA_Hematology.xlsx	figshare	doi:10.6084/m9.figshare.1595889_D91	http://dx.doi.org/10.6084/m9.figshare.1595889	Cess	7	blood
Switch_5M_Blood	Hematology	Sysmex XT 2000i	920970-Blood-extract	Hematology_RawData.xlsx	figshare	doi:10.6084/m9.figshare.1595889_D80	http://dx.doi.org/10.6084/m9.figshare.1595889	assay metadata	ISA_Hematology.xlsx	figshare	doi:10.6084/m9.figshare.1595889_D91	http://dx.doi.org/10.6084/m9.figshare.1595889	Switch	5	blood
Cess_5M_Blood	Hematology	Sysmex XT 2000i	920971-Blood-extract	Hematology_RawData.xlsx	figshare	doi:10.6084/m9.figshare.1595889_D80	http://dx.doi.org/10.6084/m9.figshare.1595889	assay metadata	ISA_Hematology.xlsx	figshare	doi:10.6084/m9.figshare.1595889_D91	http://dx.doi.org/10.6084/m9.figshare.1595889	Cess	5	blood
3R4F_1M_Blood	Hematology	Sysmex XT 2000i	920980-Blood-extract	Hematology_RawData.xlsx	figshare	doi:10.6084/m9.figshare.1595889_D80	http://dx.doi.org/10.6084/m9.figshare.1595889	assay metadata	ISA_Hematology.xlsx	figshare	doi:10.6084/m9.figshare.1595889_D91	http://dx.doi.org/10.6084/m9.figshare.1595889	3R4F	1	blood
pMRTP_1M_Blood	Hematology	Sysmex XT 2000i	920982-Blood-extract	Hematology_RawData.xlsx	figshare	doi:10.6084/m9.figshare.1595889_D80	http://dx.doi.org/10.6084/m9.figshare.1595889	assay metadata	ISA_Hematology.xlsx	figshare	doi:10.6084/m9.figshare.1595889_D91	http://dx.doi.org/10.6084/m9.figshare.1595889	pMRTP	1	blood
3R4F_3M_Blood	Hematology	Sysmex XT 2000i	920984-Blood-extract	Hematology_RawData.xlsx	figshare	doi:10.6084/m9.figshare.1595889_D80	http://dx.doi.org/10.6084/m9.figshare.1595889	assay metadata	ISA_Hematology.xlsx	figshare	doi:10.6084/m9.figshare.1595889_D91	http://dx.doi.org/10.6084/m9.figshare.1595889	3R4F	3	blood
3R4F_7M_Blood	Hematology	Sysmex XT 2000i	920987-Blood-extract	Hematology_RawData.xlsx	figshare	doi:10.6084/m9.figshare.1595889_D80	http://dx.doi.org/10.6084/m9.figshare.1595889	assay metadata	ISA_Hematology.xlsx	figshare	doi:10.6084/m9.figshare.1595889_D91	http://dx.doi.org/10.6084/m9.figshare.1595889	3R4F	7	blood
pMRTP_7M_Blood	Hematology	Sysmex XT 2000i	920988-Blood-extract	Hematology_RawData.xlsx	figshare	doi:10.6084/m9.figshare.1595889_D80	http://dx.doi.org/10.6084/m9.figshare.1595889	assay metadata	ISA_Hematology.xlsx	figshare	doi:10.6084/m9.figshare.1595889_D91	http://dx.doi.org/10.6084/m9.figshare.1595889	pMRTP	7	blood
3R4F_3M_Blood	Hematology	Sysmex XT 2000i	921007-Blood-extract	Hematology_RawData.xlsx	figshare	doi:10.6084/m9.figshare.1595889_D80	http://dx.doi.org/10.6084/m9.figshare.1595889	assay metadata	ISA_Hematology.xlsx	figshare	doi:10.6084/m9.figshare.1595889_D91	http://dx.doi.org/10.6084/m9.figshare.1595889	3R4F	3	blood
3R4F_7M_Blood	Hematology	Sysmex XT 2000i	921011-Blood-extract	Hematology_RawData.xlsx	figshare	doi:10.6084/m9.figshare.1595889_D80	http://dx.doi.org/10.6084/m9.figshare.1595889	assay metadata	ISA_Hematology.xlsx	figshare	doi:10.6084/m9.figshare.1595889_D91	http://dx.doi.org/10.6084/m9.figshare.1595889	3R4F	7	blood
3R4F_3M_Blood	Hematology	Sysmex XT 2000i	921013-Blood-extract	Hematology_RawData.xlsx	figshare	doi:10.6084/m9.figshare.1595889_D80	http://dx.doi.org/10.6084/m9.figshare.1595889	assay metadata	ISA_Hematology.xlsx	figshare	doi:10.6084/m9.figshare.1595889_D91	http://dx.doi.org/10.6084/m9.figshare.1595889	3R4F	3	blood
3R4F_1M_Blood	Hematology	Sysmex XT 2000i	921024-Blood-extract	Hematology_RawData.xlsx	figshare	doi:10.6084/m9.figshare.1595889_D80	http://dx.doi.org/10.6084/m9.figshare.1595889	assay metadata	ISA_Hematology.xlsx	figshare	doi:10.6084/m9.figshare.1595889_D91	http://dx.doi.org/10.6084/m9.figshare.1595889	3R4F	1	blood
Cess_3M_Blood	Hematology	Sysmex XT 2000i	921027-Blood-extract	Hematology_RawData.xlsx	figshare	doi:10.6084/m9.figshare.1595889_D80	http://dx.doi.org/10.6084/m9.figshare.1595889	assay metadata	ISA_Hematology.xlsx	figshare	doi:10.6084/m9.figshare.1595889_D91	http://dx.doi.org/10.6084/m9.figshare.1595889	Cess	3	blood
Sham_1M_Blood	Hematology	Sysmex XT 2000i	921028-Blood-extract	Hematology_RawData.xlsx	figshare	doi:10.6084/m9.figshare.1595889_D80	http://dx.doi.org/10.6084/m9.figshare.1595889	assay metadata	ISA_Hematology.xlsx	figshare	doi:10.6084/m9.figshare.1595889_D91	http://dx.doi.org/10.6084/m9.figshare.1595889	Sham	1	blood
pMRTP_5M_Blood	Hematology	Sysmex XT 2000i	921044-Blood-extract	Hematology_RawData.xlsx	figshare	doi:10.6084/m9.figshare.1595889_D80	http://dx.doi.org/10.6084/m9.figshare.1595889	assay metadata	ISA_Hematology.xlsx	figshare	doi:10.6084/m9.figshare.1595889_D91	http://dx.doi.org/10.6084/m9.figshare.1595889	pMRTP	5	blood
3R4F_2M_Blood	Hematology	Sysmex XT 2000i	921047-Blood-extract	Hematology_RawData.xlsx	figshare	doi:10.6084/m9.figshare.1595889_D80	http://dx.doi.org/10.6084/m9.figshare.1595889	assay metadata	ISA_Hematology.xlsx	figshare	doi:10.6084/m9.figshare.1595889_D91	http://dx.doi.org/10.6084/m9.figshare.1595889	3R4F	2	blood
pMRTP_7M_Blood	Hematology	Sysmex XT 2000i	921048-Blood-extract	Hematology_RawData.xlsx	figshare	doi:10.6084/m9.figshare.1595889_D80	http://dx.doi.org/10.6084/m9.figshare.1595889	assay metadata	ISA_Hematology.xlsx	figshare	doi:10.6084/m9.figshare.1595889_D91	http://dx.doi.org/10.6084/m9.figshare.1595889	pMRTP	7	blood
pMRTP_5M_Blood	Hematology	Sysmex XT 2000i	921055-Blood-extract	Hematology_RawData.xlsx	figshare	doi:10.6084/m9.figshare.1595889_D80	http://dx.doi.org/10.6084/m9.figshare.1595889	assay metadata	ISA_Hematology.xlsx	figshare	doi:10.6084/m9.figshare.1595889_D91	http://dx.doi.org/10.6084/m9.figshare.1595889	pMRTP	5	blood
Sham_4M_Blood	Hematology	Sysmex XT 2000i	921058-Blood-extract	Hematology_RawData.xlsx	figshare	doi:10.6084/m9.figshare.1595889_D80	http://dx.doi.org/10.6084/m9.figshare.1595889	assay metadata	ISA_Hematology.xlsx	figshare	doi:10.6084/m9.figshare.1595889_D91	http://dx.doi.org/10.6084/m9.figshare.1595889	Sham	4	blood
pMRTP_2M_Blood	Hematology	Sysmex XT 2000i	921061-Blood-extract	Hematology_RawData.xlsx	figshare	doi:10.6084/m9.figshare.1595889_D80	http://dx.doi.org/10.6084/m9.figshare.1595889	assay metadata	ISA_Hematology.xlsx	figshare	doi:10.6084/m9.figshare.1595889_D91	http://dx.doi.org/10.6084/m9.figshare.1595889	pMRTP	2	blood
Sham_3M_Blood	Hematology	Sysmex XT 2000i	921088-Blood-extract	Hematology_RawData.xlsx	figshare	doi:10.6084/m9.figshare.1595889_D80	http://dx.doi.org/10.6084/m9.figshare.1595889	assay metadata	ISA_Hematology.xlsx	figshare	doi:10.6084/m9.figshare.1595889_D91	http://dx.doi.org/10.6084/m9.figshare.1595889	Sham	3	blood
pMRTP_5M_Blood	Hematology	Sysmex XT 2000i	921090-Blood-extract	Hematology_RawData.xlsx	figshare	doi:10.6084/m9.figshare.1595889_D80	http://dx.doi.org/10.6084/m9.figshare.1595889	assay metadata	ISA_Hematology.xlsx	figshare	doi:10.6084/m9.figshare.1595889_D91	http://dx.doi.org/10.6084/m9.figshare.1595889	pMRTP	5	blood
Sham_5M_Blood	Hematology	Sysmex XT 2000i	921091-Blood-extract	Hematology_RawData.xlsx	figshare	doi:10.6084/m9.figshare.1595889_D80	http://dx.doi.org/10.6084/m9.figshare.1595889	assay metadata	ISA_Hematology.xlsx	figshare	doi:10.6084/m9.figshare.1595889_D91	http://dx.doi.org/10.6084/m9.figshare.1595889	Sham	5	blood
pMRTP_7M_Blood	Hematology	Sysmex XT 2000i	921098-Blood-extract	Hematology_RawData.xlsx	figshare	doi:10.6084/m9.figshare.1595889_D80	http://dx.doi.org/10.6084/m9.figshare.1595889	assay metadata	ISA_Hematology.xlsx	figshare	doi:10.6084/m9.figshare.1595889_D91	http://dx.doi.org/10.6084/m9.figshare.1595889	pMRTP	7	blood
3R4F_3M_Blood	Hematology	Sysmex XT 2000i	921101-Blood-extract	Hematology_RawData.xlsx	figshare	doi:10.6084/m9.figshare.1595889_D80	http://dx.doi.org/10.6084/m9.figshare.1595889	assay metadata	ISA_Hematology.xlsx	figshare	doi:10.6084/m9.figshare.1595889_D91	http://dx.doi.org/10.6084/m9.figshare.1595889	3R4F	3	blood
3R4F_3M_Blood	Hematology	Sysmex XT 2000i	921109-Blood-extract	Hematology_RawData.xlsx	figshare	doi:10.6084/m9.figshare.1595889_D80	http://dx.doi.org/10.6084/m9.figshare.1595889	assay metadata	ISA_Hematology.xlsx	figshare	doi:10.6084/m9.figshare.1595889_D91	http://dx.doi.org/10.6084/m9.figshare.1595889	3R4F	3	blood
Sham_1M_Blood	Hematology	Sysmex XT 2000i	921116-Blood-extract	Hematology_RawData.xlsx	figshare	doi:10.6084/m9.figshare.1595889_D80	http://dx.doi.org/10.6084/m9.figshare.1595889	assay metadata	ISA_Hematology.xlsx	figshare	doi:10.6084/m9.figshare.1595889_D91	http://dx.doi.org/10.6084/m9.figshare.1595889	Sham	1	blood
pMRTP_4M_Blood	Hematology	Sysmex XT 2000i	921119-Blood-extract	Hematology_RawData.xlsx	figshare	doi:10.6084/m9.figshare.1595889_D80	http://dx.doi.org/10.6084/m9.figshare.1595889	assay metadata	ISA_Hematology.xlsx	figshare	doi:10.6084/m9.figshare.1595889_D91	http://dx.doi.org/10.6084/m9.figshare.1595889	pMRTP	4	blood
Cess_7M_Blood	Hematology	Sysmex XT 2000i	921122-Blood-extract	Hematology_RawData.xlsx	figshare	doi:10.6084/m9.figshare.1595889_D80	http://dx.doi.org/10.6084/m9.figshare.1595889	assay metadata	ISA_Hematology.xlsx	figshare	doi:10.6084/m9.figshare.1595889_D91	http://dx.doi.org/10.6084/m9.figshare.1595889	Cess	7	blood
Cess_5M_Blood	Hematology	Sysmex XT 2000i	921127-Blood-extract	Hematology_RawData.xlsx	figshare	doi:10.6084/m9.figshare.1595889_D80	http://dx.doi.org/10.6084/m9.figshare.1595889	assay metadata	ISA_Hematology.xlsx	figshare	doi:10.6084/m9.figshare.1595889_D91	http://dx.doi.org/10.6084/m9.figshare.1595889	Cess	5	blood
Cess_5M_Blood	Hematology	Sysmex XT 2000i	921133-Blood-extract	Hematology_RawData.xlsx	figshare	doi:10.6084/m9.figshare.1595889_D80	http://dx.doi.org/10.6084/m9.figshare.1595889	assay metadata	ISA_Hematology.xlsx	figshare	doi:10.6084/m9.figshare.1595889_D91	http://dx.doi.org/10.6084/m9.figshare.1595889	Cess	5	blood
3R4F_4M_Blood	Hematology	Sysmex XT 2000i	921136-Blood-extract	Hematology_RawData.xlsx	figshare	doi:10.6084/m9.figshare.1595889_D80	http://dx.doi.org/10.6084/m9.figshare.1595889	assay metadata	ISA_Hematology.xlsx	figshare	doi:10.6084/m9.figshare.1595889_D91	http://dx.doi.org/10.6084/m9.figshare.1595889	3R4F	4	blood
Switch_7M_Blood	Hematology	Sysmex XT 2000i	921138-Blood-extract	Hematology_RawData.xlsx	figshare	doi:10.6084/m9.figshare.1595889_D80	http://dx.doi.org/10.6084/m9.figshare.1595889	assay metadata	ISA_Hematology.xlsx	figshare	doi:10.6084/m9.figshare.1595889_D91	http://dx.doi.org/10.6084/m9.figshare.1595889	Switch	7	blood
pMRTP_3M_Blood	Hematology	Sysmex XT 2000i	921140-Blood-extract	Hematology_RawData.xlsx	figshare	doi:10.6084/m9.figshare.1595889_D80	http://dx.doi.org/10.6084/m9.figshare.1595889	assay metadata	ISA_Hematology.xlsx	figshare	doi:10.6084/m9.figshare.1595889_D91	http://dx.doi.org/10.6084/m9.figshare.1595889	pMRTP	3	blood
3R4F_3M_Blood	Hematology	Sysmex XT 2000i	921147-Blood-extract	Hematology_RawData.xlsx	figshare	doi:10.6084/m9.figshare.1595889_D80	http://dx.doi.org/10.6084/m9.figshare.1595889	assay metadata	ISA_Hematology.xlsx	figshare	doi:10.6084/m9.figshare.1595889_D91	http://dx.doi.org/10.6084/m9.figshare.1595889	3R4F	3	blood
pMRTP_2M_Blood	Hematology	Sysmex XT 2000i	921152-Blood-extract	Hematology_RawData.xlsx	figshare	doi:10.6084/m9.figshare.1595889_D80	http://dx.doi.org/10.6084/m9.figshare.1595889	assay metadata	ISA_Hematology.xlsx	figshare	doi:10.6084/m9.figshare.1595889_D91	http://dx.doi.org/10.6084/m9.figshare.1595889	pMRTP	2	blood
pMRTP_5M_Blood	Hematology	Sysmex XT 2000i	921155-Blood-extract	Hematology_RawData.xlsx	figshare	doi:10.6084/m9.figshare.1595889_D80	http://dx.doi.org/10.6084/m9.figshare.1595889	assay metadata	ISA_Hematology.xlsx	figshare	doi:10.6084/m9.figshare.1595889_D91	http://dx.doi.org/10.6084/m9.figshare.1595889	pMRTP	5	blood
3R4F_7M_Blood	Hematology	Sysmex XT 2000i	921169-Blood-extract	Hematology_RawData.xlsx	figshare	doi:10.6084/m9.figshare.1595889_D80	http://dx.doi.org/10.6084/m9.figshare.1595889	assay metadata	ISA_Hematology.xlsx	figshare	doi:10.6084/m9.figshare.1595889_D91	http://dx.doi.org/10.6084/m9.figshare.1595889	3R4F	7	blood
Switch_5M_Blood	Hematology	Sysmex XT 2000i	921179-Blood-extract	Hematology_RawData.xlsx	figshare	doi:10.6084/m9.figshare.1595889_D80	http://dx.doi.org/10.6084/m9.figshare.1595889	assay metadata	ISA_Hematology.xlsx	figshare	doi:10.6084/m9.figshare.1595889_D91	http://dx.doi.org/10.6084/m9.figshare.1595889	Switch	5	blood
Switch_5M_Blood	Hematology	Sysmex XT 2000i	921184-Blood-extract	Hematology_RawData.xlsx	figshare	doi:10.6084/m9.figshare.1595889_D80	http://dx.doi.org/10.6084/m9.figshare.1595889	assay metadata	ISA_Hematology.xlsx	figshare	doi:10.6084/m9.figshare.1595889_D91	http://dx.doi.org/10.6084/m9.figshare.1595889	Switch	5	blood
Sham_3M_Blood	Hematology	Sysmex XT 2000i	921196-Blood-extract	Hematology_RawData.xlsx	figshare	doi:10.6084/m9.figshare.1595889_D80	http://dx.doi.org/10.6084/m9.figshare.1595889	assay metadata	ISA_Hematology.xlsx	figshare	doi:10.6084/m9.figshare.1595889_D91	http://dx.doi.org/10.6084/m9.figshare.1595889	Sham	3	blood
Sham_5M_Blood	Hematology	Sysmex XT 2000i	921197-Blood-extract	Hematology_RawData.xlsx	figshare	doi:10.6084/m9.figshare.1595889_D80	http://dx.doi.org/10.6084/m9.figshare.1595889	assay metadata	ISA_Hematology.xlsx	figshare	doi:10.6084/m9.figshare.1595889_D91	http://dx.doi.org/10.6084/m9.figshare.1595889	Sham	5	blood
Cess_7M_Blood	Hematology	Sysmex XT 2000i	921200-Blood-extract	Hematology_RawData.xlsx	figshare	doi:10.6084/m9.figshare.1595889_D80	http://dx.doi.org/10.6084/m9.figshare.1595889	assay metadata	ISA_Hematology.xlsx	figshare	doi:10.6084/m9.figshare.1595889_D91	http://dx.doi.org/10.6084/m9.figshare.1595889	Cess	7	blood
Cess_3M_Blood	Hematology	Sysmex XT 2000i	921234-Blood-extract	Hematology_RawData.xlsx	figshare	doi:10.6084/m9.figshare.1595889_D80	http://dx.doi.org/10.6084/m9.figshare.1595889	assay metadata	ISA_Hematology.xlsx	figshare	doi:10.6084/m9.figshare.1595889_D91	http://dx.doi.org/10.6084/m9.figshare.1595889	Cess	3	blood
Switch_5M_Blood	Hematology	Sysmex XT 2000i	921268-Blood-extract	Hematology_RawData.xlsx	figshare	doi:10.6084/m9.figshare.1595889_D80	http://dx.doi.org/10.6084/m9.figshare.1595889	assay metadata	ISA_Hematology.xlsx	figshare	doi:10.6084/m9.figshare.1595889_D91	http://dx.doi.org/10.6084/m9.figshare.1595889	Switch	5	blood
Sham_2M_Blood	Hematology	Sysmex XT 2000i	921277-Blood-extract	Hematology_RawData.xlsx	figshare	doi:10.6084/m9.figshare.1595889_D80	http://dx.doi.org/10.6084/m9.figshare.1595889	assay metadata	ISA_Hematology.xlsx	figshare	doi:10.6084/m9.figshare.1595889_D91	http://dx.doi.org/10.6084/m9.figshare.1595889	Sham	2	blood
pMRTP_3M_Blood	Hematology	Sysmex XT 2000i	921278-Blood-extract	Hematology_RawData.xlsx	figshare	doi:10.6084/m9.figshare.1595889_D80	http://dx.doi.org/10.6084/m9.figshare.1595889	assay metadata	ISA_Hematology.xlsx	figshare	doi:10.6084/m9.figshare.1595889_D91	http://dx.doi.org/10.6084/m9.figshare.1595889	pMRTP	3	blood
3R4F_2M_Blood	Hematology	Sysmex XT 2000i	921294-Blood-extract	Hematology_RawData.xlsx	figshare	doi:10.6084/m9.figshare.1595889_D80	http://dx.doi.org/10.6084/m9.figshare.1595889	assay metadata	ISA_Hematology.xlsx	figshare	doi:10.6084/m9.figshare.1595889_D91	http://dx.doi.org/10.6084/m9.figshare.1595889	3R4F	2	blood
Sham_1M_Blood	Hematology	Sysmex XT 2000i	921306-Blood-extract	Hematology_RawData.xlsx	figshare	doi:10.6084/m9.figshare.1595889_D80	http://dx.doi.org/10.6084/m9.figshare.1595889	assay metadata	ISA_Hematology.xlsx	figshare	doi:10.6084/m9.figshare.1595889_D91	http://dx.doi.org/10.6084/m9.figshare.1595889	Sham	1	blood
Sham_7M_Blood	Hematology	Sysmex XT 2000i	921312-Blood-extract	Hematology_RawData.xlsx	figshare	doi:10.6084/m9.figshare.1595889_D80	http://dx.doi.org/10.6084/m9.figshare.1595889	assay metadata	ISA_Hematology.xlsx	figshare	doi:10.6084/m9.figshare.1595889_D91	http://dx.doi.org/10.6084/m9.figshare.1595889	Sham	7	blood
Sham_2M_Blood	Hematology	Sysmex XT 2000i	921319-Blood-extract	Hematology_RawData.xlsx	figshare	doi:10.6084/m9.figshare.1595889_D80	http://dx.doi.org/10.6084/m9.figshare.1595889	assay metadata	ISA_Hematology.xlsx	figshare	doi:10.6084/m9.figshare.1595889_D91	http://dx.doi.org/10.6084/m9.figshare.1595889	Sham	2	blood
pMRTP_3M_Blood	Hematology	Sysmex XT 2000i	921321-Blood-extract	Hematology_RawData.xlsx	figshare	doi:10.6084/m9.figshare.1595889_D80	http://dx.doi.org/10.6084/m9.figshare.1595889	assay metadata	ISA_Hematology.xlsx	figshare	doi:10.6084/m9.figshare.1595889_D91	http://dx.doi.org/10.6084/m9.figshare.1595889	pMRTP	3	blood
