# Supplementary material for: Comprehensive systems biology analysis of a 7-month cigarette smoke inhalation study in C57BL/6 mice
Source: Sci Data. 2016 Jan 5;3:150077. doi: 10.1038/sdata.2015.77 (PMC4700839; doi:10.1038/sdata.2015.77)
Supplement: Supplementary file 3 [file sdata201577-isa1.zip › a_lungfunction_Hoeng.txt]

Sample Name	Protocol REF	Parameter Value[plethysmograph]	Parameter Value[plethysmograph manufacturer]	Assay Name	Raw Data File	Comment [Data Repository]	Comment [Data Record Accession]	Comment [Data Record URI]	Protocol REF	Derived Data File	Comment [Data Repository]	Comment [Data Record Accession]	Comment [Data Record URI]	Factor Value[exposure group]	Factor Value[exposure duration in months]	Factor Value[assayed tissue]
3R4F_3M_Lung	Lung function measurement	FlexiVent system	SCIREQ	920005-Lung-extract	LungFunction_RawData.xlsx	figshare	doi:10.6084/m9.figshare.1595889_D88	http://dx.doi.org/10.6084/m9.figshare.1595889	assay metadata	ISA_Lung_Function.xlsx	figshare	doi:10.6084/m9.figshare.1595889_D95	http://dx.doi.org/10.6084/m9.figshare.1595889	3R4F	3	lung
pMRTP_5M_Lung	Lung function measurement	FlexiVent system	SCIREQ	920015-Lung-extract	LungFunction_RawData.xlsx	figshare	doi:10.6084/m9.figshare.1595889_D88	http://dx.doi.org/10.6084/m9.figshare.1595889	assay metadata	ISA_Lung_Function.xlsx	figshare	doi:10.6084/m9.figshare.1595889_D95	http://dx.doi.org/10.6084/m9.figshare.1595889	pMRTP	5	lung
3R4F_4M_Lung	Lung function measurement	FlexiVent system	SCIREQ	920017-Lung-extract	LungFunction_RawData.xlsx	figshare	doi:10.6084/m9.figshare.1595889_D88	http://dx.doi.org/10.6084/m9.figshare.1595889	assay metadata	ISA_Lung_Function.xlsx	figshare	doi:10.6084/m9.figshare.1595889_D95	http://dx.doi.org/10.6084/m9.figshare.1595889	3R4F	4	lung
pMRTP_2M_Lung	Lung function measurement	FlexiVent system	SCIREQ	920018-Lung-extract	LungFunction_RawData.xlsx	figshare	doi:10.6084/m9.figshare.1595889_D88	http://dx.doi.org/10.6084/m9.figshare.1595889	assay metadata	ISA_Lung_Function.xlsx	figshare	doi:10.6084/m9.figshare.1595889_D95	http://dx.doi.org/10.6084/m9.figshare.1595889	pMRTP	2	lung
Sham_3M_Lung	Lung function measurement	FlexiVent system	SCIREQ	920028-Lung-extract	LungFunction_RawData.xlsx	figshare	doi:10.6084/m9.figshare.1595889_D88	http://dx.doi.org/10.6084/m9.figshare.1595889	assay metadata	ISA_Lung_Function.xlsx	figshare	doi:10.6084/m9.figshare.1595889_D95	http://dx.doi.org/10.6084/m9.figshare.1595889	Sham	3	lung
3R4F_4M_Lung	Lung function measurement	FlexiVent system	SCIREQ	920032-Lung-extract	LungFunction_RawData.xlsx	figshare	doi:10.6084/m9.figshare.1595889_D88	http://dx.doi.org/10.6084/m9.figshare.1595889	assay metadata	ISA_Lung_Function.xlsx	figshare	doi:10.6084/m9.figshare.1595889_D95	http://dx.doi.org/10.6084/m9.figshare.1595889	3R4F	4	lung
pMRTP_1M_Lung	Lung function measurement	FlexiVent system	SCIREQ	920036-Lung-extract	LungFunction_RawData.xlsx	figshare	doi:10.6084/m9.figshare.1595889_D88	http://dx.doi.org/10.6084/m9.figshare.1595889	assay metadata	ISA_Lung_Function.xlsx	figshare	doi:10.6084/m9.figshare.1595889_D95	http://dx.doi.org/10.6084/m9.figshare.1595889	pMRTP	1	lung
Sham_3M_Lung	Lung function measurement	FlexiVent system	SCIREQ	920041-Lung-extract	LungFunction_RawData.xlsx	figshare	doi:10.6084/m9.figshare.1595889_D88	http://dx.doi.org/10.6084/m9.figshare.1595889	assay metadata	ISA_Lung_Function.xlsx	figshare	doi:10.6084/m9.figshare.1595889_D95	http://dx.doi.org/10.6084/m9.figshare.1595889	Sham	3	lung
Sham_2M_Lung	Lung function measurement	FlexiVent system	SCIREQ	920042-Lung-extract	LungFunction_RawData.xlsx	figshare	doi:10.6084/m9.figshare.1595889_D88	http://dx.doi.org/10.6084/m9.figshare.1595889	assay metadata	ISA_Lung_Function.xlsx	figshare	doi:10.6084/m9.figshare.1595889_D95	http://dx.doi.org/10.6084/m9.figshare.1595889	Sham	2	lung
pMRTP_2M_Lung	Lung function measurement	FlexiVent system	SCIREQ	920057-Lung-extract	LungFunction_RawData.xlsx	figshare	doi:10.6084/m9.figshare.1595889_D88	http://dx.doi.org/10.6084/m9.figshare.1595889	assay metadata	ISA_Lung_Function.xlsx	figshare	doi:10.6084/m9.figshare.1595889_D95	http://dx.doi.org/10.6084/m9.figshare.1595889	pMRTP	2	lung
3R4F_1M_Lung	Lung function measurement	FlexiVent system	SCIREQ	920061-Lung-extract	LungFunction_RawData.xlsx	figshare	doi:10.6084/m9.figshare.1595889_D88	http://dx.doi.org/10.6084/m9.figshare.1595889	assay metadata	ISA_Lung_Function.xlsx	figshare	doi:10.6084/m9.figshare.1595889_D95	http://dx.doi.org/10.6084/m9.figshare.1595889	3R4F	1	lung
pMRTP_7M_Lung	Lung function measurement	FlexiVent system	SCIREQ	920063-Lung-extract	LungFunction_RawData.xlsx	figshare	doi:10.6084/m9.figshare.1595889_D88	http://dx.doi.org/10.6084/m9.figshare.1595889	assay metadata	ISA_Lung_Function.xlsx	figshare	doi:10.6084/m9.figshare.1595889_D95	http://dx.doi.org/10.6084/m9.figshare.1595889	pMRTP	7	lung
pMRTP_3M_Lung	Lung function measurement	FlexiVent system	SCIREQ	920066-Lung-extract	LungFunction_RawData.xlsx	figshare	doi:10.6084/m9.figshare.1595889_D88	http://dx.doi.org/10.6084/m9.figshare.1595889	assay metadata	ISA_Lung_Function.xlsx	figshare	doi:10.6084/m9.figshare.1595889_D95	http://dx.doi.org/10.6084/m9.figshare.1595889	pMRTP	3	lung
3R4F_2M_Lung	Lung function measurement	FlexiVent system	SCIREQ	920068-Lung-extract	LungFunction_RawData.xlsx	figshare	doi:10.6084/m9.figshare.1595889_D88	http://dx.doi.org/10.6084/m9.figshare.1595889	assay metadata	ISA_Lung_Function.xlsx	figshare	doi:10.6084/m9.figshare.1595889_D95	http://dx.doi.org/10.6084/m9.figshare.1595889	3R4F	2	lung
3R4F_7M_Lung	Lung function measurement	FlexiVent system	SCIREQ	920072-Lung-extract	LungFunction_RawData.xlsx	figshare	doi:10.6084/m9.figshare.1595889_D88	http://dx.doi.org/10.6084/m9.figshare.1595889	assay metadata	ISA_Lung_Function.xlsx	figshare	doi:10.6084/m9.figshare.1595889_D95	http://dx.doi.org/10.6084/m9.figshare.1595889	3R4F	7	lung
pMRTP_3M_Lung	Lung function measurement	FlexiVent system	SCIREQ	920073-Lung-extract	LungFunction_RawData.xlsx	figshare	doi:10.6084/m9.figshare.1595889_D88	http://dx.doi.org/10.6084/m9.figshare.1595889	assay metadata	ISA_Lung_Function.xlsx	figshare	doi:10.6084/m9.figshare.1595889_D95	http://dx.doi.org/10.6084/m9.figshare.1595889	pMRTP	3	lung
3R4F_4M_Lung	Lung function measurement	FlexiVent system	SCIREQ	920075-Lung-extract	LungFunction_RawData.xlsx	figshare	doi:10.6084/m9.figshare.1595889_D88	http://dx.doi.org/10.6084/m9.figshare.1595889	assay metadata	ISA_Lung_Function.xlsx	figshare	doi:10.6084/m9.figshare.1595889_D95	http://dx.doi.org/10.6084/m9.figshare.1595889	3R4F	4	lung
Cess_3M_Lung	Lung function measurement	FlexiVent system	SCIREQ	920080-Lung-extract	LungFunction_RawData.xlsx	figshare	doi:10.6084/m9.figshare.1595889_D88	http://dx.doi.org/10.6084/m9.figshare.1595889	assay metadata	ISA_Lung_Function.xlsx	figshare	doi:10.6084/m9.figshare.1595889_D95	http://dx.doi.org/10.6084/m9.figshare.1595889	Cess	3	lung
3R4F_1M_Lung	Lung function measurement	FlexiVent system	SCIREQ	920081-Lung-extract	LungFunction_RawData.xlsx	figshare	doi:10.6084/m9.figshare.1595889_D88	http://dx.doi.org/10.6084/m9.figshare.1595889	assay metadata	ISA_Lung_Function.xlsx	figshare	doi:10.6084/m9.figshare.1595889_D95	http://dx.doi.org/10.6084/m9.figshare.1595889	3R4F	1	lung
pMRTP_3M_Lung	Lung function measurement	FlexiVent system	SCIREQ	920083-Lung-extract	LungFunction_RawData.xlsx	figshare	doi:10.6084/m9.figshare.1595889_D88	http://dx.doi.org/10.6084/m9.figshare.1595889	assay metadata	ISA_Lung_Function.xlsx	figshare	doi:10.6084/m9.figshare.1595889_D95	http://dx.doi.org/10.6084/m9.figshare.1595889	pMRTP	3	lung
Sham_7M_Lung	Lung function measurement	FlexiVent system	SCIREQ	920084-Lung-extract	LungFunction_RawData.xlsx	figshare	doi:10.6084/m9.figshare.1595889_D88	http://dx.doi.org/10.6084/m9.figshare.1595889	assay metadata	ISA_Lung_Function.xlsx	figshare	doi:10.6084/m9.figshare.1595889_D95	http://dx.doi.org/10.6084/m9.figshare.1595889	Sham	7	lung
Cess_5M_Lung	Lung function measurement	FlexiVent system	SCIREQ	920086-Lung-extract	LungFunction_RawData.xlsx	figshare	doi:10.6084/m9.figshare.1595889_D88	http://dx.doi.org/10.6084/m9.figshare.1595889	assay metadata	ISA_Lung_Function.xlsx	figshare	doi:10.6084/m9.figshare.1595889_D95	http://dx.doi.org/10.6084/m9.figshare.1595889	Cess	5	lung
3R4F_3M_Lung	Lung function measurement	FlexiVent system	SCIREQ	920094-Lung-extract	LungFunction_RawData.xlsx	figshare	doi:10.6084/m9.figshare.1595889_D88	http://dx.doi.org/10.6084/m9.figshare.1595889	assay metadata	ISA_Lung_Function.xlsx	figshare	doi:10.6084/m9.figshare.1595889_D95	http://dx.doi.org/10.6084/m9.figshare.1595889	3R4F	3	lung
Switch_7M_Lung	Lung function measurement	FlexiVent system	SCIREQ	920095-Lung-extract	LungFunction_RawData.xlsx	figshare	doi:10.6084/m9.figshare.1595889_D88	http://dx.doi.org/10.6084/m9.figshare.1595889	assay metadata	ISA_Lung_Function.xlsx	figshare	doi:10.6084/m9.figshare.1595889_D95	http://dx.doi.org/10.6084/m9.figshare.1595889	Switch	7	lung
Switch_3M_Lung	Lung function measurement	FlexiVent system	SCIREQ	920104-Lung-extract	LungFunction_RawData.xlsx	figshare	doi:10.6084/m9.figshare.1595889_D88	http://dx.doi.org/10.6084/m9.figshare.1595889	assay metadata	ISA_Lung_Function.xlsx	figshare	doi:10.6084/m9.figshare.1595889_D95	http://dx.doi.org/10.6084/m9.figshare.1595889	Switch	3	lung
3R4F_7M_Lung	Lung function measurement	FlexiVent system	SCIREQ	920105-Lung-extract	LungFunction_RawData.xlsx	figshare	doi:10.6084/m9.figshare.1595889_D88	http://dx.doi.org/10.6084/m9.figshare.1595889	assay metadata	ISA_Lung_Function.xlsx	figshare	doi:10.6084/m9.figshare.1595889_D95	http://dx.doi.org/10.6084/m9.figshare.1595889	3R4F	7	lung
Cess_7M_Lung	Lung function measurement	FlexiVent system	SCIREQ	920106-Lung-extract	LungFunction_RawData.xlsx	figshare	doi:10.6084/m9.figshare.1595889_D88	http://dx.doi.org/10.6084/m9.figshare.1595889	assay metadata	ISA_Lung_Function.xlsx	figshare	doi:10.6084/m9.figshare.1595889_D95	http://dx.doi.org/10.6084/m9.figshare.1595889	Cess	7	lung
Cess_3M_Lung	Lung function measurement	FlexiVent system	SCIREQ	920119-Lung-extract	LungFunction_RawData.xlsx	figshare	doi:10.6084/m9.figshare.1595889_D88	http://dx.doi.org/10.6084/m9.figshare.1595889	assay metadata	ISA_Lung_Function.xlsx	figshare	doi:10.6084/m9.figshare.1595889_D95	http://dx.doi.org/10.6084/m9.figshare.1595889	Cess	3	lung
Cess_7M_Lung	Lung function measurement	FlexiVent system	SCIREQ	920120-Lung-extract	LungFunction_RawData.xlsx	figshare	doi:10.6084/m9.figshare.1595889_D88	http://dx.doi.org/10.6084/m9.figshare.1595889	assay metadata	ISA_Lung_Function.xlsx	figshare	doi:10.6084/m9.figshare.1595889_D95	http://dx.doi.org/10.6084/m9.figshare.1595889	Cess	7	lung
Sham_4M_Lung	Lung function measurement	FlexiVent system	SCIREQ	920122-Lung-extract	LungFunction_RawData.xlsx	figshare	doi:10.6084/m9.figshare.1595889_D88	http://dx.doi.org/10.6084/m9.figshare.1595889	assay metadata	ISA_Lung_Function.xlsx	figshare	doi:10.6084/m9.figshare.1595889_D95	http://dx.doi.org/10.6084/m9.figshare.1595889	Sham	4	lung
pMRTP_5M_Lung	Lung function measurement	FlexiVent system	SCIREQ	920127-Lung-extract	LungFunction_RawData.xlsx	figshare	doi:10.6084/m9.figshare.1595889_D88	http://dx.doi.org/10.6084/m9.figshare.1595889	assay metadata	ISA_Lung_Function.xlsx	figshare	doi:10.6084/m9.figshare.1595889_D95	http://dx.doi.org/10.6084/m9.figshare.1595889	pMRTP	5	lung
Sham_5M_Lung	Lung function measurement	FlexiVent system	SCIREQ	920130-Lung-extract	LungFunction_RawData.xlsx	figshare	doi:10.6084/m9.figshare.1595889_D88	http://dx.doi.org/10.6084/m9.figshare.1595889	assay metadata	ISA_Lung_Function.xlsx	figshare	doi:10.6084/m9.figshare.1595889_D95	http://dx.doi.org/10.6084/m9.figshare.1595889	Sham	5	lung
Sham_2M_Lung	Lung function measurement	FlexiVent system	SCIREQ	920131-Lung-extract	LungFunction_RawData.xlsx	figshare	doi:10.6084/m9.figshare.1595889_D88	http://dx.doi.org/10.6084/m9.figshare.1595889	assay metadata	ISA_Lung_Function.xlsx	figshare	doi:10.6084/m9.figshare.1595889_D95	http://dx.doi.org/10.6084/m9.figshare.1595889	Sham	2	lung
3R4F_3M_Lung	Lung function measurement	FlexiVent system	SCIREQ	920136-Lung-extract	LungFunction_RawData.xlsx	figshare	doi:10.6084/m9.figshare.1595889_D88	http://dx.doi.org/10.6084/m9.figshare.1595889	assay metadata	ISA_Lung_Function.xlsx	figshare	doi:10.6084/m9.figshare.1595889_D95	http://dx.doi.org/10.6084/m9.figshare.1595889	3R4F	3	lung
Sham_3M_Lung	Lung function measurement	FlexiVent system	SCIREQ	920138-Lung-extract	LungFunction_RawData.xlsx	figshare	doi:10.6084/m9.figshare.1595889_D88	http://dx.doi.org/10.6084/m9.figshare.1595889	assay metadata	ISA_Lung_Function.xlsx	figshare	doi:10.6084/m9.figshare.1595889_D95	http://dx.doi.org/10.6084/m9.figshare.1595889	Sham	3	lung
pMRTP_7M_Lung	Lung function measurement	FlexiVent system	SCIREQ	920139-Lung-extract	LungFunction_RawData.xlsx	figshare	doi:10.6084/m9.figshare.1595889_D88	http://dx.doi.org/10.6084/m9.figshare.1595889	assay metadata	ISA_Lung_Function.xlsx	figshare	doi:10.6084/m9.figshare.1595889_D95	http://dx.doi.org/10.6084/m9.figshare.1595889	pMRTP	7	lung
Cess_5M_Lung	Lung function measurement	FlexiVent system	SCIREQ	920145-Lung-extract	LungFunction_RawData.xlsx	figshare	doi:10.6084/m9.figshare.1595889_D88	http://dx.doi.org/10.6084/m9.figshare.1595889	assay metadata	ISA_Lung_Function.xlsx	figshare	doi:10.6084/m9.figshare.1595889_D95	http://dx.doi.org/10.6084/m9.figshare.1595889	Cess	5	lung
Cess_7M_Lung	Lung function measurement	FlexiVent system	SCIREQ	920155-Lung-extract	LungFunction_RawData.xlsx	figshare	doi:10.6084/m9.figshare.1595889_D88	http://dx.doi.org/10.6084/m9.figshare.1595889	assay metadata	ISA_Lung_Function.xlsx	figshare	doi:10.6084/m9.figshare.1595889_D95	http://dx.doi.org/10.6084/m9.figshare.1595889	Cess	7	lung
pMRTP_2M_Lung	Lung function measurement	FlexiVent system	SCIREQ	920156-Lung-extract	LungFunction_RawData.xlsx	figshare	doi:10.6084/m9.figshare.1595889_D88	http://dx.doi.org/10.6084/m9.figshare.1595889	assay metadata	ISA_Lung_Function.xlsx	figshare	doi:10.6084/m9.figshare.1595889_D95	http://dx.doi.org/10.6084/m9.figshare.1595889	pMRTP	2	lung
3R4F_2M_Lung	Lung function measurement	FlexiVent system	SCIREQ	920164-Lung-extract	LungFunction_RawData.xlsx	figshare	doi:10.6084/m9.figshare.1595889_D88	http://dx.doi.org/10.6084/m9.figshare.1595889	assay metadata	ISA_Lung_Function.xlsx	figshare	doi:10.6084/m9.figshare.1595889_D95	http://dx.doi.org/10.6084/m9.figshare.1595889	3R4F	2	lung
Sham_4M_Lung	Lung function measurement	FlexiVent system	SCIREQ	920172-Lung-extract	LungFunction_RawData.xlsx	figshare	doi:10.6084/m9.figshare.1595889_D88	http://dx.doi.org/10.6084/m9.figshare.1595889	assay metadata	ISA_Lung_Function.xlsx	figshare	doi:10.6084/m9.figshare.1595889_D95	http://dx.doi.org/10.6084/m9.figshare.1595889	Sham	4	lung
Sham_1M_Lung	Lung function measurement	FlexiVent system	SCIREQ	920173-Lung-extract	LungFunction_RawData.xlsx	figshare	doi:10.6084/m9.figshare.1595889_D88	http://dx.doi.org/10.6084/m9.figshare.1595889	assay metadata	ISA_Lung_Function.xlsx	figshare	doi:10.6084/m9.figshare.1595889_D95	http://dx.doi.org/10.6084/m9.figshare.1595889	Sham	1	lung
Sham_3M_Lung	Lung function measurement	FlexiVent system	SCIREQ	920182-Lung-extract	LungFunction_RawData.xlsx	figshare	doi:10.6084/m9.figshare.1595889_D88	http://dx.doi.org/10.6084/m9.figshare.1595889	assay metadata	ISA_Lung_Function.xlsx	figshare	doi:10.6084/m9.figshare.1595889_D95	http://dx.doi.org/10.6084/m9.figshare.1595889	Sham	3	lung
pMRTP_2M_Lung	Lung function measurement	FlexiVent system	SCIREQ	920190-Lung-extract	LungFunction_RawData.xlsx	figshare	doi:10.6084/m9.figshare.1595889_D88	http://dx.doi.org/10.6084/m9.figshare.1595889	assay metadata	ISA_Lung_Function.xlsx	figshare	doi:10.6084/m9.figshare.1595889_D95	http://dx.doi.org/10.6084/m9.figshare.1595889	pMRTP	2	lung
3R4F_5M_Lung	Lung function measurement	FlexiVent system	SCIREQ	920194-Lung-extract	LungFunction_RawData.xlsx	figshare	doi:10.6084/m9.figshare.1595889_D88	http://dx.doi.org/10.6084/m9.figshare.1595889	assay metadata	ISA_Lung_Function.xlsx	figshare	doi:10.6084/m9.figshare.1595889_D95	http://dx.doi.org/10.6084/m9.figshare.1595889	3R4F	5	lung
pMRTP_2M_Lung	Lung function measurement	FlexiVent system	SCIREQ	920196-Lung-extract	LungFunction_RawData.xlsx	figshare	doi:10.6084/m9.figshare.1595889_D88	http://dx.doi.org/10.6084/m9.figshare.1595889	assay metadata	ISA_Lung_Function.xlsx	figshare	doi:10.6084/m9.figshare.1595889_D95	http://dx.doi.org/10.6084/m9.figshare.1595889	pMRTP	2	lung
pMRTP_7M_Lung	Lung function measurement	FlexiVent system	SCIREQ	920198-Lung-extract	LungFunction_RawData.xlsx	figshare	doi:10.6084/m9.figshare.1595889_D88	http://dx.doi.org/10.6084/m9.figshare.1595889	assay metadata	ISA_Lung_Function.xlsx	figshare	doi:10.6084/m9.figshare.1595889_D95	http://dx.doi.org/10.6084/m9.figshare.1595889	pMRTP	7	lung
3R4F_7M_Lung	Lung function measurement	FlexiVent system	SCIREQ	920200-Lung-extract	LungFunction_RawData.xlsx	figshare	doi:10.6084/m9.figshare.1595889_D88	http://dx.doi.org/10.6084/m9.figshare.1595889	assay metadata	ISA_Lung_Function.xlsx	figshare	doi:10.6084/m9.figshare.1595889_D95	http://dx.doi.org/10.6084/m9.figshare.1595889	3R4F	7	lung
pMRTP_7M_Lung	Lung function measurement	FlexiVent system	SCIREQ	920201-Lung-extract	LungFunction_RawData.xlsx	figshare	doi:10.6084/m9.figshare.1595889_D88	http://dx.doi.org/10.6084/m9.figshare.1595889	assay metadata	ISA_Lung_Function.xlsx	figshare	doi:10.6084/m9.figshare.1595889_D95	http://dx.doi.org/10.6084/m9.figshare.1595889	pMRTP	7	lung
3R4F_7M_Lung	Lung function measurement	FlexiVent system	SCIREQ	920210-Lung-extract	LungFunction_RawData.xlsx	figshare	doi:10.6084/m9.figshare.1595889_D88	http://dx.doi.org/10.6084/m9.figshare.1595889	assay metadata	ISA_Lung_Function.xlsx	figshare	doi:10.6084/m9.figshare.1595889_D95	http://dx.doi.org/10.6084/m9.figshare.1595889	3R4F	7	lung
Cess_5M_Lung	Lung function measurement	FlexiVent system	SCIREQ	920214-Lung-extract	LungFunction_RawData.xlsx	figshare	doi:10.6084/m9.figshare.1595889_D88	http://dx.doi.org/10.6084/m9.figshare.1595889	assay metadata	ISA_Lung_Function.xlsx	figshare	doi:10.6084/m9.figshare.1595889_D95	http://dx.doi.org/10.6084/m9.figshare.1595889	Cess	5	lung
pMRTP_4M_Lung	Lung function measurement	FlexiVent system	SCIREQ	920215-Lung-extract	LungFunction_RawData.xlsx	figshare	doi:10.6084/m9.figshare.1595889_D88	http://dx.doi.org/10.6084/m9.figshare.1595889	assay metadata	ISA_Lung_Function.xlsx	figshare	doi:10.6084/m9.figshare.1595889_D95	http://dx.doi.org/10.6084/m9.figshare.1595889	pMRTP	4	lung
3R4F_1M_Lung	Lung function measurement	FlexiVent system	SCIREQ	920219-Lung-extract	LungFunction_RawData.xlsx	figshare	doi:10.6084/m9.figshare.1595889_D88	http://dx.doi.org/10.6084/m9.figshare.1595889	assay metadata	ISA_Lung_Function.xlsx	figshare	doi:10.6084/m9.figshare.1595889_D95	http://dx.doi.org/10.6084/m9.figshare.1595889	3R4F	1	lung
Sham_5M_Lung	Lung function measurement	FlexiVent system	SCIREQ	920227-Lung-extract	LungFunction_RawData.xlsx	figshare	doi:10.6084/m9.figshare.1595889_D88	http://dx.doi.org/10.6084/m9.figshare.1595889	assay metadata	ISA_Lung_Function.xlsx	figshare	doi:10.6084/m9.figshare.1595889_D95	http://dx.doi.org/10.6084/m9.figshare.1595889	Sham	5	lung
Sham_5M_Lung	Lung function measurement	FlexiVent system	SCIREQ	920228-Lung-extract	LungFunction_RawData.xlsx	figshare	doi:10.6084/m9.figshare.1595889_D88	http://dx.doi.org/10.6084/m9.figshare.1595889	assay metadata	ISA_Lung_Function.xlsx	figshare	doi:10.6084/m9.figshare.1595889_D95	http://dx.doi.org/10.6084/m9.figshare.1595889	Sham	5	lung
Cess_3M_Lung	Lung function measurement	FlexiVent system	SCIREQ	920231-Lung-extract	LungFunction_RawData.xlsx	figshare	doi:10.6084/m9.figshare.1595889_D88	http://dx.doi.org/10.6084/m9.figshare.1595889	assay metadata	ISA_Lung_Function.xlsx	figshare	doi:10.6084/m9.figshare.1595889_D95	http://dx.doi.org/10.6084/m9.figshare.1595889	Cess	3	lung
Switch_5M_Lung	Lung function measurement	FlexiVent system	SCIREQ	920235-Lung-extract	LungFunction_RawData.xlsx	figshare	doi:10.6084/m9.figshare.1595889_D88	http://dx.doi.org/10.6084/m9.figshare.1595889	assay metadata	ISA_Lung_Function.xlsx	figshare	doi:10.6084/m9.figshare.1595889_D95	http://dx.doi.org/10.6084/m9.figshare.1595889	Switch	5	lung
Sham_5M_Lung	Lung function measurement	FlexiVent system	SCIREQ	920240-Lung-extract	LungFunction_RawData.xlsx	figshare	doi:10.6084/m9.figshare.1595889_D88	http://dx.doi.org/10.6084/m9.figshare.1595889	assay metadata	ISA_Lung_Function.xlsx	figshare	doi:10.6084/m9.figshare.1595889_D95	http://dx.doi.org/10.6084/m9.figshare.1595889	Sham	5	lung
pMRTP_1M_Lung	Lung function measurement	FlexiVent system	SCIREQ	920246-Lung-extract	LungFunction_RawData.xlsx	figshare	doi:10.6084/m9.figshare.1595889_D88	http://dx.doi.org/10.6084/m9.figshare.1595889	assay metadata	ISA_Lung_Function.xlsx	figshare	doi:10.6084/m9.figshare.1595889_D95	http://dx.doi.org/10.6084/m9.figshare.1595889	pMRTP	1	lung
Sham_3M_Lung	Lung function measurement	FlexiVent system	SCIREQ	920247-Lung-extract	LungFunction_RawData.xlsx	figshare	doi:10.6084/m9.figshare.1595889_D88	http://dx.doi.org/10.6084/m9.figshare.1595889	assay metadata	ISA_Lung_Function.xlsx	figshare	doi:10.6084/m9.figshare.1595889_D95	http://dx.doi.org/10.6084/m9.figshare.1595889	Sham	3	lung
pMRTP_7M_Lung	Lung function measurement	FlexiVent system	SCIREQ	920249-Lung-extract	LungFunction_RawData.xlsx	figshare	doi:10.6084/m9.figshare.1595889_D88	http://dx.doi.org/10.6084/m9.figshare.1595889	assay metadata	ISA_Lung_Function.xlsx	figshare	doi:10.6084/m9.figshare.1595889_D95	http://dx.doi.org/10.6084/m9.figshare.1595889	pMRTP	7	lung
pMRTP_7M_Lung	Lung function measurement	FlexiVent system	SCIREQ	920259-Lung-extract	LungFunction_RawData.xlsx	figshare	doi:10.6084/m9.figshare.1595889_D88	http://dx.doi.org/10.6084/m9.figshare.1595889	assay metadata	ISA_Lung_Function.xlsx	figshare	doi:10.6084/m9.figshare.1595889_D95	http://dx.doi.org/10.6084/m9.figshare.1595889	pMRTP	7	lung
3R4F_3M_Lung	Lung function measurement	FlexiVent system	SCIREQ	920266-Lung-extract	LungFunction_RawData.xlsx	figshare	doi:10.6084/m9.figshare.1595889_D88	http://dx.doi.org/10.6084/m9.figshare.1595889	assay metadata	ISA_Lung_Function.xlsx	figshare	doi:10.6084/m9.figshare.1595889_D95	http://dx.doi.org/10.6084/m9.figshare.1595889	3R4F	3	lung
3R4F_3M_Lung	Lung function measurement	FlexiVent system	SCIREQ	920269-Lung-extract	LungFunction_RawData.xlsx	figshare	doi:10.6084/m9.figshare.1595889_D88	http://dx.doi.org/10.6084/m9.figshare.1595889	assay metadata	ISA_Lung_Function.xlsx	figshare	doi:10.6084/m9.figshare.1595889_D95	http://dx.doi.org/10.6084/m9.figshare.1595889	3R4F	3	lung
3R4F_7M_Lung	Lung function measurement	FlexiVent system	SCIREQ	920270-Lung-extract	LungFunction_RawData.xlsx	figshare	doi:10.6084/m9.figshare.1595889_D88	http://dx.doi.org/10.6084/m9.figshare.1595889	assay metadata	ISA_Lung_Function.xlsx	figshare	doi:10.6084/m9.figshare.1595889_D95	http://dx.doi.org/10.6084/m9.figshare.1595889	3R4F	7	lung
pMRTP_1M_Lung	Lung function measurement	FlexiVent system	SCIREQ	920271-Lung-extract	LungFunction_RawData.xlsx	figshare	doi:10.6084/m9.figshare.1595889_D88	http://dx.doi.org/10.6084/m9.figshare.1595889	assay metadata	ISA_Lung_Function.xlsx	figshare	doi:10.6084/m9.figshare.1595889_D95	http://dx.doi.org/10.6084/m9.figshare.1595889	pMRTP	1	lung
Sham_5M_Lung	Lung function measurement	FlexiVent system	SCIREQ	920283-Lung-extract	LungFunction_RawData.xlsx	figshare	doi:10.6084/m9.figshare.1595889_D88	http://dx.doi.org/10.6084/m9.figshare.1595889	assay metadata	ISA_Lung_Function.xlsx	figshare	doi:10.6084/m9.figshare.1595889_D95	http://dx.doi.org/10.6084/m9.figshare.1595889	Sham	5	lung
pMRTP_2M_Lung	Lung function measurement	FlexiVent system	SCIREQ	920284-Lung-extract	LungFunction_RawData.xlsx	figshare	doi:10.6084/m9.figshare.1595889_D88	http://dx.doi.org/10.6084/m9.figshare.1595889	assay metadata	ISA_Lung_Function.xlsx	figshare	doi:10.6084/m9.figshare.1595889_D95	http://dx.doi.org/10.6084/m9.figshare.1595889	pMRTP	2	lung
Cess_3M_Lung	Lung function measurement	FlexiVent system	SCIREQ	920285-Lung-extract	LungFunction_RawData.xlsx	figshare	doi:10.6084/m9.figshare.1595889_D88	http://dx.doi.org/10.6084/m9.figshare.1595889	assay metadata	ISA_Lung_Function.xlsx	figshare	doi:10.6084/m9.figshare.1595889_D95	http://dx.doi.org/10.6084/m9.figshare.1595889	Cess	3	lung
Sham_3M_Lung	Lung function measurement	FlexiVent system	SCIREQ	920291-Lung-extract	LungFunction_RawData.xlsx	figshare	doi:10.6084/m9.figshare.1595889_D88	http://dx.doi.org/10.6084/m9.figshare.1595889	assay metadata	ISA_Lung_Function.xlsx	figshare	doi:10.6084/m9.figshare.1595889_D95	http://dx.doi.org/10.6084/m9.figshare.1595889	Sham	3	lung
Switch_7M_Lung	Lung function measurement	FlexiVent system	SCIREQ	920295-Lung-extract	LungFunction_RawData.xlsx	figshare	doi:10.6084/m9.figshare.1595889_D88	http://dx.doi.org/10.6084/m9.figshare.1595889	assay metadata	ISA_Lung_Function.xlsx	figshare	doi:10.6084/m9.figshare.1595889_D95	http://dx.doi.org/10.6084/m9.figshare.1595889	Switch	7	lung
Cess_3M_Lung	Lung function measurement	FlexiVent system	SCIREQ	920299-Lung-extract	LungFunction_RawData.xlsx	figshare	doi:10.6084/m9.figshare.1595889_D88	http://dx.doi.org/10.6084/m9.figshare.1595889	assay metadata	ISA_Lung_Function.xlsx	figshare	doi:10.6084/m9.figshare.1595889_D95	http://dx.doi.org/10.6084/m9.figshare.1595889	Cess	3	lung
3R4F_5M_Lung	Lung function measurement	FlexiVent system	SCIREQ	920304-Lung-extract	LungFunction_RawData.xlsx	figshare	doi:10.6084/m9.figshare.1595889_D88	http://dx.doi.org/10.6084/m9.figshare.1595889	assay metadata	ISA_Lung_Function.xlsx	figshare	doi:10.6084/m9.figshare.1595889_D95	http://dx.doi.org/10.6084/m9.figshare.1595889	3R4F	5	lung
pMRTP_7M_Lung	Lung function measurement	FlexiVent system	SCIREQ	920328-Lung-extract	LungFunction_RawData.xlsx	figshare	doi:10.6084/m9.figshare.1595889_D88	http://dx.doi.org/10.6084/m9.figshare.1595889	assay metadata	ISA_Lung_Function.xlsx	figshare	doi:10.6084/m9.figshare.1595889_D95	http://dx.doi.org/10.6084/m9.figshare.1595889	pMRTP	7	lung
Cess_5M_Lung	Lung function measurement	FlexiVent system	SCIREQ	920336-Lung-extract	LungFunction_RawData.xlsx	figshare	doi:10.6084/m9.figshare.1595889_D88	http://dx.doi.org/10.6084/m9.figshare.1595889	assay metadata	ISA_Lung_Function.xlsx	figshare	doi:10.6084/m9.figshare.1595889_D95	http://dx.doi.org/10.6084/m9.figshare.1595889	Cess	5	lung
3R4F_4M_Lung	Lung function measurement	FlexiVent system	SCIREQ	920344-Lung-extract	LungFunction_RawData.xlsx	figshare	doi:10.6084/m9.figshare.1595889_D88	http://dx.doi.org/10.6084/m9.figshare.1595889	assay metadata	ISA_Lung_Function.xlsx	figshare	doi:10.6084/m9.figshare.1595889_D95	http://dx.doi.org/10.6084/m9.figshare.1595889	3R4F	4	lung
Sham_4M_Lung	Lung function measurement	FlexiVent system	SCIREQ	920348-Lung-extract	LungFunction_RawData.xlsx	figshare	doi:10.6084/m9.figshare.1595889_D88	http://dx.doi.org/10.6084/m9.figshare.1595889	assay metadata	ISA_Lung_Function.xlsx	figshare	doi:10.6084/m9.figshare.1595889_D95	http://dx.doi.org/10.6084/m9.figshare.1595889	Sham	4	lung
pMRTP_7M_Lung	Lung function measurement	FlexiVent system	SCIREQ	920349-Lung-extract	LungFunction_RawData.xlsx	figshare	doi:10.6084/m9.figshare.1595889_D88	http://dx.doi.org/10.6084/m9.figshare.1595889	assay metadata	ISA_Lung_Function.xlsx	figshare	doi:10.6084/m9.figshare.1595889_D95	http://dx.doi.org/10.6084/m9.figshare.1595889	pMRTP	7	lung
pMRTP_3M_Lung	Lung function measurement	FlexiVent system	SCIREQ	920354-Lung-extract	LungFunction_RawData.xlsx	figshare	doi:10.6084/m9.figshare.1595889_D88	http://dx.doi.org/10.6084/m9.figshare.1595889	assay metadata	ISA_Lung_Function.xlsx	figshare	doi:10.6084/m9.figshare.1595889_D95	http://dx.doi.org/10.6084/m9.figshare.1595889	pMRTP	3	lung
Sham_7M_Lung	Lung function measurement	FlexiVent system	SCIREQ	920355-Lung-extract	LungFunction_RawData.xlsx	figshare	doi:10.6084/m9.figshare.1595889_D88	http://dx.doi.org/10.6084/m9.figshare.1595889	assay metadata	ISA_Lung_Function.xlsx	figshare	doi:10.6084/m9.figshare.1595889_D95	http://dx.doi.org/10.6084/m9.figshare.1595889	Sham	7	lung
Cess_7M_Lung	Lung function measurement	FlexiVent system	SCIREQ	920357-Lung-extract	LungFunction_RawData.xlsx	figshare	doi:10.6084/m9.figshare.1595889_D88	http://dx.doi.org/10.6084/m9.figshare.1595889	assay metadata	ISA_Lung_Function.xlsx	figshare	doi:10.6084/m9.figshare.1595889_D95	http://dx.doi.org/10.6084/m9.figshare.1595889	Cess	7	lung
Sham_1M_Lung	Lung function measurement	FlexiVent system	SCIREQ	920363-Lung-extract	LungFunction_RawData.xlsx	figshare	doi:10.6084/m9.figshare.1595889_D88	http://dx.doi.org/10.6084/m9.figshare.1595889	assay metadata	ISA_Lung_Function.xlsx	figshare	doi:10.6084/m9.figshare.1595889_D95	http://dx.doi.org/10.6084/m9.figshare.1595889	Sham	1	lung
Switch_5M_Lung	Lung function measurement	FlexiVent system	SCIREQ	920367-Lung-extract	LungFunction_RawData.xlsx	figshare	doi:10.6084/m9.figshare.1595889_D88	http://dx.doi.org/10.6084/m9.figshare.1595889	assay metadata	ISA_Lung_Function.xlsx	figshare	doi:10.6084/m9.figshare.1595889_D95	http://dx.doi.org/10.6084/m9.figshare.1595889	Switch	5	lung
Switch_7M_Lung	Lung function measurement	FlexiVent system	SCIREQ	920373-Lung-extract	LungFunction_RawData.xlsx	figshare	doi:10.6084/m9.figshare.1595889_D88	http://dx.doi.org/10.6084/m9.figshare.1595889	assay metadata	ISA_Lung_Function.xlsx	figshare	doi:10.6084/m9.figshare.1595889_D95	http://dx.doi.org/10.6084/m9.figshare.1595889	Switch	7	lung
Switch_7M_Lung	Lung function measurement	FlexiVent system	SCIREQ	920380-Lung-extract	LungFunction_RawData.xlsx	figshare	doi:10.6084/m9.figshare.1595889_D88	http://dx.doi.org/10.6084/m9.figshare.1595889	assay metadata	ISA_Lung_Function.xlsx	figshare	doi:10.6084/m9.figshare.1595889_D95	http://dx.doi.org/10.6084/m9.figshare.1595889	Switch	7	lung
Cess_3M_Lung	Lung function measurement	FlexiVent system	SCIREQ	920392-Lung-extract	LungFunction_RawData.xlsx	figshare	doi:10.6084/m9.figshare.1595889_D88	http://dx.doi.org/10.6084/m9.figshare.1595889	assay metadata	ISA_Lung_Function.xlsx	figshare	doi:10.6084/m9.figshare.1595889_D95	http://dx.doi.org/10.6084/m9.figshare.1595889	Cess	3	lung
3R4F_3M_Lung	Lung function measurement	FlexiVent system	SCIREQ	920394-Lung-extract	LungFunction_RawData.xlsx	figshare	doi:10.6084/m9.figshare.1595889_D88	http://dx.doi.org/10.6084/m9.figshare.1595889	assay metadata	ISA_Lung_Function.xlsx	figshare	doi:10.6084/m9.figshare.1595889_D95	http://dx.doi.org/10.6084/m9.figshare.1595889	3R4F	3	lung
pMRTP_3M_Lung	Lung function measurement	FlexiVent system	SCIREQ	920398-Lung-extract	LungFunction_RawData.xlsx	figshare	doi:10.6084/m9.figshare.1595889_D88	http://dx.doi.org/10.6084/m9.figshare.1595889	assay metadata	ISA_Lung_Function.xlsx	figshare	doi:10.6084/m9.figshare.1595889_D95	http://dx.doi.org/10.6084/m9.figshare.1595889	pMRTP	3	lung
pMRTP_3M_Lung	Lung function measurement	FlexiVent system	SCIREQ	920413-Lung-extract	LungFunction_RawData.xlsx	figshare	doi:10.6084/m9.figshare.1595889_D88	http://dx.doi.org/10.6084/m9.figshare.1595889	assay metadata	ISA_Lung_Function.xlsx	figshare	doi:10.6084/m9.figshare.1595889_D95	http://dx.doi.org/10.6084/m9.figshare.1595889	pMRTP	3	lung
Switch_3M_Lung	Lung function measurement	FlexiVent system	SCIREQ	920425-Lung-extract	LungFunction_RawData.xlsx	figshare	doi:10.6084/m9.figshare.1595889_D88	http://dx.doi.org/10.6084/m9.figshare.1595889	assay metadata	ISA_Lung_Function.xlsx	figshare	doi:10.6084/m9.figshare.1595889_D95	http://dx.doi.org/10.6084/m9.figshare.1595889	Switch	3	lung
3R4F_2M_Lung	Lung function measurement	FlexiVent system	SCIREQ	920438-Lung-extract	LungFunction_RawData.xlsx	figshare	doi:10.6084/m9.figshare.1595889_D88	http://dx.doi.org/10.6084/m9.figshare.1595889	assay metadata	ISA_Lung_Function.xlsx	figshare	doi:10.6084/m9.figshare.1595889_D95	http://dx.doi.org/10.6084/m9.figshare.1595889	3R4F	2	lung
3R4F_1M_Lung	Lung function measurement	FlexiVent system	SCIREQ	920440-Lung-extract	LungFunction_RawData.xlsx	figshare	doi:10.6084/m9.figshare.1595889_D88	http://dx.doi.org/10.6084/m9.figshare.1595889	assay metadata	ISA_Lung_Function.xlsx	figshare	doi:10.6084/m9.figshare.1595889_D95	http://dx.doi.org/10.6084/m9.figshare.1595889	3R4F	1	lung
Sham_1M_Lung	Lung function measurement	FlexiVent system	SCIREQ	920444-Lung-extract	LungFunction_RawData.xlsx	figshare	doi:10.6084/m9.figshare.1595889_D88	http://dx.doi.org/10.6084/m9.figshare.1595889	assay metadata	ISA_Lung_Function.xlsx	figshare	doi:10.6084/m9.figshare.1595889_D95	http://dx.doi.org/10.6084/m9.figshare.1595889	Sham	1	lung
3R4F_1M_Lung	Lung function measurement	FlexiVent system	SCIREQ	920448-Lung-extract	LungFunction_RawData.xlsx	figshare	doi:10.6084/m9.figshare.1595889_D88	http://dx.doi.org/10.6084/m9.figshare.1595889	assay metadata	ISA_Lung_Function.xlsx	figshare	doi:10.6084/m9.figshare.1595889_D95	http://dx.doi.org/10.6084/m9.figshare.1595889	3R4F	1	lung
pMRTP_2M_Lung	Lung function measurement	FlexiVent system	SCIREQ	920449-Lung-extract	LungFunction_RawData.xlsx	figshare	doi:10.6084/m9.figshare.1595889_D88	http://dx.doi.org/10.6084/m9.figshare.1595889	assay metadata	ISA_Lung_Function.xlsx	figshare	doi:10.6084/m9.figshare.1595889_D95	http://dx.doi.org/10.6084/m9.figshare.1595889	pMRTP	2	lung
Sham_2M_Lung	Lung function measurement	FlexiVent system	SCIREQ	920451-Lung-extract	LungFunction_RawData.xlsx	figshare	doi:10.6084/m9.figshare.1595889_D88	http://dx.doi.org/10.6084/m9.figshare.1595889	assay metadata	ISA_Lung_Function.xlsx	figshare	doi:10.6084/m9.figshare.1595889_D95	http://dx.doi.org/10.6084/m9.figshare.1595889	Sham	2	lung
Sham_1M_Lung	Lung function measurement	FlexiVent system	SCIREQ	920453-Lung-extract	LungFunction_RawData.xlsx	figshare	doi:10.6084/m9.figshare.1595889_D88	http://dx.doi.org/10.6084/m9.figshare.1595889	assay metadata	ISA_Lung_Function.xlsx	figshare	doi:10.6084/m9.figshare.1595889_D95	http://dx.doi.org/10.6084/m9.figshare.1595889	Sham	1	lung
3R4F_3M_Lung	Lung function measurement	FlexiVent system	SCIREQ	920459-Lung-extract	LungFunction_RawData.xlsx	figshare	doi:10.6084/m9.figshare.1595889_D88	http://dx.doi.org/10.6084/m9.figshare.1595889	assay metadata	ISA_Lung_Function.xlsx	figshare	doi:10.6084/m9.figshare.1595889_D95	http://dx.doi.org/10.6084/m9.figshare.1595889	3R4F	3	lung
3R4F_4M_Lung	Lung function measurement	FlexiVent system	SCIREQ	920465-Lung-extract	LungFunction_RawData.xlsx	figshare	doi:10.6084/m9.figshare.1595889_D88	http://dx.doi.org/10.6084/m9.figshare.1595889	assay metadata	ISA_Lung_Function.xlsx	figshare	doi:10.6084/m9.figshare.1595889_D95	http://dx.doi.org/10.6084/m9.figshare.1595889	3R4F	4	lung
Sham_1M_Lung	Lung function measurement	FlexiVent system	SCIREQ	920468-Lung-extract	LungFunction_RawData.xlsx	figshare	doi:10.6084/m9.figshare.1595889_D88	http://dx.doi.org/10.6084/m9.figshare.1595889	assay metadata	ISA_Lung_Function.xlsx	figshare	doi:10.6084/m9.figshare.1595889_D95	http://dx.doi.org/10.6084/m9.figshare.1595889	Sham	1	lung
Sham_1M_Lung	Lung function measurement	FlexiVent system	SCIREQ	920470-Lung-extract	LungFunction_RawData.xlsx	figshare	doi:10.6084/m9.figshare.1595889_D88	http://dx.doi.org/10.6084/m9.figshare.1595889	assay metadata	ISA_Lung_Function.xlsx	figshare	doi:10.6084/m9.figshare.1595889_D95	http://dx.doi.org/10.6084/m9.figshare.1595889	Sham	1	lung
pMRTP_4M_Lung	Lung function measurement	FlexiVent system	SCIREQ	920476-Lung-extract	LungFunction_RawData.xlsx	figshare	doi:10.6084/m9.figshare.1595889_D88	http://dx.doi.org/10.6084/m9.figshare.1595889	assay metadata	ISA_Lung_Function.xlsx	figshare	doi:10.6084/m9.figshare.1595889_D95	http://dx.doi.org/10.6084/m9.figshare.1595889	pMRTP	4	lung
Sham_5M_Lung	Lung function measurement	FlexiVent system	SCIREQ	920482-Lung-extract	LungFunction_RawData.xlsx	figshare	doi:10.6084/m9.figshare.1595889_D88	http://dx.doi.org/10.6084/m9.figshare.1595889	assay metadata	ISA_Lung_Function.xlsx	figshare	doi:10.6084/m9.figshare.1595889_D95	http://dx.doi.org/10.6084/m9.figshare.1595889	Sham	5	lung
Switch_5M_Lung	Lung function measurement	FlexiVent system	SCIREQ	920491-Lung-extract	LungFunction_RawData.xlsx	figshare	doi:10.6084/m9.figshare.1595889_D88	http://dx.doi.org/10.6084/m9.figshare.1595889	assay metadata	ISA_Lung_Function.xlsx	figshare	doi:10.6084/m9.figshare.1595889_D95	http://dx.doi.org/10.6084/m9.figshare.1595889	Switch	5	lung
pMRTP_7M_Lung	Lung function measurement	FlexiVent system	SCIREQ	920498-Lung-extract	LungFunction_RawData.xlsx	figshare	doi:10.6084/m9.figshare.1595889_D88	http://dx.doi.org/10.6084/m9.figshare.1595889	assay metadata	ISA_Lung_Function.xlsx	figshare	doi:10.6084/m9.figshare.1595889_D95	http://dx.doi.org/10.6084/m9.figshare.1595889	pMRTP	7	lung
3R4F_2M_Lung	Lung function measurement	FlexiVent system	SCIREQ	920499-Lung-extract	LungFunction_RawData.xlsx	figshare	doi:10.6084/m9.figshare.1595889_D88	http://dx.doi.org/10.6084/m9.figshare.1595889	assay metadata	ISA_Lung_Function.xlsx	figshare	doi:10.6084/m9.figshare.1595889_D95	http://dx.doi.org/10.6084/m9.figshare.1595889	3R4F	2	lung
Cess_5M_Lung	Lung function measurement	FlexiVent system	SCIREQ	920501-Lung-extract	LungFunction_RawData.xlsx	figshare	doi:10.6084/m9.figshare.1595889_D88	http://dx.doi.org/10.6084/m9.figshare.1595889	assay metadata	ISA_Lung_Function.xlsx	figshare	doi:10.6084/m9.figshare.1595889_D95	http://dx.doi.org/10.6084/m9.figshare.1595889	Cess	5	lung
Cess_5M_Lung	Lung function measurement	FlexiVent system	SCIREQ	920519-Lung-extract	LungFunction_RawData.xlsx	figshare	doi:10.6084/m9.figshare.1595889_D88	http://dx.doi.org/10.6084/m9.figshare.1595889	assay metadata	ISA_Lung_Function.xlsx	figshare	doi:10.6084/m9.figshare.1595889_D95	http://dx.doi.org/10.6084/m9.figshare.1595889	Cess	5	lung
Cess_7M_Lung	Lung function measurement	FlexiVent system	SCIREQ	920520-Lung-extract	LungFunction_RawData.xlsx	figshare	doi:10.6084/m9.figshare.1595889_D88	http://dx.doi.org/10.6084/m9.figshare.1595889	assay metadata	ISA_Lung_Function.xlsx	figshare	doi:10.6084/m9.figshare.1595889_D95	http://dx.doi.org/10.6084/m9.figshare.1595889	Cess	7	lung
3R4F_2M_Lung	Lung function measurement	FlexiVent system	SCIREQ	920526-Lung-extract	LungFunction_RawData.xlsx	figshare	doi:10.6084/m9.figshare.1595889_D88	http://dx.doi.org/10.6084/m9.figshare.1595889	assay metadata	ISA_Lung_Function.xlsx	figshare	doi:10.6084/m9.figshare.1595889_D95	http://dx.doi.org/10.6084/m9.figshare.1595889	3R4F	2	lung
3R4F_4M_Lung	Lung function measurement	FlexiVent system	SCIREQ	920528-Lung-extract	LungFunction_RawData.xlsx	figshare	doi:10.6084/m9.figshare.1595889_D88	http://dx.doi.org/10.6084/m9.figshare.1595889	assay metadata	ISA_Lung_Function.xlsx	figshare	doi:10.6084/m9.figshare.1595889_D95	http://dx.doi.org/10.6084/m9.figshare.1595889	3R4F	4	lung
Sham_4M_Lung	Lung function measurement	FlexiVent system	SCIREQ	920532-Lung-extract	LungFunction_RawData.xlsx	figshare	doi:10.6084/m9.figshare.1595889_D88	http://dx.doi.org/10.6084/m9.figshare.1595889	assay metadata	ISA_Lung_Function.xlsx	figshare	doi:10.6084/m9.figshare.1595889_D95	http://dx.doi.org/10.6084/m9.figshare.1595889	Sham	4	lung
Switch_5M_Lung	Lung function measurement	FlexiVent system	SCIREQ	920534-Lung-extract	LungFunction_RawData.xlsx	figshare	doi:10.6084/m9.figshare.1595889_D88	http://dx.doi.org/10.6084/m9.figshare.1595889	assay metadata	ISA_Lung_Function.xlsx	figshare	doi:10.6084/m9.figshare.1595889_D95	http://dx.doi.org/10.6084/m9.figshare.1595889	Switch	5	lung
Sham_1M_Lung	Lung function measurement	FlexiVent system	SCIREQ	920536-Lung-extract	LungFunction_RawData.xlsx	figshare	doi:10.6084/m9.figshare.1595889_D88	http://dx.doi.org/10.6084/m9.figshare.1595889	assay metadata	ISA_Lung_Function.xlsx	figshare	doi:10.6084/m9.figshare.1595889_D95	http://dx.doi.org/10.6084/m9.figshare.1595889	Sham	1	lung
3R4F_2M_Lung	Lung function measurement	FlexiVent system	SCIREQ	920537-Lung-extract	LungFunction_RawData.xlsx	figshare	doi:10.6084/m9.figshare.1595889_D88	http://dx.doi.org/10.6084/m9.figshare.1595889	assay metadata	ISA_Lung_Function.xlsx	figshare	doi:10.6084/m9.figshare.1595889_D95	http://dx.doi.org/10.6084/m9.figshare.1595889	3R4F	2	lung
Sham_2M_Lung	Lung function measurement	FlexiVent system	SCIREQ	920539-Lung-extract	LungFunction_RawData.xlsx	figshare	doi:10.6084/m9.figshare.1595889_D88	http://dx.doi.org/10.6084/m9.figshare.1595889	assay metadata	ISA_Lung_Function.xlsx	figshare	doi:10.6084/m9.figshare.1595889_D95	http://dx.doi.org/10.6084/m9.figshare.1595889	Sham	2	lung
3R4F_5M_Lung	Lung function measurement	FlexiVent system	SCIREQ	920550-Lung-extract	LungFunction_RawData.xlsx	figshare	doi:10.6084/m9.figshare.1595889_D88	http://dx.doi.org/10.6084/m9.figshare.1595889	assay metadata	ISA_Lung_Function.xlsx	figshare	doi:10.6084/m9.figshare.1595889_D95	http://dx.doi.org/10.6084/m9.figshare.1595889	3R4F	5	lung
Switch_7M_Lung	Lung function measurement	FlexiVent system	SCIREQ	920552-Lung-extract	LungFunction_RawData.xlsx	figshare	doi:10.6084/m9.figshare.1595889_D88	http://dx.doi.org/10.6084/m9.figshare.1595889	assay metadata	ISA_Lung_Function.xlsx	figshare	doi:10.6084/m9.figshare.1595889_D95	http://dx.doi.org/10.6084/m9.figshare.1595889	Switch	7	lung
pMRTP_4M_Lung	Lung function measurement	FlexiVent system	SCIREQ	920554-Lung-extract	LungFunction_RawData.xlsx	figshare	doi:10.6084/m9.figshare.1595889_D88	http://dx.doi.org/10.6084/m9.figshare.1595889	assay metadata	ISA_Lung_Function.xlsx	figshare	doi:10.6084/m9.figshare.1595889_D95	http://dx.doi.org/10.6084/m9.figshare.1595889	pMRTP	4	lung
pMRTP_4M_Lung	Lung function measurement	FlexiVent system	SCIREQ	920556-Lung-extract	LungFunction_RawData.xlsx	figshare	doi:10.6084/m9.figshare.1595889_D88	http://dx.doi.org/10.6084/m9.figshare.1595889	assay metadata	ISA_Lung_Function.xlsx	figshare	doi:10.6084/m9.figshare.1595889_D95	http://dx.doi.org/10.6084/m9.figshare.1595889	pMRTP	4	lung
pMRTP_4M_Lung	Lung function measurement	FlexiVent system	SCIREQ	920558-Lung-extract	LungFunction_RawData.xlsx	figshare	doi:10.6084/m9.figshare.1595889_D88	http://dx.doi.org/10.6084/m9.figshare.1595889	assay metadata	ISA_Lung_Function.xlsx	figshare	doi:10.6084/m9.figshare.1595889_D95	http://dx.doi.org/10.6084/m9.figshare.1595889	pMRTP	4	lung
Sham_7M_Lung	Lung function measurement	FlexiVent system	SCIREQ	920561-Lung-extract	LungFunction_RawData.xlsx	figshare	doi:10.6084/m9.figshare.1595889_D88	http://dx.doi.org/10.6084/m9.figshare.1595889	assay metadata	ISA_Lung_Function.xlsx	figshare	doi:10.6084/m9.figshare.1595889_D95	http://dx.doi.org/10.6084/m9.figshare.1595889	Sham	7	lung
Switch_3M_Lung	Lung function measurement	FlexiVent system	SCIREQ	920566-Lung-extract	LungFunction_RawData.xlsx	figshare	doi:10.6084/m9.figshare.1595889_D88	http://dx.doi.org/10.6084/m9.figshare.1595889	assay metadata	ISA_Lung_Function.xlsx	figshare	doi:10.6084/m9.figshare.1595889_D95	http://dx.doi.org/10.6084/m9.figshare.1595889	Switch	3	lung
pMRTP_1M_Lung	Lung function measurement	FlexiVent system	SCIREQ	920571-Lung-extract	LungFunction_RawData.xlsx	figshare	doi:10.6084/m9.figshare.1595889_D88	http://dx.doi.org/10.6084/m9.figshare.1595889	assay metadata	ISA_Lung_Function.xlsx	figshare	doi:10.6084/m9.figshare.1595889_D95	http://dx.doi.org/10.6084/m9.figshare.1595889	pMRTP	1	lung
3R4F_2M_Lung	Lung function measurement	FlexiVent system	SCIREQ	920585-Lung-extract	LungFunction_RawData.xlsx	figshare	doi:10.6084/m9.figshare.1595889_D88	http://dx.doi.org/10.6084/m9.figshare.1595889	assay metadata	ISA_Lung_Function.xlsx	figshare	doi:10.6084/m9.figshare.1595889_D95	http://dx.doi.org/10.6084/m9.figshare.1595889	3R4F	2	lung
Sham_3M_Lung	Lung function measurement	FlexiVent system	SCIREQ	920593-Lung-extract	LungFunction_RawData.xlsx	figshare	doi:10.6084/m9.figshare.1595889_D88	http://dx.doi.org/10.6084/m9.figshare.1595889	assay metadata	ISA_Lung_Function.xlsx	figshare	doi:10.6084/m9.figshare.1595889_D95	http://dx.doi.org/10.6084/m9.figshare.1595889	Sham	3	lung
pMRTP_7M_Lung	Lung function measurement	FlexiVent system	SCIREQ	920597-Lung-extract	LungFunction_RawData.xlsx	figshare	doi:10.6084/m9.figshare.1595889_D88	http://dx.doi.org/10.6084/m9.figshare.1595889	assay metadata	ISA_Lung_Function.xlsx	figshare	doi:10.6084/m9.figshare.1595889_D95	http://dx.doi.org/10.6084/m9.figshare.1595889	pMRTP	7	lung
Sham_1M_Lung	Lung function measurement	FlexiVent system	SCIREQ	920599-Lung-extract	LungFunction_RawData.xlsx	figshare	doi:10.6084/m9.figshare.1595889_D88	http://dx.doi.org/10.6084/m9.figshare.1595889	assay metadata	ISA_Lung_Function.xlsx	figshare	doi:10.6084/m9.figshare.1595889_D95	http://dx.doi.org/10.6084/m9.figshare.1595889	Sham	1	lung
3R4F_7M_Lung	Lung function measurement	FlexiVent system	SCIREQ	920603-Lung-extract	LungFunction_RawData.xlsx	figshare	doi:10.6084/m9.figshare.1595889_D88	http://dx.doi.org/10.6084/m9.figshare.1595889	assay metadata	ISA_Lung_Function.xlsx	figshare	doi:10.6084/m9.figshare.1595889_D95	http://dx.doi.org/10.6084/m9.figshare.1595889	3R4F	7	lung
3R4F_3M_Lung	Lung function measurement	FlexiVent system	SCIREQ	920606-Lung-extract	LungFunction_RawData.xlsx	figshare	doi:10.6084/m9.figshare.1595889_D88	http://dx.doi.org/10.6084/m9.figshare.1595889	assay metadata	ISA_Lung_Function.xlsx	figshare	doi:10.6084/m9.figshare.1595889_D95	http://dx.doi.org/10.6084/m9.figshare.1595889	3R4F	3	lung
pMRTP_4M_Lung	Lung function measurement	FlexiVent system	SCIREQ	920607-Lung-extract	LungFunction_RawData.xlsx	figshare	doi:10.6084/m9.figshare.1595889_D88	http://dx.doi.org/10.6084/m9.figshare.1595889	assay metadata	ISA_Lung_Function.xlsx	figshare	doi:10.6084/m9.figshare.1595889_D95	http://dx.doi.org/10.6084/m9.figshare.1595889	pMRTP	4	lung
3R4F_7M_Lung	Lung function measurement	FlexiVent system	SCIREQ	920611-Lung-extract	LungFunction_RawData.xlsx	figshare	doi:10.6084/m9.figshare.1595889_D88	http://dx.doi.org/10.6084/m9.figshare.1595889	assay metadata	ISA_Lung_Function.xlsx	figshare	doi:10.6084/m9.figshare.1595889_D95	http://dx.doi.org/10.6084/m9.figshare.1595889	3R4F	7	lung
Sham_5M_Lung	Lung function measurement	FlexiVent system	SCIREQ	920623-Lung-extract	LungFunction_RawData.xlsx	figshare	doi:10.6084/m9.figshare.1595889_D88	http://dx.doi.org/10.6084/m9.figshare.1595889	assay metadata	ISA_Lung_Function.xlsx	figshare	doi:10.6084/m9.figshare.1595889_D95	http://dx.doi.org/10.6084/m9.figshare.1595889	Sham	5	lung
pMRTP_2M_Lung	Lung function measurement	FlexiVent system	SCIREQ	920626-Lung-extract	LungFunction_RawData.xlsx	figshare	doi:10.6084/m9.figshare.1595889_D88	http://dx.doi.org/10.6084/m9.figshare.1595889	assay metadata	ISA_Lung_Function.xlsx	figshare	doi:10.6084/m9.figshare.1595889_D95	http://dx.doi.org/10.6084/m9.figshare.1595889	pMRTP	2	lung
3R4F_2M_Lung	Lung function measurement	FlexiVent system	SCIREQ	920631-Lung-extract	LungFunction_RawData.xlsx	figshare	doi:10.6084/m9.figshare.1595889_D88	http://dx.doi.org/10.6084/m9.figshare.1595889	assay metadata	ISA_Lung_Function.xlsx	figshare	doi:10.6084/m9.figshare.1595889_D95	http://dx.doi.org/10.6084/m9.figshare.1595889	3R4F	2	lung
Sham_4M_Lung	Lung function measurement	FlexiVent system	SCIREQ	920638-Lung-extract	LungFunction_RawData.xlsx	figshare	doi:10.6084/m9.figshare.1595889_D88	http://dx.doi.org/10.6084/m9.figshare.1595889	assay metadata	ISA_Lung_Function.xlsx	figshare	doi:10.6084/m9.figshare.1595889_D95	http://dx.doi.org/10.6084/m9.figshare.1595889	Sham	4	lung
Sham_2M_Lung	Lung function measurement	FlexiVent system	SCIREQ	920643-Lung-extract	LungFunction_RawData.xlsx	figshare	doi:10.6084/m9.figshare.1595889_D88	http://dx.doi.org/10.6084/m9.figshare.1595889	assay metadata	ISA_Lung_Function.xlsx	figshare	doi:10.6084/m9.figshare.1595889_D95	http://dx.doi.org/10.6084/m9.figshare.1595889	Sham	2	lung
Sham_3M_Lung	Lung function measurement	FlexiVent system	SCIREQ	920647-Lung-extract	LungFunction_RawData.xlsx	figshare	doi:10.6084/m9.figshare.1595889_D88	http://dx.doi.org/10.6084/m9.figshare.1595889	assay metadata	ISA_Lung_Function.xlsx	figshare	doi:10.6084/m9.figshare.1595889_D95	http://dx.doi.org/10.6084/m9.figshare.1595889	Sham	3	lung
Switch_3M_Lung	Lung function measurement	FlexiVent system	SCIREQ	920648-Lung-extract	LungFunction_RawData.xlsx	figshare	doi:10.6084/m9.figshare.1595889_D88	http://dx.doi.org/10.6084/m9.figshare.1595889	assay metadata	ISA_Lung_Function.xlsx	figshare	doi:10.6084/m9.figshare.1595889_D95	http://dx.doi.org/10.6084/m9.figshare.1595889	Switch	3	lung
pMRTP_5M_Lung	Lung function measurement	FlexiVent system	SCIREQ	920651-Lung-extract	LungFunction_RawData.xlsx	figshare	doi:10.6084/m9.figshare.1595889_D88	http://dx.doi.org/10.6084/m9.figshare.1595889	assay metadata	ISA_Lung_Function.xlsx	figshare	doi:10.6084/m9.figshare.1595889_D95	http://dx.doi.org/10.6084/m9.figshare.1595889	pMRTP	5	lung
Switch_3M_Lung	Lung function measurement	FlexiVent system	SCIREQ	920659-Lung-extract	LungFunction_RawData.xlsx	figshare	doi:10.6084/m9.figshare.1595889_D88	http://dx.doi.org/10.6084/m9.figshare.1595889	assay metadata	ISA_Lung_Function.xlsx	figshare	doi:10.6084/m9.figshare.1595889_D95	http://dx.doi.org/10.6084/m9.figshare.1595889	Switch	3	lung
Sham_2M_Lung	Lung function measurement	FlexiVent system	SCIREQ	920681-Lung-extract	LungFunction_RawData.xlsx	figshare	doi:10.6084/m9.figshare.1595889_D88	http://dx.doi.org/10.6084/m9.figshare.1595889	assay metadata	ISA_Lung_Function.xlsx	figshare	doi:10.6084/m9.figshare.1595889_D95	http://dx.doi.org/10.6084/m9.figshare.1595889	Sham	2	lung
Sham_7M_Lung	Lung function measurement	FlexiVent system	SCIREQ	920682-Lung-extract	LungFunction_RawData.xlsx	figshare	doi:10.6084/m9.figshare.1595889_D88	http://dx.doi.org/10.6084/m9.figshare.1595889	assay metadata	ISA_Lung_Function.xlsx	figshare	doi:10.6084/m9.figshare.1595889_D95	http://dx.doi.org/10.6084/m9.figshare.1595889	Sham	7	lung
Switch_7M_Lung	Lung function measurement	FlexiVent system	SCIREQ	920688-Lung-extract	LungFunction_RawData.xlsx	figshare	doi:10.6084/m9.figshare.1595889_D88	http://dx.doi.org/10.6084/m9.figshare.1595889	assay metadata	ISA_Lung_Function.xlsx	figshare	doi:10.6084/m9.figshare.1595889_D95	http://dx.doi.org/10.6084/m9.figshare.1595889	Switch	7	lung
pMRTP_4M_Lung	Lung function measurement	FlexiVent system	SCIREQ	920689-Lung-extract	LungFunction_RawData.xlsx	figshare	doi:10.6084/m9.figshare.1595889_D88	http://dx.doi.org/10.6084/m9.figshare.1595889	assay metadata	ISA_Lung_Function.xlsx	figshare	doi:10.6084/m9.figshare.1595889_D95	http://dx.doi.org/10.6084/m9.figshare.1595889	pMRTP	4	lung
Switch_5M_Lung	Lung function measurement	FlexiVent system	SCIREQ	920701-Lung-extract	LungFunction_RawData.xlsx	figshare	doi:10.6084/m9.figshare.1595889_D88	http://dx.doi.org/10.6084/m9.figshare.1595889	assay metadata	ISA_Lung_Function.xlsx	figshare	doi:10.6084/m9.figshare.1595889_D95	http://dx.doi.org/10.6084/m9.figshare.1595889	Switch	5	lung
Sham_1M_Lung	Lung function measurement	FlexiVent system	SCIREQ	920709-Lung-extract	LungFunction_RawData.xlsx	figshare	doi:10.6084/m9.figshare.1595889_D88	http://dx.doi.org/10.6084/m9.figshare.1595889	assay metadata	ISA_Lung_Function.xlsx	figshare	doi:10.6084/m9.figshare.1595889_D95	http://dx.doi.org/10.6084/m9.figshare.1595889	Sham	1	lung
Cess_3M_Lung	Lung function measurement	FlexiVent system	SCIREQ	920722-Lung-extract	LungFunction_RawData.xlsx	figshare	doi:10.6084/m9.figshare.1595889_D88	http://dx.doi.org/10.6084/m9.figshare.1595889	assay metadata	ISA_Lung_Function.xlsx	figshare	doi:10.6084/m9.figshare.1595889_D95	http://dx.doi.org/10.6084/m9.figshare.1595889	Cess	3	lung
3R4F_3M_Lung	Lung function measurement	FlexiVent system	SCIREQ	920727-Lung-extract	LungFunction_RawData.xlsx	figshare	doi:10.6084/m9.figshare.1595889_D88	http://dx.doi.org/10.6084/m9.figshare.1595889	assay metadata	ISA_Lung_Function.xlsx	figshare	doi:10.6084/m9.figshare.1595889_D95	http://dx.doi.org/10.6084/m9.figshare.1595889	3R4F	3	lung
Cess_5M_Lung	Lung function measurement	FlexiVent system	SCIREQ	920732-Lung-extract	LungFunction_RawData.xlsx	figshare	doi:10.6084/m9.figshare.1595889_D88	http://dx.doi.org/10.6084/m9.figshare.1595889	assay metadata	ISA_Lung_Function.xlsx	figshare	doi:10.6084/m9.figshare.1595889_D95	http://dx.doi.org/10.6084/m9.figshare.1595889	Cess	5	lung
3R4F_4M_Lung	Lung function measurement	FlexiVent system	SCIREQ	920733-Lung-extract	LungFunction_RawData.xlsx	figshare	doi:10.6084/m9.figshare.1595889_D88	http://dx.doi.org/10.6084/m9.figshare.1595889	assay metadata	ISA_Lung_Function.xlsx	figshare	doi:10.6084/m9.figshare.1595889_D95	http://dx.doi.org/10.6084/m9.figshare.1595889	3R4F	4	lung
Cess_5M_Lung	Lung function measurement	FlexiVent system	SCIREQ	920737-Lung-extract	LungFunction_RawData.xlsx	figshare	doi:10.6084/m9.figshare.1595889_D88	http://dx.doi.org/10.6084/m9.figshare.1595889	assay metadata	ISA_Lung_Function.xlsx	figshare	doi:10.6084/m9.figshare.1595889_D95	http://dx.doi.org/10.6084/m9.figshare.1595889	Cess	5	lung
pMRTP_2M_Lung	Lung function measurement	FlexiVent system	SCIREQ	920739-Lung-extract	LungFunction_RawData.xlsx	figshare	doi:10.6084/m9.figshare.1595889_D88	http://dx.doi.org/10.6084/m9.figshare.1595889	assay metadata	ISA_Lung_Function.xlsx	figshare	doi:10.6084/m9.figshare.1595889_D95	http://dx.doi.org/10.6084/m9.figshare.1595889	pMRTP	2	lung
Cess_3M_Lung	Lung function measurement	FlexiVent system	SCIREQ	920748-Lung-extract	LungFunction_RawData.xlsx	figshare	doi:10.6084/m9.figshare.1595889_D88	http://dx.doi.org/10.6084/m9.figshare.1595889	assay metadata	ISA_Lung_Function.xlsx	figshare	doi:10.6084/m9.figshare.1595889_D95	http://dx.doi.org/10.6084/m9.figshare.1595889	Cess	3	lung
Sham_4M_Lung	Lung function measurement	FlexiVent system	SCIREQ	920750-Lung-extract	LungFunction_RawData.xlsx	figshare	doi:10.6084/m9.figshare.1595889_D88	http://dx.doi.org/10.6084/m9.figshare.1595889	assay metadata	ISA_Lung_Function.xlsx	figshare	doi:10.6084/m9.figshare.1595889_D95	http://dx.doi.org/10.6084/m9.figshare.1595889	Sham	4	lung
pMRTP_4M_Lung	Lung function measurement	FlexiVent system	SCIREQ	920754-Lung-extract	LungFunction_RawData.xlsx	figshare	doi:10.6084/m9.figshare.1595889_D88	http://dx.doi.org/10.6084/m9.figshare.1595889	assay metadata	ISA_Lung_Function.xlsx	figshare	doi:10.6084/m9.figshare.1595889_D95	http://dx.doi.org/10.6084/m9.figshare.1595889	pMRTP	4	lung
pMRTP_7M_Lung	Lung function measurement	FlexiVent system	SCIREQ	920756-Lung-extract	LungFunction_RawData.xlsx	figshare	doi:10.6084/m9.figshare.1595889_D88	http://dx.doi.org/10.6084/m9.figshare.1595889	assay metadata	ISA_Lung_Function.xlsx	figshare	doi:10.6084/m9.figshare.1595889_D95	http://dx.doi.org/10.6084/m9.figshare.1595889	pMRTP	7	lung
Switch_3M_Lung	Lung function measurement	FlexiVent system	SCIREQ	920757-Lung-extract	LungFunction_RawData.xlsx	figshare	doi:10.6084/m9.figshare.1595889_D88	http://dx.doi.org/10.6084/m9.figshare.1595889	assay metadata	ISA_Lung_Function.xlsx	figshare	doi:10.6084/m9.figshare.1595889_D95	http://dx.doi.org/10.6084/m9.figshare.1595889	Switch	3	lung
pMRTP_1M_Lung	Lung function measurement	FlexiVent system	SCIREQ	920762-Lung-extract	LungFunction_RawData.xlsx	figshare	doi:10.6084/m9.figshare.1595889_D88	http://dx.doi.org/10.6084/m9.figshare.1595889	assay metadata	ISA_Lung_Function.xlsx	figshare	doi:10.6084/m9.figshare.1595889_D95	http://dx.doi.org/10.6084/m9.figshare.1595889	pMRTP	1	lung
Sham_3M_Lung	Lung function measurement	FlexiVent system	SCIREQ	920764-Lung-extract	LungFunction_RawData.xlsx	figshare	doi:10.6084/m9.figshare.1595889_D88	http://dx.doi.org/10.6084/m9.figshare.1595889	assay metadata	ISA_Lung_Function.xlsx	figshare	doi:10.6084/m9.figshare.1595889_D95	http://dx.doi.org/10.6084/m9.figshare.1595889	Sham	3	lung
3R4F_2M_Lung	Lung function measurement	FlexiVent system	SCIREQ	920766-Lung-extract	LungFunction_RawData.xlsx	figshare	doi:10.6084/m9.figshare.1595889_D88	http://dx.doi.org/10.6084/m9.figshare.1595889	assay metadata	ISA_Lung_Function.xlsx	figshare	doi:10.6084/m9.figshare.1595889_D95	http://dx.doi.org/10.6084/m9.figshare.1595889	3R4F	2	lung
Sham_7M_Lung	Lung function measurement	FlexiVent system	SCIREQ	920771-Lung-extract	LungFunction_RawData.xlsx	figshare	doi:10.6084/m9.figshare.1595889_D88	http://dx.doi.org/10.6084/m9.figshare.1595889	assay metadata	ISA_Lung_Function.xlsx	figshare	doi:10.6084/m9.figshare.1595889_D95	http://dx.doi.org/10.6084/m9.figshare.1595889	Sham	7	lung
Sham_7M_Lung	Lung function measurement	FlexiVent system	SCIREQ	920773-Lung-extract	LungFunction_RawData.xlsx	figshare	doi:10.6084/m9.figshare.1595889_D88	http://dx.doi.org/10.6084/m9.figshare.1595889	assay metadata	ISA_Lung_Function.xlsx	figshare	doi:10.6084/m9.figshare.1595889_D95	http://dx.doi.org/10.6084/m9.figshare.1595889	Sham	7	lung
Cess_7M_Lung	Lung function measurement	FlexiVent system	SCIREQ	920774-Lung-extract	LungFunction_RawData.xlsx	figshare	doi:10.6084/m9.figshare.1595889_D88	http://dx.doi.org/10.6084/m9.figshare.1595889	assay metadata	ISA_Lung_Function.xlsx	figshare	doi:10.6084/m9.figshare.1595889_D95	http://dx.doi.org/10.6084/m9.figshare.1595889	Cess	7	lung
pMRTP_3M_Lung	Lung function measurement	FlexiVent system	SCIREQ	920782-Lung-extract	LungFunction_RawData.xlsx	figshare	doi:10.6084/m9.figshare.1595889_D88	http://dx.doi.org/10.6084/m9.figshare.1595889	assay metadata	ISA_Lung_Function.xlsx	figshare	doi:10.6084/m9.figshare.1595889_D95	http://dx.doi.org/10.6084/m9.figshare.1595889	pMRTP	3	lung
3R4F_2M_Lung	Lung function measurement	FlexiVent system	SCIREQ	920786-Lung-extract	LungFunction_RawData.xlsx	figshare	doi:10.6084/m9.figshare.1595889_D88	http://dx.doi.org/10.6084/m9.figshare.1595889	assay metadata	ISA_Lung_Function.xlsx	figshare	doi:10.6084/m9.figshare.1595889_D95	http://dx.doi.org/10.6084/m9.figshare.1595889	3R4F	2	lung
Sham_1M_Lung	Lung function measurement	FlexiVent system	SCIREQ	920789-Lung-extract	LungFunction_RawData.xlsx	figshare	doi:10.6084/m9.figshare.1595889_D88	http://dx.doi.org/10.6084/m9.figshare.1595889	assay metadata	ISA_Lung_Function.xlsx	figshare	doi:10.6084/m9.figshare.1595889_D95	http://dx.doi.org/10.6084/m9.figshare.1595889	Sham	1	lung
pMRTP_5M_Lung	Lung function measurement	FlexiVent system	SCIREQ	920795-Lung-extract	LungFunction_RawData.xlsx	figshare	doi:10.6084/m9.figshare.1595889_D88	http://dx.doi.org/10.6084/m9.figshare.1595889	assay metadata	ISA_Lung_Function.xlsx	figshare	doi:10.6084/m9.figshare.1595889_D95	http://dx.doi.org/10.6084/m9.figshare.1595889	pMRTP	5	lung
3R4F_4M_Lung	Lung function measurement	FlexiVent system	SCIREQ	920800-Lung-extract	LungFunction_RawData.xlsx	figshare	doi:10.6084/m9.figshare.1595889_D88	http://dx.doi.org/10.6084/m9.figshare.1595889	assay metadata	ISA_Lung_Function.xlsx	figshare	doi:10.6084/m9.figshare.1595889_D95	http://dx.doi.org/10.6084/m9.figshare.1595889	3R4F	4	lung
Switch_3M_Lung	Lung function measurement	FlexiVent system	SCIREQ	920802-Lung-extract	LungFunction_RawData.xlsx	figshare	doi:10.6084/m9.figshare.1595889_D88	http://dx.doi.org/10.6084/m9.figshare.1595889	assay metadata	ISA_Lung_Function.xlsx	figshare	doi:10.6084/m9.figshare.1595889_D95	http://dx.doi.org/10.6084/m9.figshare.1595889	Switch	3	lung
3R4F_3M_Lung	Lung function measurement	FlexiVent system	SCIREQ	920806-Lung-extract	LungFunction_RawData.xlsx	figshare	doi:10.6084/m9.figshare.1595889_D88	http://dx.doi.org/10.6084/m9.figshare.1595889	assay metadata	ISA_Lung_Function.xlsx	figshare	doi:10.6084/m9.figshare.1595889_D95	http://dx.doi.org/10.6084/m9.figshare.1595889	3R4F	3	lung
Sham_2M_Lung	Lung function measurement	FlexiVent system	SCIREQ	920816-Lung-extract	LungFunction_RawData.xlsx	figshare	doi:10.6084/m9.figshare.1595889_D88	http://dx.doi.org/10.6084/m9.figshare.1595889	assay metadata	ISA_Lung_Function.xlsx	figshare	doi:10.6084/m9.figshare.1595889_D95	http://dx.doi.org/10.6084/m9.figshare.1595889	Sham	2	lung
3R4F_7M_Lung	Lung function measurement	FlexiVent system	SCIREQ	920832-Lung-extract	LungFunction_RawData.xlsx	figshare	doi:10.6084/m9.figshare.1595889_D88	http://dx.doi.org/10.6084/m9.figshare.1595889	assay metadata	ISA_Lung_Function.xlsx	figshare	doi:10.6084/m9.figshare.1595889_D95	http://dx.doi.org/10.6084/m9.figshare.1595889	3R4F	7	lung
Cess_7M_Lung	Lung function measurement	FlexiVent system	SCIREQ	920839-Lung-extract	LungFunction_RawData.xlsx	figshare	doi:10.6084/m9.figshare.1595889_D88	http://dx.doi.org/10.6084/m9.figshare.1595889	assay metadata	ISA_Lung_Function.xlsx	figshare	doi:10.6084/m9.figshare.1595889_D95	http://dx.doi.org/10.6084/m9.figshare.1595889	Cess	7	lung
Sham_1M_Lung	Lung function measurement	FlexiVent system	SCIREQ	920845-Lung-extract	LungFunction_RawData.xlsx	figshare	doi:10.6084/m9.figshare.1595889_D88	http://dx.doi.org/10.6084/m9.figshare.1595889	assay metadata	ISA_Lung_Function.xlsx	figshare	doi:10.6084/m9.figshare.1595889_D95	http://dx.doi.org/10.6084/m9.figshare.1595889	Sham	1	lung
pMRTP_5M_Lung	Lung function measurement	FlexiVent system	SCIREQ	920846-Lung-extract	LungFunction_RawData.xlsx	figshare	doi:10.6084/m9.figshare.1595889_D88	http://dx.doi.org/10.6084/m9.figshare.1595889	assay metadata	ISA_Lung_Function.xlsx	figshare	doi:10.6084/m9.figshare.1595889_D95	http://dx.doi.org/10.6084/m9.figshare.1595889	pMRTP	5	lung
Sham_7M_Lung	Lung function measurement	FlexiVent system	SCIREQ	920847-Lung-extract	LungFunction_RawData.xlsx	figshare	doi:10.6084/m9.figshare.1595889_D88	http://dx.doi.org/10.6084/m9.figshare.1595889	assay metadata	ISA_Lung_Function.xlsx	figshare	doi:10.6084/m9.figshare.1595889_D95	http://dx.doi.org/10.6084/m9.figshare.1595889	Sham	7	lung
pMRTP_5M_Lung	Lung function measurement	FlexiVent system	SCIREQ	920852-Lung-extract	LungFunction_RawData.xlsx	figshare	doi:10.6084/m9.figshare.1595889_D88	http://dx.doi.org/10.6084/m9.figshare.1595889	assay metadata	ISA_Lung_Function.xlsx	figshare	doi:10.6084/m9.figshare.1595889_D95	http://dx.doi.org/10.6084/m9.figshare.1595889	pMRTP	5	lung
Switch_7M_Lung	Lung function measurement	FlexiVent system	SCIREQ	920855-Lung-extract	LungFunction_RawData.xlsx	figshare	doi:10.6084/m9.figshare.1595889_D88	http://dx.doi.org/10.6084/m9.figshare.1595889	assay metadata	ISA_Lung_Function.xlsx	figshare	doi:10.6084/m9.figshare.1595889_D95	http://dx.doi.org/10.6084/m9.figshare.1595889	Switch	7	lung
3R4F_5M_Lung	Lung function measurement	FlexiVent system	SCIREQ	920871-Lung-extract	LungFunction_RawData.xlsx	figshare	doi:10.6084/m9.figshare.1595889_D88	http://dx.doi.org/10.6084/m9.figshare.1595889	assay metadata	ISA_Lung_Function.xlsx	figshare	doi:10.6084/m9.figshare.1595889_D95	http://dx.doi.org/10.6084/m9.figshare.1595889	3R4F	5	lung
3R4F_2M_Lung	Lung function measurement	FlexiVent system	SCIREQ	920875-Lung-extract	LungFunction_RawData.xlsx	figshare	doi:10.6084/m9.figshare.1595889_D88	http://dx.doi.org/10.6084/m9.figshare.1595889	assay metadata	ISA_Lung_Function.xlsx	figshare	doi:10.6084/m9.figshare.1595889_D95	http://dx.doi.org/10.6084/m9.figshare.1595889	3R4F	2	lung
Sham_3M_Lung	Lung function measurement	FlexiVent system	SCIREQ	920877-Lung-extract	LungFunction_RawData.xlsx	figshare	doi:10.6084/m9.figshare.1595889_D88	http://dx.doi.org/10.6084/m9.figshare.1595889	assay metadata	ISA_Lung_Function.xlsx	figshare	doi:10.6084/m9.figshare.1595889_D95	http://dx.doi.org/10.6084/m9.figshare.1595889	Sham	3	lung
Cess_7M_Lung	Lung function measurement	FlexiVent system	SCIREQ	920882-Lung-extract	LungFunction_RawData.xlsx	figshare	doi:10.6084/m9.figshare.1595889_D88	http://dx.doi.org/10.6084/m9.figshare.1595889	assay metadata	ISA_Lung_Function.xlsx	figshare	doi:10.6084/m9.figshare.1595889_D95	http://dx.doi.org/10.6084/m9.figshare.1595889	Cess	7	lung
3R4F_7M_Lung	Lung function measurement	FlexiVent system	SCIREQ	920887-Lung-extract	LungFunction_RawData.xlsx	figshare	doi:10.6084/m9.figshare.1595889_D88	http://dx.doi.org/10.6084/m9.figshare.1595889	assay metadata	ISA_Lung_Function.xlsx	figshare	doi:10.6084/m9.figshare.1595889_D95	http://dx.doi.org/10.6084/m9.figshare.1595889	3R4F	7	lung
Cess_5M_Lung	Lung function measurement	FlexiVent system	SCIREQ	920895-Lung-extract	LungFunction_RawData.xlsx	figshare	doi:10.6084/m9.figshare.1595889_D88	http://dx.doi.org/10.6084/m9.figshare.1595889	assay metadata	ISA_Lung_Function.xlsx	figshare	doi:10.6084/m9.figshare.1595889_D95	http://dx.doi.org/10.6084/m9.figshare.1595889	Cess	5	lung
Cess_3M_Lung	Lung function measurement	FlexiVent system	SCIREQ	920901-Lung-extract	LungFunction_RawData.xlsx	figshare	doi:10.6084/m9.figshare.1595889_D88	http://dx.doi.org/10.6084/m9.figshare.1595889	assay metadata	ISA_Lung_Function.xlsx	figshare	doi:10.6084/m9.figshare.1595889_D95	http://dx.doi.org/10.6084/m9.figshare.1595889	Cess	3	lung
Sham_4M_Lung	Lung function measurement	FlexiVent system	SCIREQ	920910-Lung-extract	LungFunction_RawData.xlsx	figshare	doi:10.6084/m9.figshare.1595889_D88	http://dx.doi.org/10.6084/m9.figshare.1595889	assay metadata	ISA_Lung_Function.xlsx	figshare	doi:10.6084/m9.figshare.1595889_D95	http://dx.doi.org/10.6084/m9.figshare.1595889	Sham	4	lung
Switch_7M_Lung	Lung function measurement	FlexiVent system	SCIREQ	920911-Lung-extract	LungFunction_RawData.xlsx	figshare	doi:10.6084/m9.figshare.1595889_D88	http://dx.doi.org/10.6084/m9.figshare.1595889	assay metadata	ISA_Lung_Function.xlsx	figshare	doi:10.6084/m9.figshare.1595889_D95	http://dx.doi.org/10.6084/m9.figshare.1595889	Switch	7	lung
pMRTP_3M_Lung	Lung function measurement	FlexiVent system	SCIREQ	920925-Lung-extract	LungFunction_RawData.xlsx	figshare	doi:10.6084/m9.figshare.1595889_D88	http://dx.doi.org/10.6084/m9.figshare.1595889	assay metadata	ISA_Lung_Function.xlsx	figshare	doi:10.6084/m9.figshare.1595889_D95	http://dx.doi.org/10.6084/m9.figshare.1595889	pMRTP	3	lung
Cess_7M_Lung	Lung function measurement	FlexiVent system	SCIREQ	920926-Lung-extract	LungFunction_RawData.xlsx	figshare	doi:10.6084/m9.figshare.1595889_D88	http://dx.doi.org/10.6084/m9.figshare.1595889	assay metadata	ISA_Lung_Function.xlsx	figshare	doi:10.6084/m9.figshare.1595889_D95	http://dx.doi.org/10.6084/m9.figshare.1595889	Cess	7	lung
Sham_4M_Lung	Lung function measurement	FlexiVent system	SCIREQ	920934-Lung-extract	LungFunction_RawData.xlsx	figshare	doi:10.6084/m9.figshare.1595889_D88	http://dx.doi.org/10.6084/m9.figshare.1595889	assay metadata	ISA_Lung_Function.xlsx	figshare	doi:10.6084/m9.figshare.1595889_D95	http://dx.doi.org/10.6084/m9.figshare.1595889	Sham	4	lung
Switch_3M_Lung	Lung function measurement	FlexiVent system	SCIREQ	920937-Lung-extract	LungFunction_RawData.xlsx	figshare	doi:10.6084/m9.figshare.1595889_D88	http://dx.doi.org/10.6084/m9.figshare.1595889	assay metadata	ISA_Lung_Function.xlsx	figshare	doi:10.6084/m9.figshare.1595889_D95	http://dx.doi.org/10.6084/m9.figshare.1595889	Switch	3	lung
Cess_3M_Lung	Lung function measurement	FlexiVent system	SCIREQ	920945-Lung-extract	LungFunction_RawData.xlsx	figshare	doi:10.6084/m9.figshare.1595889_D88	http://dx.doi.org/10.6084/m9.figshare.1595889	assay metadata	ISA_Lung_Function.xlsx	figshare	doi:10.6084/m9.figshare.1595889_D95	http://dx.doi.org/10.6084/m9.figshare.1595889	Cess	3	lung
3R4F_5M_Lung	Lung function measurement	FlexiVent system	SCIREQ	920951-Lung-extract	LungFunction_RawData.xlsx	figshare	doi:10.6084/m9.figshare.1595889_D88	http://dx.doi.org/10.6084/m9.figshare.1595889	assay metadata	ISA_Lung_Function.xlsx	figshare	doi:10.6084/m9.figshare.1595889_D95	http://dx.doi.org/10.6084/m9.figshare.1595889	3R4F	5	lung
Cess_3M_Lung	Lung function measurement	FlexiVent system	SCIREQ	920954-Lung-extract	LungFunction_RawData.xlsx	figshare	doi:10.6084/m9.figshare.1595889_D88	http://dx.doi.org/10.6084/m9.figshare.1595889	assay metadata	ISA_Lung_Function.xlsx	figshare	doi:10.6084/m9.figshare.1595889_D95	http://dx.doi.org/10.6084/m9.figshare.1595889	Cess	3	lung
Sham_2M_Lung	Lung function measurement	FlexiVent system	SCIREQ	920961-Lung-extract	LungFunction_RawData.xlsx	figshare	doi:10.6084/m9.figshare.1595889_D88	http://dx.doi.org/10.6084/m9.figshare.1595889	assay metadata	ISA_Lung_Function.xlsx	figshare	doi:10.6084/m9.figshare.1595889_D95	http://dx.doi.org/10.6084/m9.figshare.1595889	Sham	2	lung
Sham_7M_Lung	Lung function measurement	FlexiVent system	SCIREQ	920963-Lung-extract	LungFunction_RawData.xlsx	figshare	doi:10.6084/m9.figshare.1595889_D88	http://dx.doi.org/10.6084/m9.figshare.1595889	assay metadata	ISA_Lung_Function.xlsx	figshare	doi:10.6084/m9.figshare.1595889_D95	http://dx.doi.org/10.6084/m9.figshare.1595889	Sham	7	lung
Switch_3M_Lung	Lung function measurement	FlexiVent system	SCIREQ	920965-Lung-extract	LungFunction_RawData.xlsx	figshare	doi:10.6084/m9.figshare.1595889_D88	http://dx.doi.org/10.6084/m9.figshare.1595889	assay metadata	ISA_Lung_Function.xlsx	figshare	doi:10.6084/m9.figshare.1595889_D95	http://dx.doi.org/10.6084/m9.figshare.1595889	Switch	3	lung
3R4F_4M_Lung	Lung function measurement	FlexiVent system	SCIREQ	920976-Lung-extract	LungFunction_RawData.xlsx	figshare	doi:10.6084/m9.figshare.1595889_D88	http://dx.doi.org/10.6084/m9.figshare.1595889	assay metadata	ISA_Lung_Function.xlsx	figshare	doi:10.6084/m9.figshare.1595889_D95	http://dx.doi.org/10.6084/m9.figshare.1595889	3R4F	4	lung
Switch_7M_Lung	Lung function measurement	FlexiVent system	SCIREQ	920978-Lung-extract	LungFunction_RawData.xlsx	figshare	doi:10.6084/m9.figshare.1595889_D88	http://dx.doi.org/10.6084/m9.figshare.1595889	assay metadata	ISA_Lung_Function.xlsx	figshare	doi:10.6084/m9.figshare.1595889_D95	http://dx.doi.org/10.6084/m9.figshare.1595889	Switch	7	lung
3R4F_5M_Lung	Lung function measurement	FlexiVent system	SCIREQ	920979-Lung-extract	LungFunction_RawData.xlsx	figshare	doi:10.6084/m9.figshare.1595889_D88	http://dx.doi.org/10.6084/m9.figshare.1595889	assay metadata	ISA_Lung_Function.xlsx	figshare	doi:10.6084/m9.figshare.1595889_D95	http://dx.doi.org/10.6084/m9.figshare.1595889	3R4F	5	lung
Sham_7M_Lung	Lung function measurement	FlexiVent system	SCIREQ	920989-Lung-extract	LungFunction_RawData.xlsx	figshare	doi:10.6084/m9.figshare.1595889_D88	http://dx.doi.org/10.6084/m9.figshare.1595889	assay metadata	ISA_Lung_Function.xlsx	figshare	doi:10.6084/m9.figshare.1595889_D95	http://dx.doi.org/10.6084/m9.figshare.1595889	Sham	7	lung
pMRTP_1M_Lung	Lung function measurement	FlexiVent system	SCIREQ	920991-Lung-extract	LungFunction_RawData.xlsx	figshare	doi:10.6084/m9.figshare.1595889_D88	http://dx.doi.org/10.6084/m9.figshare.1595889	assay metadata	ISA_Lung_Function.xlsx	figshare	doi:10.6084/m9.figshare.1595889_D95	http://dx.doi.org/10.6084/m9.figshare.1595889	pMRTP	1	lung
Sham_2M_Lung	Lung function measurement	FlexiVent system	SCIREQ	920994-Lung-extract	LungFunction_RawData.xlsx	figshare	doi:10.6084/m9.figshare.1595889_D88	http://dx.doi.org/10.6084/m9.figshare.1595889	assay metadata	ISA_Lung_Function.xlsx	figshare	doi:10.6084/m9.figshare.1595889_D95	http://dx.doi.org/10.6084/m9.figshare.1595889	Sham	2	lung
pMRTP_5M_Lung	Lung function measurement	FlexiVent system	SCIREQ	920998-Lung-extract	LungFunction_RawData.xlsx	figshare	doi:10.6084/m9.figshare.1595889_D88	http://dx.doi.org/10.6084/m9.figshare.1595889	assay metadata	ISA_Lung_Function.xlsx	figshare	doi:10.6084/m9.figshare.1595889_D95	http://dx.doi.org/10.6084/m9.figshare.1595889	pMRTP	5	lung
Sham_7M_Lung	Lung function measurement	FlexiVent system	SCIREQ	921000-Lung-extract	LungFunction_RawData.xlsx	figshare	doi:10.6084/m9.figshare.1595889_D88	http://dx.doi.org/10.6084/m9.figshare.1595889	assay metadata	ISA_Lung_Function.xlsx	figshare	doi:10.6084/m9.figshare.1595889_D95	http://dx.doi.org/10.6084/m9.figshare.1595889	Sham	7	lung
3R4F_3M_Lung	Lung function measurement	FlexiVent system	SCIREQ	921003-Lung-extract	LungFunction_RawData.xlsx	figshare	doi:10.6084/m9.figshare.1595889_D88	http://dx.doi.org/10.6084/m9.figshare.1595889	assay metadata	ISA_Lung_Function.xlsx	figshare	doi:10.6084/m9.figshare.1595889_D95	http://dx.doi.org/10.6084/m9.figshare.1595889	3R4F	3	lung
Sham_7M_Lung	Lung function measurement	FlexiVent system	SCIREQ	921008-Lung-extract	LungFunction_RawData.xlsx	figshare	doi:10.6084/m9.figshare.1595889_D88	http://dx.doi.org/10.6084/m9.figshare.1595889	assay metadata	ISA_Lung_Function.xlsx	figshare	doi:10.6084/m9.figshare.1595889_D95	http://dx.doi.org/10.6084/m9.figshare.1595889	Sham	7	lung
pMRTP_4M_Lung	Lung function measurement	FlexiVent system	SCIREQ	921009-Lung-extract	LungFunction_RawData.xlsx	figshare	doi:10.6084/m9.figshare.1595889_D88	http://dx.doi.org/10.6084/m9.figshare.1595889	assay metadata	ISA_Lung_Function.xlsx	figshare	doi:10.6084/m9.figshare.1595889_D95	http://dx.doi.org/10.6084/m9.figshare.1595889	pMRTP	4	lung
Switch_5M_Lung	Lung function measurement	FlexiVent system	SCIREQ	921015-Lung-extract	LungFunction_RawData.xlsx	figshare	doi:10.6084/m9.figshare.1595889_D88	http://dx.doi.org/10.6084/m9.figshare.1595889	assay metadata	ISA_Lung_Function.xlsx	figshare	doi:10.6084/m9.figshare.1595889_D95	http://dx.doi.org/10.6084/m9.figshare.1595889	Switch	5	lung
Sham_2M_Lung	Lung function measurement	FlexiVent system	SCIREQ	921036-Lung-extract	LungFunction_RawData.xlsx	figshare	doi:10.6084/m9.figshare.1595889_D88	http://dx.doi.org/10.6084/m9.figshare.1595889	assay metadata	ISA_Lung_Function.xlsx	figshare	doi:10.6084/m9.figshare.1595889_D95	http://dx.doi.org/10.6084/m9.figshare.1595889	Sham	2	lung
pMRTP_2M_Lung	Lung function measurement	FlexiVent system	SCIREQ	921038-Lung-extract	LungFunction_RawData.xlsx	figshare	doi:10.6084/m9.figshare.1595889_D88	http://dx.doi.org/10.6084/m9.figshare.1595889	assay metadata	ISA_Lung_Function.xlsx	figshare	doi:10.6084/m9.figshare.1595889_D95	http://dx.doi.org/10.6084/m9.figshare.1595889	pMRTP	2	lung
Cess_5M_Lung	Lung function measurement	FlexiVent system	SCIREQ	921043-Lung-extract	LungFunction_RawData.xlsx	figshare	doi:10.6084/m9.figshare.1595889_D88	http://dx.doi.org/10.6084/m9.figshare.1595889	assay metadata	ISA_Lung_Function.xlsx	figshare	doi:10.6084/m9.figshare.1595889_D95	http://dx.doi.org/10.6084/m9.figshare.1595889	Cess	5	lung
pMRTP_7M_Lung	Lung function measurement	FlexiVent system	SCIREQ	921045-Lung-extract	LungFunction_RawData.xlsx	figshare	doi:10.6084/m9.figshare.1595889_D88	http://dx.doi.org/10.6084/m9.figshare.1595889	assay metadata	ISA_Lung_Function.xlsx	figshare	doi:10.6084/m9.figshare.1595889_D95	http://dx.doi.org/10.6084/m9.figshare.1595889	pMRTP	7	lung
3R4F_7M_Lung	Lung function measurement	FlexiVent system	SCIREQ	921046-Lung-extract	LungFunction_RawData.xlsx	figshare	doi:10.6084/m9.figshare.1595889_D88	http://dx.doi.org/10.6084/m9.figshare.1595889	assay metadata	ISA_Lung_Function.xlsx	figshare	doi:10.6084/m9.figshare.1595889_D95	http://dx.doi.org/10.6084/m9.figshare.1595889	3R4F	7	lung
3R4F_5M_Lung	Lung function measurement	FlexiVent system	SCIREQ	921051-Lung-extract	LungFunction_RawData.xlsx	figshare	doi:10.6084/m9.figshare.1595889_D88	http://dx.doi.org/10.6084/m9.figshare.1595889	assay metadata	ISA_Lung_Function.xlsx	figshare	doi:10.6084/m9.figshare.1595889_D95	http://dx.doi.org/10.6084/m9.figshare.1595889	3R4F	5	lung
Sham_5M_Lung	Lung function measurement	FlexiVent system	SCIREQ	921053-Lung-extract	LungFunction_RawData.xlsx	figshare	doi:10.6084/m9.figshare.1595889_D88	http://dx.doi.org/10.6084/m9.figshare.1595889	assay metadata	ISA_Lung_Function.xlsx	figshare	doi:10.6084/m9.figshare.1595889_D95	http://dx.doi.org/10.6084/m9.figshare.1595889	Sham	5	lung
Switch_5M_Lung	Lung function measurement	FlexiVent system	SCIREQ	921063-Lung-extract	LungFunction_RawData.xlsx	figshare	doi:10.6084/m9.figshare.1595889_D88	http://dx.doi.org/10.6084/m9.figshare.1595889	assay metadata	ISA_Lung_Function.xlsx	figshare	doi:10.6084/m9.figshare.1595889_D95	http://dx.doi.org/10.6084/m9.figshare.1595889	Switch	5	lung
pMRTP_1M_Lung	Lung function measurement	FlexiVent system	SCIREQ	921064-Lung-extract	LungFunction_RawData.xlsx	figshare	doi:10.6084/m9.figshare.1595889_D88	http://dx.doi.org/10.6084/m9.figshare.1595889	assay metadata	ISA_Lung_Function.xlsx	figshare	doi:10.6084/m9.figshare.1595889_D95	http://dx.doi.org/10.6084/m9.figshare.1595889	pMRTP	1	lung
3R4F_1M_Lung	Lung function measurement	FlexiVent system	SCIREQ	921066-Lung-extract	LungFunction_RawData.xlsx	figshare	doi:10.6084/m9.figshare.1595889_D88	http://dx.doi.org/10.6084/m9.figshare.1595889	assay metadata	ISA_Lung_Function.xlsx	figshare	doi:10.6084/m9.figshare.1595889_D95	http://dx.doi.org/10.6084/m9.figshare.1595889	3R4F	1	lung
Switch_5M_Lung	Lung function measurement	FlexiVent system	SCIREQ	921070-Lung-extract	LungFunction_RawData.xlsx	figshare	doi:10.6084/m9.figshare.1595889_D88	http://dx.doi.org/10.6084/m9.figshare.1595889	assay metadata	ISA_Lung_Function.xlsx	figshare	doi:10.6084/m9.figshare.1595889_D95	http://dx.doi.org/10.6084/m9.figshare.1595889	Switch	5	lung
3R4F_3M_Lung	Lung function measurement	FlexiVent system	SCIREQ	921072-Lung-extract	LungFunction_RawData.xlsx	figshare	doi:10.6084/m9.figshare.1595889_D88	http://dx.doi.org/10.6084/m9.figshare.1595889	assay metadata	ISA_Lung_Function.xlsx	figshare	doi:10.6084/m9.figshare.1595889_D95	http://dx.doi.org/10.6084/m9.figshare.1595889	3R4F	3	lung
Switch_5M_Lung	Lung function measurement	FlexiVent system	SCIREQ	921079-Lung-extract	LungFunction_RawData.xlsx	figshare	doi:10.6084/m9.figshare.1595889_D88	http://dx.doi.org/10.6084/m9.figshare.1595889	assay metadata	ISA_Lung_Function.xlsx	figshare	doi:10.6084/m9.figshare.1595889_D95	http://dx.doi.org/10.6084/m9.figshare.1595889	Switch	5	lung
Cess_5M_Lung	Lung function measurement	FlexiVent system	SCIREQ	921074-Lung-extract	LungFunction_RawData.xlsx	figshare	doi:10.6084/m9.figshare.1595889_D88	http://dx.doi.org/10.6084/m9.figshare.1595889	assay metadata	ISA_Lung_Function.xlsx	figshare	doi:10.6084/m9.figshare.1595889_D95	http://dx.doi.org/10.6084/m9.figshare.1595889	Cess	5	lung
Switch_3M_Lung	Lung function measurement	FlexiVent system	SCIREQ	921080-Lung-extract	LungFunction_RawData.xlsx	figshare	doi:10.6084/m9.figshare.1595889_D88	http://dx.doi.org/10.6084/m9.figshare.1595889	assay metadata	ISA_Lung_Function.xlsx	figshare	doi:10.6084/m9.figshare.1595889_D95	http://dx.doi.org/10.6084/m9.figshare.1595889	Switch	3	lung
3R4F_5M_Lung	Lung function measurement	FlexiVent system	SCIREQ	921085-Lung-extract	LungFunction_RawData.xlsx	figshare	doi:10.6084/m9.figshare.1595889_D88	http://dx.doi.org/10.6084/m9.figshare.1595889	assay metadata	ISA_Lung_Function.xlsx	figshare	doi:10.6084/m9.figshare.1595889_D95	http://dx.doi.org/10.6084/m9.figshare.1595889	3R4F	5	lung
Switch_7M_Lung	Lung function measurement	FlexiVent system	SCIREQ	921094-Lung-extract	LungFunction_RawData.xlsx	figshare	doi:10.6084/m9.figshare.1595889_D88	http://dx.doi.org/10.6084/m9.figshare.1595889	assay metadata	ISA_Lung_Function.xlsx	figshare	doi:10.6084/m9.figshare.1595889_D95	http://dx.doi.org/10.6084/m9.figshare.1595889	Switch	7	lung
Sham_3M_Lung	Lung function measurement	FlexiVent system	SCIREQ	921095-Lung-extract	LungFunction_RawData.xlsx	figshare	doi:10.6084/m9.figshare.1595889_D88	http://dx.doi.org/10.6084/m9.figshare.1595889	assay metadata	ISA_Lung_Function.xlsx	figshare	doi:10.6084/m9.figshare.1595889_D95	http://dx.doi.org/10.6084/m9.figshare.1595889	Sham	3	lung
3R4F_5M_Lung	Lung function measurement	FlexiVent system	SCIREQ	921096-Lung-extract	LungFunction_RawData.xlsx	figshare	doi:10.6084/m9.figshare.1595889_D88	http://dx.doi.org/10.6084/m9.figshare.1595889	assay metadata	ISA_Lung_Function.xlsx	figshare	doi:10.6084/m9.figshare.1595889_D95	http://dx.doi.org/10.6084/m9.figshare.1595889	3R4F	5	lung
3R4F_1M_Lung	Lung function measurement	FlexiVent system	SCIREQ	921100-Lung-extract	LungFunction_RawData.xlsx	figshare	doi:10.6084/m9.figshare.1595889_D88	http://dx.doi.org/10.6084/m9.figshare.1595889	assay metadata	ISA_Lung_Function.xlsx	figshare	doi:10.6084/m9.figshare.1595889_D95	http://dx.doi.org/10.6084/m9.figshare.1595889	3R4F	1	lung
Sham_5M_Lung	Lung function measurement	FlexiVent system	SCIREQ	921102-Lung-extract	LungFunction_RawData.xlsx	figshare	doi:10.6084/m9.figshare.1595889_D88	http://dx.doi.org/10.6084/m9.figshare.1595889	assay metadata	ISA_Lung_Function.xlsx	figshare	doi:10.6084/m9.figshare.1595889_D95	http://dx.doi.org/10.6084/m9.figshare.1595889	Sham	5	lung
Switch_3M_Lung	Lung function measurement	FlexiVent system	SCIREQ	921103-Lung-extract	LungFunction_RawData.xlsx	figshare	doi:10.6084/m9.figshare.1595889_D88	http://dx.doi.org/10.6084/m9.figshare.1595889	assay metadata	ISA_Lung_Function.xlsx	figshare	doi:10.6084/m9.figshare.1595889_D95	http://dx.doi.org/10.6084/m9.figshare.1595889	Switch	3	lung
pMRTP_3M_Lung	Lung function measurement	FlexiVent system	SCIREQ	921105-Lung-extract	LungFunction_RawData.xlsx	figshare	doi:10.6084/m9.figshare.1595889_D88	http://dx.doi.org/10.6084/m9.figshare.1595889	assay metadata	ISA_Lung_Function.xlsx	figshare	doi:10.6084/m9.figshare.1595889_D95	http://dx.doi.org/10.6084/m9.figshare.1595889	pMRTP	3	lung
3R4F_1M_Lung	Lung function measurement	FlexiVent system	SCIREQ	921110-Lung-extract	LungFunction_RawData.xlsx	figshare	doi:10.6084/m9.figshare.1595889_D88	http://dx.doi.org/10.6084/m9.figshare.1595889	assay metadata	ISA_Lung_Function.xlsx	figshare	doi:10.6084/m9.figshare.1595889_D95	http://dx.doi.org/10.6084/m9.figshare.1595889	3R4F	1	lung
Sham_1M_Lung	Lung function measurement	FlexiVent system	SCIREQ	921111-Lung-extract	LungFunction_RawData.xlsx	figshare	doi:10.6084/m9.figshare.1595889_D88	http://dx.doi.org/10.6084/m9.figshare.1595889	assay metadata	ISA_Lung_Function.xlsx	figshare	doi:10.6084/m9.figshare.1595889_D95	http://dx.doi.org/10.6084/m9.figshare.1595889	Sham	1	lung
pMRTP_5M_Lung	Lung function measurement	FlexiVent system	SCIREQ	921115-Lung-extract	LungFunction_RawData.xlsx	figshare	doi:10.6084/m9.figshare.1595889_D88	http://dx.doi.org/10.6084/m9.figshare.1595889	assay metadata	ISA_Lung_Function.xlsx	figshare	doi:10.6084/m9.figshare.1595889_D95	http://dx.doi.org/10.6084/m9.figshare.1595889	pMRTP	5	lung
Switch_5M_Lung	Lung function measurement	FlexiVent system	SCIREQ	921124-Lung-extract	LungFunction_RawData.xlsx	figshare	doi:10.6084/m9.figshare.1595889_D88	http://dx.doi.org/10.6084/m9.figshare.1595889	assay metadata	ISA_Lung_Function.xlsx	figshare	doi:10.6084/m9.figshare.1595889_D95	http://dx.doi.org/10.6084/m9.figshare.1595889	Switch	5	lung
Cess_7M_Lung	Lung function measurement	FlexiVent system	SCIREQ	921125-Lung-extract	LungFunction_RawData.xlsx	figshare	doi:10.6084/m9.figshare.1595889_D88	http://dx.doi.org/10.6084/m9.figshare.1595889	assay metadata	ISA_Lung_Function.xlsx	figshare	doi:10.6084/m9.figshare.1595889_D95	http://dx.doi.org/10.6084/m9.figshare.1595889	Cess	7	lung
Switch_3M_Lung	Lung function measurement	FlexiVent system	SCIREQ	921126-Lung-extract	LungFunction_RawData.xlsx	figshare	doi:10.6084/m9.figshare.1595889_D88	http://dx.doi.org/10.6084/m9.figshare.1595889	assay metadata	ISA_Lung_Function.xlsx	figshare	doi:10.6084/m9.figshare.1595889_D95	http://dx.doi.org/10.6084/m9.figshare.1595889	Switch	3	lung
3R4F_5M_Lung	Lung function measurement	FlexiVent system	SCIREQ	921129-Lung-extract	LungFunction_RawData.xlsx	figshare	doi:10.6084/m9.figshare.1595889_D88	http://dx.doi.org/10.6084/m9.figshare.1595889	assay metadata	ISA_Lung_Function.xlsx	figshare	doi:10.6084/m9.figshare.1595889_D95	http://dx.doi.org/10.6084/m9.figshare.1595889	3R4F	5	lung
Sham_5M_Lung	Lung function measurement	FlexiVent system	SCIREQ	921130-Lung-extract	LungFunction_RawData.xlsx	figshare	doi:10.6084/m9.figshare.1595889_D88	http://dx.doi.org/10.6084/m9.figshare.1595889	assay metadata	ISA_Lung_Function.xlsx	figshare	doi:10.6084/m9.figshare.1595889_D95	http://dx.doi.org/10.6084/m9.figshare.1595889	Sham	5	lung
pMRTP_2M_Lung	Lung function measurement	FlexiVent system	SCIREQ	921137-Lung-extract	LungFunction_RawData.xlsx	figshare	doi:10.6084/m9.figshare.1595889_D88	http://dx.doi.org/10.6084/m9.figshare.1595889	assay metadata	ISA_Lung_Function.xlsx	figshare	doi:10.6084/m9.figshare.1595889_D95	http://dx.doi.org/10.6084/m9.figshare.1595889	pMRTP	2	lung
3R4F_4M_Lung	Lung function measurement	FlexiVent system	SCIREQ	921141-Lung-extract	LungFunction_RawData.xlsx	figshare	doi:10.6084/m9.figshare.1595889_D88	http://dx.doi.org/10.6084/m9.figshare.1595889	assay metadata	ISA_Lung_Function.xlsx	figshare	doi:10.6084/m9.figshare.1595889_D95	http://dx.doi.org/10.6084/m9.figshare.1595889	3R4F	4	lung
pMRTP_4M_Lung	Lung function measurement	FlexiVent system	SCIREQ	921142-Lung-extract	LungFunction_RawData.xlsx	figshare	doi:10.6084/m9.figshare.1595889_D88	http://dx.doi.org/10.6084/m9.figshare.1595889	assay metadata	ISA_Lung_Function.xlsx	figshare	doi:10.6084/m9.figshare.1595889_D95	http://dx.doi.org/10.6084/m9.figshare.1595889	pMRTP	4	lung
pMRTP_5M_Lung	Lung function measurement	FlexiVent system	SCIREQ	921145-Lung-extract	LungFunction_RawData.xlsx	figshare	doi:10.6084/m9.figshare.1595889_D88	http://dx.doi.org/10.6084/m9.figshare.1595889	assay metadata	ISA_Lung_Function.xlsx	figshare	doi:10.6084/m9.figshare.1595889_D95	http://dx.doi.org/10.6084/m9.figshare.1595889	pMRTP	5	lung
3R4F_4M_Lung	Lung function measurement	FlexiVent system	SCIREQ	921146-Lung-extract	LungFunction_RawData.xlsx	figshare	doi:10.6084/m9.figshare.1595889_D88	http://dx.doi.org/10.6084/m9.figshare.1595889	assay metadata	ISA_Lung_Function.xlsx	figshare	doi:10.6084/m9.figshare.1595889_D95	http://dx.doi.org/10.6084/m9.figshare.1595889	3R4F	4	lung
Cess_7M_Lung	Lung function measurement	FlexiVent system	SCIREQ	921148-Lung-extract	LungFunction_RawData.xlsx	figshare	doi:10.6084/m9.figshare.1595889_D88	http://dx.doi.org/10.6084/m9.figshare.1595889	assay metadata	ISA_Lung_Function.xlsx	figshare	doi:10.6084/m9.figshare.1595889_D95	http://dx.doi.org/10.6084/m9.figshare.1595889	Cess	7	lung
Sham_4M_Lung	Lung function measurement	FlexiVent system	SCIREQ	921154-Lung-extract	LungFunction_RawData.xlsx	figshare	doi:10.6084/m9.figshare.1595889_D88	http://dx.doi.org/10.6084/m9.figshare.1595889	assay metadata	ISA_Lung_Function.xlsx	figshare	doi:10.6084/m9.figshare.1595889_D95	http://dx.doi.org/10.6084/m9.figshare.1595889	Sham	4	lung
Sham_5M_Lung	Lung function measurement	FlexiVent system	SCIREQ	921161-Lung-extract	LungFunction_RawData.xlsx	figshare	doi:10.6084/m9.figshare.1595889_D88	http://dx.doi.org/10.6084/m9.figshare.1595889	assay metadata	ISA_Lung_Function.xlsx	figshare	doi:10.6084/m9.figshare.1595889_D95	http://dx.doi.org/10.6084/m9.figshare.1595889	Sham	5	lung
pMRTP_5M_Lung	Lung function measurement	FlexiVent system	SCIREQ	921167-Lung-extract	LungFunction_RawData.xlsx	figshare	doi:10.6084/m9.figshare.1595889_D88	http://dx.doi.org/10.6084/m9.figshare.1595889	assay metadata	ISA_Lung_Function.xlsx	figshare	doi:10.6084/m9.figshare.1595889_D95	http://dx.doi.org/10.6084/m9.figshare.1595889	pMRTP	5	lung
pMRTP_3M_Lung	Lung function measurement	FlexiVent system	SCIREQ	921168-Lung-extract	LungFunction_RawData.xlsx	figshare	doi:10.6084/m9.figshare.1595889_D88	http://dx.doi.org/10.6084/m9.figshare.1595889	assay metadata	ISA_Lung_Function.xlsx	figshare	doi:10.6084/m9.figshare.1595889_D95	http://dx.doi.org/10.6084/m9.figshare.1595889	pMRTP	3	lung
Cess_7M_Lung	Lung function measurement	FlexiVent system	SCIREQ	921172-Lung-extract	LungFunction_RawData.xlsx	figshare	doi:10.6084/m9.figshare.1595889_D88	http://dx.doi.org/10.6084/m9.figshare.1595889	assay metadata	ISA_Lung_Function.xlsx	figshare	doi:10.6084/m9.figshare.1595889_D95	http://dx.doi.org/10.6084/m9.figshare.1595889	Cess	7	lung
3R4F_4M_Lung	Lung function measurement	FlexiVent system	SCIREQ	921185-Lung-extract	LungFunction_RawData.xlsx	figshare	doi:10.6084/m9.figshare.1595889_D88	http://dx.doi.org/10.6084/m9.figshare.1595889	assay metadata	ISA_Lung_Function.xlsx	figshare	doi:10.6084/m9.figshare.1595889_D95	http://dx.doi.org/10.6084/m9.figshare.1595889	3R4F	4	lung
pMRTP_3M_Lung	Lung function measurement	FlexiVent system	SCIREQ	921188-Lung-extract	LungFunction_RawData.xlsx	figshare	doi:10.6084/m9.figshare.1595889_D88	http://dx.doi.org/10.6084/m9.figshare.1595889	assay metadata	ISA_Lung_Function.xlsx	figshare	doi:10.6084/m9.figshare.1595889_D95	http://dx.doi.org/10.6084/m9.figshare.1595889	pMRTP	3	lung
Sham_7M_Lung	Lung function measurement	FlexiVent system	SCIREQ	921193-Lung-extract	LungFunction_RawData.xlsx	figshare	doi:10.6084/m9.figshare.1595889_D88	http://dx.doi.org/10.6084/m9.figshare.1595889	assay metadata	ISA_Lung_Function.xlsx	figshare	doi:10.6084/m9.figshare.1595889_D95	http://dx.doi.org/10.6084/m9.figshare.1595889	Sham	7	lung
pMRTP_5M_Lung	Lung function measurement	FlexiVent system	SCIREQ	921233-Lung-extract	LungFunction_RawData.xlsx	figshare	doi:10.6084/m9.figshare.1595889_D88	http://dx.doi.org/10.6084/m9.figshare.1595889	assay metadata	ISA_Lung_Function.xlsx	figshare	doi:10.6084/m9.figshare.1595889_D95	http://dx.doi.org/10.6084/m9.figshare.1595889	pMRTP	5	lung
pMRTP_1M_Lung	Lung function measurement	FlexiVent system	SCIREQ	921235-Lung-extract	LungFunction_RawData.xlsx	figshare	doi:10.6084/m9.figshare.1595889_D88	http://dx.doi.org/10.6084/m9.figshare.1595889	assay metadata	ISA_Lung_Function.xlsx	figshare	doi:10.6084/m9.figshare.1595889_D95	http://dx.doi.org/10.6084/m9.figshare.1595889	pMRTP	1	lung
3R4F_1M_Lung	Lung function measurement	FlexiVent system	SCIREQ	921237-Lung-extract	LungFunction_RawData.xlsx	figshare	doi:10.6084/m9.figshare.1595889_D88	http://dx.doi.org/10.6084/m9.figshare.1595889	assay metadata	ISA_Lung_Function.xlsx	figshare	doi:10.6084/m9.figshare.1595889_D95	http://dx.doi.org/10.6084/m9.figshare.1595889	3R4F	1	lung
3R4F_1M_Lung	Lung function measurement	FlexiVent system	SCIREQ	921238-Lung-extract	LungFunction_RawData.xlsx	figshare	doi:10.6084/m9.figshare.1595889_D88	http://dx.doi.org/10.6084/m9.figshare.1595889	assay metadata	ISA_Lung_Function.xlsx	figshare	doi:10.6084/m9.figshare.1595889_D95	http://dx.doi.org/10.6084/m9.figshare.1595889	3R4F	1	lung
pMRTP_5M_Lung	Lung function measurement	FlexiVent system	SCIREQ	921242-Lung-extract	LungFunction_RawData.xlsx	figshare	doi:10.6084/m9.figshare.1595889_D88	http://dx.doi.org/10.6084/m9.figshare.1595889	assay metadata	ISA_Lung_Function.xlsx	figshare	doi:10.6084/m9.figshare.1595889_D95	http://dx.doi.org/10.6084/m9.figshare.1595889	pMRTP	5	lung
pMRTP_1M_Lung	Lung function measurement	FlexiVent system	SCIREQ	921244-Lung-extract	LungFunction_RawData.xlsx	figshare	doi:10.6084/m9.figshare.1595889_D88	http://dx.doi.org/10.6084/m9.figshare.1595889	assay metadata	ISA_Lung_Function.xlsx	figshare	doi:10.6084/m9.figshare.1595889_D95	http://dx.doi.org/10.6084/m9.figshare.1595889	pMRTP	1	lung
Switch_7M_Lung	Lung function measurement	FlexiVent system	SCIREQ	921247-Lung-extract	LungFunction_RawData.xlsx	figshare	doi:10.6084/m9.figshare.1595889_D88	http://dx.doi.org/10.6084/m9.figshare.1595889	assay metadata	ISA_Lung_Function.xlsx	figshare	doi:10.6084/m9.figshare.1595889_D95	http://dx.doi.org/10.6084/m9.figshare.1595889	Switch	7	lung
pMRTP_4M_Lung	Lung function measurement	FlexiVent system	SCIREQ	921249-Lung-extract	LungFunction_RawData.xlsx	figshare	doi:10.6084/m9.figshare.1595889_D88	http://dx.doi.org/10.6084/m9.figshare.1595889	assay metadata	ISA_Lung_Function.xlsx	figshare	doi:10.6084/m9.figshare.1595889_D95	http://dx.doi.org/10.6084/m9.figshare.1595889	pMRTP	4	lung
3R4F_2M_Lung	Lung function measurement	FlexiVent system	SCIREQ	921252-Lung-extract	LungFunction_RawData.xlsx	figshare	doi:10.6084/m9.figshare.1595889_D88	http://dx.doi.org/10.6084/m9.figshare.1595889	assay metadata	ISA_Lung_Function.xlsx	figshare	doi:10.6084/m9.figshare.1595889_D95	http://dx.doi.org/10.6084/m9.figshare.1595889	3R4F	2	lung
Sham_4M_Lung	Lung function measurement	FlexiVent system	SCIREQ	921255-Lung-extract	LungFunction_RawData.xlsx	figshare	doi:10.6084/m9.figshare.1595889_D88	http://dx.doi.org/10.6084/m9.figshare.1595889	assay metadata	ISA_Lung_Function.xlsx	figshare	doi:10.6084/m9.figshare.1595889_D95	http://dx.doi.org/10.6084/m9.figshare.1595889	Sham	4	lung
pMRTP_2M_Lung	Lung function measurement	FlexiVent system	SCIREQ	921257-Lung-extract	LungFunction_RawData.xlsx	figshare	doi:10.6084/m9.figshare.1595889_D88	http://dx.doi.org/10.6084/m9.figshare.1595889	assay metadata	ISA_Lung_Function.xlsx	figshare	doi:10.6084/m9.figshare.1595889_D95	http://dx.doi.org/10.6084/m9.figshare.1595889	pMRTP	2	lung
Sham_2M_Lung	Lung function measurement	FlexiVent system	SCIREQ	921260-Lung-extract	LungFunction_RawData.xlsx	figshare	doi:10.6084/m9.figshare.1595889_D88	http://dx.doi.org/10.6084/m9.figshare.1595889	assay metadata	ISA_Lung_Function.xlsx	figshare	doi:10.6084/m9.figshare.1595889_D95	http://dx.doi.org/10.6084/m9.figshare.1595889	Sham	2	lung
Sham_2M_Lung	Lung function measurement	FlexiVent system	SCIREQ	921261-Lung-extract	LungFunction_RawData.xlsx	figshare	doi:10.6084/m9.figshare.1595889_D88	http://dx.doi.org/10.6084/m9.figshare.1595889	assay metadata	ISA_Lung_Function.xlsx	figshare	doi:10.6084/m9.figshare.1595889_D95	http://dx.doi.org/10.6084/m9.figshare.1595889	Sham	2	lung
Switch_5M_Lung	Lung function measurement	FlexiVent system	SCIREQ	921263-Lung-extract	LungFunction_RawData.xlsx	figshare	doi:10.6084/m9.figshare.1595889_D88	http://dx.doi.org/10.6084/m9.figshare.1595889	assay metadata	ISA_Lung_Function.xlsx	figshare	doi:10.6084/m9.figshare.1595889_D95	http://dx.doi.org/10.6084/m9.figshare.1595889	Switch	5	lung
pMRTP_1M_Lung	Lung function measurement	FlexiVent system	SCIREQ	921264-Lung-extract	LungFunction_RawData.xlsx	figshare	doi:10.6084/m9.figshare.1595889_D88	http://dx.doi.org/10.6084/m9.figshare.1595889	assay metadata	ISA_Lung_Function.xlsx	figshare	doi:10.6084/m9.figshare.1595889_D95	http://dx.doi.org/10.6084/m9.figshare.1595889	pMRTP	1	lung
pMRTP_1M_Lung	Lung function measurement	FlexiVent system	SCIREQ	921265-Lung-extract	LungFunction_RawData.xlsx	figshare	doi:10.6084/m9.figshare.1595889_D88	http://dx.doi.org/10.6084/m9.figshare.1595889	assay metadata	ISA_Lung_Function.xlsx	figshare	doi:10.6084/m9.figshare.1595889_D95	http://dx.doi.org/10.6084/m9.figshare.1595889	pMRTP	1	lung
Cess_5M_Lung	Lung function measurement	FlexiVent system	SCIREQ	921270-Lung-extract	LungFunction_RawData.xlsx	figshare	doi:10.6084/m9.figshare.1595889_D88	http://dx.doi.org/10.6084/m9.figshare.1595889	assay metadata	ISA_Lung_Function.xlsx	figshare	doi:10.6084/m9.figshare.1595889_D95	http://dx.doi.org/10.6084/m9.figshare.1595889	Cess	5	lung
3R4F_1M_Lung	Lung function measurement	FlexiVent system	SCIREQ	921289-Lung-extract	LungFunction_RawData.xlsx	figshare	doi:10.6084/m9.figshare.1595889_D88	http://dx.doi.org/10.6084/m9.figshare.1595889	assay metadata	ISA_Lung_Function.xlsx	figshare	doi:10.6084/m9.figshare.1595889_D95	http://dx.doi.org/10.6084/m9.figshare.1595889	3R4F	1	lung
3R4F_7M_Lung	Lung function measurement	FlexiVent system	SCIREQ	921292-Lung-extract	LungFunction_RawData.xlsx	figshare	doi:10.6084/m9.figshare.1595889_D88	http://dx.doi.org/10.6084/m9.figshare.1595889	assay metadata	ISA_Lung_Function.xlsx	figshare	doi:10.6084/m9.figshare.1595889_D95	http://dx.doi.org/10.6084/m9.figshare.1595889	3R4F	7	lung
Switch_7M_Lung	Lung function measurement	FlexiVent system	SCIREQ	921300-Lung-extract	LungFunction_RawData.xlsx	figshare	doi:10.6084/m9.figshare.1595889_D88	http://dx.doi.org/10.6084/m9.figshare.1595889	assay metadata	ISA_Lung_Function.xlsx	figshare	doi:10.6084/m9.figshare.1595889_D95	http://dx.doi.org/10.6084/m9.figshare.1595889	Switch	7	lung
pMRTP_1M_Lung	Lung function measurement	FlexiVent system	SCIREQ	921302-Lung-extract	LungFunction_RawData.xlsx	figshare	doi:10.6084/m9.figshare.1595889_D88	http://dx.doi.org/10.6084/m9.figshare.1595889	assay metadata	ISA_Lung_Function.xlsx	figshare	doi:10.6084/m9.figshare.1595889_D95	http://dx.doi.org/10.6084/m9.figshare.1595889	pMRTP	1	lung
Sham_4M_Lung	Lung function measurement	FlexiVent system	SCIREQ	921305-Lung-extract	LungFunction_RawData.xlsx	figshare	doi:10.6084/m9.figshare.1595889_D88	http://dx.doi.org/10.6084/m9.figshare.1595889	assay metadata	ISA_Lung_Function.xlsx	figshare	doi:10.6084/m9.figshare.1595889_D95	http://dx.doi.org/10.6084/m9.figshare.1595889	Sham	4	lung
Cess_3M_Lung	Lung function measurement	FlexiVent system	SCIREQ	921315-Lung-extract	LungFunction_RawData.xlsx	figshare	doi:10.6084/m9.figshare.1595889_D88	http://dx.doi.org/10.6084/m9.figshare.1595889	assay metadata	ISA_Lung_Function.xlsx	figshare	doi:10.6084/m9.figshare.1595889_D95	http://dx.doi.org/10.6084/m9.figshare.1595889	Cess	3	lung
3R4F_1M_Lung	Lung function measurement	FlexiVent system	SCIREQ	921323-Lung-extract	LungFunction_RawData.xlsx	figshare	doi:10.6084/m9.figshare.1595889_D88	http://dx.doi.org/10.6084/m9.figshare.1595889	assay metadata	ISA_Lung_Function.xlsx	figshare	doi:10.6084/m9.figshare.1595889_D95	http://dx.doi.org/10.6084/m9.figshare.1595889	3R4F	1	lung
3R4F_5M_Lung	Lung function measurement	FlexiVent system	SCIREQ	921325-Lung-extract	LungFunction_RawData.xlsx	figshare	doi:10.6084/m9.figshare.1595889_D88	http://dx.doi.org/10.6084/m9.figshare.1595889	assay metadata	ISA_Lung_Function.xlsx	figshare	doi:10.6084/m9.figshare.1595889_D95	http://dx.doi.org/10.6084/m9.figshare.1595889	3R4F	5	lung
Sham_5M_Lung	Lung function measurement	FlexiVent system	SCIREQ	921269-Lung-extract	LungFunction_RawData.xlsx	figshare	doi:10.6084/m9.figshare.1595889_D88	http://dx.doi.org/10.6084/m9.figshare.1595889	assay metadata	ISA_Lung_Function.xlsx	figshare	doi:10.6084/m9.figshare.1595889_D95	http://dx.doi.org/10.6084/m9.figshare.1595889	Sham	5	lung
Sham_4M_Lung	Lung function measurement	FlexiVent system	SCIREQ	920278-Lung-extract	LungFunction_RawData.xlsx	figshare	doi:10.6084/m9.figshare.1595889_D88	http://dx.doi.org/10.6084/m9.figshare.1595889	assay metadata	ISA_Lung_Function.xlsx	figshare	doi:10.6084/m9.figshare.1595889_D95	http://dx.doi.org/10.6084/m9.figshare.1595889	Sham	4	lung
