# Supplementary material for: Comprehensive systems biology analysis of a 7-month cigarette smoke inhalation study in C57BL/6 mice
Source: Sci Data. 2016 Jan 5;3:150077. doi: 10.1038/sdata.2015.77 (PMC4700839; doi:10.1038/sdata.2015.77)
Supplement: Supplementary file 3 [file sdata201577-isa1.zip › a_BALF_Hoeng.txt]

Sample Name	Protocol REF	Protocol REF	Assay Name	Raw Data File	Comment [Data Repository]	Comment [Data Record Accession]	Comment [Data Record URI]	Derived Data File	Comment [Data Repository]	Comment [Data Record Accession]	Comment [Data Record URI]	Protocol REF	Derived Data File	Comment [Data Repository]	Comment [Data Record Accession]	Comment [Data Record URI]	Factor Value[exposure group]	Factor Value[exposure duration in months]	Factor Value[assayed tissue]
pMRTP_4M_Lung	Bronchoalveolar lavage fluid collection	BALF-FLCs	920007-Lung-extract	BALF_FACS.zip	figshare	doi:10.6084/m9.figshare.1595889_D96	http://dx.doi.org/10.6084/m9.figshare.1595889	BALF_INTERNAL_RawData.xlsx	figshare	doi:10.6084/m9.figshare.1595889_D78	http://dx.doi.org/10.6084/m9.figshare.1595889	assay metadata	ISA_BALF.xlsx	figshare	doi:10.6084/m9.figshare.1595889_D90	http://dx.doi.org/10.6084/m9.figshare.1595889	pMRTP	4	lung
pMRTP_3M_Lung	Bronchoalveolar lavage fluid collection	BALF-FLCs	920008-Lung-extract	BALF_FACS.zip	figshare	doi:10.6084/m9.figshare.1595889_D96	http://dx.doi.org/10.6084/m9.figshare.1595889	BALF_INTERNAL_RawData.xlsx	figshare	doi:10.6084/m9.figshare.1595889_D78	http://dx.doi.org/10.6084/m9.figshare.1595889	assay metadata	ISA_BALF.xlsx	figshare	doi:10.6084/m9.figshare.1595889_D90	http://dx.doi.org/10.6084/m9.figshare.1595889	pMRTP	3	lung
Cess_5M_Lung	Bronchoalveolar lavage fluid collection	BALF-FLCs	920020-Lung-extract	BALF_FACS.zip	figshare	doi:10.6084/m9.figshare.1595889_D96	http://dx.doi.org/10.6084/m9.figshare.1595889	BALF_INTERNAL_RawData.xlsx	figshare	doi:10.6084/m9.figshare.1595889_D78	http://dx.doi.org/10.6084/m9.figshare.1595889	assay metadata	ISA_BALF.xlsx	figshare	doi:10.6084/m9.figshare.1595889_D90	http://dx.doi.org/10.6084/m9.figshare.1595889	Cess	5	lung
pMRTP_4M_Lung	Bronchoalveolar lavage fluid collection	BALF-FLCs	920027-Lung-extract	BALF_FACS.zip	figshare	doi:10.6084/m9.figshare.1595889_D96	http://dx.doi.org/10.6084/m9.figshare.1595889	BALF_INTERNAL_RawData.xlsx	figshare	doi:10.6084/m9.figshare.1595889_D78	http://dx.doi.org/10.6084/m9.figshare.1595889	assay metadata	ISA_BALF.xlsx	figshare	doi:10.6084/m9.figshare.1595889_D90	http://dx.doi.org/10.6084/m9.figshare.1595889	pMRTP	4	lung
pMRTP_2M_Lung	Bronchoalveolar lavage fluid collection	BALF-FLCs	920031-Lung-extract	BALF_FACS.zip	figshare	doi:10.6084/m9.figshare.1595889_D96	http://dx.doi.org/10.6084/m9.figshare.1595889	BALF_INTERNAL_RawData.xlsx	figshare	doi:10.6084/m9.figshare.1595889_D78	http://dx.doi.org/10.6084/m9.figshare.1595889	assay metadata	ISA_BALF.xlsx	figshare	doi:10.6084/m9.figshare.1595889_D90	http://dx.doi.org/10.6084/m9.figshare.1595889	pMRTP	2	lung
pMRTP_5M_Lung	Bronchoalveolar lavage fluid collection	BALF-FLCs	920035-Lung-extract	BALF_FACS.zip	figshare	doi:10.6084/m9.figshare.1595889_D96	http://dx.doi.org/10.6084/m9.figshare.1595889	BALF_INTERNAL_RawData.xlsx	figshare	doi:10.6084/m9.figshare.1595889_D78	http://dx.doi.org/10.6084/m9.figshare.1595889	assay metadata	ISA_BALF.xlsx	figshare	doi:10.6084/m9.figshare.1595889_D90	http://dx.doi.org/10.6084/m9.figshare.1595889	pMRTP	5	lung
Sham_7M_Lung	Bronchoalveolar lavage fluid collection	BALF-FLCs	920040-Lung-extract	BALF_FACS.zip	figshare	doi:10.6084/m9.figshare.1595889_D96	http://dx.doi.org/10.6084/m9.figshare.1595889	BALF_INTERNAL_RawData.xlsx	figshare	doi:10.6084/m9.figshare.1595889_D78	http://dx.doi.org/10.6084/m9.figshare.1595889	assay metadata	ISA_BALF.xlsx	figshare	doi:10.6084/m9.figshare.1595889_D90	http://dx.doi.org/10.6084/m9.figshare.1595889	Sham	7	lung
Switch_3M_Lung	Bronchoalveolar lavage fluid collection	BALF-FLCs	920046-Lung-extract	BALF_FACS.zip	figshare	doi:10.6084/m9.figshare.1595889_D96	http://dx.doi.org/10.6084/m9.figshare.1595889	BALF_INTERNAL_RawData.xlsx	figshare	doi:10.6084/m9.figshare.1595889_D78	http://dx.doi.org/10.6084/m9.figshare.1595889	assay metadata	ISA_BALF.xlsx	figshare	doi:10.6084/m9.figshare.1595889_D90	http://dx.doi.org/10.6084/m9.figshare.1595889	Switch	3	lung
3R4F_1M_Lung	Bronchoalveolar lavage fluid collection	BALF-FLCs	920047-Lung-extract	BALF_FACS.zip	figshare	doi:10.6084/m9.figshare.1595889_D96	http://dx.doi.org/10.6084/m9.figshare.1595889	BALF_INTERNAL_RawData.xlsx	figshare	doi:10.6084/m9.figshare.1595889_D78	http://dx.doi.org/10.6084/m9.figshare.1595889	assay metadata	ISA_BALF.xlsx	figshare	doi:10.6084/m9.figshare.1595889_D90	http://dx.doi.org/10.6084/m9.figshare.1595889	3R4F	1	lung
Sham_3M_Lung	Bronchoalveolar lavage fluid collection	BALF-FLCs	920050-Lung-extract	BALF_FACS.zip	figshare	doi:10.6084/m9.figshare.1595889_D96	http://dx.doi.org/10.6084/m9.figshare.1595889	BALF_INTERNAL_RawData.xlsx	figshare	doi:10.6084/m9.figshare.1595889_D78	http://dx.doi.org/10.6084/m9.figshare.1595889	assay metadata	ISA_BALF.xlsx	figshare	doi:10.6084/m9.figshare.1595889_D90	http://dx.doi.org/10.6084/m9.figshare.1595889	Sham	3	lung
Switch_3M_Lung	Bronchoalveolar lavage fluid collection	BALF-FLCs	920052-Lung-extract	BALF_FACS.zip	figshare	doi:10.6084/m9.figshare.1595889_D96	http://dx.doi.org/10.6084/m9.figshare.1595889	BALF_INTERNAL_RawData.xlsx	figshare	doi:10.6084/m9.figshare.1595889_D78	http://dx.doi.org/10.6084/m9.figshare.1595889	assay metadata	ISA_BALF.xlsx	figshare	doi:10.6084/m9.figshare.1595889_D90	http://dx.doi.org/10.6084/m9.figshare.1595889	Switch	3	lung
Sham_4M_Lung	Bronchoalveolar lavage fluid collection	BALF-FLCs	920071-Lung-extract	BALF_FACS.zip	figshare	doi:10.6084/m9.figshare.1595889_D96	http://dx.doi.org/10.6084/m9.figshare.1595889	BALF_INTERNAL_RawData.xlsx	figshare	doi:10.6084/m9.figshare.1595889_D78	http://dx.doi.org/10.6084/m9.figshare.1595889	assay metadata	ISA_BALF.xlsx	figshare	doi:10.6084/m9.figshare.1595889_D90	http://dx.doi.org/10.6084/m9.figshare.1595889	Sham	4	lung
pMRTP_5M_Lung	Bronchoalveolar lavage fluid collection	BALF-FLCs	920096-Lung-extract	BALF_FACS.zip	figshare	doi:10.6084/m9.figshare.1595889_D96	http://dx.doi.org/10.6084/m9.figshare.1595889	BALF_INTERNAL_RawData.xlsx	figshare	doi:10.6084/m9.figshare.1595889_D78	http://dx.doi.org/10.6084/m9.figshare.1595889	assay metadata	ISA_BALF.xlsx	figshare	doi:10.6084/m9.figshare.1595889_D90	http://dx.doi.org/10.6084/m9.figshare.1595889	pMRTP	5	lung
Sham_4M_Lung	Bronchoalveolar lavage fluid collection	BALF-FLCs	920097-Lung-extract	BALF_FACS.zip	figshare	doi:10.6084/m9.figshare.1595889_D96	http://dx.doi.org/10.6084/m9.figshare.1595889	BALF_INTERNAL_RawData.xlsx	figshare	doi:10.6084/m9.figshare.1595889_D78	http://dx.doi.org/10.6084/m9.figshare.1595889	assay metadata	ISA_BALF.xlsx	figshare	doi:10.6084/m9.figshare.1595889_D90	http://dx.doi.org/10.6084/m9.figshare.1595889	Sham	4	lung
3R4F_5M_Lung	Bronchoalveolar lavage fluid collection	BALF-FLCs	920101-Lung-extract	BALF_FACS.zip	figshare	doi:10.6084/m9.figshare.1595889_D96	http://dx.doi.org/10.6084/m9.figshare.1595889	BALF_INTERNAL_RawData.xlsx	figshare	doi:10.6084/m9.figshare.1595889_D78	http://dx.doi.org/10.6084/m9.figshare.1595889	assay metadata	ISA_BALF.xlsx	figshare	doi:10.6084/m9.figshare.1595889_D90	http://dx.doi.org/10.6084/m9.figshare.1595889	3R4F	5	lung
Sham_7M_Lung	Bronchoalveolar lavage fluid collection	BALF-FLCs	920103-Lung-extract	BALF_FACS.zip	figshare	doi:10.6084/m9.figshare.1595889_D96	http://dx.doi.org/10.6084/m9.figshare.1595889	BALF_INTERNAL_RawData.xlsx	figshare	doi:10.6084/m9.figshare.1595889_D78	http://dx.doi.org/10.6084/m9.figshare.1595889	assay metadata	ISA_BALF.xlsx	figshare	doi:10.6084/m9.figshare.1595889_D90	http://dx.doi.org/10.6084/m9.figshare.1595889	Sham	7	lung
3R4F_7M_Lung	Bronchoalveolar lavage fluid collection	BALF-FLCs	920109-Lung-extract	BALF_FACS.zip	figshare	doi:10.6084/m9.figshare.1595889_D96	http://dx.doi.org/10.6084/m9.figshare.1595889	BALF_INTERNAL_RawData.xlsx	figshare	doi:10.6084/m9.figshare.1595889_D78	http://dx.doi.org/10.6084/m9.figshare.1595889	assay metadata	ISA_BALF.xlsx	figshare	doi:10.6084/m9.figshare.1595889_D90	http://dx.doi.org/10.6084/m9.figshare.1595889	3R4F	7	lung
Sham_2M_Lung	Bronchoalveolar lavage fluid collection	BALF-FLCs	920110-Lung-extract	BALF_FACS.zip	figshare	doi:10.6084/m9.figshare.1595889_D96	http://dx.doi.org/10.6084/m9.figshare.1595889	BALF_INTERNAL_RawData.xlsx	figshare	doi:10.6084/m9.figshare.1595889_D78	http://dx.doi.org/10.6084/m9.figshare.1595889	assay metadata	ISA_BALF.xlsx	figshare	doi:10.6084/m9.figshare.1595889_D90	http://dx.doi.org/10.6084/m9.figshare.1595889	Sham	2	lung
pMRTP_1M_Lung	Bronchoalveolar lavage fluid collection	BALF-FLCs	920111-Lung-extract	BALF_FACS.zip	figshare	doi:10.6084/m9.figshare.1595889_D96	http://dx.doi.org/10.6084/m9.figshare.1595889	BALF_INTERNAL_RawData.xlsx	figshare	doi:10.6084/m9.figshare.1595889_D78	http://dx.doi.org/10.6084/m9.figshare.1595889	assay metadata	ISA_BALF.xlsx	figshare	doi:10.6084/m9.figshare.1595889_D90	http://dx.doi.org/10.6084/m9.figshare.1595889	pMRTP	1	lung
Switch_3M_Lung	Bronchoalveolar lavage fluid collection	BALF-FLCs	920115-Lung-extract	BALF_FACS.zip	figshare	doi:10.6084/m9.figshare.1595889_D96	http://dx.doi.org/10.6084/m9.figshare.1595889	BALF_INTERNAL_RawData.xlsx	figshare	doi:10.6084/m9.figshare.1595889_D78	http://dx.doi.org/10.6084/m9.figshare.1595889	assay metadata	ISA_BALF.xlsx	figshare	doi:10.6084/m9.figshare.1595889_D90	http://dx.doi.org/10.6084/m9.figshare.1595889	Switch	3	lung
3R4F_5M_Lung	Bronchoalveolar lavage fluid collection	BALF-FLCs	920124-Lung-extract	BALF_FACS.zip	figshare	doi:10.6084/m9.figshare.1595889_D96	http://dx.doi.org/10.6084/m9.figshare.1595889	BALF_INTERNAL_RawData.xlsx	figshare	doi:10.6084/m9.figshare.1595889_D78	http://dx.doi.org/10.6084/m9.figshare.1595889	assay metadata	ISA_BALF.xlsx	figshare	doi:10.6084/m9.figshare.1595889_D90	http://dx.doi.org/10.6084/m9.figshare.1595889	3R4F	5	lung
Sham_5M_Lung	Bronchoalveolar lavage fluid collection	BALF-FLCs	920126-Lung-extract	BALF_FACS.zip	figshare	doi:10.6084/m9.figshare.1595889_D96	http://dx.doi.org/10.6084/m9.figshare.1595889	BALF_INTERNAL_RawData.xlsx	figshare	doi:10.6084/m9.figshare.1595889_D78	http://dx.doi.org/10.6084/m9.figshare.1595889	assay metadata	ISA_BALF.xlsx	figshare	doi:10.6084/m9.figshare.1595889_D90	http://dx.doi.org/10.6084/m9.figshare.1595889	Sham	5	lung
pMRTP_7M_Lung	Bronchoalveolar lavage fluid collection	BALF-FLCs	920128-Lung-extract	BALF_FACS.zip	figshare	doi:10.6084/m9.figshare.1595889_D96	http://dx.doi.org/10.6084/m9.figshare.1595889	BALF_INTERNAL_RawData.xlsx	figshare	doi:10.6084/m9.figshare.1595889_D78	http://dx.doi.org/10.6084/m9.figshare.1595889	assay metadata	ISA_BALF.xlsx	figshare	doi:10.6084/m9.figshare.1595889_D90	http://dx.doi.org/10.6084/m9.figshare.1595889	pMRTP	7	lung
Sham_4M_Lung	Bronchoalveolar lavage fluid collection	BALF-FLCs	920140-Lung-extract	BALF_FACS.zip	figshare	doi:10.6084/m9.figshare.1595889_D96	http://dx.doi.org/10.6084/m9.figshare.1595889	BALF_INTERNAL_RawData.xlsx	figshare	doi:10.6084/m9.figshare.1595889_D78	http://dx.doi.org/10.6084/m9.figshare.1595889	assay metadata	ISA_BALF.xlsx	figshare	doi:10.6084/m9.figshare.1595889_D90	http://dx.doi.org/10.6084/m9.figshare.1595889	Sham	4	lung
Sham_4M_Lung	Bronchoalveolar lavage fluid collection	BALF-FLCs	920150-Lung-extract	BALF_FACS.zip	figshare	doi:10.6084/m9.figshare.1595889_D96	http://dx.doi.org/10.6084/m9.figshare.1595889	BALF_INTERNAL_RawData.xlsx	figshare	doi:10.6084/m9.figshare.1595889_D78	http://dx.doi.org/10.6084/m9.figshare.1595889	assay metadata	ISA_BALF.xlsx	figshare	doi:10.6084/m9.figshare.1595889_D90	http://dx.doi.org/10.6084/m9.figshare.1595889	Sham	4	lung
pMRTP_4M_Lung	Bronchoalveolar lavage fluid collection	BALF-FLCs	920152-Lung-extract	BALF_FACS.zip	figshare	doi:10.6084/m9.figshare.1595889_D96	http://dx.doi.org/10.6084/m9.figshare.1595889	BALF_INTERNAL_RawData.xlsx	figshare	doi:10.6084/m9.figshare.1595889_D78	http://dx.doi.org/10.6084/m9.figshare.1595889	assay metadata	ISA_BALF.xlsx	figshare	doi:10.6084/m9.figshare.1595889_D90	http://dx.doi.org/10.6084/m9.figshare.1595889	pMRTP	4	lung
Sham_7M_Lung	Bronchoalveolar lavage fluid collection	BALF-FLCs	920157-Lung-extract	BALF_FACS.zip	figshare	doi:10.6084/m9.figshare.1595889_D96	http://dx.doi.org/10.6084/m9.figshare.1595889	BALF_INTERNAL_RawData.xlsx	figshare	doi:10.6084/m9.figshare.1595889_D78	http://dx.doi.org/10.6084/m9.figshare.1595889	assay metadata	ISA_BALF.xlsx	figshare	doi:10.6084/m9.figshare.1595889_D90	http://dx.doi.org/10.6084/m9.figshare.1595889	Sham	7	lung
3R4F_1M_Lung	Bronchoalveolar lavage fluid collection	BALF-FLCs	920161-Lung-extract	BALF_FACS.zip	figshare	doi:10.6084/m9.figshare.1595889_D96	http://dx.doi.org/10.6084/m9.figshare.1595889	BALF_INTERNAL_RawData.xlsx	figshare	doi:10.6084/m9.figshare.1595889_D78	http://dx.doi.org/10.6084/m9.figshare.1595889	assay metadata	ISA_BALF.xlsx	figshare	doi:10.6084/m9.figshare.1595889_D90	http://dx.doi.org/10.6084/m9.figshare.1595889	3R4F	1	lung
Sham_4M_Lung	Bronchoalveolar lavage fluid collection	BALF-FLCs	920166-Lung-extract	BALF_FACS.zip	figshare	doi:10.6084/m9.figshare.1595889_D96	http://dx.doi.org/10.6084/m9.figshare.1595889	BALF_INTERNAL_RawData.xlsx	figshare	doi:10.6084/m9.figshare.1595889_D78	http://dx.doi.org/10.6084/m9.figshare.1595889	assay metadata	ISA_BALF.xlsx	figshare	doi:10.6084/m9.figshare.1595889_D90	http://dx.doi.org/10.6084/m9.figshare.1595889	Sham	4	lung
Switch_7M_Lung	Bronchoalveolar lavage fluid collection	BALF-FLCs	920175-Lung-extract	BALF_FACS.zip	figshare	doi:10.6084/m9.figshare.1595889_D96	http://dx.doi.org/10.6084/m9.figshare.1595889	BALF_INTERNAL_RawData.xlsx	figshare	doi:10.6084/m9.figshare.1595889_D78	http://dx.doi.org/10.6084/m9.figshare.1595889	assay metadata	ISA_BALF.xlsx	figshare	doi:10.6084/m9.figshare.1595889_D90	http://dx.doi.org/10.6084/m9.figshare.1595889	Switch	7	lung
Cess_7M_Lung	Bronchoalveolar lavage fluid collection	BALF-FLCs	920179-Lung-extract	BALF_FACS.zip	figshare	doi:10.6084/m9.figshare.1595889_D96	http://dx.doi.org/10.6084/m9.figshare.1595889	BALF_INTERNAL_RawData.xlsx	figshare	doi:10.6084/m9.figshare.1595889_D78	http://dx.doi.org/10.6084/m9.figshare.1595889	assay metadata	ISA_BALF.xlsx	figshare	doi:10.6084/m9.figshare.1595889_D90	http://dx.doi.org/10.6084/m9.figshare.1595889	Cess	7	lung
pMRTP_2M_Lung	Bronchoalveolar lavage fluid collection	BALF-FLCs	920180-Lung-extract	BALF_FACS.zip	figshare	doi:10.6084/m9.figshare.1595889_D96	http://dx.doi.org/10.6084/m9.figshare.1595889	BALF_INTERNAL_RawData.xlsx	figshare	doi:10.6084/m9.figshare.1595889_D78	http://dx.doi.org/10.6084/m9.figshare.1595889	assay metadata	ISA_BALF.xlsx	figshare	doi:10.6084/m9.figshare.1595889_D90	http://dx.doi.org/10.6084/m9.figshare.1595889	pMRTP	2	lung
Switch_7M_Lung	Bronchoalveolar lavage fluid collection	BALF-FLCs	920185-Lung-extract	BALF_FACS.zip	figshare	doi:10.6084/m9.figshare.1595889_D96	http://dx.doi.org/10.6084/m9.figshare.1595889	BALF_INTERNAL_RawData.xlsx	figshare	doi:10.6084/m9.figshare.1595889_D78	http://dx.doi.org/10.6084/m9.figshare.1595889	assay metadata	ISA_BALF.xlsx	figshare	doi:10.6084/m9.figshare.1595889_D90	http://dx.doi.org/10.6084/m9.figshare.1595889	Switch	7	lung
3R4F_5M_Lung	Bronchoalveolar lavage fluid collection	BALF-FLCs	920192-Lung-extract	BALF_FACS.zip	figshare	doi:10.6084/m9.figshare.1595889_D96	http://dx.doi.org/10.6084/m9.figshare.1595889	BALF_INTERNAL_RawData.xlsx	figshare	doi:10.6084/m9.figshare.1595889_D78	http://dx.doi.org/10.6084/m9.figshare.1595889	assay metadata	ISA_BALF.xlsx	figshare	doi:10.6084/m9.figshare.1595889_D90	http://dx.doi.org/10.6084/m9.figshare.1595889	3R4F	5	lung
Sham_7M_Lung	Bronchoalveolar lavage fluid collection	BALF-FLCs	920204-Lung-extract	BALF_FACS.zip	figshare	doi:10.6084/m9.figshare.1595889_D96	http://dx.doi.org/10.6084/m9.figshare.1595889	BALF_INTERNAL_RawData.xlsx	figshare	doi:10.6084/m9.figshare.1595889_D78	http://dx.doi.org/10.6084/m9.figshare.1595889	assay metadata	ISA_BALF.xlsx	figshare	doi:10.6084/m9.figshare.1595889_D90	http://dx.doi.org/10.6084/m9.figshare.1595889	Sham	7	lung
Sham_1M_Lung	Bronchoalveolar lavage fluid collection	BALF-FLCs	920206-Lung-extract	BALF_FACS.zip	figshare	doi:10.6084/m9.figshare.1595889_D96	http://dx.doi.org/10.6084/m9.figshare.1595889	BALF_INTERNAL_RawData.xlsx	figshare	doi:10.6084/m9.figshare.1595889_D78	http://dx.doi.org/10.6084/m9.figshare.1595889	assay metadata	ISA_BALF.xlsx	figshare	doi:10.6084/m9.figshare.1595889_D90	http://dx.doi.org/10.6084/m9.figshare.1595889	Sham	1	lung
3R4F_5M_Lung	Bronchoalveolar lavage fluid collection	BALF-FLCs	920211-Lung-extract	BALF_FACS.zip	figshare	doi:10.6084/m9.figshare.1595889_D96	http://dx.doi.org/10.6084/m9.figshare.1595889	BALF_INTERNAL_RawData.xlsx	figshare	doi:10.6084/m9.figshare.1595889_D78	http://dx.doi.org/10.6084/m9.figshare.1595889	assay metadata	ISA_BALF.xlsx	figshare	doi:10.6084/m9.figshare.1595889_D90	http://dx.doi.org/10.6084/m9.figshare.1595889	3R4F	5	lung
3R4F_3M_Lung	Bronchoalveolar lavage fluid collection	BALF-FLCs	920216-Lung-extract	BALF_FACS.zip	figshare	doi:10.6084/m9.figshare.1595889_D96	http://dx.doi.org/10.6084/m9.figshare.1595889	BALF_INTERNAL_RawData.xlsx	figshare	doi:10.6084/m9.figshare.1595889_D78	http://dx.doi.org/10.6084/m9.figshare.1595889	assay metadata	ISA_BALF.xlsx	figshare	doi:10.6084/m9.figshare.1595889_D90	http://dx.doi.org/10.6084/m9.figshare.1595889	3R4F	3	lung
Sham_5M_Lung	Bronchoalveolar lavage fluid collection	BALF-FLCs	920221-Lung-extract	BALF_FACS.zip	figshare	doi:10.6084/m9.figshare.1595889_D96	http://dx.doi.org/10.6084/m9.figshare.1595889	BALF_INTERNAL_RawData.xlsx	figshare	doi:10.6084/m9.figshare.1595889_D78	http://dx.doi.org/10.6084/m9.figshare.1595889	assay metadata	ISA_BALF.xlsx	figshare	doi:10.6084/m9.figshare.1595889_D90	http://dx.doi.org/10.6084/m9.figshare.1595889	Sham	5	lung
3R4F_2M_Lung	Bronchoalveolar lavage fluid collection	BALF-FLCs	920229-Lung-extract	BALF_FACS.zip	figshare	doi:10.6084/m9.figshare.1595889_D96	http://dx.doi.org/10.6084/m9.figshare.1595889	BALF_INTERNAL_RawData.xlsx	figshare	doi:10.6084/m9.figshare.1595889_D78	http://dx.doi.org/10.6084/m9.figshare.1595889	assay metadata	ISA_BALF.xlsx	figshare	doi:10.6084/m9.figshare.1595889_D90	http://dx.doi.org/10.6084/m9.figshare.1595889	3R4F	2	lung
Cess_7M_Lung	Bronchoalveolar lavage fluid collection	BALF-FLCs	920230-Lung-extract	BALF_FACS.zip	figshare	doi:10.6084/m9.figshare.1595889_D96	http://dx.doi.org/10.6084/m9.figshare.1595889	BALF_INTERNAL_RawData.xlsx	figshare	doi:10.6084/m9.figshare.1595889_D78	http://dx.doi.org/10.6084/m9.figshare.1595889	assay metadata	ISA_BALF.xlsx	figshare	doi:10.6084/m9.figshare.1595889_D90	http://dx.doi.org/10.6084/m9.figshare.1595889	Cess	7	lung
pMRTP_7M_Lung	Bronchoalveolar lavage fluid collection	BALF-FLCs	920232-Lung-extract	BALF_FACS.zip	figshare	doi:10.6084/m9.figshare.1595889_D96	http://dx.doi.org/10.6084/m9.figshare.1595889	BALF_INTERNAL_RawData.xlsx	figshare	doi:10.6084/m9.figshare.1595889_D78	http://dx.doi.org/10.6084/m9.figshare.1595889	assay metadata	ISA_BALF.xlsx	figshare	doi:10.6084/m9.figshare.1595889_D90	http://dx.doi.org/10.6084/m9.figshare.1595889	pMRTP	7	lung
3R4F_4M_Lung	Bronchoalveolar lavage fluid collection	BALF-FLCs	920237-Lung-extract	BALF_FACS.zip	figshare	doi:10.6084/m9.figshare.1595889_D96	http://dx.doi.org/10.6084/m9.figshare.1595889	BALF_INTERNAL_RawData.xlsx	figshare	doi:10.6084/m9.figshare.1595889_D78	http://dx.doi.org/10.6084/m9.figshare.1595889	assay metadata	ISA_BALF.xlsx	figshare	doi:10.6084/m9.figshare.1595889_D90	http://dx.doi.org/10.6084/m9.figshare.1595889	3R4F	4	lung
pMRTP_3M_Lung	Bronchoalveolar lavage fluid collection	BALF-FLCs	920241-Lung-extract	BALF_FACS.zip	figshare	doi:10.6084/m9.figshare.1595889_D96	http://dx.doi.org/10.6084/m9.figshare.1595889	BALF_INTERNAL_RawData.xlsx	figshare	doi:10.6084/m9.figshare.1595889_D78	http://dx.doi.org/10.6084/m9.figshare.1595889	assay metadata	ISA_BALF.xlsx	figshare	doi:10.6084/m9.figshare.1595889_D90	http://dx.doi.org/10.6084/m9.figshare.1595889	pMRTP	3	lung
3R4F_4M_Lung	Bronchoalveolar lavage fluid collection	BALF-FLCs	920245-Lung-extract	BALF_FACS.zip	figshare	doi:10.6084/m9.figshare.1595889_D96	http://dx.doi.org/10.6084/m9.figshare.1595889	BALF_INTERNAL_RawData.xlsx	figshare	doi:10.6084/m9.figshare.1595889_D78	http://dx.doi.org/10.6084/m9.figshare.1595889	assay metadata	ISA_BALF.xlsx	figshare	doi:10.6084/m9.figshare.1595889_D90	http://dx.doi.org/10.6084/m9.figshare.1595889	3R4F	4	lung
Sham_7M_Lung	Bronchoalveolar lavage fluid collection	BALF-FLCs	920250-Lung-extract	BALF_FACS.zip	figshare	doi:10.6084/m9.figshare.1595889_D96	http://dx.doi.org/10.6084/m9.figshare.1595889	BALF_INTERNAL_RawData.xlsx	figshare	doi:10.6084/m9.figshare.1595889_D78	http://dx.doi.org/10.6084/m9.figshare.1595889	assay metadata	ISA_BALF.xlsx	figshare	doi:10.6084/m9.figshare.1595889_D90	http://dx.doi.org/10.6084/m9.figshare.1595889	Sham	7	lung
Sham_5M_Lung	Bronchoalveolar lavage fluid collection	BALF-FLCs	920253-Lung-extract	BALF_FACS.zip	figshare	doi:10.6084/m9.figshare.1595889_D96	http://dx.doi.org/10.6084/m9.figshare.1595889	BALF_INTERNAL_RawData.xlsx	figshare	doi:10.6084/m9.figshare.1595889_D78	http://dx.doi.org/10.6084/m9.figshare.1595889	assay metadata	ISA_BALF.xlsx	figshare	doi:10.6084/m9.figshare.1595889_D90	http://dx.doi.org/10.6084/m9.figshare.1595889	Sham	5	lung
Cess_3M_Lung	Bronchoalveolar lavage fluid collection	BALF-FLCs	920264-Lung-extract	BALF_FACS.zip	figshare	doi:10.6084/m9.figshare.1595889_D96	http://dx.doi.org/10.6084/m9.figshare.1595889	BALF_INTERNAL_RawData.xlsx	figshare	doi:10.6084/m9.figshare.1595889_D78	http://dx.doi.org/10.6084/m9.figshare.1595889	assay metadata	ISA_BALF.xlsx	figshare	doi:10.6084/m9.figshare.1595889_D90	http://dx.doi.org/10.6084/m9.figshare.1595889	Cess	3	lung
3R4F_2M_Lung	Bronchoalveolar lavage fluid collection	BALF-FLCs	920265-Lung-extract	BALF_FACS.zip	figshare	doi:10.6084/m9.figshare.1595889_D96	http://dx.doi.org/10.6084/m9.figshare.1595889	BALF_INTERNAL_RawData.xlsx	figshare	doi:10.6084/m9.figshare.1595889_D78	http://dx.doi.org/10.6084/m9.figshare.1595889	assay metadata	ISA_BALF.xlsx	figshare	doi:10.6084/m9.figshare.1595889_D90	http://dx.doi.org/10.6084/m9.figshare.1595889	3R4F	2	lung
3R4F_7M_Lung	Bronchoalveolar lavage fluid collection	BALF-FLCs	920275-Lung-extract	BALF_FACS.zip	figshare	doi:10.6084/m9.figshare.1595889_D96	http://dx.doi.org/10.6084/m9.figshare.1595889	BALF_INTERNAL_RawData.xlsx	figshare	doi:10.6084/m9.figshare.1595889_D78	http://dx.doi.org/10.6084/m9.figshare.1595889	assay metadata	ISA_BALF.xlsx	figshare	doi:10.6084/m9.figshare.1595889_D90	http://dx.doi.org/10.6084/m9.figshare.1595889	3R4F	7	lung
Sham_4M_Lung	Bronchoalveolar lavage fluid collection	BALF-FLCs	920276-Lung-extract	BALF_FACS.zip	figshare	doi:10.6084/m9.figshare.1595889_D96	http://dx.doi.org/10.6084/m9.figshare.1595889	BALF_INTERNAL_RawData.xlsx	figshare	doi:10.6084/m9.figshare.1595889_D78	http://dx.doi.org/10.6084/m9.figshare.1595889	assay metadata	ISA_BALF.xlsx	figshare	doi:10.6084/m9.figshare.1595889_D90	http://dx.doi.org/10.6084/m9.figshare.1595889	Sham	4	lung
3R4F_2M_Lung	Bronchoalveolar lavage fluid collection	BALF-FLCs	920281-Lung-extract	BALF_FACS.zip	figshare	doi:10.6084/m9.figshare.1595889_D96	http://dx.doi.org/10.6084/m9.figshare.1595889	BALF_INTERNAL_RawData.xlsx	figshare	doi:10.6084/m9.figshare.1595889_D78	http://dx.doi.org/10.6084/m9.figshare.1595889	assay metadata	ISA_BALF.xlsx	figshare	doi:10.6084/m9.figshare.1595889_D90	http://dx.doi.org/10.6084/m9.figshare.1595889	3R4F	2	lung
pMRTP_4M_Lung	Bronchoalveolar lavage fluid collection	BALF-FLCs	920282-Lung-extract	BALF_FACS.zip	figshare	doi:10.6084/m9.figshare.1595889_D96	http://dx.doi.org/10.6084/m9.figshare.1595889	BALF_INTERNAL_RawData.xlsx	figshare	doi:10.6084/m9.figshare.1595889_D78	http://dx.doi.org/10.6084/m9.figshare.1595889	assay metadata	ISA_BALF.xlsx	figshare	doi:10.6084/m9.figshare.1595889_D90	http://dx.doi.org/10.6084/m9.figshare.1595889	pMRTP	4	lung
pMRTP_4M_Lung	Bronchoalveolar lavage fluid collection	BALF-FLCs	920287-Lung-extract	BALF_FACS.zip	figshare	doi:10.6084/m9.figshare.1595889_D96	http://dx.doi.org/10.6084/m9.figshare.1595889	BALF_INTERNAL_RawData.xlsx	figshare	doi:10.6084/m9.figshare.1595889_D78	http://dx.doi.org/10.6084/m9.figshare.1595889	assay metadata	ISA_BALF.xlsx	figshare	doi:10.6084/m9.figshare.1595889_D90	http://dx.doi.org/10.6084/m9.figshare.1595889	pMRTP	4	lung
3R4F_4M_Lung	Bronchoalveolar lavage fluid collection	BALF-FLCs	920290-Lung-extract	BALF_FACS.zip	figshare	doi:10.6084/m9.figshare.1595889_D96	http://dx.doi.org/10.6084/m9.figshare.1595889	BALF_INTERNAL_RawData.xlsx	figshare	doi:10.6084/m9.figshare.1595889_D78	http://dx.doi.org/10.6084/m9.figshare.1595889	assay metadata	ISA_BALF.xlsx	figshare	doi:10.6084/m9.figshare.1595889_D90	http://dx.doi.org/10.6084/m9.figshare.1595889	3R4F	4	lung
Cess_5M_Lung	Bronchoalveolar lavage fluid collection	BALF-FLCs	920293-Lung-extract	BALF_FACS.zip	figshare	doi:10.6084/m9.figshare.1595889_D96	http://dx.doi.org/10.6084/m9.figshare.1595889	BALF_INTERNAL_RawData.xlsx	figshare	doi:10.6084/m9.figshare.1595889_D78	http://dx.doi.org/10.6084/m9.figshare.1595889	assay metadata	ISA_BALF.xlsx	figshare	doi:10.6084/m9.figshare.1595889_D90	http://dx.doi.org/10.6084/m9.figshare.1595889	Cess	5	lung
3R4F_2M_Lung	Bronchoalveolar lavage fluid collection	BALF-FLCs	920297-Lung-extract	BALF_FACS.zip	figshare	doi:10.6084/m9.figshare.1595889_D96	http://dx.doi.org/10.6084/m9.figshare.1595889	BALF_INTERNAL_RawData.xlsx	figshare	doi:10.6084/m9.figshare.1595889_D78	http://dx.doi.org/10.6084/m9.figshare.1595889	assay metadata	ISA_BALF.xlsx	figshare	doi:10.6084/m9.figshare.1595889_D90	http://dx.doi.org/10.6084/m9.figshare.1595889	3R4F	2	lung
Switch_3M_Lung	Bronchoalveolar lavage fluid collection	BALF-FLCs	920302-Lung-extract	BALF_FACS.zip	figshare	doi:10.6084/m9.figshare.1595889_D96	http://dx.doi.org/10.6084/m9.figshare.1595889	BALF_INTERNAL_RawData.xlsx	figshare	doi:10.6084/m9.figshare.1595889_D78	http://dx.doi.org/10.6084/m9.figshare.1595889	assay metadata	ISA_BALF.xlsx	figshare	doi:10.6084/m9.figshare.1595889_D90	http://dx.doi.org/10.6084/m9.figshare.1595889	Switch	3	lung
Sham_5M_Lung	Bronchoalveolar lavage fluid collection	BALF-FLCs	920308-Lung-extract	BALF_FACS.zip	figshare	doi:10.6084/m9.figshare.1595889_D96	http://dx.doi.org/10.6084/m9.figshare.1595889	BALF_INTERNAL_RawData.xlsx	figshare	doi:10.6084/m9.figshare.1595889_D78	http://dx.doi.org/10.6084/m9.figshare.1595889	assay metadata	ISA_BALF.xlsx	figshare	doi:10.6084/m9.figshare.1595889_D90	http://dx.doi.org/10.6084/m9.figshare.1595889	Sham	5	lung
Sham_5M_Lung	Bronchoalveolar lavage fluid collection	BALF-FLCs	920313-Lung-extract	BALF_FACS.zip	figshare	doi:10.6084/m9.figshare.1595889_D96	http://dx.doi.org/10.6084/m9.figshare.1595889	BALF_INTERNAL_RawData.xlsx	figshare	doi:10.6084/m9.figshare.1595889_D78	http://dx.doi.org/10.6084/m9.figshare.1595889	assay metadata	ISA_BALF.xlsx	figshare	doi:10.6084/m9.figshare.1595889_D90	http://dx.doi.org/10.6084/m9.figshare.1595889	Sham	5	lung
3R4F_1M_Lung	Bronchoalveolar lavage fluid collection	BALF-FLCs	920315-Lung-extract	BALF_FACS.zip	figshare	doi:10.6084/m9.figshare.1595889_D96	http://dx.doi.org/10.6084/m9.figshare.1595889	BALF_INTERNAL_RawData.xlsx	figshare	doi:10.6084/m9.figshare.1595889_D78	http://dx.doi.org/10.6084/m9.figshare.1595889	assay metadata	ISA_BALF.xlsx	figshare	doi:10.6084/m9.figshare.1595889_D90	http://dx.doi.org/10.6084/m9.figshare.1595889	3R4F	1	lung
pMRTP_4M_Lung	Bronchoalveolar lavage fluid collection	BALF-FLCs	920318-Lung-extract	BALF_FACS.zip	figshare	doi:10.6084/m9.figshare.1595889_D96	http://dx.doi.org/10.6084/m9.figshare.1595889	BALF_INTERNAL_RawData.xlsx	figshare	doi:10.6084/m9.figshare.1595889_D78	http://dx.doi.org/10.6084/m9.figshare.1595889	assay metadata	ISA_BALF.xlsx	figshare	doi:10.6084/m9.figshare.1595889_D90	http://dx.doi.org/10.6084/m9.figshare.1595889	pMRTP	4	lung
3R4F_4M_Lung	Bronchoalveolar lavage fluid collection	BALF-FLCs	920320-Lung-extract	BALF_FACS.zip	figshare	doi:10.6084/m9.figshare.1595889_D96	http://dx.doi.org/10.6084/m9.figshare.1595889	BALF_INTERNAL_RawData.xlsx	figshare	doi:10.6084/m9.figshare.1595889_D78	http://dx.doi.org/10.6084/m9.figshare.1595889	assay metadata	ISA_BALF.xlsx	figshare	doi:10.6084/m9.figshare.1595889_D90	http://dx.doi.org/10.6084/m9.figshare.1595889	3R4F	4	lung
Sham_2M_Lung	Bronchoalveolar lavage fluid collection	BALF-FLCs	920323-Lung-extract	BALF_FACS.zip	figshare	doi:10.6084/m9.figshare.1595889_D96	http://dx.doi.org/10.6084/m9.figshare.1595889	BALF_INTERNAL_RawData.xlsx	figshare	doi:10.6084/m9.figshare.1595889_D78	http://dx.doi.org/10.6084/m9.figshare.1595889	assay metadata	ISA_BALF.xlsx	figshare	doi:10.6084/m9.figshare.1595889_D90	http://dx.doi.org/10.6084/m9.figshare.1595889	Sham	2	lung
3R4F_2M_Lung	Bronchoalveolar lavage fluid collection	BALF-FLCs	920329-Lung-extract	BALF_FACS.zip	figshare	doi:10.6084/m9.figshare.1595889_D96	http://dx.doi.org/10.6084/m9.figshare.1595889	BALF_INTERNAL_RawData.xlsx	figshare	doi:10.6084/m9.figshare.1595889_D78	http://dx.doi.org/10.6084/m9.figshare.1595889	assay metadata	ISA_BALF.xlsx	figshare	doi:10.6084/m9.figshare.1595889_D90	http://dx.doi.org/10.6084/m9.figshare.1595889	3R4F	2	lung
pMRTP_5M_Lung	Bronchoalveolar lavage fluid collection	BALF-FLCs	920335-Lung-extract	BALF_FACS.zip	figshare	doi:10.6084/m9.figshare.1595889_D96	http://dx.doi.org/10.6084/m9.figshare.1595889	BALF_INTERNAL_RawData.xlsx	figshare	doi:10.6084/m9.figshare.1595889_D78	http://dx.doi.org/10.6084/m9.figshare.1595889	assay metadata	ISA_BALF.xlsx	figshare	doi:10.6084/m9.figshare.1595889_D90	http://dx.doi.org/10.6084/m9.figshare.1595889	pMRTP	5	lung
Switch_7M_Lung	Bronchoalveolar lavage fluid collection	BALF-FLCs	920339-Lung-extract	BALF_FACS.zip	figshare	doi:10.6084/m9.figshare.1595889_D96	http://dx.doi.org/10.6084/m9.figshare.1595889	BALF_INTERNAL_RawData.xlsx	figshare	doi:10.6084/m9.figshare.1595889_D78	http://dx.doi.org/10.6084/m9.figshare.1595889	assay metadata	ISA_BALF.xlsx	figshare	doi:10.6084/m9.figshare.1595889_D90	http://dx.doi.org/10.6084/m9.figshare.1595889	Switch	7	lung
Cess_5M_Lung	Bronchoalveolar lavage fluid collection	BALF-FLCs	920342-Lung-extract	BALF_FACS.zip	figshare	doi:10.6084/m9.figshare.1595889_D96	http://dx.doi.org/10.6084/m9.figshare.1595889	BALF_INTERNAL_RawData.xlsx	figshare	doi:10.6084/m9.figshare.1595889_D78	http://dx.doi.org/10.6084/m9.figshare.1595889	assay metadata	ISA_BALF.xlsx	figshare	doi:10.6084/m9.figshare.1595889_D90	http://dx.doi.org/10.6084/m9.figshare.1595889	Cess	5	lung
pMRTP_1M_Lung	Bronchoalveolar lavage fluid collection	BALF-FLCs	920343-Lung-extract	BALF_FACS.zip	figshare	doi:10.6084/m9.figshare.1595889_D96	http://dx.doi.org/10.6084/m9.figshare.1595889	BALF_INTERNAL_RawData.xlsx	figshare	doi:10.6084/m9.figshare.1595889_D78	http://dx.doi.org/10.6084/m9.figshare.1595889	assay metadata	ISA_BALF.xlsx	figshare	doi:10.6084/m9.figshare.1595889_D90	http://dx.doi.org/10.6084/m9.figshare.1595889	pMRTP	1	lung
Switch_3M_Lung	Bronchoalveolar lavage fluid collection	BALF-FLCs	920346-Lung-extract	BALF_FACS.zip	figshare	doi:10.6084/m9.figshare.1595889_D96	http://dx.doi.org/10.6084/m9.figshare.1595889	BALF_INTERNAL_RawData.xlsx	figshare	doi:10.6084/m9.figshare.1595889_D78	http://dx.doi.org/10.6084/m9.figshare.1595889	assay metadata	ISA_BALF.xlsx	figshare	doi:10.6084/m9.figshare.1595889_D90	http://dx.doi.org/10.6084/m9.figshare.1595889	Switch	3	lung
Sham_1M_Lung	Bronchoalveolar lavage fluid collection	BALF-FLCs	920350-Lung-extract	BALF_FACS.zip	figshare	doi:10.6084/m9.figshare.1595889_D96	http://dx.doi.org/10.6084/m9.figshare.1595889	BALF_INTERNAL_RawData.xlsx	figshare	doi:10.6084/m9.figshare.1595889_D78	http://dx.doi.org/10.6084/m9.figshare.1595889	assay metadata	ISA_BALF.xlsx	figshare	doi:10.6084/m9.figshare.1595889_D90	http://dx.doi.org/10.6084/m9.figshare.1595889	Sham	1	lung
Sham_7M_Lung	Bronchoalveolar lavage fluid collection	BALF-FLCs	920360-Lung-extract	BALF_FACS.zip	figshare	doi:10.6084/m9.figshare.1595889_D96	http://dx.doi.org/10.6084/m9.figshare.1595889	BALF_INTERNAL_RawData.xlsx	figshare	doi:10.6084/m9.figshare.1595889_D78	http://dx.doi.org/10.6084/m9.figshare.1595889	assay metadata	ISA_BALF.xlsx	figshare	doi:10.6084/m9.figshare.1595889_D90	http://dx.doi.org/10.6084/m9.figshare.1595889	Sham	7	lung
pMRTP_1M_Lung	Bronchoalveolar lavage fluid collection	BALF-FLCs	920364-Lung-extract	BALF_FACS.zip	figshare	doi:10.6084/m9.figshare.1595889_D96	http://dx.doi.org/10.6084/m9.figshare.1595889	BALF_INTERNAL_RawData.xlsx	figshare	doi:10.6084/m9.figshare.1595889_D78	http://dx.doi.org/10.6084/m9.figshare.1595889	assay metadata	ISA_BALF.xlsx	figshare	doi:10.6084/m9.figshare.1595889_D90	http://dx.doi.org/10.6084/m9.figshare.1595889	pMRTP	1	lung
Sham_3M_Lung	Bronchoalveolar lavage fluid collection	BALF-FLCs	920375-Lung-extract	BALF_FACS.zip	figshare	doi:10.6084/m9.figshare.1595889_D96	http://dx.doi.org/10.6084/m9.figshare.1595889	BALF_INTERNAL_RawData.xlsx	figshare	doi:10.6084/m9.figshare.1595889_D78	http://dx.doi.org/10.6084/m9.figshare.1595889	assay metadata	ISA_BALF.xlsx	figshare	doi:10.6084/m9.figshare.1595889_D90	http://dx.doi.org/10.6084/m9.figshare.1595889	Sham	3	lung
Sham_2M_Lung	Bronchoalveolar lavage fluid collection	BALF-FLCs	920377-Lung-extract	BALF_FACS.zip	figshare	doi:10.6084/m9.figshare.1595889_D96	http://dx.doi.org/10.6084/m9.figshare.1595889	BALF_INTERNAL_RawData.xlsx	figshare	doi:10.6084/m9.figshare.1595889_D78	http://dx.doi.org/10.6084/m9.figshare.1595889	assay metadata	ISA_BALF.xlsx	figshare	doi:10.6084/m9.figshare.1595889_D90	http://dx.doi.org/10.6084/m9.figshare.1595889	Sham	2	lung
3R4F_7M_Lung	Bronchoalveolar lavage fluid collection	BALF-FLCs	920383-Lung-extract	BALF_FACS.zip	figshare	doi:10.6084/m9.figshare.1595889_D96	http://dx.doi.org/10.6084/m9.figshare.1595889	BALF_INTERNAL_RawData.xlsx	figshare	doi:10.6084/m9.figshare.1595889_D78	http://dx.doi.org/10.6084/m9.figshare.1595889	assay metadata	ISA_BALF.xlsx	figshare	doi:10.6084/m9.figshare.1595889_D90	http://dx.doi.org/10.6084/m9.figshare.1595889	3R4F	7	lung
Cess_7M_Lung	Bronchoalveolar lavage fluid collection	BALF-FLCs	920386-Lung-extract	BALF_FACS.zip	figshare	doi:10.6084/m9.figshare.1595889_D96	http://dx.doi.org/10.6084/m9.figshare.1595889	BALF_INTERNAL_RawData.xlsx	figshare	doi:10.6084/m9.figshare.1595889_D78	http://dx.doi.org/10.6084/m9.figshare.1595889	assay metadata	ISA_BALF.xlsx	figshare	doi:10.6084/m9.figshare.1595889_D90	http://dx.doi.org/10.6084/m9.figshare.1595889	Cess	7	lung
pMRTP_7M_Lung	Bronchoalveolar lavage fluid collection	BALF-FLCs	920393-Lung-extract	BALF_FACS.zip	figshare	doi:10.6084/m9.figshare.1595889_D96	http://dx.doi.org/10.6084/m9.figshare.1595889	BALF_INTERNAL_RawData.xlsx	figshare	doi:10.6084/m9.figshare.1595889_D78	http://dx.doi.org/10.6084/m9.figshare.1595889	assay metadata	ISA_BALF.xlsx	figshare	doi:10.6084/m9.figshare.1595889_D90	http://dx.doi.org/10.6084/m9.figshare.1595889	pMRTP	7	lung
Cess_5M_Lung	Bronchoalveolar lavage fluid collection	BALF-FLCs	920397-Lung-extract	BALF_FACS.zip	figshare	doi:10.6084/m9.figshare.1595889_D96	http://dx.doi.org/10.6084/m9.figshare.1595889	BALF_INTERNAL_RawData.xlsx	figshare	doi:10.6084/m9.figshare.1595889_D78	http://dx.doi.org/10.6084/m9.figshare.1595889	assay metadata	ISA_BALF.xlsx	figshare	doi:10.6084/m9.figshare.1595889_D90	http://dx.doi.org/10.6084/m9.figshare.1595889	Cess	5	lung
Cess_3M_Lung	Bronchoalveolar lavage fluid collection	BALF-FLCs	920404-Lung-extract	BALF_FACS.zip	figshare	doi:10.6084/m9.figshare.1595889_D96	http://dx.doi.org/10.6084/m9.figshare.1595889	BALF_INTERNAL_RawData.xlsx	figshare	doi:10.6084/m9.figshare.1595889_D78	http://dx.doi.org/10.6084/m9.figshare.1595889	assay metadata	ISA_BALF.xlsx	figshare	doi:10.6084/m9.figshare.1595889_D90	http://dx.doi.org/10.6084/m9.figshare.1595889	Cess	3	lung
Sham_5M_Lung	Bronchoalveolar lavage fluid collection	BALF-FLCs	920406-Lung-extract	BALF_FACS.zip	figshare	doi:10.6084/m9.figshare.1595889_D96	http://dx.doi.org/10.6084/m9.figshare.1595889	BALF_INTERNAL_RawData.xlsx	figshare	doi:10.6084/m9.figshare.1595889_D78	http://dx.doi.org/10.6084/m9.figshare.1595889	assay metadata	ISA_BALF.xlsx	figshare	doi:10.6084/m9.figshare.1595889_D90	http://dx.doi.org/10.6084/m9.figshare.1595889	Sham	5	lung
Sham_3M_Lung	Bronchoalveolar lavage fluid collection	BALF-FLCs	920414-Lung-extract	BALF_FACS.zip	figshare	doi:10.6084/m9.figshare.1595889_D96	http://dx.doi.org/10.6084/m9.figshare.1595889	BALF_INTERNAL_RawData.xlsx	figshare	doi:10.6084/m9.figshare.1595889_D78	http://dx.doi.org/10.6084/m9.figshare.1595889	assay metadata	ISA_BALF.xlsx	figshare	doi:10.6084/m9.figshare.1595889_D90	http://dx.doi.org/10.6084/m9.figshare.1595889	Sham	3	lung
Switch_7M_Lung	Bronchoalveolar lavage fluid collection	BALF-FLCs	920417-Lung-extract	BALF_FACS.zip	figshare	doi:10.6084/m9.figshare.1595889_D96	http://dx.doi.org/10.6084/m9.figshare.1595889	BALF_INTERNAL_RawData.xlsx	figshare	doi:10.6084/m9.figshare.1595889_D78	http://dx.doi.org/10.6084/m9.figshare.1595889	assay metadata	ISA_BALF.xlsx	figshare	doi:10.6084/m9.figshare.1595889_D90	http://dx.doi.org/10.6084/m9.figshare.1595889	Switch	7	lung
3R4F_7M_Lung	Bronchoalveolar lavage fluid collection	BALF-FLCs	920418-Lung-extract	BALF_FACS.zip	figshare	doi:10.6084/m9.figshare.1595889_D96	http://dx.doi.org/10.6084/m9.figshare.1595889	BALF_INTERNAL_RawData.xlsx	figshare	doi:10.6084/m9.figshare.1595889_D78	http://dx.doi.org/10.6084/m9.figshare.1595889	assay metadata	ISA_BALF.xlsx	figshare	doi:10.6084/m9.figshare.1595889_D90	http://dx.doi.org/10.6084/m9.figshare.1595889	3R4F	7	lung
3R4F_2M_Lung	Bronchoalveolar lavage fluid collection	BALF-FLCs	920427-Lung-extract	BALF_FACS.zip	figshare	doi:10.6084/m9.figshare.1595889_D96	http://dx.doi.org/10.6084/m9.figshare.1595889	BALF_INTERNAL_RawData.xlsx	figshare	doi:10.6084/m9.figshare.1595889_D78	http://dx.doi.org/10.6084/m9.figshare.1595889	assay metadata	ISA_BALF.xlsx	figshare	doi:10.6084/m9.figshare.1595889_D90	http://dx.doi.org/10.6084/m9.figshare.1595889	3R4F	2	lung
Sham_2M_Lung	Bronchoalveolar lavage fluid collection	BALF-FLCs	920430-Lung-extract	BALF_FACS.zip	figshare	doi:10.6084/m9.figshare.1595889_D96	http://dx.doi.org/10.6084/m9.figshare.1595889	BALF_INTERNAL_RawData.xlsx	figshare	doi:10.6084/m9.figshare.1595889_D78	http://dx.doi.org/10.6084/m9.figshare.1595889	assay metadata	ISA_BALF.xlsx	figshare	doi:10.6084/m9.figshare.1595889_D90	http://dx.doi.org/10.6084/m9.figshare.1595889	Sham	2	lung
Switch_7M_Lung	Bronchoalveolar lavage fluid collection	BALF-FLCs	920441-Lung-extract	BALF_FACS.zip	figshare	doi:10.6084/m9.figshare.1595889_D96	http://dx.doi.org/10.6084/m9.figshare.1595889	BALF_INTERNAL_RawData.xlsx	figshare	doi:10.6084/m9.figshare.1595889_D78	http://dx.doi.org/10.6084/m9.figshare.1595889	assay metadata	ISA_BALF.xlsx	figshare	doi:10.6084/m9.figshare.1595889_D90	http://dx.doi.org/10.6084/m9.figshare.1595889	Switch	7	lung
pMRTP_5M_Lung	Bronchoalveolar lavage fluid collection	BALF-FLCs	920450-Lung-extract	BALF_FACS.zip	figshare	doi:10.6084/m9.figshare.1595889_D96	http://dx.doi.org/10.6084/m9.figshare.1595889	BALF_INTERNAL_RawData.xlsx	figshare	doi:10.6084/m9.figshare.1595889_D78	http://dx.doi.org/10.6084/m9.figshare.1595889	assay metadata	ISA_BALF.xlsx	figshare	doi:10.6084/m9.figshare.1595889_D90	http://dx.doi.org/10.6084/m9.figshare.1595889	pMRTP	5	lung
3R4F_7M_Lung	Bronchoalveolar lavage fluid collection	BALF-FLCs	920455-Lung-extract	BALF_FACS.zip	figshare	doi:10.6084/m9.figshare.1595889_D96	http://dx.doi.org/10.6084/m9.figshare.1595889	BALF_INTERNAL_RawData.xlsx	figshare	doi:10.6084/m9.figshare.1595889_D78	http://dx.doi.org/10.6084/m9.figshare.1595889	assay metadata	ISA_BALF.xlsx	figshare	doi:10.6084/m9.figshare.1595889_D90	http://dx.doi.org/10.6084/m9.figshare.1595889	3R4F	7	lung
Cess_3M_Lung	Bronchoalveolar lavage fluid collection	BALF-FLCs	920456-Lung-extract	BALF_FACS.zip	figshare	doi:10.6084/m9.figshare.1595889_D96	http://dx.doi.org/10.6084/m9.figshare.1595889	BALF_INTERNAL_RawData.xlsx	figshare	doi:10.6084/m9.figshare.1595889_D78	http://dx.doi.org/10.6084/m9.figshare.1595889	assay metadata	ISA_BALF.xlsx	figshare	doi:10.6084/m9.figshare.1595889_D90	http://dx.doi.org/10.6084/m9.figshare.1595889	Cess	3	lung
pMRTP_4M_Lung	Bronchoalveolar lavage fluid collection	BALF-FLCs	920461-Lung-extract	BALF_FACS.zip	figshare	doi:10.6084/m9.figshare.1595889_D96	http://dx.doi.org/10.6084/m9.figshare.1595889	BALF_INTERNAL_RawData.xlsx	figshare	doi:10.6084/m9.figshare.1595889_D78	http://dx.doi.org/10.6084/m9.figshare.1595889	assay metadata	ISA_BALF.xlsx	figshare	doi:10.6084/m9.figshare.1595889_D90	http://dx.doi.org/10.6084/m9.figshare.1595889	pMRTP	4	lung
pMRTP_1M_Lung	Bronchoalveolar lavage fluid collection	BALF-FLCs	920466-Lung-extract	BALF_FACS.zip	figshare	doi:10.6084/m9.figshare.1595889_D96	http://dx.doi.org/10.6084/m9.figshare.1595889	BALF_INTERNAL_RawData.xlsx	figshare	doi:10.6084/m9.figshare.1595889_D78	http://dx.doi.org/10.6084/m9.figshare.1595889	assay metadata	ISA_BALF.xlsx	figshare	doi:10.6084/m9.figshare.1595889_D90	http://dx.doi.org/10.6084/m9.figshare.1595889	pMRTP	1	lung
Sham_7M_Lung	Bronchoalveolar lavage fluid collection	BALF-FLCs	920478-Lung-extract	BALF_FACS.zip	figshare	doi:10.6084/m9.figshare.1595889_D96	http://dx.doi.org/10.6084/m9.figshare.1595889	BALF_INTERNAL_RawData.xlsx	figshare	doi:10.6084/m9.figshare.1595889_D78	http://dx.doi.org/10.6084/m9.figshare.1595889	assay metadata	ISA_BALF.xlsx	figshare	doi:10.6084/m9.figshare.1595889_D90	http://dx.doi.org/10.6084/m9.figshare.1595889	Sham	7	lung
Sham_3M_Lung	Bronchoalveolar lavage fluid collection	BALF-FLCs	920480-Lung-extract	BALF_FACS.zip	figshare	doi:10.6084/m9.figshare.1595889_D96	http://dx.doi.org/10.6084/m9.figshare.1595889	BALF_INTERNAL_RawData.xlsx	figshare	doi:10.6084/m9.figshare.1595889_D78	http://dx.doi.org/10.6084/m9.figshare.1595889	assay metadata	ISA_BALF.xlsx	figshare	doi:10.6084/m9.figshare.1595889_D90	http://dx.doi.org/10.6084/m9.figshare.1595889	Sham	3	lung
3R4F_4M_Lung	Bronchoalveolar lavage fluid collection	BALF-FLCs	920493-Lung-extract	BALF_FACS.zip	figshare	doi:10.6084/m9.figshare.1595889_D96	http://dx.doi.org/10.6084/m9.figshare.1595889	BALF_INTERNAL_RawData.xlsx	figshare	doi:10.6084/m9.figshare.1595889_D78	http://dx.doi.org/10.6084/m9.figshare.1595889	assay metadata	ISA_BALF.xlsx	figshare	doi:10.6084/m9.figshare.1595889_D90	http://dx.doi.org/10.6084/m9.figshare.1595889	3R4F	4	lung
3R4F_7M_Lung	Bronchoalveolar lavage fluid collection	BALF-FLCs	920495-Lung-extract	BALF_FACS.zip	figshare	doi:10.6084/m9.figshare.1595889_D96	http://dx.doi.org/10.6084/m9.figshare.1595889	BALF_INTERNAL_RawData.xlsx	figshare	doi:10.6084/m9.figshare.1595889_D78	http://dx.doi.org/10.6084/m9.figshare.1595889	assay metadata	ISA_BALF.xlsx	figshare	doi:10.6084/m9.figshare.1595889_D90	http://dx.doi.org/10.6084/m9.figshare.1595889	3R4F	7	lung
3R4F_5M_Lung	Bronchoalveolar lavage fluid collection	BALF-FLCs	920502-Lung-extract	BALF_FACS.zip	figshare	doi:10.6084/m9.figshare.1595889_D96	http://dx.doi.org/10.6084/m9.figshare.1595889	BALF_INTERNAL_RawData.xlsx	figshare	doi:10.6084/m9.figshare.1595889_D78	http://dx.doi.org/10.6084/m9.figshare.1595889	assay metadata	ISA_BALF.xlsx	figshare	doi:10.6084/m9.figshare.1595889_D90	http://dx.doi.org/10.6084/m9.figshare.1595889	3R4F	5	lung
pMRTP_4M_Lung	Bronchoalveolar lavage fluid collection	BALF-FLCs	920505-Lung-extract	BALF_FACS.zip	figshare	doi:10.6084/m9.figshare.1595889_D96	http://dx.doi.org/10.6084/m9.figshare.1595889	BALF_INTERNAL_RawData.xlsx	figshare	doi:10.6084/m9.figshare.1595889_D78	http://dx.doi.org/10.6084/m9.figshare.1595889	assay metadata	ISA_BALF.xlsx	figshare	doi:10.6084/m9.figshare.1595889_D90	http://dx.doi.org/10.6084/m9.figshare.1595889	pMRTP	4	lung
pMRTP_4M_Lung	Bronchoalveolar lavage fluid collection	BALF-FLCs	920506-Lung-extract	BALF_FACS.zip	figshare	doi:10.6084/m9.figshare.1595889_D96	http://dx.doi.org/10.6084/m9.figshare.1595889	BALF_INTERNAL_RawData.xlsx	figshare	doi:10.6084/m9.figshare.1595889_D78	http://dx.doi.org/10.6084/m9.figshare.1595889	assay metadata	ISA_BALF.xlsx	figshare	doi:10.6084/m9.figshare.1595889_D90	http://dx.doi.org/10.6084/m9.figshare.1595889	pMRTP	4	lung
Switch_5M_Lung	Bronchoalveolar lavage fluid collection	BALF-FLCs	920507-Lung-extract	BALF_FACS.zip	figshare	doi:10.6084/m9.figshare.1595889_D96	http://dx.doi.org/10.6084/m9.figshare.1595889	BALF_INTERNAL_RawData.xlsx	figshare	doi:10.6084/m9.figshare.1595889_D78	http://dx.doi.org/10.6084/m9.figshare.1595889	assay metadata	ISA_BALF.xlsx	figshare	doi:10.6084/m9.figshare.1595889_D90	http://dx.doi.org/10.6084/m9.figshare.1595889	Switch	5	lung
3R4F_5M_Lung	Bronchoalveolar lavage fluid collection	BALF-FLCs	920512-Lung-extract	BALF_FACS.zip	figshare	doi:10.6084/m9.figshare.1595889_D96	http://dx.doi.org/10.6084/m9.figshare.1595889	BALF_INTERNAL_RawData.xlsx	figshare	doi:10.6084/m9.figshare.1595889_D78	http://dx.doi.org/10.6084/m9.figshare.1595889	assay metadata	ISA_BALF.xlsx	figshare	doi:10.6084/m9.figshare.1595889_D90	http://dx.doi.org/10.6084/m9.figshare.1595889	3R4F	5	lung
pMRTP_2M_Lung	Bronchoalveolar lavage fluid collection	BALF-FLCs	920513-Lung-extract	BALF_FACS.zip	figshare	doi:10.6084/m9.figshare.1595889_D96	http://dx.doi.org/10.6084/m9.figshare.1595889	BALF_INTERNAL_RawData.xlsx	figshare	doi:10.6084/m9.figshare.1595889_D78	http://dx.doi.org/10.6084/m9.figshare.1595889	assay metadata	ISA_BALF.xlsx	figshare	doi:10.6084/m9.figshare.1595889_D90	http://dx.doi.org/10.6084/m9.figshare.1595889	pMRTP	2	lung
Switch_5M_Lung	Bronchoalveolar lavage fluid collection	BALF-FLCs	920518-Lung-extract	BALF_FACS.zip	figshare	doi:10.6084/m9.figshare.1595889_D96	http://dx.doi.org/10.6084/m9.figshare.1595889	BALF_INTERNAL_RawData.xlsx	figshare	doi:10.6084/m9.figshare.1595889_D78	http://dx.doi.org/10.6084/m9.figshare.1595889	assay metadata	ISA_BALF.xlsx	figshare	doi:10.6084/m9.figshare.1595889_D90	http://dx.doi.org/10.6084/m9.figshare.1595889	Switch	5	lung
pMRTP_2M_Lung	Bronchoalveolar lavage fluid collection	BALF-FLCs	920524-Lung-extract	BALF_FACS.zip	figshare	doi:10.6084/m9.figshare.1595889_D96	http://dx.doi.org/10.6084/m9.figshare.1595889	BALF_INTERNAL_RawData.xlsx	figshare	doi:10.6084/m9.figshare.1595889_D78	http://dx.doi.org/10.6084/m9.figshare.1595889	assay metadata	ISA_BALF.xlsx	figshare	doi:10.6084/m9.figshare.1595889_D90	http://dx.doi.org/10.6084/m9.figshare.1595889	pMRTP	2	lung
pMRTP_3M_Lung	Bronchoalveolar lavage fluid collection	BALF-FLCs	920527-Lung-extract	BALF_FACS.zip	figshare	doi:10.6084/m9.figshare.1595889_D96	http://dx.doi.org/10.6084/m9.figshare.1595889	BALF_INTERNAL_RawData.xlsx	figshare	doi:10.6084/m9.figshare.1595889_D78	http://dx.doi.org/10.6084/m9.figshare.1595889	assay metadata	ISA_BALF.xlsx	figshare	doi:10.6084/m9.figshare.1595889_D90	http://dx.doi.org/10.6084/m9.figshare.1595889	pMRTP	3	lung
pMRTP_3M_Lung	Bronchoalveolar lavage fluid collection	BALF-FLCs	920538-Lung-extract	BALF_FACS.zip	figshare	doi:10.6084/m9.figshare.1595889_D96	http://dx.doi.org/10.6084/m9.figshare.1595889	BALF_INTERNAL_RawData.xlsx	figshare	doi:10.6084/m9.figshare.1595889_D78	http://dx.doi.org/10.6084/m9.figshare.1595889	assay metadata	ISA_BALF.xlsx	figshare	doi:10.6084/m9.figshare.1595889_D90	http://dx.doi.org/10.6084/m9.figshare.1595889	pMRTP	3	lung
Switch_7M_Lung	Bronchoalveolar lavage fluid collection	BALF-FLCs	920540-Lung-extract	BALF_FACS.zip	figshare	doi:10.6084/m9.figshare.1595889_D96	http://dx.doi.org/10.6084/m9.figshare.1595889	BALF_INTERNAL_RawData.xlsx	figshare	doi:10.6084/m9.figshare.1595889_D78	http://dx.doi.org/10.6084/m9.figshare.1595889	assay metadata	ISA_BALF.xlsx	figshare	doi:10.6084/m9.figshare.1595889_D90	http://dx.doi.org/10.6084/m9.figshare.1595889	Switch	7	lung
Cess_3M_Lung	Bronchoalveolar lavage fluid collection	BALF-FLCs	920541-Lung-extract	BALF_FACS.zip	figshare	doi:10.6084/m9.figshare.1595889_D96	http://dx.doi.org/10.6084/m9.figshare.1595889	BALF_INTERNAL_RawData.xlsx	figshare	doi:10.6084/m9.figshare.1595889_D78	http://dx.doi.org/10.6084/m9.figshare.1595889	assay metadata	ISA_BALF.xlsx	figshare	doi:10.6084/m9.figshare.1595889_D90	http://dx.doi.org/10.6084/m9.figshare.1595889	Cess	3	lung
3R4F_1M_Lung	Bronchoalveolar lavage fluid collection	BALF-FLCs	920543-Lung-extract	BALF_FACS.zip	figshare	doi:10.6084/m9.figshare.1595889_D96	http://dx.doi.org/10.6084/m9.figshare.1595889	BALF_INTERNAL_RawData.xlsx	figshare	doi:10.6084/m9.figshare.1595889_D78	http://dx.doi.org/10.6084/m9.figshare.1595889	assay metadata	ISA_BALF.xlsx	figshare	doi:10.6084/m9.figshare.1595889_D90	http://dx.doi.org/10.6084/m9.figshare.1595889	3R4F	1	lung
Switch_5M_Lung	Bronchoalveolar lavage fluid collection	BALF-FLCs	920546-Lung-extract	BALF_FACS.zip	figshare	doi:10.6084/m9.figshare.1595889_D96	http://dx.doi.org/10.6084/m9.figshare.1595889	BALF_INTERNAL_RawData.xlsx	figshare	doi:10.6084/m9.figshare.1595889_D78	http://dx.doi.org/10.6084/m9.figshare.1595889	assay metadata	ISA_BALF.xlsx	figshare	doi:10.6084/m9.figshare.1595889_D90	http://dx.doi.org/10.6084/m9.figshare.1595889	Switch	5	lung
Cess_3M_Lung	Bronchoalveolar lavage fluid collection	BALF-FLCs	920548-Lung-extract	BALF_FACS.zip	figshare	doi:10.6084/m9.figshare.1595889_D96	http://dx.doi.org/10.6084/m9.figshare.1595889	BALF_INTERNAL_RawData.xlsx	figshare	doi:10.6084/m9.figshare.1595889_D78	http://dx.doi.org/10.6084/m9.figshare.1595889	assay metadata	ISA_BALF.xlsx	figshare	doi:10.6084/m9.figshare.1595889_D90	http://dx.doi.org/10.6084/m9.figshare.1595889	Cess	3	lung
3R4F_1M_Lung	Bronchoalveolar lavage fluid collection	BALF-FLCs	920562-Lung-extract	BALF_FACS.zip	figshare	doi:10.6084/m9.figshare.1595889_D96	http://dx.doi.org/10.6084/m9.figshare.1595889	BALF_INTERNAL_RawData.xlsx	figshare	doi:10.6084/m9.figshare.1595889_D78	http://dx.doi.org/10.6084/m9.figshare.1595889	assay metadata	ISA_BALF.xlsx	figshare	doi:10.6084/m9.figshare.1595889_D90	http://dx.doi.org/10.6084/m9.figshare.1595889	3R4F	1	lung
Sham_2M_Lung	Bronchoalveolar lavage fluid collection	BALF-FLCs	920563-Lung-extract	BALF_FACS.zip	figshare	doi:10.6084/m9.figshare.1595889_D96	http://dx.doi.org/10.6084/m9.figshare.1595889	BALF_INTERNAL_RawData.xlsx	figshare	doi:10.6084/m9.figshare.1595889_D78	http://dx.doi.org/10.6084/m9.figshare.1595889	assay metadata	ISA_BALF.xlsx	figshare	doi:10.6084/m9.figshare.1595889_D90	http://dx.doi.org/10.6084/m9.figshare.1595889	Sham	2	lung
pMRTP_7M_Lung	Bronchoalveolar lavage fluid collection	BALF-FLCs	920564-Lung-extract	BALF_FACS.zip	figshare	doi:10.6084/m9.figshare.1595889_D96	http://dx.doi.org/10.6084/m9.figshare.1595889	BALF_INTERNAL_RawData.xlsx	figshare	doi:10.6084/m9.figshare.1595889_D78	http://dx.doi.org/10.6084/m9.figshare.1595889	assay metadata	ISA_BALF.xlsx	figshare	doi:10.6084/m9.figshare.1595889_D90	http://dx.doi.org/10.6084/m9.figshare.1595889	pMRTP	7	lung
Sham_7M_Lung	Bronchoalveolar lavage fluid collection	BALF-FLCs	920570-Lung-extract	BALF_FACS.zip	figshare	doi:10.6084/m9.figshare.1595889_D96	http://dx.doi.org/10.6084/m9.figshare.1595889	BALF_INTERNAL_RawData.xlsx	figshare	doi:10.6084/m9.figshare.1595889_D78	http://dx.doi.org/10.6084/m9.figshare.1595889	assay metadata	ISA_BALF.xlsx	figshare	doi:10.6084/m9.figshare.1595889_D90	http://dx.doi.org/10.6084/m9.figshare.1595889	Sham	7	lung
Cess_7M_Lung	Bronchoalveolar lavage fluid collection	BALF-FLCs	920573-Lung-extract	BALF_FACS.zip	figshare	doi:10.6084/m9.figshare.1595889_D96	http://dx.doi.org/10.6084/m9.figshare.1595889	BALF_INTERNAL_RawData.xlsx	figshare	doi:10.6084/m9.figshare.1595889_D78	http://dx.doi.org/10.6084/m9.figshare.1595889	assay metadata	ISA_BALF.xlsx	figshare	doi:10.6084/m9.figshare.1595889_D90	http://dx.doi.org/10.6084/m9.figshare.1595889	Cess	7	lung
3R4F_5M_Lung	Bronchoalveolar lavage fluid collection	BALF-FLCs	920581-Lung-extract	BALF_FACS.zip	figshare	doi:10.6084/m9.figshare.1595889_D96	http://dx.doi.org/10.6084/m9.figshare.1595889	BALF_INTERNAL_RawData.xlsx	figshare	doi:10.6084/m9.figshare.1595889_D78	http://dx.doi.org/10.6084/m9.figshare.1595889	assay metadata	ISA_BALF.xlsx	figshare	doi:10.6084/m9.figshare.1595889_D90	http://dx.doi.org/10.6084/m9.figshare.1595889	3R4F	5	lung
Sham_1M_Lung	Bronchoalveolar lavage fluid collection	BALF-FLCs	920584-Lung-extract	BALF_FACS.zip	figshare	doi:10.6084/m9.figshare.1595889_D96	http://dx.doi.org/10.6084/m9.figshare.1595889	BALF_INTERNAL_RawData.xlsx	figshare	doi:10.6084/m9.figshare.1595889_D78	http://dx.doi.org/10.6084/m9.figshare.1595889	assay metadata	ISA_BALF.xlsx	figshare	doi:10.6084/m9.figshare.1595889_D90	http://dx.doi.org/10.6084/m9.figshare.1595889	Sham	1	lung
3R4F_4M_Lung	Bronchoalveolar lavage fluid collection	BALF-FLCs	920588-Lung-extract	BALF_FACS.zip	figshare	doi:10.6084/m9.figshare.1595889_D96	http://dx.doi.org/10.6084/m9.figshare.1595889	BALF_INTERNAL_RawData.xlsx	figshare	doi:10.6084/m9.figshare.1595889_D78	http://dx.doi.org/10.6084/m9.figshare.1595889	assay metadata	ISA_BALF.xlsx	figshare	doi:10.6084/m9.figshare.1595889_D90	http://dx.doi.org/10.6084/m9.figshare.1595889	3R4F	4	lung
Switch_3M_Lung	Bronchoalveolar lavage fluid collection	BALF-FLCs	920612-Lung-extract	BALF_FACS.zip	figshare	doi:10.6084/m9.figshare.1595889_D96	http://dx.doi.org/10.6084/m9.figshare.1595889	BALF_INTERNAL_RawData.xlsx	figshare	doi:10.6084/m9.figshare.1595889_D78	http://dx.doi.org/10.6084/m9.figshare.1595889	assay metadata	ISA_BALF.xlsx	figshare	doi:10.6084/m9.figshare.1595889_D90	http://dx.doi.org/10.6084/m9.figshare.1595889	Switch	3	lung
Cess_5M_Lung	Bronchoalveolar lavage fluid collection	BALF-FLCs	920615-Lung-extract	BALF_FACS.zip	figshare	doi:10.6084/m9.figshare.1595889_D96	http://dx.doi.org/10.6084/m9.figshare.1595889	BALF_INTERNAL_RawData.xlsx	figshare	doi:10.6084/m9.figshare.1595889_D78	http://dx.doi.org/10.6084/m9.figshare.1595889	assay metadata	ISA_BALF.xlsx	figshare	doi:10.6084/m9.figshare.1595889_D90	http://dx.doi.org/10.6084/m9.figshare.1595889	Cess	5	lung
3R4F_7M_Lung	Bronchoalveolar lavage fluid collection	BALF-FLCs	920619-Lung-extract	BALF_FACS.zip	figshare	doi:10.6084/m9.figshare.1595889_D96	http://dx.doi.org/10.6084/m9.figshare.1595889	BALF_INTERNAL_RawData.xlsx	figshare	doi:10.6084/m9.figshare.1595889_D78	http://dx.doi.org/10.6084/m9.figshare.1595889	assay metadata	ISA_BALF.xlsx	figshare	doi:10.6084/m9.figshare.1595889_D90	http://dx.doi.org/10.6084/m9.figshare.1595889	3R4F	7	lung
Cess_7M_Lung	Bronchoalveolar lavage fluid collection	BALF-FLCs	920622-Lung-extract	BALF_FACS.zip	figshare	doi:10.6084/m9.figshare.1595889_D96	http://dx.doi.org/10.6084/m9.figshare.1595889	BALF_INTERNAL_RawData.xlsx	figshare	doi:10.6084/m9.figshare.1595889_D78	http://dx.doi.org/10.6084/m9.figshare.1595889	assay metadata	ISA_BALF.xlsx	figshare	doi:10.6084/m9.figshare.1595889_D90	http://dx.doi.org/10.6084/m9.figshare.1595889	Cess	7	lung
Sham_4M_Lung	Bronchoalveolar lavage fluid collection	BALF-FLCs	920624-Lung-extract	BALF_FACS.zip	figshare	doi:10.6084/m9.figshare.1595889_D96	http://dx.doi.org/10.6084/m9.figshare.1595889	BALF_INTERNAL_RawData.xlsx	figshare	doi:10.6084/m9.figshare.1595889_D78	http://dx.doi.org/10.6084/m9.figshare.1595889	assay metadata	ISA_BALF.xlsx	figshare	doi:10.6084/m9.figshare.1595889_D90	http://dx.doi.org/10.6084/m9.figshare.1595889	Sham	4	lung
3R4F_3M_Lung	Bronchoalveolar lavage fluid collection	BALF-FLCs	920632-Lung-extract	BALF_FACS.zip	figshare	doi:10.6084/m9.figshare.1595889_D96	http://dx.doi.org/10.6084/m9.figshare.1595889	BALF_INTERNAL_RawData.xlsx	figshare	doi:10.6084/m9.figshare.1595889_D78	http://dx.doi.org/10.6084/m9.figshare.1595889	assay metadata	ISA_BALF.xlsx	figshare	doi:10.6084/m9.figshare.1595889_D90	http://dx.doi.org/10.6084/m9.figshare.1595889	3R4F	3	lung
Sham_3M_Lung	Bronchoalveolar lavage fluid collection	BALF-FLCs	920635-Lung-extract	BALF_FACS.zip	figshare	doi:10.6084/m9.figshare.1595889_D96	http://dx.doi.org/10.6084/m9.figshare.1595889	BALF_INTERNAL_RawData.xlsx	figshare	doi:10.6084/m9.figshare.1595889_D78	http://dx.doi.org/10.6084/m9.figshare.1595889	assay metadata	ISA_BALF.xlsx	figshare	doi:10.6084/m9.figshare.1595889_D90	http://dx.doi.org/10.6084/m9.figshare.1595889	Sham	3	lung
pMRTP_1M_Lung	Bronchoalveolar lavage fluid collection	BALF-FLCs	920636-Lung-extract	BALF_FACS.zip	figshare	doi:10.6084/m9.figshare.1595889_D96	http://dx.doi.org/10.6084/m9.figshare.1595889	BALF_INTERNAL_RawData.xlsx	figshare	doi:10.6084/m9.figshare.1595889_D78	http://dx.doi.org/10.6084/m9.figshare.1595889	assay metadata	ISA_BALF.xlsx	figshare	doi:10.6084/m9.figshare.1595889_D90	http://dx.doi.org/10.6084/m9.figshare.1595889	pMRTP	1	lung
Sham_1M_Lung	Bronchoalveolar lavage fluid collection	BALF-FLCs	920639-Lung-extract	BALF_FACS.zip	figshare	doi:10.6084/m9.figshare.1595889_D96	http://dx.doi.org/10.6084/m9.figshare.1595889	BALF_INTERNAL_RawData.xlsx	figshare	doi:10.6084/m9.figshare.1595889_D78	http://dx.doi.org/10.6084/m9.figshare.1595889	assay metadata	ISA_BALF.xlsx	figshare	doi:10.6084/m9.figshare.1595889_D90	http://dx.doi.org/10.6084/m9.figshare.1595889	Sham	1	lung
Switch_7M_Lung	Bronchoalveolar lavage fluid collection	BALF-FLCs	920641-Lung-extract	BALF_FACS.zip	figshare	doi:10.6084/m9.figshare.1595889_D96	http://dx.doi.org/10.6084/m9.figshare.1595889	BALF_INTERNAL_RawData.xlsx	figshare	doi:10.6084/m9.figshare.1595889_D78	http://dx.doi.org/10.6084/m9.figshare.1595889	assay metadata	ISA_BALF.xlsx	figshare	doi:10.6084/m9.figshare.1595889_D90	http://dx.doi.org/10.6084/m9.figshare.1595889	Switch	7	lung
pMRTP_2M_Lung	Bronchoalveolar lavage fluid collection	BALF-FLCs	920642-Lung-extract	BALF_FACS.zip	figshare	doi:10.6084/m9.figshare.1595889_D96	http://dx.doi.org/10.6084/m9.figshare.1595889	BALF_INTERNAL_RawData.xlsx	figshare	doi:10.6084/m9.figshare.1595889_D78	http://dx.doi.org/10.6084/m9.figshare.1595889	assay metadata	ISA_BALF.xlsx	figshare	doi:10.6084/m9.figshare.1595889_D90	http://dx.doi.org/10.6084/m9.figshare.1595889	pMRTP	2	lung
Sham_7M_Lung	Bronchoalveolar lavage fluid collection	BALF-FLCs	920657-Lung-extract	BALF_FACS.zip	figshare	doi:10.6084/m9.figshare.1595889_D96	http://dx.doi.org/10.6084/m9.figshare.1595889	BALF_INTERNAL_RawData.xlsx	figshare	doi:10.6084/m9.figshare.1595889_D78	http://dx.doi.org/10.6084/m9.figshare.1595889	assay metadata	ISA_BALF.xlsx	figshare	doi:10.6084/m9.figshare.1595889_D90	http://dx.doi.org/10.6084/m9.figshare.1595889	Sham	7	lung
Sham_1M_Lung	Bronchoalveolar lavage fluid collection	BALF-FLCs	920671-Lung-extract	BALF_FACS.zip	figshare	doi:10.6084/m9.figshare.1595889_D96	http://dx.doi.org/10.6084/m9.figshare.1595889	BALF_INTERNAL_RawData.xlsx	figshare	doi:10.6084/m9.figshare.1595889_D78	http://dx.doi.org/10.6084/m9.figshare.1595889	assay metadata	ISA_BALF.xlsx	figshare	doi:10.6084/m9.figshare.1595889_D90	http://dx.doi.org/10.6084/m9.figshare.1595889	Sham	1	lung
3R4F_3M_Lung	Bronchoalveolar lavage fluid collection	BALF-FLCs	920674-Lung-extract	BALF_FACS.zip	figshare	doi:10.6084/m9.figshare.1595889_D96	http://dx.doi.org/10.6084/m9.figshare.1595889	BALF_INTERNAL_RawData.xlsx	figshare	doi:10.6084/m9.figshare.1595889_D78	http://dx.doi.org/10.6084/m9.figshare.1595889	assay metadata	ISA_BALF.xlsx	figshare	doi:10.6084/m9.figshare.1595889_D90	http://dx.doi.org/10.6084/m9.figshare.1595889	3R4F	3	lung
3R4F_1M_Lung	Bronchoalveolar lavage fluid collection	BALF-FLCs	920685-Lung-extract	BALF_FACS.zip	figshare	doi:10.6084/m9.figshare.1595889_D96	http://dx.doi.org/10.6084/m9.figshare.1595889	BALF_INTERNAL_RawData.xlsx	figshare	doi:10.6084/m9.figshare.1595889_D78	http://dx.doi.org/10.6084/m9.figshare.1595889	assay metadata	ISA_BALF.xlsx	figshare	doi:10.6084/m9.figshare.1595889_D90	http://dx.doi.org/10.6084/m9.figshare.1595889	3R4F	1	lung
Switch_3M_Lung	Bronchoalveolar lavage fluid collection	BALF-FLCs	920690-Lung-extract	BALF_FACS.zip	figshare	doi:10.6084/m9.figshare.1595889_D96	http://dx.doi.org/10.6084/m9.figshare.1595889	BALF_INTERNAL_RawData.xlsx	figshare	doi:10.6084/m9.figshare.1595889_D78	http://dx.doi.org/10.6084/m9.figshare.1595889	assay metadata	ISA_BALF.xlsx	figshare	doi:10.6084/m9.figshare.1595889_D90	http://dx.doi.org/10.6084/m9.figshare.1595889	Switch	3	lung
Sham_3M_Lung	Bronchoalveolar lavage fluid collection	BALF-FLCs	920694-Lung-extract	BALF_FACS.zip	figshare	doi:10.6084/m9.figshare.1595889_D96	http://dx.doi.org/10.6084/m9.figshare.1595889	BALF_INTERNAL_RawData.xlsx	figshare	doi:10.6084/m9.figshare.1595889_D78	http://dx.doi.org/10.6084/m9.figshare.1595889	assay metadata	ISA_BALF.xlsx	figshare	doi:10.6084/m9.figshare.1595889_D90	http://dx.doi.org/10.6084/m9.figshare.1595889	Sham	3	lung
Cess_7M_Lung	Bronchoalveolar lavage fluid collection	BALF-FLCs	920698-Lung-extract	BALF_FACS.zip	figshare	doi:10.6084/m9.figshare.1595889_D96	http://dx.doi.org/10.6084/m9.figshare.1595889	BALF_INTERNAL_RawData.xlsx	figshare	doi:10.6084/m9.figshare.1595889_D78	http://dx.doi.org/10.6084/m9.figshare.1595889	assay metadata	ISA_BALF.xlsx	figshare	doi:10.6084/m9.figshare.1595889_D90	http://dx.doi.org/10.6084/m9.figshare.1595889	Cess	7	lung
Sham_5M_Lung	Bronchoalveolar lavage fluid collection	BALF-FLCs	920708-Lung-extract	BALF_FACS.zip	figshare	doi:10.6084/m9.figshare.1595889_D96	http://dx.doi.org/10.6084/m9.figshare.1595889	BALF_INTERNAL_RawData.xlsx	figshare	doi:10.6084/m9.figshare.1595889_D78	http://dx.doi.org/10.6084/m9.figshare.1595889	assay metadata	ISA_BALF.xlsx	figshare	doi:10.6084/m9.figshare.1595889_D90	http://dx.doi.org/10.6084/m9.figshare.1595889	Sham	5	lung
pMRTP_3M_Lung	Bronchoalveolar lavage fluid collection	BALF-FLCs	920728-Lung-extract	BALF_FACS.zip	figshare	doi:10.6084/m9.figshare.1595889_D96	http://dx.doi.org/10.6084/m9.figshare.1595889	BALF_INTERNAL_RawData.xlsx	figshare	doi:10.6084/m9.figshare.1595889_D78	http://dx.doi.org/10.6084/m9.figshare.1595889	assay metadata	ISA_BALF.xlsx	figshare	doi:10.6084/m9.figshare.1595889_D90	http://dx.doi.org/10.6084/m9.figshare.1595889	pMRTP	3	lung
3R4F_2M_Lung	Bronchoalveolar lavage fluid collection	BALF-FLCs	920738-Lung-extract	BALF_FACS.zip	figshare	doi:10.6084/m9.figshare.1595889_D96	http://dx.doi.org/10.6084/m9.figshare.1595889	BALF_INTERNAL_RawData.xlsx	figshare	doi:10.6084/m9.figshare.1595889_D78	http://dx.doi.org/10.6084/m9.figshare.1595889	assay metadata	ISA_BALF.xlsx	figshare	doi:10.6084/m9.figshare.1595889_D90	http://dx.doi.org/10.6084/m9.figshare.1595889	3R4F	2	lung
Switch_3M_Lung	Bronchoalveolar lavage fluid collection	BALF-FLCs	920746-Lung-extract	BALF_FACS.zip	figshare	doi:10.6084/m9.figshare.1595889_D96	http://dx.doi.org/10.6084/m9.figshare.1595889	BALF_INTERNAL_RawData.xlsx	figshare	doi:10.6084/m9.figshare.1595889_D78	http://dx.doi.org/10.6084/m9.figshare.1595889	assay metadata	ISA_BALF.xlsx	figshare	doi:10.6084/m9.figshare.1595889_D90	http://dx.doi.org/10.6084/m9.figshare.1595889	Switch	3	lung
Cess_7M_Lung	Bronchoalveolar lavage fluid collection	BALF-FLCs	920768-Lung-extract	BALF_FACS.zip	figshare	doi:10.6084/m9.figshare.1595889_D96	http://dx.doi.org/10.6084/m9.figshare.1595889	BALF_INTERNAL_RawData.xlsx	figshare	doi:10.6084/m9.figshare.1595889_D78	http://dx.doi.org/10.6084/m9.figshare.1595889	assay metadata	ISA_BALF.xlsx	figshare	doi:10.6084/m9.figshare.1595889_D90	http://dx.doi.org/10.6084/m9.figshare.1595889	Cess	7	lung
Switch_5M_Lung	Bronchoalveolar lavage fluid collection	BALF-FLCs	920772-Lung-extract	BALF_FACS.zip	figshare	doi:10.6084/m9.figshare.1595889_D96	http://dx.doi.org/10.6084/m9.figshare.1595889	BALF_INTERNAL_RawData.xlsx	figshare	doi:10.6084/m9.figshare.1595889_D78	http://dx.doi.org/10.6084/m9.figshare.1595889	assay metadata	ISA_BALF.xlsx	figshare	doi:10.6084/m9.figshare.1595889_D90	http://dx.doi.org/10.6084/m9.figshare.1595889	Switch	5	lung
pMRTP_2M_Lung	Bronchoalveolar lavage fluid collection	BALF-FLCs	920778-Lung-extract	BALF_FACS.zip	figshare	doi:10.6084/m9.figshare.1595889_D96	http://dx.doi.org/10.6084/m9.figshare.1595889	BALF_INTERNAL_RawData.xlsx	figshare	doi:10.6084/m9.figshare.1595889_D78	http://dx.doi.org/10.6084/m9.figshare.1595889	assay metadata	ISA_BALF.xlsx	figshare	doi:10.6084/m9.figshare.1595889_D90	http://dx.doi.org/10.6084/m9.figshare.1595889	pMRTP	2	lung
Sham_2M_Lung	Bronchoalveolar lavage fluid collection	BALF-FLCs	920788-Lung-extract	BALF_FACS.zip	figshare	doi:10.6084/m9.figshare.1595889_D96	http://dx.doi.org/10.6084/m9.figshare.1595889	BALF_INTERNAL_RawData.xlsx	figshare	doi:10.6084/m9.figshare.1595889_D78	http://dx.doi.org/10.6084/m9.figshare.1595889	assay metadata	ISA_BALF.xlsx	figshare	doi:10.6084/m9.figshare.1595889_D90	http://dx.doi.org/10.6084/m9.figshare.1595889	Sham	2	lung
Switch_7M_Lung	Bronchoalveolar lavage fluid collection	BALF-FLCs	920790-Lung-extract	BALF_FACS.zip	figshare	doi:10.6084/m9.figshare.1595889_D96	http://dx.doi.org/10.6084/m9.figshare.1595889	BALF_INTERNAL_RawData.xlsx	figshare	doi:10.6084/m9.figshare.1595889_D78	http://dx.doi.org/10.6084/m9.figshare.1595889	assay metadata	ISA_BALF.xlsx	figshare	doi:10.6084/m9.figshare.1595889_D90	http://dx.doi.org/10.6084/m9.figshare.1595889	Switch	7	lung
pMRTP_7M_Lung	Bronchoalveolar lavage fluid collection	BALF-FLCs	920791-Lung-extract	BALF_FACS.zip	figshare	doi:10.6084/m9.figshare.1595889_D96	http://dx.doi.org/10.6084/m9.figshare.1595889	BALF_INTERNAL_RawData.xlsx	figshare	doi:10.6084/m9.figshare.1595889_D78	http://dx.doi.org/10.6084/m9.figshare.1595889	assay metadata	ISA_BALF.xlsx	figshare	doi:10.6084/m9.figshare.1595889_D90	http://dx.doi.org/10.6084/m9.figshare.1595889	pMRTP	7	lung
3R4F_5M_Lung	Bronchoalveolar lavage fluid collection	BALF-FLCs	920798-Lung-extract	BALF_FACS.zip	figshare	doi:10.6084/m9.figshare.1595889_D96	http://dx.doi.org/10.6084/m9.figshare.1595889	BALF_INTERNAL_RawData.xlsx	figshare	doi:10.6084/m9.figshare.1595889_D78	http://dx.doi.org/10.6084/m9.figshare.1595889	assay metadata	ISA_BALF.xlsx	figshare	doi:10.6084/m9.figshare.1595889_D90	http://dx.doi.org/10.6084/m9.figshare.1595889	3R4F	5	lung
Sham_4M_Lung	Bronchoalveolar lavage fluid collection	BALF-FLCs	920807-Lung-extract	BALF_FACS.zip	figshare	doi:10.6084/m9.figshare.1595889_D96	http://dx.doi.org/10.6084/m9.figshare.1595889	BALF_INTERNAL_RawData.xlsx	figshare	doi:10.6084/m9.figshare.1595889_D78	http://dx.doi.org/10.6084/m9.figshare.1595889	assay metadata	ISA_BALF.xlsx	figshare	doi:10.6084/m9.figshare.1595889_D90	http://dx.doi.org/10.6084/m9.figshare.1595889	Sham	4	lung
pMRTP_7M_Lung	Bronchoalveolar lavage fluid collection	BALF-FLCs	920810-Lung-extract	BALF_FACS.zip	figshare	doi:10.6084/m9.figshare.1595889_D96	http://dx.doi.org/10.6084/m9.figshare.1595889	BALF_INTERNAL_RawData.xlsx	figshare	doi:10.6084/m9.figshare.1595889_D78	http://dx.doi.org/10.6084/m9.figshare.1595889	assay metadata	ISA_BALF.xlsx	figshare	doi:10.6084/m9.figshare.1595889_D90	http://dx.doi.org/10.6084/m9.figshare.1595889	pMRTP	7	lung
pMRTP_1M_Lung	Bronchoalveolar lavage fluid collection	BALF-FLCs	920817-Lung-extract	BALF_FACS.zip	figshare	doi:10.6084/m9.figshare.1595889_D96	http://dx.doi.org/10.6084/m9.figshare.1595889	BALF_INTERNAL_RawData.xlsx	figshare	doi:10.6084/m9.figshare.1595889_D78	http://dx.doi.org/10.6084/m9.figshare.1595889	assay metadata	ISA_BALF.xlsx	figshare	doi:10.6084/m9.figshare.1595889_D90	http://dx.doi.org/10.6084/m9.figshare.1595889	pMRTP	1	lung
Sham_1M_Lung	Bronchoalveolar lavage fluid collection	BALF-FLCs	920822-Lung-extract	BALF_FACS.zip	figshare	doi:10.6084/m9.figshare.1595889_D96	http://dx.doi.org/10.6084/m9.figshare.1595889	BALF_INTERNAL_RawData.xlsx	figshare	doi:10.6084/m9.figshare.1595889_D78	http://dx.doi.org/10.6084/m9.figshare.1595889	assay metadata	ISA_BALF.xlsx	figshare	doi:10.6084/m9.figshare.1595889_D90	http://dx.doi.org/10.6084/m9.figshare.1595889	Sham	1	lung
pMRTP_1M_Lung	Bronchoalveolar lavage fluid collection	BALF-FLCs	920823-Lung-extract	BALF_FACS.zip	figshare	doi:10.6084/m9.figshare.1595889_D96	http://dx.doi.org/10.6084/m9.figshare.1595889	BALF_INTERNAL_RawData.xlsx	figshare	doi:10.6084/m9.figshare.1595889_D78	http://dx.doi.org/10.6084/m9.figshare.1595889	assay metadata	ISA_BALF.xlsx	figshare	doi:10.6084/m9.figshare.1595889_D90	http://dx.doi.org/10.6084/m9.figshare.1595889	pMRTP	1	lung
Sham_2M_Lung	Bronchoalveolar lavage fluid collection	BALF-FLCs	920827-Lung-extract	BALF_FACS.zip	figshare	doi:10.6084/m9.figshare.1595889_D96	http://dx.doi.org/10.6084/m9.figshare.1595889	BALF_INTERNAL_RawData.xlsx	figshare	doi:10.6084/m9.figshare.1595889_D78	http://dx.doi.org/10.6084/m9.figshare.1595889	assay metadata	ISA_BALF.xlsx	figshare	doi:10.6084/m9.figshare.1595889_D90	http://dx.doi.org/10.6084/m9.figshare.1595889	Sham	2	lung
pMRTP_5M_Lung	Bronchoalveolar lavage fluid collection	BALF-FLCs	920829-Lung-extract	BALF_FACS.zip	figshare	doi:10.6084/m9.figshare.1595889_D96	http://dx.doi.org/10.6084/m9.figshare.1595889	BALF_INTERNAL_RawData.xlsx	figshare	doi:10.6084/m9.figshare.1595889_D78	http://dx.doi.org/10.6084/m9.figshare.1595889	assay metadata	ISA_BALF.xlsx	figshare	doi:10.6084/m9.figshare.1595889_D90	http://dx.doi.org/10.6084/m9.figshare.1595889	pMRTP	5	lung
Cess_3M_Lung	Bronchoalveolar lavage fluid collection	BALF-FLCs	920833-Lung-extract	BALF_FACS.zip	figshare	doi:10.6084/m9.figshare.1595889_D96	http://dx.doi.org/10.6084/m9.figshare.1595889	BALF_INTERNAL_RawData.xlsx	figshare	doi:10.6084/m9.figshare.1595889_D78	http://dx.doi.org/10.6084/m9.figshare.1595889	assay metadata	ISA_BALF.xlsx	figshare	doi:10.6084/m9.figshare.1595889_D90	http://dx.doi.org/10.6084/m9.figshare.1595889	Cess	3	lung
3R4F_1M_Lung	Bronchoalveolar lavage fluid collection	BALF-FLCs	920836-Lung-extract	BALF_FACS.zip	figshare	doi:10.6084/m9.figshare.1595889_D96	http://dx.doi.org/10.6084/m9.figshare.1595889	BALF_INTERNAL_RawData.xlsx	figshare	doi:10.6084/m9.figshare.1595889_D78	http://dx.doi.org/10.6084/m9.figshare.1595889	assay metadata	ISA_BALF.xlsx	figshare	doi:10.6084/m9.figshare.1595889_D90	http://dx.doi.org/10.6084/m9.figshare.1595889	3R4F	1	lung
Cess_5M_Lung	Bronchoalveolar lavage fluid collection	BALF-FLCs	920837-Lung-extract	BALF_FACS.zip	figshare	doi:10.6084/m9.figshare.1595889_D96	http://dx.doi.org/10.6084/m9.figshare.1595889	BALF_INTERNAL_RawData.xlsx	figshare	doi:10.6084/m9.figshare.1595889_D78	http://dx.doi.org/10.6084/m9.figshare.1595889	assay metadata	ISA_BALF.xlsx	figshare	doi:10.6084/m9.figshare.1595889_D90	http://dx.doi.org/10.6084/m9.figshare.1595889	Cess	5	lung
3R4F_1M_Lung	Bronchoalveolar lavage fluid collection	BALF-FLCs	920844-Lung-extract	BALF_FACS.zip	figshare	doi:10.6084/m9.figshare.1595889_D96	http://dx.doi.org/10.6084/m9.figshare.1595889	BALF_INTERNAL_RawData.xlsx	figshare	doi:10.6084/m9.figshare.1595889_D78	http://dx.doi.org/10.6084/m9.figshare.1595889	assay metadata	ISA_BALF.xlsx	figshare	doi:10.6084/m9.figshare.1595889_D90	http://dx.doi.org/10.6084/m9.figshare.1595889	3R4F	1	lung
Sham_3M_Lung	Bronchoalveolar lavage fluid collection	BALF-FLCs	920854-Lung-extract	BALF_FACS.zip	figshare	doi:10.6084/m9.figshare.1595889_D96	http://dx.doi.org/10.6084/m9.figshare.1595889	BALF_INTERNAL_RawData.xlsx	figshare	doi:10.6084/m9.figshare.1595889_D78	http://dx.doi.org/10.6084/m9.figshare.1595889	assay metadata	ISA_BALF.xlsx	figshare	doi:10.6084/m9.figshare.1595889_D90	http://dx.doi.org/10.6084/m9.figshare.1595889	Sham	3	lung
3R4F_4M_Lung	Bronchoalveolar lavage fluid collection	BALF-FLCs	920860-Lung-extract	BALF_FACS.zip	figshare	doi:10.6084/m9.figshare.1595889_D96	http://dx.doi.org/10.6084/m9.figshare.1595889	BALF_INTERNAL_RawData.xlsx	figshare	doi:10.6084/m9.figshare.1595889_D78	http://dx.doi.org/10.6084/m9.figshare.1595889	assay metadata	ISA_BALF.xlsx	figshare	doi:10.6084/m9.figshare.1595889_D90	http://dx.doi.org/10.6084/m9.figshare.1595889	3R4F	4	lung
Switch_7M_Lung	Bronchoalveolar lavage fluid collection	BALF-FLCs	920861-Lung-extract	BALF_FACS.zip	figshare	doi:10.6084/m9.figshare.1595889_D96	http://dx.doi.org/10.6084/m9.figshare.1595889	BALF_INTERNAL_RawData.xlsx	figshare	doi:10.6084/m9.figshare.1595889_D78	http://dx.doi.org/10.6084/m9.figshare.1595889	assay metadata	ISA_BALF.xlsx	figshare	doi:10.6084/m9.figshare.1595889_D90	http://dx.doi.org/10.6084/m9.figshare.1595889	Switch	7	lung
Sham_2M_Lung	Bronchoalveolar lavage fluid collection	BALF-FLCs	920863-Lung-extract	BALF_FACS.zip	figshare	doi:10.6084/m9.figshare.1595889_D96	http://dx.doi.org/10.6084/m9.figshare.1595889	BALF_INTERNAL_RawData.xlsx	figshare	doi:10.6084/m9.figshare.1595889_D78	http://dx.doi.org/10.6084/m9.figshare.1595889	assay metadata	ISA_BALF.xlsx	figshare	doi:10.6084/m9.figshare.1595889_D90	http://dx.doi.org/10.6084/m9.figshare.1595889	Sham	2	lung
pMRTP_1M_Lung	Bronchoalveolar lavage fluid collection	BALF-FLCs	920864-Lung-extract	BALF_FACS.zip	figshare	doi:10.6084/m9.figshare.1595889_D96	http://dx.doi.org/10.6084/m9.figshare.1595889	BALF_INTERNAL_RawData.xlsx	figshare	doi:10.6084/m9.figshare.1595889_D78	http://dx.doi.org/10.6084/m9.figshare.1595889	assay metadata	ISA_BALF.xlsx	figshare	doi:10.6084/m9.figshare.1595889_D90	http://dx.doi.org/10.6084/m9.figshare.1595889	pMRTP	1	lung
3R4F_4M_Lung	Bronchoalveolar lavage fluid collection	BALF-FLCs	920865-Lung-extract	BALF_FACS.zip	figshare	doi:10.6084/m9.figshare.1595889_D96	http://dx.doi.org/10.6084/m9.figshare.1595889	BALF_INTERNAL_RawData.xlsx	figshare	doi:10.6084/m9.figshare.1595889_D78	http://dx.doi.org/10.6084/m9.figshare.1595889	assay metadata	ISA_BALF.xlsx	figshare	doi:10.6084/m9.figshare.1595889_D90	http://dx.doi.org/10.6084/m9.figshare.1595889	3R4F	4	lung
3R4F_5M_Lung	Bronchoalveolar lavage fluid collection	BALF-FLCs	920873-Lung-extract	BALF_FACS.zip	figshare	doi:10.6084/m9.figshare.1595889_D96	http://dx.doi.org/10.6084/m9.figshare.1595889	BALF_INTERNAL_RawData.xlsx	figshare	doi:10.6084/m9.figshare.1595889_D78	http://dx.doi.org/10.6084/m9.figshare.1595889	assay metadata	ISA_BALF.xlsx	figshare	doi:10.6084/m9.figshare.1595889_D90	http://dx.doi.org/10.6084/m9.figshare.1595889	3R4F	5	lung
pMRTP_3M_Lung	Bronchoalveolar lavage fluid collection	BALF-FLCs	920881-Lung-extract	BALF_FACS.zip	figshare	doi:10.6084/m9.figshare.1595889_D96	http://dx.doi.org/10.6084/m9.figshare.1595889	BALF_INTERNAL_RawData.xlsx	figshare	doi:10.6084/m9.figshare.1595889_D78	http://dx.doi.org/10.6084/m9.figshare.1595889	assay metadata	ISA_BALF.xlsx	figshare	doi:10.6084/m9.figshare.1595889_D90	http://dx.doi.org/10.6084/m9.figshare.1595889	pMRTP	3	lung
pMRTP_5M_Lung	Bronchoalveolar lavage fluid collection	BALF-FLCs	920883-Lung-extract	BALF_FACS.zip	figshare	doi:10.6084/m9.figshare.1595889_D96	http://dx.doi.org/10.6084/m9.figshare.1595889	BALF_INTERNAL_RawData.xlsx	figshare	doi:10.6084/m9.figshare.1595889_D78	http://dx.doi.org/10.6084/m9.figshare.1595889	assay metadata	ISA_BALF.xlsx	figshare	doi:10.6084/m9.figshare.1595889_D90	http://dx.doi.org/10.6084/m9.figshare.1595889	pMRTP	5	lung
Switch_5M_Lung	Bronchoalveolar lavage fluid collection	BALF-FLCs	920891-Lung-extract	BALF_FACS.zip	figshare	doi:10.6084/m9.figshare.1595889_D96	http://dx.doi.org/10.6084/m9.figshare.1595889	BALF_INTERNAL_RawData.xlsx	figshare	doi:10.6084/m9.figshare.1595889_D78	http://dx.doi.org/10.6084/m9.figshare.1595889	assay metadata	ISA_BALF.xlsx	figshare	doi:10.6084/m9.figshare.1595889_D90	http://dx.doi.org/10.6084/m9.figshare.1595889	Switch	5	lung
3R4F_2M_Lung	Bronchoalveolar lavage fluid collection	BALF-FLCs	920893-Lung-extract	BALF_FACS.zip	figshare	doi:10.6084/m9.figshare.1595889_D96	http://dx.doi.org/10.6084/m9.figshare.1595889	BALF_INTERNAL_RawData.xlsx	figshare	doi:10.6084/m9.figshare.1595889_D78	http://dx.doi.org/10.6084/m9.figshare.1595889	assay metadata	ISA_BALF.xlsx	figshare	doi:10.6084/m9.figshare.1595889_D90	http://dx.doi.org/10.6084/m9.figshare.1595889	3R4F	2	lung
Switch_3M_Lung	Bronchoalveolar lavage fluid collection	BALF-FLCs	920896-Lung-extract	BALF_FACS.zip	figshare	doi:10.6084/m9.figshare.1595889_D96	http://dx.doi.org/10.6084/m9.figshare.1595889	BALF_INTERNAL_RawData.xlsx	figshare	doi:10.6084/m9.figshare.1595889_D78	http://dx.doi.org/10.6084/m9.figshare.1595889	assay metadata	ISA_BALF.xlsx	figshare	doi:10.6084/m9.figshare.1595889_D90	http://dx.doi.org/10.6084/m9.figshare.1595889	Switch	3	lung
Sham_3M_Lung	Bronchoalveolar lavage fluid collection	BALF-FLCs	920903-Lung-extract	BALF_FACS.zip	figshare	doi:10.6084/m9.figshare.1595889_D96	http://dx.doi.org/10.6084/m9.figshare.1595889	BALF_INTERNAL_RawData.xlsx	figshare	doi:10.6084/m9.figshare.1595889_D78	http://dx.doi.org/10.6084/m9.figshare.1595889	assay metadata	ISA_BALF.xlsx	figshare	doi:10.6084/m9.figshare.1595889_D90	http://dx.doi.org/10.6084/m9.figshare.1595889	Sham	3	lung
Cess_3M_Lung	Bronchoalveolar lavage fluid collection	BALF-FLCs	920907-Lung-extract	BALF_FACS.zip	figshare	doi:10.6084/m9.figshare.1595889_D96	http://dx.doi.org/10.6084/m9.figshare.1595889	BALF_INTERNAL_RawData.xlsx	figshare	doi:10.6084/m9.figshare.1595889_D78	http://dx.doi.org/10.6084/m9.figshare.1595889	assay metadata	ISA_BALF.xlsx	figshare	doi:10.6084/m9.figshare.1595889_D90	http://dx.doi.org/10.6084/m9.figshare.1595889	Cess	3	lung
Sham_1M_Lung	Bronchoalveolar lavage fluid collection	BALF-FLCs	920914-Lung-extract	BALF_FACS.zip	figshare	doi:10.6084/m9.figshare.1595889_D96	http://dx.doi.org/10.6084/m9.figshare.1595889	BALF_INTERNAL_RawData.xlsx	figshare	doi:10.6084/m9.figshare.1595889_D78	http://dx.doi.org/10.6084/m9.figshare.1595889	assay metadata	ISA_BALF.xlsx	figshare	doi:10.6084/m9.figshare.1595889_D90	http://dx.doi.org/10.6084/m9.figshare.1595889	Sham	1	lung
Sham_5M_Lung	Bronchoalveolar lavage fluid collection	BALF-FLCs	920920-Lung-extract	BALF_FACS.zip	figshare	doi:10.6084/m9.figshare.1595889_D96	http://dx.doi.org/10.6084/m9.figshare.1595889	BALF_INTERNAL_RawData.xlsx	figshare	doi:10.6084/m9.figshare.1595889_D78	http://dx.doi.org/10.6084/m9.figshare.1595889	assay metadata	ISA_BALF.xlsx	figshare	doi:10.6084/m9.figshare.1595889_D90	http://dx.doi.org/10.6084/m9.figshare.1595889	Sham	5	lung
Switch_5M_Lung	Bronchoalveolar lavage fluid collection	BALF-FLCs	920921-Lung-extract	BALF_FACS.zip	figshare	doi:10.6084/m9.figshare.1595889_D96	http://dx.doi.org/10.6084/m9.figshare.1595889	BALF_INTERNAL_RawData.xlsx	figshare	doi:10.6084/m9.figshare.1595889_D78	http://dx.doi.org/10.6084/m9.figshare.1595889	assay metadata	ISA_BALF.xlsx	figshare	doi:10.6084/m9.figshare.1595889_D90	http://dx.doi.org/10.6084/m9.figshare.1595889	Switch	5	lung
pMRTP_3M_Lung	Bronchoalveolar lavage fluid collection	BALF-FLCs	920923-Lung-extract	BALF_FACS.zip	figshare	doi:10.6084/m9.figshare.1595889_D96	http://dx.doi.org/10.6084/m9.figshare.1595889	BALF_INTERNAL_RawData.xlsx	figshare	doi:10.6084/m9.figshare.1595889_D78	http://dx.doi.org/10.6084/m9.figshare.1595889	assay metadata	ISA_BALF.xlsx	figshare	doi:10.6084/m9.figshare.1595889_D90	http://dx.doi.org/10.6084/m9.figshare.1595889	pMRTP	3	lung
pMRTP_2M_Lung	Bronchoalveolar lavage fluid collection	BALF-FLCs	920927-Lung-extract	BALF_FACS.zip	figshare	doi:10.6084/m9.figshare.1595889_D96	http://dx.doi.org/10.6084/m9.figshare.1595889	BALF_INTERNAL_RawData.xlsx	figshare	doi:10.6084/m9.figshare.1595889_D78	http://dx.doi.org/10.6084/m9.figshare.1595889	assay metadata	ISA_BALF.xlsx	figshare	doi:10.6084/m9.figshare.1595889_D90	http://dx.doi.org/10.6084/m9.figshare.1595889	pMRTP	2	lung
3R4F_4M_Lung	Bronchoalveolar lavage fluid collection	BALF-FLCs	920928-Lung-extract	BALF_FACS.zip	figshare	doi:10.6084/m9.figshare.1595889_D96	http://dx.doi.org/10.6084/m9.figshare.1595889	BALF_INTERNAL_RawData.xlsx	figshare	doi:10.6084/m9.figshare.1595889_D78	http://dx.doi.org/10.6084/m9.figshare.1595889	assay metadata	ISA_BALF.xlsx	figshare	doi:10.6084/m9.figshare.1595889_D90	http://dx.doi.org/10.6084/m9.figshare.1595889	3R4F	4	lung
Cess_3M_Lung	Bronchoalveolar lavage fluid collection	BALF-FLCs	920933-Lung-extract	BALF_FACS.zip	figshare	doi:10.6084/m9.figshare.1595889_D96	http://dx.doi.org/10.6084/m9.figshare.1595889	BALF_INTERNAL_RawData.xlsx	figshare	doi:10.6084/m9.figshare.1595889_D78	http://dx.doi.org/10.6084/m9.figshare.1595889	assay metadata	ISA_BALF.xlsx	figshare	doi:10.6084/m9.figshare.1595889_D90	http://dx.doi.org/10.6084/m9.figshare.1595889	Cess	3	lung
3R4F_3M_Lung	Bronchoalveolar lavage fluid collection	BALF-FLCs	920939-Lung-extract	BALF_FACS.zip	figshare	doi:10.6084/m9.figshare.1595889_D96	http://dx.doi.org/10.6084/m9.figshare.1595889	BALF_INTERNAL_RawData.xlsx	figshare	doi:10.6084/m9.figshare.1595889_D78	http://dx.doi.org/10.6084/m9.figshare.1595889	assay metadata	ISA_BALF.xlsx	figshare	doi:10.6084/m9.figshare.1595889_D90	http://dx.doi.org/10.6084/m9.figshare.1595889	3R4F	3	lung
Sham_4M_Lung	Bronchoalveolar lavage fluid collection	BALF-FLCs	920943-Lung-extract	BALF_FACS.zip	figshare	doi:10.6084/m9.figshare.1595889_D96	http://dx.doi.org/10.6084/m9.figshare.1595889	BALF_INTERNAL_RawData.xlsx	figshare	doi:10.6084/m9.figshare.1595889_D78	http://dx.doi.org/10.6084/m9.figshare.1595889	assay metadata	ISA_BALF.xlsx	figshare	doi:10.6084/m9.figshare.1595889_D90	http://dx.doi.org/10.6084/m9.figshare.1595889	Sham	4	lung
3R4F_5M_Lung	Bronchoalveolar lavage fluid collection	BALF-FLCs	920944-Lung-extract	BALF_FACS.zip	figshare	doi:10.6084/m9.figshare.1595889_D96	http://dx.doi.org/10.6084/m9.figshare.1595889	BALF_INTERNAL_RawData.xlsx	figshare	doi:10.6084/m9.figshare.1595889_D78	http://dx.doi.org/10.6084/m9.figshare.1595889	assay metadata	ISA_BALF.xlsx	figshare	doi:10.6084/m9.figshare.1595889_D90	http://dx.doi.org/10.6084/m9.figshare.1595889	3R4F	5	lung
Switch_3M_Lung	Bronchoalveolar lavage fluid collection	BALF-FLCs	920947-Lung-extract	BALF_FACS.zip	figshare	doi:10.6084/m9.figshare.1595889_D96	http://dx.doi.org/10.6084/m9.figshare.1595889	BALF_INTERNAL_RawData.xlsx	figshare	doi:10.6084/m9.figshare.1595889_D78	http://dx.doi.org/10.6084/m9.figshare.1595889	assay metadata	ISA_BALF.xlsx	figshare	doi:10.6084/m9.figshare.1595889_D90	http://dx.doi.org/10.6084/m9.figshare.1595889	Switch	3	lung
Cess_5M_Lung	Bronchoalveolar lavage fluid collection	BALF-FLCs	920955-Lung-extract	BALF_FACS.zip	figshare	doi:10.6084/m9.figshare.1595889_D96	http://dx.doi.org/10.6084/m9.figshare.1595889	BALF_INTERNAL_RawData.xlsx	figshare	doi:10.6084/m9.figshare.1595889_D78	http://dx.doi.org/10.6084/m9.figshare.1595889	assay metadata	ISA_BALF.xlsx	figshare	doi:10.6084/m9.figshare.1595889_D90	http://dx.doi.org/10.6084/m9.figshare.1595889	Cess	5	lung
pMRTP_2M_Lung	Bronchoalveolar lavage fluid collection	BALF-FLCs	920959-Lung-extract	BALF_FACS.zip	figshare	doi:10.6084/m9.figshare.1595889_D96	http://dx.doi.org/10.6084/m9.figshare.1595889	BALF_INTERNAL_RawData.xlsx	figshare	doi:10.6084/m9.figshare.1595889_D78	http://dx.doi.org/10.6084/m9.figshare.1595889	assay metadata	ISA_BALF.xlsx	figshare	doi:10.6084/m9.figshare.1595889_D90	http://dx.doi.org/10.6084/m9.figshare.1595889	pMRTP	2	lung
Cess_7M_Lung	Bronchoalveolar lavage fluid collection	BALF-FLCs	920966-Lung-extract	BALF_FACS.zip	figshare	doi:10.6084/m9.figshare.1595889_D96	http://dx.doi.org/10.6084/m9.figshare.1595889	BALF_INTERNAL_RawData.xlsx	figshare	doi:10.6084/m9.figshare.1595889_D78	http://dx.doi.org/10.6084/m9.figshare.1595889	assay metadata	ISA_BALF.xlsx	figshare	doi:10.6084/m9.figshare.1595889_D90	http://dx.doi.org/10.6084/m9.figshare.1595889	Cess	7	lung
Switch_5M_Lung	Bronchoalveolar lavage fluid collection	BALF-FLCs	920970-Lung-extract	BALF_FACS.zip	figshare	doi:10.6084/m9.figshare.1595889_D96	http://dx.doi.org/10.6084/m9.figshare.1595889	BALF_INTERNAL_RawData.xlsx	figshare	doi:10.6084/m9.figshare.1595889_D78	http://dx.doi.org/10.6084/m9.figshare.1595889	assay metadata	ISA_BALF.xlsx	figshare	doi:10.6084/m9.figshare.1595889_D90	http://dx.doi.org/10.6084/m9.figshare.1595889	Switch	5	lung
Cess_5M_Lung	Bronchoalveolar lavage fluid collection	BALF-FLCs	920971-Lung-extract	BALF_FACS.zip	figshare	doi:10.6084/m9.figshare.1595889_D96	http://dx.doi.org/10.6084/m9.figshare.1595889	BALF_INTERNAL_RawData.xlsx	figshare	doi:10.6084/m9.figshare.1595889_D78	http://dx.doi.org/10.6084/m9.figshare.1595889	assay metadata	ISA_BALF.xlsx	figshare	doi:10.6084/m9.figshare.1595889_D90	http://dx.doi.org/10.6084/m9.figshare.1595889	Cess	5	lung
3R4F_1M_Lung	Bronchoalveolar lavage fluid collection	BALF-FLCs	920980-Lung-extract	BALF_FACS.zip	figshare	doi:10.6084/m9.figshare.1595889_D96	http://dx.doi.org/10.6084/m9.figshare.1595889	BALF_INTERNAL_RawData.xlsx	figshare	doi:10.6084/m9.figshare.1595889_D78	http://dx.doi.org/10.6084/m9.figshare.1595889	assay metadata	ISA_BALF.xlsx	figshare	doi:10.6084/m9.figshare.1595889_D90	http://dx.doi.org/10.6084/m9.figshare.1595889	3R4F	1	lung
pMRTP_1M_Lung	Bronchoalveolar lavage fluid collection	BALF-FLCs	920982-Lung-extract	BALF_FACS.zip	figshare	doi:10.6084/m9.figshare.1595889_D96	http://dx.doi.org/10.6084/m9.figshare.1595889	BALF_INTERNAL_RawData.xlsx	figshare	doi:10.6084/m9.figshare.1595889_D78	http://dx.doi.org/10.6084/m9.figshare.1595889	assay metadata	ISA_BALF.xlsx	figshare	doi:10.6084/m9.figshare.1595889_D90	http://dx.doi.org/10.6084/m9.figshare.1595889	pMRTP	1	lung
3R4F_3M_Lung	Bronchoalveolar lavage fluid collection	BALF-FLCs	920984-Lung-extract	BALF_FACS.zip	figshare	doi:10.6084/m9.figshare.1595889_D96	http://dx.doi.org/10.6084/m9.figshare.1595889	BALF_INTERNAL_RawData.xlsx	figshare	doi:10.6084/m9.figshare.1595889_D78	http://dx.doi.org/10.6084/m9.figshare.1595889	assay metadata	ISA_BALF.xlsx	figshare	doi:10.6084/m9.figshare.1595889_D90	http://dx.doi.org/10.6084/m9.figshare.1595889	3R4F	3	lung
3R4F_7M_Lung	Bronchoalveolar lavage fluid collection	BALF-FLCs	920987-Lung-extract	BALF_FACS.zip	figshare	doi:10.6084/m9.figshare.1595889_D96	http://dx.doi.org/10.6084/m9.figshare.1595889	BALF_INTERNAL_RawData.xlsx	figshare	doi:10.6084/m9.figshare.1595889_D78	http://dx.doi.org/10.6084/m9.figshare.1595889	assay metadata	ISA_BALF.xlsx	figshare	doi:10.6084/m9.figshare.1595889_D90	http://dx.doi.org/10.6084/m9.figshare.1595889	3R4F	7	lung
pMRTP_7M_Lung	Bronchoalveolar lavage fluid collection	BALF-FLCs	920988-Lung-extract	BALF_FACS.zip	figshare	doi:10.6084/m9.figshare.1595889_D96	http://dx.doi.org/10.6084/m9.figshare.1595889	BALF_INTERNAL_RawData.xlsx	figshare	doi:10.6084/m9.figshare.1595889_D78	http://dx.doi.org/10.6084/m9.figshare.1595889	assay metadata	ISA_BALF.xlsx	figshare	doi:10.6084/m9.figshare.1595889_D90	http://dx.doi.org/10.6084/m9.figshare.1595889	pMRTP	7	lung
pMRTP_1M_Lung	Bronchoalveolar lavage fluid collection	BALF-FLCs	920992-Lung-extract	BALF_FACS.zip	figshare	doi:10.6084/m9.figshare.1595889_D96	http://dx.doi.org/10.6084/m9.figshare.1595889	BALF_INTERNAL_RawData.xlsx	figshare	doi:10.6084/m9.figshare.1595889_D78	http://dx.doi.org/10.6084/m9.figshare.1595889	assay metadata	ISA_BALF.xlsx	figshare	doi:10.6084/m9.figshare.1595889_D90	http://dx.doi.org/10.6084/m9.figshare.1595889	pMRTP	1	lung
3R4F_3M_Lung	Bronchoalveolar lavage fluid collection	BALF-FLCs	921007-Lung-extract	BALF_FACS.zip	figshare	doi:10.6084/m9.figshare.1595889_D96	http://dx.doi.org/10.6084/m9.figshare.1595889	BALF_INTERNAL_RawData.xlsx	figshare	doi:10.6084/m9.figshare.1595889_D78	http://dx.doi.org/10.6084/m9.figshare.1595889	assay metadata	ISA_BALF.xlsx	figshare	doi:10.6084/m9.figshare.1595889_D90	http://dx.doi.org/10.6084/m9.figshare.1595889	3R4F	3	lung
3R4F_7M_Lung	Bronchoalveolar lavage fluid collection	BALF-FLCs	921011-Lung-extract	BALF_FACS.zip	figshare	doi:10.6084/m9.figshare.1595889_D96	http://dx.doi.org/10.6084/m9.figshare.1595889	BALF_INTERNAL_RawData.xlsx	figshare	doi:10.6084/m9.figshare.1595889_D78	http://dx.doi.org/10.6084/m9.figshare.1595889	assay metadata	ISA_BALF.xlsx	figshare	doi:10.6084/m9.figshare.1595889_D90	http://dx.doi.org/10.6084/m9.figshare.1595889	3R4F	7	lung
3R4F_3M_Lung	Bronchoalveolar lavage fluid collection	BALF-FLCs	921013-Lung-extract	BALF_FACS.zip	figshare	doi:10.6084/m9.figshare.1595889_D96	http://dx.doi.org/10.6084/m9.figshare.1595889	BALF_INTERNAL_RawData.xlsx	figshare	doi:10.6084/m9.figshare.1595889_D78	http://dx.doi.org/10.6084/m9.figshare.1595889	assay metadata	ISA_BALF.xlsx	figshare	doi:10.6084/m9.figshare.1595889_D90	http://dx.doi.org/10.6084/m9.figshare.1595889	3R4F	3	lung
pMRTP_7M_Lung	Bronchoalveolar lavage fluid collection	BALF-FLCs	921020-Lung-extract	BALF_FACS.zip	figshare	doi:10.6084/m9.figshare.1595889_D96	http://dx.doi.org/10.6084/m9.figshare.1595889	BALF_INTERNAL_RawData.xlsx	figshare	doi:10.6084/m9.figshare.1595889_D78	http://dx.doi.org/10.6084/m9.figshare.1595889	assay metadata	ISA_BALF.xlsx	figshare	doi:10.6084/m9.figshare.1595889_D90	http://dx.doi.org/10.6084/m9.figshare.1595889	pMRTP	7	lung
3R4F_1M_Lung	Bronchoalveolar lavage fluid collection	BALF-FLCs	921024-Lung-extract	BALF_FACS.zip	figshare	doi:10.6084/m9.figshare.1595889_D96	http://dx.doi.org/10.6084/m9.figshare.1595889	BALF_INTERNAL_RawData.xlsx	figshare	doi:10.6084/m9.figshare.1595889_D78	http://dx.doi.org/10.6084/m9.figshare.1595889	assay metadata	ISA_BALF.xlsx	figshare	doi:10.6084/m9.figshare.1595889_D90	http://dx.doi.org/10.6084/m9.figshare.1595889	3R4F	1	lung
Cess_3M_Lung	Bronchoalveolar lavage fluid collection	BALF-FLCs	921027-Lung-extract	BALF_FACS.zip	figshare	doi:10.6084/m9.figshare.1595889_D96	http://dx.doi.org/10.6084/m9.figshare.1595889	BALF_INTERNAL_RawData.xlsx	figshare	doi:10.6084/m9.figshare.1595889_D78	http://dx.doi.org/10.6084/m9.figshare.1595889	assay metadata	ISA_BALF.xlsx	figshare	doi:10.6084/m9.figshare.1595889_D90	http://dx.doi.org/10.6084/m9.figshare.1595889	Cess	3	lung
Sham_1M_Lung	Bronchoalveolar lavage fluid collection	BALF-FLCs	921028-Lung-extract	BALF_FACS.zip	figshare	doi:10.6084/m9.figshare.1595889_D96	http://dx.doi.org/10.6084/m9.figshare.1595889	BALF_INTERNAL_RawData.xlsx	figshare	doi:10.6084/m9.figshare.1595889_D78	http://dx.doi.org/10.6084/m9.figshare.1595889	assay metadata	ISA_BALF.xlsx	figshare	doi:10.6084/m9.figshare.1595889_D90	http://dx.doi.org/10.6084/m9.figshare.1595889	Sham	1	lung
pMRTP_5M_Lung	Bronchoalveolar lavage fluid collection	BALF-FLCs	921044-Lung-extract	BALF_FACS.zip	figshare	doi:10.6084/m9.figshare.1595889_D96	http://dx.doi.org/10.6084/m9.figshare.1595889	BALF_INTERNAL_RawData.xlsx	figshare	doi:10.6084/m9.figshare.1595889_D78	http://dx.doi.org/10.6084/m9.figshare.1595889	assay metadata	ISA_BALF.xlsx	figshare	doi:10.6084/m9.figshare.1595889_D90	http://dx.doi.org/10.6084/m9.figshare.1595889	pMRTP	5	lung
3R4F_2M_Lung	Bronchoalveolar lavage fluid collection	BALF-FLCs	921047-Lung-extract	BALF_FACS.zip	figshare	doi:10.6084/m9.figshare.1595889_D96	http://dx.doi.org/10.6084/m9.figshare.1595889	BALF_INTERNAL_RawData.xlsx	figshare	doi:10.6084/m9.figshare.1595889_D78	http://dx.doi.org/10.6084/m9.figshare.1595889	assay metadata	ISA_BALF.xlsx	figshare	doi:10.6084/m9.figshare.1595889_D90	http://dx.doi.org/10.6084/m9.figshare.1595889	3R4F	2	lung
pMRTP_7M_Lung	Bronchoalveolar lavage fluid collection	BALF-FLCs	921048-Lung-extract	BALF_FACS.zip	figshare	doi:10.6084/m9.figshare.1595889_D96	http://dx.doi.org/10.6084/m9.figshare.1595889	BALF_INTERNAL_RawData.xlsx	figshare	doi:10.6084/m9.figshare.1595889_D78	http://dx.doi.org/10.6084/m9.figshare.1595889	assay metadata	ISA_BALF.xlsx	figshare	doi:10.6084/m9.figshare.1595889_D90	http://dx.doi.org/10.6084/m9.figshare.1595889	pMRTP	7	lung
pMRTP_5M_Lung	Bronchoalveolar lavage fluid collection	BALF-FLCs	921055-Lung-extract	BALF_FACS.zip	figshare	doi:10.6084/m9.figshare.1595889_D96	http://dx.doi.org/10.6084/m9.figshare.1595889	BALF_INTERNAL_RawData.xlsx	figshare	doi:10.6084/m9.figshare.1595889_D78	http://dx.doi.org/10.6084/m9.figshare.1595889	assay metadata	ISA_BALF.xlsx	figshare	doi:10.6084/m9.figshare.1595889_D90	http://dx.doi.org/10.6084/m9.figshare.1595889	pMRTP	5	lung
Sham_4M_Lung	Bronchoalveolar lavage fluid collection	BALF-FLCs	921058-Lung-extract	BALF_FACS.zip	figshare	doi:10.6084/m9.figshare.1595889_D96	http://dx.doi.org/10.6084/m9.figshare.1595889	BALF_INTERNAL_RawData.xlsx	figshare	doi:10.6084/m9.figshare.1595889_D78	http://dx.doi.org/10.6084/m9.figshare.1595889	assay metadata	ISA_BALF.xlsx	figshare	doi:10.6084/m9.figshare.1595889_D90	http://dx.doi.org/10.6084/m9.figshare.1595889	Sham	4	lung
pMRTP_2M_Lung	Bronchoalveolar lavage fluid collection	BALF-FLCs	921061-Lung-extract	BALF_FACS.zip	figshare	doi:10.6084/m9.figshare.1595889_D96	http://dx.doi.org/10.6084/m9.figshare.1595889	BALF_INTERNAL_RawData.xlsx	figshare	doi:10.6084/m9.figshare.1595889_D78	http://dx.doi.org/10.6084/m9.figshare.1595889	assay metadata	ISA_BALF.xlsx	figshare	doi:10.6084/m9.figshare.1595889_D90	http://dx.doi.org/10.6084/m9.figshare.1595889	pMRTP	2	lung
Sham_3M_Lung	Bronchoalveolar lavage fluid collection	BALF-FLCs	921088-Lung-extract	BALF_FACS.zip	figshare	doi:10.6084/m9.figshare.1595889_D96	http://dx.doi.org/10.6084/m9.figshare.1595889	BALF_INTERNAL_RawData.xlsx	figshare	doi:10.6084/m9.figshare.1595889_D78	http://dx.doi.org/10.6084/m9.figshare.1595889	assay metadata	ISA_BALF.xlsx	figshare	doi:10.6084/m9.figshare.1595889_D90	http://dx.doi.org/10.6084/m9.figshare.1595889	Sham	3	lung
pMRTP_5M_Lung	Bronchoalveolar lavage fluid collection	BALF-FLCs	921090-Lung-extract	BALF_FACS.zip	figshare	doi:10.6084/m9.figshare.1595889_D96	http://dx.doi.org/10.6084/m9.figshare.1595889	BALF_INTERNAL_RawData.xlsx	figshare	doi:10.6084/m9.figshare.1595889_D78	http://dx.doi.org/10.6084/m9.figshare.1595889	assay metadata	ISA_BALF.xlsx	figshare	doi:10.6084/m9.figshare.1595889_D90	http://dx.doi.org/10.6084/m9.figshare.1595889	pMRTP	5	lung
Sham_5M_Lung	Bronchoalveolar lavage fluid collection	BALF-FLCs	921091-Lung-extract	BALF_FACS.zip	figshare	doi:10.6084/m9.figshare.1595889_D96	http://dx.doi.org/10.6084/m9.figshare.1595889	BALF_INTERNAL_RawData.xlsx	figshare	doi:10.6084/m9.figshare.1595889_D78	http://dx.doi.org/10.6084/m9.figshare.1595889	assay metadata	ISA_BALF.xlsx	figshare	doi:10.6084/m9.figshare.1595889_D90	http://dx.doi.org/10.6084/m9.figshare.1595889	Sham	5	lung
pMRTP_7M_Lung	Bronchoalveolar lavage fluid collection	BALF-FLCs	921098-Lung-extract	BALF_FACS.zip	figshare	doi:10.6084/m9.figshare.1595889_D96	http://dx.doi.org/10.6084/m9.figshare.1595889	BALF_INTERNAL_RawData.xlsx	figshare	doi:10.6084/m9.figshare.1595889_D78	http://dx.doi.org/10.6084/m9.figshare.1595889	assay metadata	ISA_BALF.xlsx	figshare	doi:10.6084/m9.figshare.1595889_D90	http://dx.doi.org/10.6084/m9.figshare.1595889	pMRTP	7	lung
3R4F_3M_Lung	Bronchoalveolar lavage fluid collection	BALF-FLCs	921109-Lung-extract	BALF_FACS.zip	figshare	doi:10.6084/m9.figshare.1595889_D96	http://dx.doi.org/10.6084/m9.figshare.1595889	BALF_INTERNAL_RawData.xlsx	figshare	doi:10.6084/m9.figshare.1595889_D78	http://dx.doi.org/10.6084/m9.figshare.1595889	assay metadata	ISA_BALF.xlsx	figshare	doi:10.6084/m9.figshare.1595889_D90	http://dx.doi.org/10.6084/m9.figshare.1595889	3R4F	3	lung
Sham_1M_Lung	Bronchoalveolar lavage fluid collection	BALF-FLCs	921116-Lung-extract	BALF_FACS.zip	figshare	doi:10.6084/m9.figshare.1595889_D96	http://dx.doi.org/10.6084/m9.figshare.1595889	BALF_INTERNAL_RawData.xlsx	figshare	doi:10.6084/m9.figshare.1595889_D78	http://dx.doi.org/10.6084/m9.figshare.1595889	assay metadata	ISA_BALF.xlsx	figshare	doi:10.6084/m9.figshare.1595889_D90	http://dx.doi.org/10.6084/m9.figshare.1595889	Sham	1	lung
pMRTP_4M_Lung	Bronchoalveolar lavage fluid collection	BALF-FLCs	921119-Lung-extract	BALF_FACS.zip	figshare	doi:10.6084/m9.figshare.1595889_D96	http://dx.doi.org/10.6084/m9.figshare.1595889	BALF_INTERNAL_RawData.xlsx	figshare	doi:10.6084/m9.figshare.1595889_D78	http://dx.doi.org/10.6084/m9.figshare.1595889	assay metadata	ISA_BALF.xlsx	figshare	doi:10.6084/m9.figshare.1595889_D90	http://dx.doi.org/10.6084/m9.figshare.1595889	pMRTP	4	lung
Cess_7M_Lung	Bronchoalveolar lavage fluid collection	BALF-FLCs	921122-Lung-extract	BALF_FACS.zip	figshare	doi:10.6084/m9.figshare.1595889_D96	http://dx.doi.org/10.6084/m9.figshare.1595889	BALF_INTERNAL_RawData.xlsx	figshare	doi:10.6084/m9.figshare.1595889_D78	http://dx.doi.org/10.6084/m9.figshare.1595889	assay metadata	ISA_BALF.xlsx	figshare	doi:10.6084/m9.figshare.1595889_D90	http://dx.doi.org/10.6084/m9.figshare.1595889	Cess	7	lung
Cess_5M_Lung	Bronchoalveolar lavage fluid collection	BALF-FLCs	921127-Lung-extract	BALF_FACS.zip	figshare	doi:10.6084/m9.figshare.1595889_D96	http://dx.doi.org/10.6084/m9.figshare.1595889	BALF_INTERNAL_RawData.xlsx	figshare	doi:10.6084/m9.figshare.1595889_D78	http://dx.doi.org/10.6084/m9.figshare.1595889	assay metadata	ISA_BALF.xlsx	figshare	doi:10.6084/m9.figshare.1595889_D90	http://dx.doi.org/10.6084/m9.figshare.1595889	Cess	5	lung
Cess_5M_Lung	Bronchoalveolar lavage fluid collection	BALF-FLCs	921133-Lung-extract	BALF_FACS.zip	figshare	doi:10.6084/m9.figshare.1595889_D96	http://dx.doi.org/10.6084/m9.figshare.1595889	BALF_INTERNAL_RawData.xlsx	figshare	doi:10.6084/m9.figshare.1595889_D78	http://dx.doi.org/10.6084/m9.figshare.1595889	assay metadata	ISA_BALF.xlsx	figshare	doi:10.6084/m9.figshare.1595889_D90	http://dx.doi.org/10.6084/m9.figshare.1595889	Cess	5	lung
3R4F_4M_Lung	Bronchoalveolar lavage fluid collection	BALF-FLCs	921136-Lung-extract	BALF_FACS.zip	figshare	doi:10.6084/m9.figshare.1595889_D96	http://dx.doi.org/10.6084/m9.figshare.1595889	BALF_INTERNAL_RawData.xlsx	figshare	doi:10.6084/m9.figshare.1595889_D78	http://dx.doi.org/10.6084/m9.figshare.1595889	assay metadata	ISA_BALF.xlsx	figshare	doi:10.6084/m9.figshare.1595889_D90	http://dx.doi.org/10.6084/m9.figshare.1595889	3R4F	4	lung
Switch_7M_Lung	Bronchoalveolar lavage fluid collection	BALF-FLCs	921138-Lung-extract	BALF_FACS.zip	figshare	doi:10.6084/m9.figshare.1595889_D96	http://dx.doi.org/10.6084/m9.figshare.1595889	BALF_INTERNAL_RawData.xlsx	figshare	doi:10.6084/m9.figshare.1595889_D78	http://dx.doi.org/10.6084/m9.figshare.1595889	assay metadata	ISA_BALF.xlsx	figshare	doi:10.6084/m9.figshare.1595889_D90	http://dx.doi.org/10.6084/m9.figshare.1595889	Switch	7	lung
pMRTP_3M_Lung	Bronchoalveolar lavage fluid collection	BALF-FLCs	921140-Lung-extract	BALF_FACS.zip	figshare	doi:10.6084/m9.figshare.1595889_D96	http://dx.doi.org/10.6084/m9.figshare.1595889	BALF_INTERNAL_RawData.xlsx	figshare	doi:10.6084/m9.figshare.1595889_D78	http://dx.doi.org/10.6084/m9.figshare.1595889	assay metadata	ISA_BALF.xlsx	figshare	doi:10.6084/m9.figshare.1595889_D90	http://dx.doi.org/10.6084/m9.figshare.1595889	pMRTP	3	lung
3R4F_3M_Lung	Bronchoalveolar lavage fluid collection	BALF-FLCs	921147-Lung-extract	BALF_FACS.zip	figshare	doi:10.6084/m9.figshare.1595889_D96	http://dx.doi.org/10.6084/m9.figshare.1595889	BALF_INTERNAL_RawData.xlsx	figshare	doi:10.6084/m9.figshare.1595889_D78	http://dx.doi.org/10.6084/m9.figshare.1595889	assay metadata	ISA_BALF.xlsx	figshare	doi:10.6084/m9.figshare.1595889_D90	http://dx.doi.org/10.6084/m9.figshare.1595889	3R4F	3	lung
pMRTP_2M_Lung	Bronchoalveolar lavage fluid collection	BALF-FLCs	921152-Lung-extract	BALF_FACS.zip	figshare	doi:10.6084/m9.figshare.1595889_D96	http://dx.doi.org/10.6084/m9.figshare.1595889	BALF_INTERNAL_RawData.xlsx	figshare	doi:10.6084/m9.figshare.1595889_D78	http://dx.doi.org/10.6084/m9.figshare.1595889	assay metadata	ISA_BALF.xlsx	figshare	doi:10.6084/m9.figshare.1595889_D90	http://dx.doi.org/10.6084/m9.figshare.1595889	pMRTP	2	lung
pMRTP_5M_Lung	Bronchoalveolar lavage fluid collection	BALF-FLCs	921155-Lung-extract	BALF_FACS.zip	figshare	doi:10.6084/m9.figshare.1595889_D96	http://dx.doi.org/10.6084/m9.figshare.1595889	BALF_INTERNAL_RawData.xlsx	figshare	doi:10.6084/m9.figshare.1595889_D78	http://dx.doi.org/10.6084/m9.figshare.1595889	assay metadata	ISA_BALF.xlsx	figshare	doi:10.6084/m9.figshare.1595889_D90	http://dx.doi.org/10.6084/m9.figshare.1595889	pMRTP	5	lung
3R4F_7M_Lung	Bronchoalveolar lavage fluid collection	BALF-FLCs	921169-Lung-extract	BALF_FACS.zip	figshare	doi:10.6084/m9.figshare.1595889_D96	http://dx.doi.org/10.6084/m9.figshare.1595889	BALF_INTERNAL_RawData.xlsx	figshare	doi:10.6084/m9.figshare.1595889_D78	http://dx.doi.org/10.6084/m9.figshare.1595889	assay metadata	ISA_BALF.xlsx	figshare	doi:10.6084/m9.figshare.1595889_D90	http://dx.doi.org/10.6084/m9.figshare.1595889	3R4F	7	lung
Switch_5M_Lung	Bronchoalveolar lavage fluid collection	BALF-FLCs	921179-Lung-extract	BALF_FACS.zip	figshare	doi:10.6084/m9.figshare.1595889_D96	http://dx.doi.org/10.6084/m9.figshare.1595889	BALF_INTERNAL_RawData.xlsx	figshare	doi:10.6084/m9.figshare.1595889_D78	http://dx.doi.org/10.6084/m9.figshare.1595889	assay metadata	ISA_BALF.xlsx	figshare	doi:10.6084/m9.figshare.1595889_D90	http://dx.doi.org/10.6084/m9.figshare.1595889	Switch	5	lung
Switch_5M_Lung	Bronchoalveolar lavage fluid collection	BALF-FLCs	921184-Lung-extract	BALF_FACS.zip	figshare	doi:10.6084/m9.figshare.1595889_D96	http://dx.doi.org/10.6084/m9.figshare.1595889	BALF_INTERNAL_RawData.xlsx	figshare	doi:10.6084/m9.figshare.1595889_D78	http://dx.doi.org/10.6084/m9.figshare.1595889	assay metadata	ISA_BALF.xlsx	figshare	doi:10.6084/m9.figshare.1595889_D90	http://dx.doi.org/10.6084/m9.figshare.1595889	Switch	5	lung
Sham_3M_Lung	Bronchoalveolar lavage fluid collection	BALF-FLCs	921196-Lung-extract	BALF_FACS.zip	figshare	doi:10.6084/m9.figshare.1595889_D96	http://dx.doi.org/10.6084/m9.figshare.1595889	BALF_INTERNAL_RawData.xlsx	figshare	doi:10.6084/m9.figshare.1595889_D78	http://dx.doi.org/10.6084/m9.figshare.1595889	assay metadata	ISA_BALF.xlsx	figshare	doi:10.6084/m9.figshare.1595889_D90	http://dx.doi.org/10.6084/m9.figshare.1595889	Sham	3	lung
Sham_5M_Lung	Bronchoalveolar lavage fluid collection	BALF-FLCs	921197-Lung-extract	BALF_FACS.zip	figshare	doi:10.6084/m9.figshare.1595889_D96	http://dx.doi.org/10.6084/m9.figshare.1595889	BALF_INTERNAL_RawData.xlsx	figshare	doi:10.6084/m9.figshare.1595889_D78	http://dx.doi.org/10.6084/m9.figshare.1595889	assay metadata	ISA_BALF.xlsx	figshare	doi:10.6084/m9.figshare.1595889_D90	http://dx.doi.org/10.6084/m9.figshare.1595889	Sham	5	lung
Cess_7M_Lung	Bronchoalveolar lavage fluid collection	BALF-FLCs	921200-Lung-extract	BALF_FACS.zip	figshare	doi:10.6084/m9.figshare.1595889_D96	http://dx.doi.org/10.6084/m9.figshare.1595889	BALF_INTERNAL_RawData.xlsx	figshare	doi:10.6084/m9.figshare.1595889_D78	http://dx.doi.org/10.6084/m9.figshare.1595889	assay metadata	ISA_BALF.xlsx	figshare	doi:10.6084/m9.figshare.1595889_D90	http://dx.doi.org/10.6084/m9.figshare.1595889	Cess	7	lung
Cess_3M_Lung	Bronchoalveolar lavage fluid collection	BALF-FLCs	921234-Lung-extract	BALF_FACS.zip	figshare	doi:10.6084/m9.figshare.1595889_D96	http://dx.doi.org/10.6084/m9.figshare.1595889	BALF_INTERNAL_RawData.xlsx	figshare	doi:10.6084/m9.figshare.1595889_D78	http://dx.doi.org/10.6084/m9.figshare.1595889	assay metadata	ISA_BALF.xlsx	figshare	doi:10.6084/m9.figshare.1595889_D90	http://dx.doi.org/10.6084/m9.figshare.1595889	Cess	3	lung
Switch_5M_Lung	Bronchoalveolar lavage fluid collection	BALF-FLCs	921268-Lung-extract	BALF_FACS.zip	figshare	doi:10.6084/m9.figshare.1595889_D96	http://dx.doi.org/10.6084/m9.figshare.1595889	BALF_INTERNAL_RawData.xlsx	figshare	doi:10.6084/m9.figshare.1595889_D78	http://dx.doi.org/10.6084/m9.figshare.1595889	assay metadata	ISA_BALF.xlsx	figshare	doi:10.6084/m9.figshare.1595889_D90	http://dx.doi.org/10.6084/m9.figshare.1595889	Switch	5	lung
Sham_2M_Lung	Bronchoalveolar lavage fluid collection	BALF-FLCs	921277-Lung-extract	BALF_FACS.zip	figshare	doi:10.6084/m9.figshare.1595889_D96	http://dx.doi.org/10.6084/m9.figshare.1595889	BALF_INTERNAL_RawData.xlsx	figshare	doi:10.6084/m9.figshare.1595889_D78	http://dx.doi.org/10.6084/m9.figshare.1595889	assay metadata	ISA_BALF.xlsx	figshare	doi:10.6084/m9.figshare.1595889_D90	http://dx.doi.org/10.6084/m9.figshare.1595889	Sham	2	lung
pMRTP_3M_Lung	Bronchoalveolar lavage fluid collection	BALF-FLCs	921278-Lung-extract	BALF_FACS.zip	figshare	doi:10.6084/m9.figshare.1595889_D96	http://dx.doi.org/10.6084/m9.figshare.1595889	BALF_INTERNAL_RawData.xlsx	figshare	doi:10.6084/m9.figshare.1595889_D78	http://dx.doi.org/10.6084/m9.figshare.1595889	assay metadata	ISA_BALF.xlsx	figshare	doi:10.6084/m9.figshare.1595889_D90	http://dx.doi.org/10.6084/m9.figshare.1595889	pMRTP	3	lung
3R4F_2M_Lung	Bronchoalveolar lavage fluid collection	BALF-FLCs	921294-Lung-extract	BALF_FACS.zip	figshare	doi:10.6084/m9.figshare.1595889_D96	http://dx.doi.org/10.6084/m9.figshare.1595889	BALF_INTERNAL_RawData.xlsx	figshare	doi:10.6084/m9.figshare.1595889_D78	http://dx.doi.org/10.6084/m9.figshare.1595889	assay metadata	ISA_BALF.xlsx	figshare	doi:10.6084/m9.figshare.1595889_D90	http://dx.doi.org/10.6084/m9.figshare.1595889	3R4F	2	lung
Sham_1M_Lung	Bronchoalveolar lavage fluid collection	BALF-FLCs	921306-Lung-extract	BALF_FACS.zip	figshare	doi:10.6084/m9.figshare.1595889_D96	http://dx.doi.org/10.6084/m9.figshare.1595889	BALF_INTERNAL_RawData.xlsx	figshare	doi:10.6084/m9.figshare.1595889_D78	http://dx.doi.org/10.6084/m9.figshare.1595889	assay metadata	ISA_BALF.xlsx	figshare	doi:10.6084/m9.figshare.1595889_D90	http://dx.doi.org/10.6084/m9.figshare.1595889	Sham	1	lung
Sham_7M_Lung	Bronchoalveolar lavage fluid collection	BALF-FLCs	921312-Lung-extract	BALF_FACS.zip	figshare	doi:10.6084/m9.figshare.1595889_D96	http://dx.doi.org/10.6084/m9.figshare.1595889	BALF_INTERNAL_RawData.xlsx	figshare	doi:10.6084/m9.figshare.1595889_D78	http://dx.doi.org/10.6084/m9.figshare.1595889	assay metadata	ISA_BALF.xlsx	figshare	doi:10.6084/m9.figshare.1595889_D90	http://dx.doi.org/10.6084/m9.figshare.1595889	Sham	7	lung
Sham_2M_Lung	Bronchoalveolar lavage fluid collection	BALF-FLCs	921319-Lung-extract	BALF_FACS.zip	figshare	doi:10.6084/m9.figshare.1595889_D96	http://dx.doi.org/10.6084/m9.figshare.1595889	BALF_INTERNAL_RawData.xlsx	figshare	doi:10.6084/m9.figshare.1595889_D78	http://dx.doi.org/10.6084/m9.figshare.1595889	assay metadata	ISA_BALF.xlsx	figshare	doi:10.6084/m9.figshare.1595889_D90	http://dx.doi.org/10.6084/m9.figshare.1595889	Sham	2	lung
pMRTP_3M_Lung	Bronchoalveolar lavage fluid collection	BALF-FLCs	921321-Lung-extract	BALF_FACS.zip	figshare	doi:10.6084/m9.figshare.1595889_D96	http://dx.doi.org/10.6084/m9.figshare.1595889	BALF_INTERNAL_RawData.xlsx	figshare	doi:10.6084/m9.figshare.1595889_D78	http://dx.doi.org/10.6084/m9.figshare.1595889	assay metadata	ISA_BALF.xlsx	figshare	doi:10.6084/m9.figshare.1595889_D90	http://dx.doi.org/10.6084/m9.figshare.1595889	pMRTP	3	lung
3R4F_3M_Lung	Bronchoalveolar lavage fluid collection	BALF-FLCs	921101-Lung-extract	BALF_FACS.zip	figshare	doi:10.6084/m9.figshare.1595889_D96	http://dx.doi.org/10.6084/m9.figshare.1595889	BALF_INTERNAL_RawData.xlsx	figshare	doi:10.6084/m9.figshare.1595889_D78	http://dx.doi.org/10.6084/m9.figshare.1595889	assay metadata	ISA_BALF.xlsx	figshare	doi:10.6084/m9.figshare.1595889_D90	http://dx.doi.org/10.6084/m9.figshare.1595889	3R4F	3	lung
3R4F_3M_Lung	Bronchoalveolar lavage fluid collection	Multianalyte profiling in BALF	921101-Lung-extract	BALF_MAP_RawData.xlsx	figshare	doi:10.6084/m9.figshare.1595889_D79	http://dx.doi.org/10.6084/m9.figshare.1595889					assay metadata	ISA_BALF.xlsx	figshare	doi:10.6084/m9.figshare.1595889_D90	http://dx.doi.org/10.6084/m9.figshare.1595889	3R4F	3	lung
pMRTP_4M_Lung	Bronchoalveolar lavage fluid collection	Multianalyte profiling in BALF	920007-Lung-extract	BALF_MAP_RawData.xlsx	figshare	doi:10.6084/m9.figshare.1595889_D79	http://dx.doi.org/10.6084/m9.figshare.1595889					assay metadata	ISA_BALF.xlsx	figshare	doi:10.6084/m9.figshare.1595889_D90	http://dx.doi.org/10.6084/m9.figshare.1595889	pMRTP	4	lung
pMRTP_4M_Lung	Bronchoalveolar lavage fluid collection	Proteolytic activity in BALF	920007-Lung-extract	BALF_INTERNAL_RawData.xlsx	figshare	doi:10.6084/m9.figshare.1595889_D78	http://dx.doi.org/10.6084/m9.figshare.1595889					assay metadata	ISA_BALF.xlsx	figshare	doi:10.6084/m9.figshare.1595889_D90	http://dx.doi.org/10.6084/m9.figshare.1595889	pMRTP	4	lung
pMRTP_3M_Lung	Bronchoalveolar lavage fluid collection	Multianalyte profiling in BALF	920008-Lung-extract	BALF_MAP_RawData.xlsx	figshare	doi:10.6084/m9.figshare.1595889_D79	http://dx.doi.org/10.6084/m9.figshare.1595889					assay metadata	ISA_BALF.xlsx	figshare	doi:10.6084/m9.figshare.1595889_D90	http://dx.doi.org/10.6084/m9.figshare.1595889	pMRTP	3	lung
pMRTP_3M_Lung	Bronchoalveolar lavage fluid collection	Proteolytic activity in BALF	920008-Lung-extract	BALF_INTERNAL_RawData.xlsx	figshare	doi:10.6084/m9.figshare.1595889_D78	http://dx.doi.org/10.6084/m9.figshare.1595889					assay metadata	ISA_BALF.xlsx	figshare	doi:10.6084/m9.figshare.1595889_D90	http://dx.doi.org/10.6084/m9.figshare.1595889	pMRTP	3	lung
Cess_5M_Lung	Bronchoalveolar lavage fluid collection	Multianalyte profiling in BALF	920020-Lung-extract	BALF_MAP_RawData.xlsx	figshare	doi:10.6084/m9.figshare.1595889_D79	http://dx.doi.org/10.6084/m9.figshare.1595889					assay metadata	ISA_BALF.xlsx	figshare	doi:10.6084/m9.figshare.1595889_D90	http://dx.doi.org/10.6084/m9.figshare.1595889	Cess	5	lung
Cess_5M_Lung	Bronchoalveolar lavage fluid collection	Proteolytic activity in BALF	920020-Lung-extract	BALF_INTERNAL_RawData.xlsx	figshare	doi:10.6084/m9.figshare.1595889_D78	http://dx.doi.org/10.6084/m9.figshare.1595889					assay metadata	ISA_BALF.xlsx	figshare	doi:10.6084/m9.figshare.1595889_D90	http://dx.doi.org/10.6084/m9.figshare.1595889	Cess	5	lung
pMRTP_4M_Lung	Bronchoalveolar lavage fluid collection	Multianalyte profiling in BALF	920027-Lung-extract	BALF_MAP_RawData.xlsx	figshare	doi:10.6084/m9.figshare.1595889_D79	http://dx.doi.org/10.6084/m9.figshare.1595889					assay metadata	ISA_BALF.xlsx	figshare	doi:10.6084/m9.figshare.1595889_D90	http://dx.doi.org/10.6084/m9.figshare.1595889	pMRTP	4	lung
pMRTP_4M_Lung	Bronchoalveolar lavage fluid collection	Proteolytic activity in BALF	920027-Lung-extract	BALF_INTERNAL_RawData.xlsx	figshare	doi:10.6084/m9.figshare.1595889_D78	http://dx.doi.org/10.6084/m9.figshare.1595889					assay metadata	ISA_BALF.xlsx	figshare	doi:10.6084/m9.figshare.1595889_D90	http://dx.doi.org/10.6084/m9.figshare.1595889	pMRTP	4	lung
pMRTP_2M_Lung	Bronchoalveolar lavage fluid collection	Multianalyte profiling in BALF	920031-Lung-extract	BALF_MAP_RawData.xlsx	figshare	doi:10.6084/m9.figshare.1595889_D79	http://dx.doi.org/10.6084/m9.figshare.1595889					assay metadata	ISA_BALF.xlsx	figshare	doi:10.6084/m9.figshare.1595889_D90	http://dx.doi.org/10.6084/m9.figshare.1595889	pMRTP	2	lung
pMRTP_2M_Lung	Bronchoalveolar lavage fluid collection	Proteolytic activity in BALF	920031-Lung-extract	BALF_INTERNAL_RawData.xlsx	figshare	doi:10.6084/m9.figshare.1595889_D78	http://dx.doi.org/10.6084/m9.figshare.1595889					assay metadata	ISA_BALF.xlsx	figshare	doi:10.6084/m9.figshare.1595889_D90	http://dx.doi.org/10.6084/m9.figshare.1595889	pMRTP	2	lung
pMRTP_5M_Lung	Bronchoalveolar lavage fluid collection	Multianalyte profiling in BALF	920035-Lung-extract	BALF_MAP_RawData.xlsx	figshare	doi:10.6084/m9.figshare.1595889_D79	http://dx.doi.org/10.6084/m9.figshare.1595889					assay metadata	ISA_BALF.xlsx	figshare	doi:10.6084/m9.figshare.1595889_D90	http://dx.doi.org/10.6084/m9.figshare.1595889	pMRTP	5	lung
Sham_7M_Lung	Bronchoalveolar lavage fluid collection	Multianalyte profiling in BALF	920040-Lung-extract	BALF_MAP_RawData.xlsx	figshare	doi:10.6084/m9.figshare.1595889_D79	http://dx.doi.org/10.6084/m9.figshare.1595889					assay metadata	ISA_BALF.xlsx	figshare	doi:10.6084/m9.figshare.1595889_D90	http://dx.doi.org/10.6084/m9.figshare.1595889	Sham	7	lung
Sham_7M_Lung	Bronchoalveolar lavage fluid collection	Proteolytic activity in BALF	920040-Lung-extract	BALF_INTERNAL_RawData.xlsx	figshare	doi:10.6084/m9.figshare.1595889_D78	http://dx.doi.org/10.6084/m9.figshare.1595889					assay metadata	ISA_BALF.xlsx	figshare	doi:10.6084/m9.figshare.1595889_D90	http://dx.doi.org/10.6084/m9.figshare.1595889	Sham	7	lung
Switch_3M_Lung	Bronchoalveolar lavage fluid collection	Multianalyte profiling in BALF	920046-Lung-extract	BALF_MAP_RawData.xlsx	figshare	doi:10.6084/m9.figshare.1595889_D79	http://dx.doi.org/10.6084/m9.figshare.1595889					assay metadata	ISA_BALF.xlsx	figshare	doi:10.6084/m9.figshare.1595889_D90	http://dx.doi.org/10.6084/m9.figshare.1595889	Switch	3	lung
Switch_3M_Lung	Bronchoalveolar lavage fluid collection	Proteolytic activity in BALF	920046-Lung-extract	BALF_INTERNAL_RawData.xlsx	figshare	doi:10.6084/m9.figshare.1595889_D78	http://dx.doi.org/10.6084/m9.figshare.1595889					assay metadata	ISA_BALF.xlsx	figshare	doi:10.6084/m9.figshare.1595889_D90	http://dx.doi.org/10.6084/m9.figshare.1595889	Switch	3	lung
3R4F_1M_Lung	Bronchoalveolar lavage fluid collection	Multianalyte profiling in BALF	920047-Lung-extract	BALF_MAP_RawData.xlsx	figshare	doi:10.6084/m9.figshare.1595889_D79	http://dx.doi.org/10.6084/m9.figshare.1595889					assay metadata	ISA_BALF.xlsx	figshare	doi:10.6084/m9.figshare.1595889_D90	http://dx.doi.org/10.6084/m9.figshare.1595889	3R4F	1	lung
3R4F_1M_Lung	Bronchoalveolar lavage fluid collection	Proteolytic activity in BALF	920047-Lung-extract	BALF_INTERNAL_RawData.xlsx	figshare	doi:10.6084/m9.figshare.1595889_D78	http://dx.doi.org/10.6084/m9.figshare.1595889					assay metadata	ISA_BALF.xlsx	figshare	doi:10.6084/m9.figshare.1595889_D90	http://dx.doi.org/10.6084/m9.figshare.1595889	3R4F	1	lung
Sham_3M_Lung	Bronchoalveolar lavage fluid collection	Multianalyte profiling in BALF	920050-Lung-extract	BALF_MAP_RawData.xlsx	figshare	doi:10.6084/m9.figshare.1595889_D79	http://dx.doi.org/10.6084/m9.figshare.1595889					assay metadata	ISA_BALF.xlsx	figshare	doi:10.6084/m9.figshare.1595889_D90	http://dx.doi.org/10.6084/m9.figshare.1595889	Sham	3	lung
Sham_3M_Lung	Bronchoalveolar lavage fluid collection	Proteolytic activity in BALF	920050-Lung-extract	BALF_INTERNAL_RawData.xlsx	figshare	doi:10.6084/m9.figshare.1595889_D78	http://dx.doi.org/10.6084/m9.figshare.1595889					assay metadata	ISA_BALF.xlsx	figshare	doi:10.6084/m9.figshare.1595889_D90	http://dx.doi.org/10.6084/m9.figshare.1595889	Sham	3	lung
Switch_3M_Lung	Bronchoalveolar lavage fluid collection	Multianalyte profiling in BALF	920052-Lung-extract	BALF_MAP_RawData.xlsx	figshare	doi:10.6084/m9.figshare.1595889_D79	http://dx.doi.org/10.6084/m9.figshare.1595889					assay metadata	ISA_BALF.xlsx	figshare	doi:10.6084/m9.figshare.1595889_D90	http://dx.doi.org/10.6084/m9.figshare.1595889	Switch	3	lung
Switch_3M_Lung	Bronchoalveolar lavage fluid collection	Proteolytic activity in BALF	920052-Lung-extract	BALF_INTERNAL_RawData.xlsx	figshare	doi:10.6084/m9.figshare.1595889_D78	http://dx.doi.org/10.6084/m9.figshare.1595889					assay metadata	ISA_BALF.xlsx	figshare	doi:10.6084/m9.figshare.1595889_D90	http://dx.doi.org/10.6084/m9.figshare.1595889	Switch	3	lung
Sham_4M_Lung	Bronchoalveolar lavage fluid collection	Multianalyte profiling in BALF	920071-Lung-extract	BALF_MAP_RawData.xlsx	figshare	doi:10.6084/m9.figshare.1595889_D79	http://dx.doi.org/10.6084/m9.figshare.1595889					assay metadata	ISA_BALF.xlsx	figshare	doi:10.6084/m9.figshare.1595889_D90	http://dx.doi.org/10.6084/m9.figshare.1595889	Sham	4	lung
Sham_4M_Lung	Bronchoalveolar lavage fluid collection	Proteolytic activity in BALF	920071-Lung-extract	BALF_INTERNAL_RawData.xlsx	figshare	doi:10.6084/m9.figshare.1595889_D78	http://dx.doi.org/10.6084/m9.figshare.1595889					assay metadata	ISA_BALF.xlsx	figshare	doi:10.6084/m9.figshare.1595889_D90	http://dx.doi.org/10.6084/m9.figshare.1595889	Sham	4	lung
pMRTP_5M_Lung	Bronchoalveolar lavage fluid collection	Multianalyte profiling in BALF	920096-Lung-extract	BALF_MAP_RawData.xlsx	figshare	doi:10.6084/m9.figshare.1595889_D79	http://dx.doi.org/10.6084/m9.figshare.1595889					assay metadata	ISA_BALF.xlsx	figshare	doi:10.6084/m9.figshare.1595889_D90	http://dx.doi.org/10.6084/m9.figshare.1595889	pMRTP	5	lung
pMRTP_5M_Lung	Bronchoalveolar lavage fluid collection	Proteolytic activity in BALF	920096-Lung-extract	BALF_INTERNAL_RawData.xlsx	figshare	doi:10.6084/m9.figshare.1595889_D78	http://dx.doi.org/10.6084/m9.figshare.1595889					assay metadata	ISA_BALF.xlsx	figshare	doi:10.6084/m9.figshare.1595889_D90	http://dx.doi.org/10.6084/m9.figshare.1595889	pMRTP	5	lung
Sham_4M_Lung	Bronchoalveolar lavage fluid collection	Multianalyte profiling in BALF	920097-Lung-extract	BALF_MAP_RawData.xlsx	figshare	doi:10.6084/m9.figshare.1595889_D79	http://dx.doi.org/10.6084/m9.figshare.1595889					assay metadata	ISA_BALF.xlsx	figshare	doi:10.6084/m9.figshare.1595889_D90	http://dx.doi.org/10.6084/m9.figshare.1595889	Sham	4	lung
Sham_4M_Lung	Bronchoalveolar lavage fluid collection	Proteolytic activity in BALF	920097-Lung-extract	BALF_INTERNAL_RawData.xlsx	figshare	doi:10.6084/m9.figshare.1595889_D78	http://dx.doi.org/10.6084/m9.figshare.1595889					assay metadata	ISA_BALF.xlsx	figshare	doi:10.6084/m9.figshare.1595889_D90	http://dx.doi.org/10.6084/m9.figshare.1595889	Sham	4	lung
3R4F_5M_Lung	Bronchoalveolar lavage fluid collection	Multianalyte profiling in BALF	920101-Lung-extract	BALF_MAP_RawData.xlsx	figshare	doi:10.6084/m9.figshare.1595889_D79	http://dx.doi.org/10.6084/m9.figshare.1595889					assay metadata	ISA_BALF.xlsx	figshare	doi:10.6084/m9.figshare.1595889_D90	http://dx.doi.org/10.6084/m9.figshare.1595889	3R4F	5	lung
Sham_7M_Lung	Bronchoalveolar lavage fluid collection	Multianalyte profiling in BALF	920103-Lung-extract	BALF_MAP_RawData.xlsx	figshare	doi:10.6084/m9.figshare.1595889_D79	http://dx.doi.org/10.6084/m9.figshare.1595889					assay metadata	ISA_BALF.xlsx	figshare	doi:10.6084/m9.figshare.1595889_D90	http://dx.doi.org/10.6084/m9.figshare.1595889	Sham	7	lung
Sham_7M_Lung	Bronchoalveolar lavage fluid collection	Proteolytic activity in BALF	920103-Lung-extract	BALF_INTERNAL_RawData.xlsx	figshare	doi:10.6084/m9.figshare.1595889_D78	http://dx.doi.org/10.6084/m9.figshare.1595889					assay metadata	ISA_BALF.xlsx	figshare	doi:10.6084/m9.figshare.1595889_D90	http://dx.doi.org/10.6084/m9.figshare.1595889	Sham	7	lung
3R4F_7M_Lung	Bronchoalveolar lavage fluid collection	Multianalyte profiling in BALF	920109-Lung-extract	BALF_MAP_RawData.xlsx	figshare	doi:10.6084/m9.figshare.1595889_D79	http://dx.doi.org/10.6084/m9.figshare.1595889					assay metadata	ISA_BALF.xlsx	figshare	doi:10.6084/m9.figshare.1595889_D90	http://dx.doi.org/10.6084/m9.figshare.1595889	3R4F	7	lung
3R4F_7M_Lung	Bronchoalveolar lavage fluid collection	Proteolytic activity in BALF	920109-Lung-extract	BALF_INTERNAL_RawData.xlsx	figshare	doi:10.6084/m9.figshare.1595889_D78	http://dx.doi.org/10.6084/m9.figshare.1595889					assay metadata	ISA_BALF.xlsx	figshare	doi:10.6084/m9.figshare.1595889_D90	http://dx.doi.org/10.6084/m9.figshare.1595889	3R4F	7	lung
Sham_2M_Lung	Bronchoalveolar lavage fluid collection	Multianalyte profiling in BALF	920110-Lung-extract	BALF_MAP_RawData.xlsx	figshare	doi:10.6084/m9.figshare.1595889_D79	http://dx.doi.org/10.6084/m9.figshare.1595889					assay metadata	ISA_BALF.xlsx	figshare	doi:10.6084/m9.figshare.1595889_D90	http://dx.doi.org/10.6084/m9.figshare.1595889	Sham	2	lung
Sham_2M_Lung	Bronchoalveolar lavage fluid collection	Proteolytic activity in BALF	920110-Lung-extract	BALF_INTERNAL_RawData.xlsx	figshare	doi:10.6084/m9.figshare.1595889_D78	http://dx.doi.org/10.6084/m9.figshare.1595889					assay metadata	ISA_BALF.xlsx	figshare	doi:10.6084/m9.figshare.1595889_D90	http://dx.doi.org/10.6084/m9.figshare.1595889	Sham	2	lung
pMRTP_1M_Lung	Bronchoalveolar lavage fluid collection	Multianalyte profiling in BALF	920111-Lung-extract	BALF_MAP_RawData.xlsx	figshare	doi:10.6084/m9.figshare.1595889_D79	http://dx.doi.org/10.6084/m9.figshare.1595889					assay metadata	ISA_BALF.xlsx	figshare	doi:10.6084/m9.figshare.1595889_D90	http://dx.doi.org/10.6084/m9.figshare.1595889	pMRTP	1	lung
Switch_3M_Lung	Bronchoalveolar lavage fluid collection	Multianalyte profiling in BALF	920115-Lung-extract	BALF_MAP_RawData.xlsx	figshare	doi:10.6084/m9.figshare.1595889_D79	http://dx.doi.org/10.6084/m9.figshare.1595889					assay metadata	ISA_BALF.xlsx	figshare	doi:10.6084/m9.figshare.1595889_D90	http://dx.doi.org/10.6084/m9.figshare.1595889	Switch	3	lung
Switch_3M_Lung	Bronchoalveolar lavage fluid collection	Proteolytic activity in BALF	920115-Lung-extract	BALF_INTERNAL_RawData.xlsx	figshare	doi:10.6084/m9.figshare.1595889_D78	http://dx.doi.org/10.6084/m9.figshare.1595889					assay metadata	ISA_BALF.xlsx	figshare	doi:10.6084/m9.figshare.1595889_D90	http://dx.doi.org/10.6084/m9.figshare.1595889	Switch	3	lung
3R4F_5M_Lung	Bronchoalveolar lavage fluid collection	Multianalyte profiling in BALF	920124-Lung-extract	BALF_MAP_RawData.xlsx	figshare	doi:10.6084/m9.figshare.1595889_D79	http://dx.doi.org/10.6084/m9.figshare.1595889					assay metadata	ISA_BALF.xlsx	figshare	doi:10.6084/m9.figshare.1595889_D90	http://dx.doi.org/10.6084/m9.figshare.1595889	3R4F	5	lung
3R4F_5M_Lung	Bronchoalveolar lavage fluid collection	Proteolytic activity in BALF	920124-Lung-extract	BALF_INTERNAL_RawData.xlsx	figshare	doi:10.6084/m9.figshare.1595889_D78	http://dx.doi.org/10.6084/m9.figshare.1595889					assay metadata	ISA_BALF.xlsx	figshare	doi:10.6084/m9.figshare.1595889_D90	http://dx.doi.org/10.6084/m9.figshare.1595889	3R4F	5	lung
Sham_5M_Lung	Bronchoalveolar lavage fluid collection	Multianalyte profiling in BALF	920126-Lung-extract	BALF_MAP_RawData.xlsx	figshare	doi:10.6084/m9.figshare.1595889_D79	http://dx.doi.org/10.6084/m9.figshare.1595889					assay metadata	ISA_BALF.xlsx	figshare	doi:10.6084/m9.figshare.1595889_D90	http://dx.doi.org/10.6084/m9.figshare.1595889	Sham	5	lung
Sham_5M_Lung	Bronchoalveolar lavage fluid collection	Proteolytic activity in BALF	920126-Lung-extract	BALF_INTERNAL_RawData.xlsx	figshare	doi:10.6084/m9.figshare.1595889_D78	http://dx.doi.org/10.6084/m9.figshare.1595889					assay metadata	ISA_BALF.xlsx	figshare	doi:10.6084/m9.figshare.1595889_D90	http://dx.doi.org/10.6084/m9.figshare.1595889	Sham	5	lung
pMRTP_7M_Lung	Bronchoalveolar lavage fluid collection	Multianalyte profiling in BALF	920128-Lung-extract	BALF_MAP_RawData.xlsx	figshare	doi:10.6084/m9.figshare.1595889_D79	http://dx.doi.org/10.6084/m9.figshare.1595889					assay metadata	ISA_BALF.xlsx	figshare	doi:10.6084/m9.figshare.1595889_D90	http://dx.doi.org/10.6084/m9.figshare.1595889	pMRTP	7	lung
Sham_4M_Lung	Bronchoalveolar lavage fluid collection	Multianalyte profiling in BALF	920140-Lung-extract	BALF_MAP_RawData.xlsx	figshare	doi:10.6084/m9.figshare.1595889_D79	http://dx.doi.org/10.6084/m9.figshare.1595889					assay metadata	ISA_BALF.xlsx	figshare	doi:10.6084/m9.figshare.1595889_D90	http://dx.doi.org/10.6084/m9.figshare.1595889	Sham	4	lung
Sham_4M_Lung	Bronchoalveolar lavage fluid collection	Proteolytic activity in BALF	920140-Lung-extract	BALF_INTERNAL_RawData.xlsx	figshare	doi:10.6084/m9.figshare.1595889_D78	http://dx.doi.org/10.6084/m9.figshare.1595889					assay metadata	ISA_BALF.xlsx	figshare	doi:10.6084/m9.figshare.1595889_D90	http://dx.doi.org/10.6084/m9.figshare.1595889	Sham	4	lung
Sham_4M_Lung	Bronchoalveolar lavage fluid collection	Multianalyte profiling in BALF	920150-Lung-extract	BALF_MAP_RawData.xlsx	figshare	doi:10.6084/m9.figshare.1595889_D79	http://dx.doi.org/10.6084/m9.figshare.1595889					assay metadata	ISA_BALF.xlsx	figshare	doi:10.6084/m9.figshare.1595889_D90	http://dx.doi.org/10.6084/m9.figshare.1595889	Sham	4	lung
Sham_4M_Lung	Bronchoalveolar lavage fluid collection	Proteolytic activity in BALF	920150-Lung-extract	BALF_INTERNAL_RawData.xlsx	figshare	doi:10.6084/m9.figshare.1595889_D78	http://dx.doi.org/10.6084/m9.figshare.1595889					assay metadata	ISA_BALF.xlsx	figshare	doi:10.6084/m9.figshare.1595889_D90	http://dx.doi.org/10.6084/m9.figshare.1595889	Sham	4	lung
pMRTP_4M_Lung	Bronchoalveolar lavage fluid collection	Multianalyte profiling in BALF	920152-Lung-extract	BALF_MAP_RawData.xlsx	figshare	doi:10.6084/m9.figshare.1595889_D79	http://dx.doi.org/10.6084/m9.figshare.1595889					assay metadata	ISA_BALF.xlsx	figshare	doi:10.6084/m9.figshare.1595889_D90	http://dx.doi.org/10.6084/m9.figshare.1595889	pMRTP	4	lung
pMRTP_4M_Lung	Bronchoalveolar lavage fluid collection	Proteolytic activity in BALF	920152-Lung-extract	BALF_INTERNAL_RawData.xlsx	figshare	doi:10.6084/m9.figshare.1595889_D78	http://dx.doi.org/10.6084/m9.figshare.1595889					assay metadata	ISA_BALF.xlsx	figshare	doi:10.6084/m9.figshare.1595889_D90	http://dx.doi.org/10.6084/m9.figshare.1595889	pMRTP	4	lung
Sham_7M_Lung	Bronchoalveolar lavage fluid collection	Multianalyte profiling in BALF	920157-Lung-extract	BALF_MAP_RawData.xlsx	figshare	doi:10.6084/m9.figshare.1595889_D79	http://dx.doi.org/10.6084/m9.figshare.1595889					assay metadata	ISA_BALF.xlsx	figshare	doi:10.6084/m9.figshare.1595889_D90	http://dx.doi.org/10.6084/m9.figshare.1595889	Sham	7	lung
Sham_7M_Lung	Bronchoalveolar lavage fluid collection	Proteolytic activity in BALF	920157-Lung-extract	BALF_INTERNAL_RawData.xlsx	figshare	doi:10.6084/m9.figshare.1595889_D78	http://dx.doi.org/10.6084/m9.figshare.1595889					assay metadata	ISA_BALF.xlsx	figshare	doi:10.6084/m9.figshare.1595889_D90	http://dx.doi.org/10.6084/m9.figshare.1595889	Sham	7	lung
3R4F_1M_Lung	Bronchoalveolar lavage fluid collection	Multianalyte profiling in BALF	920161-Lung-extract	BALF_MAP_RawData.xlsx	figshare	doi:10.6084/m9.figshare.1595889_D79	http://dx.doi.org/10.6084/m9.figshare.1595889					assay metadata	ISA_BALF.xlsx	figshare	doi:10.6084/m9.figshare.1595889_D90	http://dx.doi.org/10.6084/m9.figshare.1595889	3R4F	1	lung
3R4F_1M_Lung	Bronchoalveolar lavage fluid collection	Proteolytic activity in BALF	920161-Lung-extract	BALF_INTERNAL_RawData.xlsx	figshare	doi:10.6084/m9.figshare.1595889_D78	http://dx.doi.org/10.6084/m9.figshare.1595889					assay metadata	ISA_BALF.xlsx	figshare	doi:10.6084/m9.figshare.1595889_D90	http://dx.doi.org/10.6084/m9.figshare.1595889	3R4F	1	lung
Sham_4M_Lung	Bronchoalveolar lavage fluid collection	Multianalyte profiling in BALF	920166-Lung-extract	BALF_MAP_RawData.xlsx	figshare	doi:10.6084/m9.figshare.1595889_D79	http://dx.doi.org/10.6084/m9.figshare.1595889					assay metadata	ISA_BALF.xlsx	figshare	doi:10.6084/m9.figshare.1595889_D90	http://dx.doi.org/10.6084/m9.figshare.1595889	Sham	4	lung
Switch_7M_Lung	Bronchoalveolar lavage fluid collection	Multianalyte profiling in BALF	920175-Lung-extract	BALF_MAP_RawData.xlsx	figshare	doi:10.6084/m9.figshare.1595889_D79	http://dx.doi.org/10.6084/m9.figshare.1595889					assay metadata	ISA_BALF.xlsx	figshare	doi:10.6084/m9.figshare.1595889_D90	http://dx.doi.org/10.6084/m9.figshare.1595889	Switch	7	lung
Switch_7M_Lung	Bronchoalveolar lavage fluid collection	Proteolytic activity in BALF	920175-Lung-extract	BALF_INTERNAL_RawData.xlsx	figshare	doi:10.6084/m9.figshare.1595889_D78	http://dx.doi.org/10.6084/m9.figshare.1595889					assay metadata	ISA_BALF.xlsx	figshare	doi:10.6084/m9.figshare.1595889_D90	http://dx.doi.org/10.6084/m9.figshare.1595889	Switch	7	lung
Cess_7M_Lung	Bronchoalveolar lavage fluid collection	Multianalyte profiling in BALF	920179-Lung-extract	BALF_MAP_RawData.xlsx	figshare	doi:10.6084/m9.figshare.1595889_D79	http://dx.doi.org/10.6084/m9.figshare.1595889					assay metadata	ISA_BALF.xlsx	figshare	doi:10.6084/m9.figshare.1595889_D90	http://dx.doi.org/10.6084/m9.figshare.1595889	Cess	7	lung
Cess_7M_Lung	Bronchoalveolar lavage fluid collection	Proteolytic activity in BALF	920179-Lung-extract	BALF_INTERNAL_RawData.xlsx	figshare	doi:10.6084/m9.figshare.1595889_D78	http://dx.doi.org/10.6084/m9.figshare.1595889					assay metadata	ISA_BALF.xlsx	figshare	doi:10.6084/m9.figshare.1595889_D90	http://dx.doi.org/10.6084/m9.figshare.1595889	Cess	7	lung
pMRTP_2M_Lung	Bronchoalveolar lavage fluid collection	Multianalyte profiling in BALF	920180-Lung-extract	BALF_MAP_RawData.xlsx	figshare	doi:10.6084/m9.figshare.1595889_D79	http://dx.doi.org/10.6084/m9.figshare.1595889					assay metadata	ISA_BALF.xlsx	figshare	doi:10.6084/m9.figshare.1595889_D90	http://dx.doi.org/10.6084/m9.figshare.1595889	pMRTP	2	lung
pMRTP_2M_Lung	Bronchoalveolar lavage fluid collection	Proteolytic activity in BALF	920180-Lung-extract	BALF_INTERNAL_RawData.xlsx	figshare	doi:10.6084/m9.figshare.1595889_D78	http://dx.doi.org/10.6084/m9.figshare.1595889					assay metadata	ISA_BALF.xlsx	figshare	doi:10.6084/m9.figshare.1595889_D90	http://dx.doi.org/10.6084/m9.figshare.1595889	pMRTP	2	lung
Switch_7M_Lung	Bronchoalveolar lavage fluid collection	Multianalyte profiling in BALF	920185-Lung-extract	BALF_MAP_RawData.xlsx	figshare	doi:10.6084/m9.figshare.1595889_D79	http://dx.doi.org/10.6084/m9.figshare.1595889					assay metadata	ISA_BALF.xlsx	figshare	doi:10.6084/m9.figshare.1595889_D90	http://dx.doi.org/10.6084/m9.figshare.1595889	Switch	7	lung
3R4F_5M_Lung	Bronchoalveolar lavage fluid collection	Multianalyte profiling in BALF	920192-Lung-extract	BALF_MAP_RawData.xlsx	figshare	doi:10.6084/m9.figshare.1595889_D79	http://dx.doi.org/10.6084/m9.figshare.1595889					assay metadata	ISA_BALF.xlsx	figshare	doi:10.6084/m9.figshare.1595889_D90	http://dx.doi.org/10.6084/m9.figshare.1595889	3R4F	5	lung
3R4F_5M_Lung	Bronchoalveolar lavage fluid collection	Proteolytic activity in BALF	920192-Lung-extract	BALF_INTERNAL_RawData.xlsx	figshare	doi:10.6084/m9.figshare.1595889_D78	http://dx.doi.org/10.6084/m9.figshare.1595889					assay metadata	ISA_BALF.xlsx	figshare	doi:10.6084/m9.figshare.1595889_D90	http://dx.doi.org/10.6084/m9.figshare.1595889	3R4F	5	lung
Sham_7M_Lung	Bronchoalveolar lavage fluid collection	Multianalyte profiling in BALF	920204-Lung-extract	BALF_MAP_RawData.xlsx	figshare	doi:10.6084/m9.figshare.1595889_D79	http://dx.doi.org/10.6084/m9.figshare.1595889					assay metadata	ISA_BALF.xlsx	figshare	doi:10.6084/m9.figshare.1595889_D90	http://dx.doi.org/10.6084/m9.figshare.1595889	Sham	7	lung
Sham_7M_Lung	Bronchoalveolar lavage fluid collection	Proteolytic activity in BALF	920204-Lung-extract	BALF_INTERNAL_RawData.xlsx	figshare	doi:10.6084/m9.figshare.1595889_D78	http://dx.doi.org/10.6084/m9.figshare.1595889					assay metadata	ISA_BALF.xlsx	figshare	doi:10.6084/m9.figshare.1595889_D90	http://dx.doi.org/10.6084/m9.figshare.1595889	Sham	7	lung
Sham_1M_Lung	Bronchoalveolar lavage fluid collection	Multianalyte profiling in BALF	920206-Lung-extract	BALF_MAP_RawData.xlsx	figshare	doi:10.6084/m9.figshare.1595889_D79	http://dx.doi.org/10.6084/m9.figshare.1595889					assay metadata	ISA_BALF.xlsx	figshare	doi:10.6084/m9.figshare.1595889_D90	http://dx.doi.org/10.6084/m9.figshare.1595889	Sham	1	lung
Sham_1M_Lung	Bronchoalveolar lavage fluid collection	Proteolytic activity in BALF	920206-Lung-extract	BALF_INTERNAL_RawData.xlsx	figshare	doi:10.6084/m9.figshare.1595889_D78	http://dx.doi.org/10.6084/m9.figshare.1595889					assay metadata	ISA_BALF.xlsx	figshare	doi:10.6084/m9.figshare.1595889_D90	http://dx.doi.org/10.6084/m9.figshare.1595889	Sham	1	lung
3R4F_5M_Lung	Bronchoalveolar lavage fluid collection	Multianalyte profiling in BALF	920211-Lung-extract	BALF_MAP_RawData.xlsx	figshare	doi:10.6084/m9.figshare.1595889_D79	http://dx.doi.org/10.6084/m9.figshare.1595889					assay metadata	ISA_BALF.xlsx	figshare	doi:10.6084/m9.figshare.1595889_D90	http://dx.doi.org/10.6084/m9.figshare.1595889	3R4F	5	lung
3R4F_5M_Lung	Bronchoalveolar lavage fluid collection	Proteolytic activity in BALF	920211-Lung-extract	BALF_INTERNAL_RawData.xlsx	figshare	doi:10.6084/m9.figshare.1595889_D78	http://dx.doi.org/10.6084/m9.figshare.1595889					assay metadata	ISA_BALF.xlsx	figshare	doi:10.6084/m9.figshare.1595889_D90	http://dx.doi.org/10.6084/m9.figshare.1595889	3R4F	5	lung
3R4F_3M_Lung	Bronchoalveolar lavage fluid collection	Multianalyte profiling in BALF	920216-Lung-extract	BALF_MAP_RawData.xlsx	figshare	doi:10.6084/m9.figshare.1595889_D79	http://dx.doi.org/10.6084/m9.figshare.1595889					assay metadata	ISA_BALF.xlsx	figshare	doi:10.6084/m9.figshare.1595889_D90	http://dx.doi.org/10.6084/m9.figshare.1595889	3R4F	3	lung
3R4F_3M_Lung	Bronchoalveolar lavage fluid collection	Proteolytic activity in BALF	920216-Lung-extract	BALF_INTERNAL_RawData.xlsx	figshare	doi:10.6084/m9.figshare.1595889_D78	http://dx.doi.org/10.6084/m9.figshare.1595889					assay metadata	ISA_BALF.xlsx	figshare	doi:10.6084/m9.figshare.1595889_D90	http://dx.doi.org/10.6084/m9.figshare.1595889	3R4F	3	lung
Sham_5M_Lung	Bronchoalveolar lavage fluid collection	Multianalyte profiling in BALF	920221-Lung-extract	BALF_MAP_RawData.xlsx	figshare	doi:10.6084/m9.figshare.1595889_D79	http://dx.doi.org/10.6084/m9.figshare.1595889					assay metadata	ISA_BALF.xlsx	figshare	doi:10.6084/m9.figshare.1595889_D90	http://dx.doi.org/10.6084/m9.figshare.1595889	Sham	5	lung
3R4F_2M_Lung	Bronchoalveolar lavage fluid collection	Multianalyte profiling in BALF	920229-Lung-extract	BALF_MAP_RawData.xlsx	figshare	doi:10.6084/m9.figshare.1595889_D79	http://dx.doi.org/10.6084/m9.figshare.1595889					assay metadata	ISA_BALF.xlsx	figshare	doi:10.6084/m9.figshare.1595889_D90	http://dx.doi.org/10.6084/m9.figshare.1595889	3R4F	2	lung
3R4F_2M_Lung	Bronchoalveolar lavage fluid collection	Proteolytic activity in BALF	920229-Lung-extract	BALF_INTERNAL_RawData.xlsx	figshare	doi:10.6084/m9.figshare.1595889_D78	http://dx.doi.org/10.6084/m9.figshare.1595889					assay metadata	ISA_BALF.xlsx	figshare	doi:10.6084/m9.figshare.1595889_D90	http://dx.doi.org/10.6084/m9.figshare.1595889	3R4F	2	lung
Cess_7M_Lung	Bronchoalveolar lavage fluid collection	Multianalyte profiling in BALF	920230-Lung-extract	BALF_MAP_RawData.xlsx	figshare	doi:10.6084/m9.figshare.1595889_D79	http://dx.doi.org/10.6084/m9.figshare.1595889					assay metadata	ISA_BALF.xlsx	figshare	doi:10.6084/m9.figshare.1595889_D90	http://dx.doi.org/10.6084/m9.figshare.1595889	Cess	7	lung
Cess_7M_Lung	Bronchoalveolar lavage fluid collection	Proteolytic activity in BALF	920230-Lung-extract	BALF_INTERNAL_RawData.xlsx	figshare	doi:10.6084/m9.figshare.1595889_D78	http://dx.doi.org/10.6084/m9.figshare.1595889					assay metadata	ISA_BALF.xlsx	figshare	doi:10.6084/m9.figshare.1595889_D90	http://dx.doi.org/10.6084/m9.figshare.1595889	Cess	7	lung
pMRTP_7M_Lung	Bronchoalveolar lavage fluid collection	Multianalyte profiling in BALF	920232-Lung-extract	BALF_MAP_RawData.xlsx	figshare	doi:10.6084/m9.figshare.1595889_D79	http://dx.doi.org/10.6084/m9.figshare.1595889					assay metadata	ISA_BALF.xlsx	figshare	doi:10.6084/m9.figshare.1595889_D90	http://dx.doi.org/10.6084/m9.figshare.1595889	pMRTP	7	lung
pMRTP_7M_Lung	Bronchoalveolar lavage fluid collection	Proteolytic activity in BALF	920232-Lung-extract	BALF_INTERNAL_RawData.xlsx	figshare	doi:10.6084/m9.figshare.1595889_D78	http://dx.doi.org/10.6084/m9.figshare.1595889					assay metadata	ISA_BALF.xlsx	figshare	doi:10.6084/m9.figshare.1595889_D90	http://dx.doi.org/10.6084/m9.figshare.1595889	pMRTP	7	lung
3R4F_4M_Lung	Bronchoalveolar lavage fluid collection	Multianalyte profiling in BALF	920237-Lung-extract	BALF_MAP_RawData.xlsx	figshare	doi:10.6084/m9.figshare.1595889_D79	http://dx.doi.org/10.6084/m9.figshare.1595889					assay metadata	ISA_BALF.xlsx	figshare	doi:10.6084/m9.figshare.1595889_D90	http://dx.doi.org/10.6084/m9.figshare.1595889	3R4F	4	lung
pMRTP_3M_Lung	Bronchoalveolar lavage fluid collection	Multianalyte profiling in BALF	920241-Lung-extract	BALF_MAP_RawData.xlsx	figshare	doi:10.6084/m9.figshare.1595889_D79	http://dx.doi.org/10.6084/m9.figshare.1595889					assay metadata	ISA_BALF.xlsx	figshare	doi:10.6084/m9.figshare.1595889_D90	http://dx.doi.org/10.6084/m9.figshare.1595889	pMRTP	3	lung
pMRTP_3M_Lung	Bronchoalveolar lavage fluid collection	Proteolytic activity in BALF	920241-Lung-extract	BALF_INTERNAL_RawData.xlsx	figshare	doi:10.6084/m9.figshare.1595889_D78	http://dx.doi.org/10.6084/m9.figshare.1595889					assay metadata	ISA_BALF.xlsx	figshare	doi:10.6084/m9.figshare.1595889_D90	http://dx.doi.org/10.6084/m9.figshare.1595889	pMRTP	3	lung
3R4F_4M_Lung	Bronchoalveolar lavage fluid collection	Multianalyte profiling in BALF	920245-Lung-extract	BALF_MAP_RawData.xlsx	figshare	doi:10.6084/m9.figshare.1595889_D79	http://dx.doi.org/10.6084/m9.figshare.1595889					assay metadata	ISA_BALF.xlsx	figshare	doi:10.6084/m9.figshare.1595889_D90	http://dx.doi.org/10.6084/m9.figshare.1595889	3R4F	4	lung
3R4F_4M_Lung	Bronchoalveolar lavage fluid collection	Proteolytic activity in BALF	920245-Lung-extract	BALF_INTERNAL_RawData.xlsx	figshare	doi:10.6084/m9.figshare.1595889_D78	http://dx.doi.org/10.6084/m9.figshare.1595889					assay metadata	ISA_BALF.xlsx	figshare	doi:10.6084/m9.figshare.1595889_D90	http://dx.doi.org/10.6084/m9.figshare.1595889	3R4F	4	lung
Sham_7M_Lung	Bronchoalveolar lavage fluid collection	Multianalyte profiling in BALF	920250-Lung-extract	BALF_MAP_RawData.xlsx	figshare	doi:10.6084/m9.figshare.1595889_D79	http://dx.doi.org/10.6084/m9.figshare.1595889					assay metadata	ISA_BALF.xlsx	figshare	doi:10.6084/m9.figshare.1595889_D90	http://dx.doi.org/10.6084/m9.figshare.1595889	Sham	7	lung
Sham_7M_Lung	Bronchoalveolar lavage fluid collection	Proteolytic activity in BALF	920250-Lung-extract	BALF_INTERNAL_RawData.xlsx	figshare	doi:10.6084/m9.figshare.1595889_D78	http://dx.doi.org/10.6084/m9.figshare.1595889					assay metadata	ISA_BALF.xlsx	figshare	doi:10.6084/m9.figshare.1595889_D90	http://dx.doi.org/10.6084/m9.figshare.1595889	Sham	7	lung
Sham_5M_Lung	Bronchoalveolar lavage fluid collection	Multianalyte profiling in BALF	920253-Lung-extract	BALF_MAP_RawData.xlsx	figshare	doi:10.6084/m9.figshare.1595889_D79	http://dx.doi.org/10.6084/m9.figshare.1595889					assay metadata	ISA_BALF.xlsx	figshare	doi:10.6084/m9.figshare.1595889_D90	http://dx.doi.org/10.6084/m9.figshare.1595889	Sham	5	lung
Sham_5M_Lung	Bronchoalveolar lavage fluid collection	Proteolytic activity in BALF	920253-Lung-extract	BALF_INTERNAL_RawData.xlsx	figshare	doi:10.6084/m9.figshare.1595889_D78	http://dx.doi.org/10.6084/m9.figshare.1595889					assay metadata	ISA_BALF.xlsx	figshare	doi:10.6084/m9.figshare.1595889_D90	http://dx.doi.org/10.6084/m9.figshare.1595889	Sham	5	lung
Cess_3M_Lung	Bronchoalveolar lavage fluid collection	Multianalyte profiling in BALF	920264-Lung-extract	BALF_MAP_RawData.xlsx	figshare	doi:10.6084/m9.figshare.1595889_D79	http://dx.doi.org/10.6084/m9.figshare.1595889					assay metadata	ISA_BALF.xlsx	figshare	doi:10.6084/m9.figshare.1595889_D90	http://dx.doi.org/10.6084/m9.figshare.1595889	Cess	3	lung
Cess_3M_Lung	Bronchoalveolar lavage fluid collection	Proteolytic activity in BALF	920264-Lung-extract	BALF_INTERNAL_RawData.xlsx	figshare	doi:10.6084/m9.figshare.1595889_D78	http://dx.doi.org/10.6084/m9.figshare.1595889					assay metadata	ISA_BALF.xlsx	figshare	doi:10.6084/m9.figshare.1595889_D90	http://dx.doi.org/10.6084/m9.figshare.1595889	Cess	3	lung
3R4F_2M_Lung	Bronchoalveolar lavage fluid collection	Multianalyte profiling in BALF	920265-Lung-extract	BALF_MAP_RawData.xlsx	figshare	doi:10.6084/m9.figshare.1595889_D79	http://dx.doi.org/10.6084/m9.figshare.1595889					assay metadata	ISA_BALF.xlsx	figshare	doi:10.6084/m9.figshare.1595889_D90	http://dx.doi.org/10.6084/m9.figshare.1595889	3R4F	2	lung
3R4F_2M_Lung	Bronchoalveolar lavage fluid collection	Proteolytic activity in BALF	920265-Lung-extract	BALF_INTERNAL_RawData.xlsx	figshare	doi:10.6084/m9.figshare.1595889_D78	http://dx.doi.org/10.6084/m9.figshare.1595889					assay metadata	ISA_BALF.xlsx	figshare	doi:10.6084/m9.figshare.1595889_D90	http://dx.doi.org/10.6084/m9.figshare.1595889	3R4F	2	lung
3R4F_7M_Lung	Bronchoalveolar lavage fluid collection	Multianalyte profiling in BALF	920275-Lung-extract	BALF_MAP_RawData.xlsx	figshare	doi:10.6084/m9.figshare.1595889_D79	http://dx.doi.org/10.6084/m9.figshare.1595889					assay metadata	ISA_BALF.xlsx	figshare	doi:10.6084/m9.figshare.1595889_D90	http://dx.doi.org/10.6084/m9.figshare.1595889	3R4F	7	lung
Sham_4M_Lung	Bronchoalveolar lavage fluid collection	Multianalyte profiling in BALF	920276-Lung-extract	BALF_MAP_RawData.xlsx	figshare	doi:10.6084/m9.figshare.1595889_D79	http://dx.doi.org/10.6084/m9.figshare.1595889					assay metadata	ISA_BALF.xlsx	figshare	doi:10.6084/m9.figshare.1595889_D90	http://dx.doi.org/10.6084/m9.figshare.1595889	Sham	4	lung
Sham_4M_Lung	Bronchoalveolar lavage fluid collection	Proteolytic activity in BALF	920276-Lung-extract	BALF_INTERNAL_RawData.xlsx	figshare	doi:10.6084/m9.figshare.1595889_D78	http://dx.doi.org/10.6084/m9.figshare.1595889					assay metadata	ISA_BALF.xlsx	figshare	doi:10.6084/m9.figshare.1595889_D90	http://dx.doi.org/10.6084/m9.figshare.1595889	Sham	4	lung
3R4F_2M_Lung	Bronchoalveolar lavage fluid collection	Multianalyte profiling in BALF	920281-Lung-extract	BALF_MAP_RawData.xlsx	figshare	doi:10.6084/m9.figshare.1595889_D79	http://dx.doi.org/10.6084/m9.figshare.1595889					assay metadata	ISA_BALF.xlsx	figshare	doi:10.6084/m9.figshare.1595889_D90	http://dx.doi.org/10.6084/m9.figshare.1595889	3R4F	2	lung
pMRTP_4M_Lung	Bronchoalveolar lavage fluid collection	Multianalyte profiling in BALF	920282-Lung-extract	BALF_MAP_RawData.xlsx	figshare	doi:10.6084/m9.figshare.1595889_D79	http://dx.doi.org/10.6084/m9.figshare.1595889					assay metadata	ISA_BALF.xlsx	figshare	doi:10.6084/m9.figshare.1595889_D90	http://dx.doi.org/10.6084/m9.figshare.1595889	pMRTP	4	lung
pMRTP_4M_Lung	Bronchoalveolar lavage fluid collection	Proteolytic activity in BALF	920282-Lung-extract	BALF_INTERNAL_RawData.xlsx	figshare	doi:10.6084/m9.figshare.1595889_D78	http://dx.doi.org/10.6084/m9.figshare.1595889					assay metadata	ISA_BALF.xlsx	figshare	doi:10.6084/m9.figshare.1595889_D90	http://dx.doi.org/10.6084/m9.figshare.1595889	pMRTP	4	lung
pMRTP_4M_Lung	Bronchoalveolar lavage fluid collection	Multianalyte profiling in BALF	920287-Lung-extract	BALF_MAP_RawData.xlsx	figshare	doi:10.6084/m9.figshare.1595889_D79	http://dx.doi.org/10.6084/m9.figshare.1595889					assay metadata	ISA_BALF.xlsx	figshare	doi:10.6084/m9.figshare.1595889_D90	http://dx.doi.org/10.6084/m9.figshare.1595889	pMRTP	4	lung
pMRTP_4M_Lung	Bronchoalveolar lavage fluid collection	Proteolytic activity in BALF	920287-Lung-extract	BALF_INTERNAL_RawData.xlsx	figshare	doi:10.6084/m9.figshare.1595889_D78	http://dx.doi.org/10.6084/m9.figshare.1595889					assay metadata	ISA_BALF.xlsx	figshare	doi:10.6084/m9.figshare.1595889_D90	http://dx.doi.org/10.6084/m9.figshare.1595889	pMRTP	4	lung
3R4F_4M_Lung	Bronchoalveolar lavage fluid collection	Multianalyte profiling in BALF	920290-Lung-extract	BALF_MAP_RawData.xlsx	figshare	doi:10.6084/m9.figshare.1595889_D79	http://dx.doi.org/10.6084/m9.figshare.1595889					assay metadata	ISA_BALF.xlsx	figshare	doi:10.6084/m9.figshare.1595889_D90	http://dx.doi.org/10.6084/m9.figshare.1595889	3R4F	4	lung
3R4F_4M_Lung	Bronchoalveolar lavage fluid collection	Proteolytic activity in BALF	920290-Lung-extract	BALF_INTERNAL_RawData.xlsx	figshare	doi:10.6084/m9.figshare.1595889_D78	http://dx.doi.org/10.6084/m9.figshare.1595889					assay metadata	ISA_BALF.xlsx	figshare	doi:10.6084/m9.figshare.1595889_D90	http://dx.doi.org/10.6084/m9.figshare.1595889	3R4F	4	lung
Cess_5M_Lung	Bronchoalveolar lavage fluid collection	Multianalyte profiling in BALF	920293-Lung-extract	BALF_MAP_RawData.xlsx	figshare	doi:10.6084/m9.figshare.1595889_D79	http://dx.doi.org/10.6084/m9.figshare.1595889					assay metadata	ISA_BALF.xlsx	figshare	doi:10.6084/m9.figshare.1595889_D90	http://dx.doi.org/10.6084/m9.figshare.1595889	Cess	5	lung
Cess_5M_Lung	Bronchoalveolar lavage fluid collection	Proteolytic activity in BALF	920293-Lung-extract	BALF_INTERNAL_RawData.xlsx	figshare	doi:10.6084/m9.figshare.1595889_D78	http://dx.doi.org/10.6084/m9.figshare.1595889					assay metadata	ISA_BALF.xlsx	figshare	doi:10.6084/m9.figshare.1595889_D90	http://dx.doi.org/10.6084/m9.figshare.1595889	Cess	5	lung
3R4F_2M_Lung	Bronchoalveolar lavage fluid collection	Multianalyte profiling in BALF	920297-Lung-extract	BALF_MAP_RawData.xlsx	figshare	doi:10.6084/m9.figshare.1595889_D79	http://dx.doi.org/10.6084/m9.figshare.1595889					assay metadata	ISA_BALF.xlsx	figshare	doi:10.6084/m9.figshare.1595889_D90	http://dx.doi.org/10.6084/m9.figshare.1595889	3R4F	2	lung
3R4F_2M_Lung	Bronchoalveolar lavage fluid collection	Proteolytic activity in BALF	920297-Lung-extract	BALF_INTERNAL_RawData.xlsx	figshare	doi:10.6084/m9.figshare.1595889_D78	http://dx.doi.org/10.6084/m9.figshare.1595889					assay metadata	ISA_BALF.xlsx	figshare	doi:10.6084/m9.figshare.1595889_D90	http://dx.doi.org/10.6084/m9.figshare.1595889	3R4F	2	lung
Switch_3M_Lung	Bronchoalveolar lavage fluid collection	Multianalyte profiling in BALF	920302-Lung-extract	BALF_MAP_RawData.xlsx	figshare	doi:10.6084/m9.figshare.1595889_D79	http://dx.doi.org/10.6084/m9.figshare.1595889					assay metadata	ISA_BALF.xlsx	figshare	doi:10.6084/m9.figshare.1595889_D90	http://dx.doi.org/10.6084/m9.figshare.1595889	Switch	3	lung
Switch_3M_Lung	Bronchoalveolar lavage fluid collection	Proteolytic activity in BALF	920302-Lung-extract	BALF_INTERNAL_RawData.xlsx	figshare	doi:10.6084/m9.figshare.1595889_D78	http://dx.doi.org/10.6084/m9.figshare.1595889					assay metadata	ISA_BALF.xlsx	figshare	doi:10.6084/m9.figshare.1595889_D90	http://dx.doi.org/10.6084/m9.figshare.1595889	Switch	3	lung
Sham_5M_Lung	Bronchoalveolar lavage fluid collection	Multianalyte profiling in BALF	920308-Lung-extract	BALF_MAP_RawData.xlsx	figshare	doi:10.6084/m9.figshare.1595889_D79	http://dx.doi.org/10.6084/m9.figshare.1595889					assay metadata	ISA_BALF.xlsx	figshare	doi:10.6084/m9.figshare.1595889_D90	http://dx.doi.org/10.6084/m9.figshare.1595889	Sham	5	lung
Sham_5M_Lung	Bronchoalveolar lavage fluid collection	Proteolytic activity in BALF	920308-Lung-extract	BALF_INTERNAL_RawData.xlsx	figshare	doi:10.6084/m9.figshare.1595889_D78	http://dx.doi.org/10.6084/m9.figshare.1595889					assay metadata	ISA_BALF.xlsx	figshare	doi:10.6084/m9.figshare.1595889_D90	http://dx.doi.org/10.6084/m9.figshare.1595889	Sham	5	lung
Sham_5M_Lung	Bronchoalveolar lavage fluid collection	Multianalyte profiling in BALF	920313-Lung-extract	BALF_MAP_RawData.xlsx	figshare	doi:10.6084/m9.figshare.1595889_D79	http://dx.doi.org/10.6084/m9.figshare.1595889					assay metadata	ISA_BALF.xlsx	figshare	doi:10.6084/m9.figshare.1595889_D90	http://dx.doi.org/10.6084/m9.figshare.1595889	Sham	5	lung
Sham_5M_Lung	Bronchoalveolar lavage fluid collection	Proteolytic activity in BALF	920313-Lung-extract	BALF_INTERNAL_RawData.xlsx	figshare	doi:10.6084/m9.figshare.1595889_D78	http://dx.doi.org/10.6084/m9.figshare.1595889					assay metadata	ISA_BALF.xlsx	figshare	doi:10.6084/m9.figshare.1595889_D90	http://dx.doi.org/10.6084/m9.figshare.1595889	Sham	5	lung
3R4F_1M_Lung	Bronchoalveolar lavage fluid collection	Multianalyte profiling in BALF	920315-Lung-extract	BALF_MAP_RawData.xlsx	figshare	doi:10.6084/m9.figshare.1595889_D79	http://dx.doi.org/10.6084/m9.figshare.1595889					assay metadata	ISA_BALF.xlsx	figshare	doi:10.6084/m9.figshare.1595889_D90	http://dx.doi.org/10.6084/m9.figshare.1595889	3R4F	1	lung
pMRTP_4M_Lung	Bronchoalveolar lavage fluid collection	Multianalyte profiling in BALF	920318-Lung-extract	BALF_MAP_RawData.xlsx	figshare	doi:10.6084/m9.figshare.1595889_D79	http://dx.doi.org/10.6084/m9.figshare.1595889					assay metadata	ISA_BALF.xlsx	figshare	doi:10.6084/m9.figshare.1595889_D90	http://dx.doi.org/10.6084/m9.figshare.1595889	pMRTP	4	lung
3R4F_4M_Lung	Bronchoalveolar lavage fluid collection	Multianalyte profiling in BALF	920320-Lung-extract	BALF_MAP_RawData.xlsx	figshare	doi:10.6084/m9.figshare.1595889_D79	http://dx.doi.org/10.6084/m9.figshare.1595889					assay metadata	ISA_BALF.xlsx	figshare	doi:10.6084/m9.figshare.1595889_D90	http://dx.doi.org/10.6084/m9.figshare.1595889	3R4F	4	lung
3R4F_4M_Lung	Bronchoalveolar lavage fluid collection	Proteolytic activity in BALF	920320-Lung-extract	BALF_INTERNAL_RawData.xlsx	figshare	doi:10.6084/m9.figshare.1595889_D78	http://dx.doi.org/10.6084/m9.figshare.1595889					assay metadata	ISA_BALF.xlsx	figshare	doi:10.6084/m9.figshare.1595889_D90	http://dx.doi.org/10.6084/m9.figshare.1595889	3R4F	4	lung
Sham_2M_Lung	Bronchoalveolar lavage fluid collection	Multianalyte profiling in BALF	920323-Lung-extract	BALF_MAP_RawData.xlsx	figshare	doi:10.6084/m9.figshare.1595889_D79	http://dx.doi.org/10.6084/m9.figshare.1595889					assay metadata	ISA_BALF.xlsx	figshare	doi:10.6084/m9.figshare.1595889_D90	http://dx.doi.org/10.6084/m9.figshare.1595889	Sham	2	lung
Sham_2M_Lung	Bronchoalveolar lavage fluid collection	Proteolytic activity in BALF	920323-Lung-extract	BALF_INTERNAL_RawData.xlsx	figshare	doi:10.6084/m9.figshare.1595889_D78	http://dx.doi.org/10.6084/m9.figshare.1595889					assay metadata	ISA_BALF.xlsx	figshare	doi:10.6084/m9.figshare.1595889_D90	http://dx.doi.org/10.6084/m9.figshare.1595889	Sham	2	lung
3R4F_2M_Lung	Bronchoalveolar lavage fluid collection	Multianalyte profiling in BALF	920329-Lung-extract	BALF_MAP_RawData.xlsx	figshare	doi:10.6084/m9.figshare.1595889_D79	http://dx.doi.org/10.6084/m9.figshare.1595889					assay metadata	ISA_BALF.xlsx	figshare	doi:10.6084/m9.figshare.1595889_D90	http://dx.doi.org/10.6084/m9.figshare.1595889	3R4F	2	lung
3R4F_2M_Lung	Bronchoalveolar lavage fluid collection	Proteolytic activity in BALF	920329-Lung-extract	BALF_INTERNAL_RawData.xlsx	figshare	doi:10.6084/m9.figshare.1595889_D78	http://dx.doi.org/10.6084/m9.figshare.1595889					assay metadata	ISA_BALF.xlsx	figshare	doi:10.6084/m9.figshare.1595889_D90	http://dx.doi.org/10.6084/m9.figshare.1595889	3R4F	2	lung
pMRTP_5M_Lung	Bronchoalveolar lavage fluid collection	Multianalyte profiling in BALF	920335-Lung-extract	BALF_MAP_RawData.xlsx	figshare	doi:10.6084/m9.figshare.1595889_D79	http://dx.doi.org/10.6084/m9.figshare.1595889					assay metadata	ISA_BALF.xlsx	figshare	doi:10.6084/m9.figshare.1595889_D90	http://dx.doi.org/10.6084/m9.figshare.1595889	pMRTP	5	lung
pMRTP_5M_Lung	Bronchoalveolar lavage fluid collection	Proteolytic activity in BALF	920335-Lung-extract	BALF_INTERNAL_RawData.xlsx	figshare	doi:10.6084/m9.figshare.1595889_D78	http://dx.doi.org/10.6084/m9.figshare.1595889					assay metadata	ISA_BALF.xlsx	figshare	doi:10.6084/m9.figshare.1595889_D90	http://dx.doi.org/10.6084/m9.figshare.1595889	pMRTP	5	lung
Switch_7M_Lung	Bronchoalveolar lavage fluid collection	Multianalyte profiling in BALF	920339-Lung-extract	BALF_MAP_RawData.xlsx	figshare	doi:10.6084/m9.figshare.1595889_D79	http://dx.doi.org/10.6084/m9.figshare.1595889					assay metadata	ISA_BALF.xlsx	figshare	doi:10.6084/m9.figshare.1595889_D90	http://dx.doi.org/10.6084/m9.figshare.1595889	Switch	7	lung
Switch_7M_Lung	Bronchoalveolar lavage fluid collection	Proteolytic activity in BALF	920339-Lung-extract	BALF_INTERNAL_RawData.xlsx	figshare	doi:10.6084/m9.figshare.1595889_D78	http://dx.doi.org/10.6084/m9.figshare.1595889					assay metadata	ISA_BALF.xlsx	figshare	doi:10.6084/m9.figshare.1595889_D90	http://dx.doi.org/10.6084/m9.figshare.1595889	Switch	7	lung
Cess_5M_Lung	Bronchoalveolar lavage fluid collection	Multianalyte profiling in BALF	920342-Lung-extract	BALF_MAP_RawData.xlsx	figshare	doi:10.6084/m9.figshare.1595889_D79	http://dx.doi.org/10.6084/m9.figshare.1595889					assay metadata	ISA_BALF.xlsx	figshare	doi:10.6084/m9.figshare.1595889_D90	http://dx.doi.org/10.6084/m9.figshare.1595889	Cess	5	lung
Cess_5M_Lung	Bronchoalveolar lavage fluid collection	Proteolytic activity in BALF	920342-Lung-extract	BALF_INTERNAL_RawData.xlsx	figshare	doi:10.6084/m9.figshare.1595889_D78	http://dx.doi.org/10.6084/m9.figshare.1595889					assay metadata	ISA_BALF.xlsx	figshare	doi:10.6084/m9.figshare.1595889_D90	http://dx.doi.org/10.6084/m9.figshare.1595889	Cess	5	lung
pMRTP_1M_Lung	Bronchoalveolar lavage fluid collection	Multianalyte profiling in BALF	920343-Lung-extract	BALF_MAP_RawData.xlsx	figshare	doi:10.6084/m9.figshare.1595889_D79	http://dx.doi.org/10.6084/m9.figshare.1595889					assay metadata	ISA_BALF.xlsx	figshare	doi:10.6084/m9.figshare.1595889_D90	http://dx.doi.org/10.6084/m9.figshare.1595889	pMRTP	1	lung
pMRTP_1M_Lung	Bronchoalveolar lavage fluid collection	Proteolytic activity in BALF	920343-Lung-extract	BALF_INTERNAL_RawData.xlsx	figshare	doi:10.6084/m9.figshare.1595889_D78	http://dx.doi.org/10.6084/m9.figshare.1595889					assay metadata	ISA_BALF.xlsx	figshare	doi:10.6084/m9.figshare.1595889_D90	http://dx.doi.org/10.6084/m9.figshare.1595889	pMRTP	1	lung
Switch_3M_Lung	Bronchoalveolar lavage fluid collection	Multianalyte profiling in BALF	920346-Lung-extract	BALF_MAP_RawData.xlsx	figshare	doi:10.6084/m9.figshare.1595889_D79	http://dx.doi.org/10.6084/m9.figshare.1595889					assay metadata	ISA_BALF.xlsx	figshare	doi:10.6084/m9.figshare.1595889_D90	http://dx.doi.org/10.6084/m9.figshare.1595889	Switch	3	lung
Switch_3M_Lung	Bronchoalveolar lavage fluid collection	Proteolytic activity in BALF	920346-Lung-extract	BALF_INTERNAL_RawData.xlsx	figshare	doi:10.6084/m9.figshare.1595889_D78	http://dx.doi.org/10.6084/m9.figshare.1595889					assay metadata	ISA_BALF.xlsx	figshare	doi:10.6084/m9.figshare.1595889_D90	http://dx.doi.org/10.6084/m9.figshare.1595889	Switch	3	lung
Sham_1M_Lung	Bronchoalveolar lavage fluid collection	Multianalyte profiling in BALF	920350-Lung-extract	BALF_MAP_RawData.xlsx	figshare	doi:10.6084/m9.figshare.1595889_D79	http://dx.doi.org/10.6084/m9.figshare.1595889					assay metadata	ISA_BALF.xlsx	figshare	doi:10.6084/m9.figshare.1595889_D90	http://dx.doi.org/10.6084/m9.figshare.1595889	Sham	1	lung
Sham_1M_Lung	Bronchoalveolar lavage fluid collection	Proteolytic activity in BALF	920350-Lung-extract	BALF_INTERNAL_RawData.xlsx	figshare	doi:10.6084/m9.figshare.1595889_D78	http://dx.doi.org/10.6084/m9.figshare.1595889					assay metadata	ISA_BALF.xlsx	figshare	doi:10.6084/m9.figshare.1595889_D90	http://dx.doi.org/10.6084/m9.figshare.1595889	Sham	1	lung
Sham_7M_Lung	Bronchoalveolar lavage fluid collection	Multianalyte profiling in BALF	920360-Lung-extract	BALF_MAP_RawData.xlsx	figshare	doi:10.6084/m9.figshare.1595889_D79	http://dx.doi.org/10.6084/m9.figshare.1595889					assay metadata	ISA_BALF.xlsx	figshare	doi:10.6084/m9.figshare.1595889_D90	http://dx.doi.org/10.6084/m9.figshare.1595889	Sham	7	lung
Sham_7M_Lung	Bronchoalveolar lavage fluid collection	Proteolytic activity in BALF	920360-Lung-extract	BALF_INTERNAL_RawData.xlsx	figshare	doi:10.6084/m9.figshare.1595889_D78	http://dx.doi.org/10.6084/m9.figshare.1595889					assay metadata	ISA_BALF.xlsx	figshare	doi:10.6084/m9.figshare.1595889_D90	http://dx.doi.org/10.6084/m9.figshare.1595889	Sham	7	lung
pMRTP_1M_Lung	Bronchoalveolar lavage fluid collection	Multianalyte profiling in BALF	920364-Lung-extract	BALF_MAP_RawData.xlsx	figshare	doi:10.6084/m9.figshare.1595889_D79	http://dx.doi.org/10.6084/m9.figshare.1595889					assay metadata	ISA_BALF.xlsx	figshare	doi:10.6084/m9.figshare.1595889_D90	http://dx.doi.org/10.6084/m9.figshare.1595889	pMRTP	1	lung
pMRTP_1M_Lung	Bronchoalveolar lavage fluid collection	Proteolytic activity in BALF	920364-Lung-extract	BALF_INTERNAL_RawData.xlsx	figshare	doi:10.6084/m9.figshare.1595889_D78	http://dx.doi.org/10.6084/m9.figshare.1595889					assay metadata	ISA_BALF.xlsx	figshare	doi:10.6084/m9.figshare.1595889_D90	http://dx.doi.org/10.6084/m9.figshare.1595889	pMRTP	1	lung
Sham_3M_Lung	Bronchoalveolar lavage fluid collection	Multianalyte profiling in BALF	920375-Lung-extract	BALF_MAP_RawData.xlsx	figshare	doi:10.6084/m9.figshare.1595889_D79	http://dx.doi.org/10.6084/m9.figshare.1595889					assay metadata	ISA_BALF.xlsx	figshare	doi:10.6084/m9.figshare.1595889_D90	http://dx.doi.org/10.6084/m9.figshare.1595889	Sham	3	lung
Sham_2M_Lung	Bronchoalveolar lavage fluid collection	Multianalyte profiling in BALF	920377-Lung-extract	BALF_MAP_RawData.xlsx	figshare	doi:10.6084/m9.figshare.1595889_D79	http://dx.doi.org/10.6084/m9.figshare.1595889					assay metadata	ISA_BALF.xlsx	figshare	doi:10.6084/m9.figshare.1595889_D90	http://dx.doi.org/10.6084/m9.figshare.1595889	Sham	2	lung
3R4F_7M_Lung	Bronchoalveolar lavage fluid collection	Multianalyte profiling in BALF	920383-Lung-extract	BALF_MAP_RawData.xlsx	figshare	doi:10.6084/m9.figshare.1595889_D79	http://dx.doi.org/10.6084/m9.figshare.1595889					assay metadata	ISA_BALF.xlsx	figshare	doi:10.6084/m9.figshare.1595889_D90	http://dx.doi.org/10.6084/m9.figshare.1595889	3R4F	7	lung
Cess_7M_Lung	Bronchoalveolar lavage fluid collection	Multianalyte profiling in BALF	920386-Lung-extract	BALF_MAP_RawData.xlsx	figshare	doi:10.6084/m9.figshare.1595889_D79	http://dx.doi.org/10.6084/m9.figshare.1595889					assay metadata	ISA_BALF.xlsx	figshare	doi:10.6084/m9.figshare.1595889_D90	http://dx.doi.org/10.6084/m9.figshare.1595889	Cess	7	lung
Cess_7M_Lung	Bronchoalveolar lavage fluid collection	Proteolytic activity in BALF	920386-Lung-extract	BALF_INTERNAL_RawData.xlsx	figshare	doi:10.6084/m9.figshare.1595889_D78	http://dx.doi.org/10.6084/m9.figshare.1595889					assay metadata	ISA_BALF.xlsx	figshare	doi:10.6084/m9.figshare.1595889_D90	http://dx.doi.org/10.6084/m9.figshare.1595889	Cess	7	lung
pMRTP_7M_Lung	Bronchoalveolar lavage fluid collection	Multianalyte profiling in BALF	920393-Lung-extract	BALF_MAP_RawData.xlsx	figshare	doi:10.6084/m9.figshare.1595889_D79	http://dx.doi.org/10.6084/m9.figshare.1595889					assay metadata	ISA_BALF.xlsx	figshare	doi:10.6084/m9.figshare.1595889_D90	http://dx.doi.org/10.6084/m9.figshare.1595889	pMRTP	7	lung
pMRTP_7M_Lung	Bronchoalveolar lavage fluid collection	Proteolytic activity in BALF	920393-Lung-extract	BALF_INTERNAL_RawData.xlsx	figshare	doi:10.6084/m9.figshare.1595889_D78	http://dx.doi.org/10.6084/m9.figshare.1595889					assay metadata	ISA_BALF.xlsx	figshare	doi:10.6084/m9.figshare.1595889_D90	http://dx.doi.org/10.6084/m9.figshare.1595889	pMRTP	7	lung
Cess_5M_Lung	Bronchoalveolar lavage fluid collection	Multianalyte profiling in BALF	920397-Lung-extract	BALF_MAP_RawData.xlsx	figshare	doi:10.6084/m9.figshare.1595889_D79	http://dx.doi.org/10.6084/m9.figshare.1595889					assay metadata	ISA_BALF.xlsx	figshare	doi:10.6084/m9.figshare.1595889_D90	http://dx.doi.org/10.6084/m9.figshare.1595889	Cess	5	lung
Cess_3M_Lung	Bronchoalveolar lavage fluid collection	Multianalyte profiling in BALF	920404-Lung-extract	BALF_MAP_RawData.xlsx	figshare	doi:10.6084/m9.figshare.1595889_D79	http://dx.doi.org/10.6084/m9.figshare.1595889					assay metadata	ISA_BALF.xlsx	figshare	doi:10.6084/m9.figshare.1595889_D90	http://dx.doi.org/10.6084/m9.figshare.1595889	Cess	3	lung
Cess_3M_Lung	Bronchoalveolar lavage fluid collection	Proteolytic activity in BALF	920404-Lung-extract	BALF_INTERNAL_RawData.xlsx	figshare	doi:10.6084/m9.figshare.1595889_D78	http://dx.doi.org/10.6084/m9.figshare.1595889					assay metadata	ISA_BALF.xlsx	figshare	doi:10.6084/m9.figshare.1595889_D90	http://dx.doi.org/10.6084/m9.figshare.1595889	Cess	3	lung
Sham_5M_Lung	Bronchoalveolar lavage fluid collection	Multianalyte profiling in BALF	920406-Lung-extract	BALF_MAP_RawData.xlsx	figshare	doi:10.6084/m9.figshare.1595889_D79	http://dx.doi.org/10.6084/m9.figshare.1595889					assay metadata	ISA_BALF.xlsx	figshare	doi:10.6084/m9.figshare.1595889_D90	http://dx.doi.org/10.6084/m9.figshare.1595889	Sham	5	lung
Sham_3M_Lung	Bronchoalveolar lavage fluid collection	Multianalyte profiling in BALF	920414-Lung-extract	BALF_MAP_RawData.xlsx	figshare	doi:10.6084/m9.figshare.1595889_D79	http://dx.doi.org/10.6084/m9.figshare.1595889					assay metadata	ISA_BALF.xlsx	figshare	doi:10.6084/m9.figshare.1595889_D90	http://dx.doi.org/10.6084/m9.figshare.1595889	Sham	3	lung
Sham_3M_Lung	Bronchoalveolar lavage fluid collection	Proteolytic activity in BALF	920414-Lung-extract	BALF_INTERNAL_RawData.xlsx	figshare	doi:10.6084/m9.figshare.1595889_D78	http://dx.doi.org/10.6084/m9.figshare.1595889					assay metadata	ISA_BALF.xlsx	figshare	doi:10.6084/m9.figshare.1595889_D90	http://dx.doi.org/10.6084/m9.figshare.1595889	Sham	3	lung
Switch_7M_Lung	Bronchoalveolar lavage fluid collection	Multianalyte profiling in BALF	920417-Lung-extract	BALF_MAP_RawData.xlsx	figshare	doi:10.6084/m9.figshare.1595889_D79	http://dx.doi.org/10.6084/m9.figshare.1595889					assay metadata	ISA_BALF.xlsx	figshare	doi:10.6084/m9.figshare.1595889_D90	http://dx.doi.org/10.6084/m9.figshare.1595889	Switch	7	lung
Switch_7M_Lung	Bronchoalveolar lavage fluid collection	Proteolytic activity in BALF	920417-Lung-extract	BALF_INTERNAL_RawData.xlsx	figshare	doi:10.6084/m9.figshare.1595889_D78	http://dx.doi.org/10.6084/m9.figshare.1595889					assay metadata	ISA_BALF.xlsx	figshare	doi:10.6084/m9.figshare.1595889_D90	http://dx.doi.org/10.6084/m9.figshare.1595889	Switch	7	lung
3R4F_7M_Lung	Bronchoalveolar lavage fluid collection	Multianalyte profiling in BALF	920418-Lung-extract	BALF_MAP_RawData.xlsx	figshare	doi:10.6084/m9.figshare.1595889_D79	http://dx.doi.org/10.6084/m9.figshare.1595889					assay metadata	ISA_BALF.xlsx	figshare	doi:10.6084/m9.figshare.1595889_D90	http://dx.doi.org/10.6084/m9.figshare.1595889	3R4F	7	lung
3R4F_2M_Lung	Bronchoalveolar lavage fluid collection	Multianalyte profiling in BALF	920427-Lung-extract	BALF_MAP_RawData.xlsx	figshare	doi:10.6084/m9.figshare.1595889_D79	http://dx.doi.org/10.6084/m9.figshare.1595889					assay metadata	ISA_BALF.xlsx	figshare	doi:10.6084/m9.figshare.1595889_D90	http://dx.doi.org/10.6084/m9.figshare.1595889	3R4F	2	lung
Sham_2M_Lung	Bronchoalveolar lavage fluid collection	Multianalyte profiling in BALF	920430-Lung-extract	BALF_MAP_RawData.xlsx	figshare	doi:10.6084/m9.figshare.1595889_D79	http://dx.doi.org/10.6084/m9.figshare.1595889					assay metadata	ISA_BALF.xlsx	figshare	doi:10.6084/m9.figshare.1595889_D90	http://dx.doi.org/10.6084/m9.figshare.1595889	Sham	2	lung
Switch_7M_Lung	Bronchoalveolar lavage fluid collection	Multianalyte profiling in BALF	920441-Lung-extract	BALF_MAP_RawData.xlsx	figshare	doi:10.6084/m9.figshare.1595889_D79	http://dx.doi.org/10.6084/m9.figshare.1595889					assay metadata	ISA_BALF.xlsx	figshare	doi:10.6084/m9.figshare.1595889_D90	http://dx.doi.org/10.6084/m9.figshare.1595889	Switch	7	lung
Switch_7M_Lung	Bronchoalveolar lavage fluid collection	Proteolytic activity in BALF	920441-Lung-extract	BALF_INTERNAL_RawData.xlsx	figshare	doi:10.6084/m9.figshare.1595889_D78	http://dx.doi.org/10.6084/m9.figshare.1595889					assay metadata	ISA_BALF.xlsx	figshare	doi:10.6084/m9.figshare.1595889_D90	http://dx.doi.org/10.6084/m9.figshare.1595889	Switch	7	lung
pMRTP_5M_Lung	Bronchoalveolar lavage fluid collection	Multianalyte profiling in BALF	920450-Lung-extract	BALF_MAP_RawData.xlsx	figshare	doi:10.6084/m9.figshare.1595889_D79	http://dx.doi.org/10.6084/m9.figshare.1595889					assay metadata	ISA_BALF.xlsx	figshare	doi:10.6084/m9.figshare.1595889_D90	http://dx.doi.org/10.6084/m9.figshare.1595889	pMRTP	5	lung
pMRTP_5M_Lung	Bronchoalveolar lavage fluid collection	Proteolytic activity in BALF	920450-Lung-extract	BALF_INTERNAL_RawData.xlsx	figshare	doi:10.6084/m9.figshare.1595889_D78	http://dx.doi.org/10.6084/m9.figshare.1595889					assay metadata	ISA_BALF.xlsx	figshare	doi:10.6084/m9.figshare.1595889_D90	http://dx.doi.org/10.6084/m9.figshare.1595889	pMRTP	5	lung
3R4F_7M_Lung	Bronchoalveolar lavage fluid collection	Multianalyte profiling in BALF	920455-Lung-extract	BALF_MAP_RawData.xlsx	figshare	doi:10.6084/m9.figshare.1595889_D79	http://dx.doi.org/10.6084/m9.figshare.1595889					assay metadata	ISA_BALF.xlsx	figshare	doi:10.6084/m9.figshare.1595889_D90	http://dx.doi.org/10.6084/m9.figshare.1595889	3R4F	7	lung
3R4F_7M_Lung	Bronchoalveolar lavage fluid collection	Proteolytic activity in BALF	920455-Lung-extract	BALF_INTERNAL_RawData.xlsx	figshare	doi:10.6084/m9.figshare.1595889_D78	http://dx.doi.org/10.6084/m9.figshare.1595889					assay metadata	ISA_BALF.xlsx	figshare	doi:10.6084/m9.figshare.1595889_D90	http://dx.doi.org/10.6084/m9.figshare.1595889	3R4F	7	lung
Cess_3M_Lung	Bronchoalveolar lavage fluid collection	Multianalyte profiling in BALF	920456-Lung-extract	BALF_MAP_RawData.xlsx	figshare	doi:10.6084/m9.figshare.1595889_D79	http://dx.doi.org/10.6084/m9.figshare.1595889					assay metadata	ISA_BALF.xlsx	figshare	doi:10.6084/m9.figshare.1595889_D90	http://dx.doi.org/10.6084/m9.figshare.1595889	Cess	3	lung
Cess_3M_Lung	Bronchoalveolar lavage fluid collection	Proteolytic activity in BALF	920456-Lung-extract	BALF_INTERNAL_RawData.xlsx	figshare	doi:10.6084/m9.figshare.1595889_D78	http://dx.doi.org/10.6084/m9.figshare.1595889					assay metadata	ISA_BALF.xlsx	figshare	doi:10.6084/m9.figshare.1595889_D90	http://dx.doi.org/10.6084/m9.figshare.1595889	Cess	3	lung
pMRTP_4M_Lung	Bronchoalveolar lavage fluid collection	Multianalyte profiling in BALF	920461-Lung-extract	BALF_MAP_RawData.xlsx	figshare	doi:10.6084/m9.figshare.1595889_D79	http://dx.doi.org/10.6084/m9.figshare.1595889					assay metadata	ISA_BALF.xlsx	figshare	doi:10.6084/m9.figshare.1595889_D90	http://dx.doi.org/10.6084/m9.figshare.1595889	pMRTP	4	lung
pMRTP_4M_Lung	Bronchoalveolar lavage fluid collection	Proteolytic activity in BALF	920461-Lung-extract	BALF_INTERNAL_RawData.xlsx	figshare	doi:10.6084/m9.figshare.1595889_D78	http://dx.doi.org/10.6084/m9.figshare.1595889					assay metadata	ISA_BALF.xlsx	figshare	doi:10.6084/m9.figshare.1595889_D90	http://dx.doi.org/10.6084/m9.figshare.1595889	pMRTP	4	lung
pMRTP_1M_Lung	Bronchoalveolar lavage fluid collection	Multianalyte profiling in BALF	920466-Lung-extract	BALF_MAP_RawData.xlsx	figshare	doi:10.6084/m9.figshare.1595889_D79	http://dx.doi.org/10.6084/m9.figshare.1595889					assay metadata	ISA_BALF.xlsx	figshare	doi:10.6084/m9.figshare.1595889_D90	http://dx.doi.org/10.6084/m9.figshare.1595889	pMRTP	1	lung
pMRTP_1M_Lung	Bronchoalveolar lavage fluid collection	Proteolytic activity in BALF	920466-Lung-extract	BALF_INTERNAL_RawData.xlsx	figshare	doi:10.6084/m9.figshare.1595889_D78	http://dx.doi.org/10.6084/m9.figshare.1595889					assay metadata	ISA_BALF.xlsx	figshare	doi:10.6084/m9.figshare.1595889_D90	http://dx.doi.org/10.6084/m9.figshare.1595889	pMRTP	1	lung
Sham_7M_Lung	Bronchoalveolar lavage fluid collection	Multianalyte profiling in BALF	920478-Lung-extract	BALF_MAP_RawData.xlsx	figshare	doi:10.6084/m9.figshare.1595889_D79	http://dx.doi.org/10.6084/m9.figshare.1595889					assay metadata	ISA_BALF.xlsx	figshare	doi:10.6084/m9.figshare.1595889_D90	http://dx.doi.org/10.6084/m9.figshare.1595889	Sham	7	lung
Sham_3M_Lung	Bronchoalveolar lavage fluid collection	Multianalyte profiling in BALF	920480-Lung-extract	BALF_MAP_RawData.xlsx	figshare	doi:10.6084/m9.figshare.1595889_D79	http://dx.doi.org/10.6084/m9.figshare.1595889					assay metadata	ISA_BALF.xlsx	figshare	doi:10.6084/m9.figshare.1595889_D90	http://dx.doi.org/10.6084/m9.figshare.1595889	Sham	3	lung
Sham_3M_Lung	Bronchoalveolar lavage fluid collection	Proteolytic activity in BALF	920480-Lung-extract	BALF_INTERNAL_RawData.xlsx	figshare	doi:10.6084/m9.figshare.1595889_D78	http://dx.doi.org/10.6084/m9.figshare.1595889					assay metadata	ISA_BALF.xlsx	figshare	doi:10.6084/m9.figshare.1595889_D90	http://dx.doi.org/10.6084/m9.figshare.1595889	Sham	3	lung
3R4F_4M_Lung	Bronchoalveolar lavage fluid collection	Multianalyte profiling in BALF	920493-Lung-extract	BALF_MAP_RawData.xlsx	figshare	doi:10.6084/m9.figshare.1595889_D79	http://dx.doi.org/10.6084/m9.figshare.1595889					assay metadata	ISA_BALF.xlsx	figshare	doi:10.6084/m9.figshare.1595889_D90	http://dx.doi.org/10.6084/m9.figshare.1595889	3R4F	4	lung
3R4F_4M_Lung	Bronchoalveolar lavage fluid collection	Proteolytic activity in BALF	920493-Lung-extract	BALF_INTERNAL_RawData.xlsx	figshare	doi:10.6084/m9.figshare.1595889_D78	http://dx.doi.org/10.6084/m9.figshare.1595889					assay metadata	ISA_BALF.xlsx	figshare	doi:10.6084/m9.figshare.1595889_D90	http://dx.doi.org/10.6084/m9.figshare.1595889	3R4F	4	lung
3R4F_7M_Lung	Bronchoalveolar lavage fluid collection	Multianalyte profiling in BALF	920495-Lung-extract	BALF_MAP_RawData.xlsx	figshare	doi:10.6084/m9.figshare.1595889_D79	http://dx.doi.org/10.6084/m9.figshare.1595889					assay metadata	ISA_BALF.xlsx	figshare	doi:10.6084/m9.figshare.1595889_D90	http://dx.doi.org/10.6084/m9.figshare.1595889	3R4F	7	lung
3R4F_5M_Lung	Bronchoalveolar lavage fluid collection	Multianalyte profiling in BALF	920502-Lung-extract	BALF_MAP_RawData.xlsx	figshare	doi:10.6084/m9.figshare.1595889_D79	http://dx.doi.org/10.6084/m9.figshare.1595889					assay metadata	ISA_BALF.xlsx	figshare	doi:10.6084/m9.figshare.1595889_D90	http://dx.doi.org/10.6084/m9.figshare.1595889	3R4F	5	lung
pMRTP_4M_Lung	Bronchoalveolar lavage fluid collection	Multianalyte profiling in BALF	920505-Lung-extract	BALF_MAP_RawData.xlsx	figshare	doi:10.6084/m9.figshare.1595889_D79	http://dx.doi.org/10.6084/m9.figshare.1595889					assay metadata	ISA_BALF.xlsx	figshare	doi:10.6084/m9.figshare.1595889_D90	http://dx.doi.org/10.6084/m9.figshare.1595889	pMRTP	4	lung
pMRTP_4M_Lung	Bronchoalveolar lavage fluid collection	Multianalyte profiling in BALF	920506-Lung-extract	BALF_MAP_RawData.xlsx	figshare	doi:10.6084/m9.figshare.1595889_D79	http://dx.doi.org/10.6084/m9.figshare.1595889					assay metadata	ISA_BALF.xlsx	figshare	doi:10.6084/m9.figshare.1595889_D90	http://dx.doi.org/10.6084/m9.figshare.1595889	pMRTP	4	lung
pMRTP_4M_Lung	Bronchoalveolar lavage fluid collection	Proteolytic activity in BALF	920506-Lung-extract	BALF_INTERNAL_RawData.xlsx	figshare	doi:10.6084/m9.figshare.1595889_D78	http://dx.doi.org/10.6084/m9.figshare.1595889					assay metadata	ISA_BALF.xlsx	figshare	doi:10.6084/m9.figshare.1595889_D90	http://dx.doi.org/10.6084/m9.figshare.1595889	pMRTP	4	lung
Switch_5M_Lung	Bronchoalveolar lavage fluid collection	Multianalyte profiling in BALF	920507-Lung-extract	BALF_MAP_RawData.xlsx	figshare	doi:10.6084/m9.figshare.1595889_D79	http://dx.doi.org/10.6084/m9.figshare.1595889					assay metadata	ISA_BALF.xlsx	figshare	doi:10.6084/m9.figshare.1595889_D90	http://dx.doi.org/10.6084/m9.figshare.1595889	Switch	5	lung
Switch_5M_Lung	Bronchoalveolar lavage fluid collection	Proteolytic activity in BALF	920507-Lung-extract	BALF_INTERNAL_RawData.xlsx	figshare	doi:10.6084/m9.figshare.1595889_D78	http://dx.doi.org/10.6084/m9.figshare.1595889					assay metadata	ISA_BALF.xlsx	figshare	doi:10.6084/m9.figshare.1595889_D90	http://dx.doi.org/10.6084/m9.figshare.1595889	Switch	5	lung
3R4F_5M_Lung	Bronchoalveolar lavage fluid collection	Multianalyte profiling in BALF	920512-Lung-extract	BALF_MAP_RawData.xlsx	figshare	doi:10.6084/m9.figshare.1595889_D79	http://dx.doi.org/10.6084/m9.figshare.1595889					assay metadata	ISA_BALF.xlsx	figshare	doi:10.6084/m9.figshare.1595889_D90	http://dx.doi.org/10.6084/m9.figshare.1595889	3R4F	5	lung
3R4F_5M_Lung	Bronchoalveolar lavage fluid collection	Proteolytic activity in BALF	920512-Lung-extract	BALF_INTERNAL_RawData.xlsx	figshare	doi:10.6084/m9.figshare.1595889_D78	http://dx.doi.org/10.6084/m9.figshare.1595889					assay metadata	ISA_BALF.xlsx	figshare	doi:10.6084/m9.figshare.1595889_D90	http://dx.doi.org/10.6084/m9.figshare.1595889	3R4F	5	lung
pMRTP_2M_Lung	Bronchoalveolar lavage fluid collection	Multianalyte profiling in BALF	920513-Lung-extract	BALF_MAP_RawData.xlsx	figshare	doi:10.6084/m9.figshare.1595889_D79	http://dx.doi.org/10.6084/m9.figshare.1595889					assay metadata	ISA_BALF.xlsx	figshare	doi:10.6084/m9.figshare.1595889_D90	http://dx.doi.org/10.6084/m9.figshare.1595889	pMRTP	2	lung
pMRTP_2M_Lung	Bronchoalveolar lavage fluid collection	Proteolytic activity in BALF	920513-Lung-extract	BALF_INTERNAL_RawData.xlsx	figshare	doi:10.6084/m9.figshare.1595889_D78	http://dx.doi.org/10.6084/m9.figshare.1595889					assay metadata	ISA_BALF.xlsx	figshare	doi:10.6084/m9.figshare.1595889_D90	http://dx.doi.org/10.6084/m9.figshare.1595889	pMRTP	2	lung
Switch_5M_Lung	Bronchoalveolar lavage fluid collection	Multianalyte profiling in BALF	920518-Lung-extract	BALF_MAP_RawData.xlsx	figshare	doi:10.6084/m9.figshare.1595889_D79	http://dx.doi.org/10.6084/m9.figshare.1595889					assay metadata	ISA_BALF.xlsx	figshare	doi:10.6084/m9.figshare.1595889_D90	http://dx.doi.org/10.6084/m9.figshare.1595889	Switch	5	lung
Switch_5M_Lung	Bronchoalveolar lavage fluid collection	Proteolytic activity in BALF	920518-Lung-extract	BALF_INTERNAL_RawData.xlsx	figshare	doi:10.6084/m9.figshare.1595889_D78	http://dx.doi.org/10.6084/m9.figshare.1595889					assay metadata	ISA_BALF.xlsx	figshare	doi:10.6084/m9.figshare.1595889_D90	http://dx.doi.org/10.6084/m9.figshare.1595889	Switch	5	lung
pMRTP_2M_Lung	Bronchoalveolar lavage fluid collection	Multianalyte profiling in BALF	920524-Lung-extract	BALF_MAP_RawData.xlsx	figshare	doi:10.6084/m9.figshare.1595889_D79	http://dx.doi.org/10.6084/m9.figshare.1595889					assay metadata	ISA_BALF.xlsx	figshare	doi:10.6084/m9.figshare.1595889_D90	http://dx.doi.org/10.6084/m9.figshare.1595889	pMRTP	2	lung
pMRTP_3M_Lung	Bronchoalveolar lavage fluid collection	Multianalyte profiling in BALF	920527-Lung-extract	BALF_MAP_RawData.xlsx	figshare	doi:10.6084/m9.figshare.1595889_D79	http://dx.doi.org/10.6084/m9.figshare.1595889					assay metadata	ISA_BALF.xlsx	figshare	doi:10.6084/m9.figshare.1595889_D90	http://dx.doi.org/10.6084/m9.figshare.1595889	pMRTP	3	lung
pMRTP_3M_Lung	Bronchoalveolar lavage fluid collection	Proteolytic activity in BALF	920527-Lung-extract	BALF_INTERNAL_RawData.xlsx	figshare	doi:10.6084/m9.figshare.1595889_D78	http://dx.doi.org/10.6084/m9.figshare.1595889					assay metadata	ISA_BALF.xlsx	figshare	doi:10.6084/m9.figshare.1595889_D90	http://dx.doi.org/10.6084/m9.figshare.1595889	pMRTP	3	lung
pMRTP_3M_Lung	Bronchoalveolar lavage fluid collection	Multianalyte profiling in BALF	920538-Lung-extract	BALF_MAP_RawData.xlsx	figshare	doi:10.6084/m9.figshare.1595889_D79	http://dx.doi.org/10.6084/m9.figshare.1595889					assay metadata	ISA_BALF.xlsx	figshare	doi:10.6084/m9.figshare.1595889_D90	http://dx.doi.org/10.6084/m9.figshare.1595889	pMRTP	3	lung
pMRTP_3M_Lung	Bronchoalveolar lavage fluid collection	Proteolytic activity in BALF	920538-Lung-extract	BALF_INTERNAL_RawData.xlsx	figshare	doi:10.6084/m9.figshare.1595889_D78	http://dx.doi.org/10.6084/m9.figshare.1595889					assay metadata	ISA_BALF.xlsx	figshare	doi:10.6084/m9.figshare.1595889_D90	http://dx.doi.org/10.6084/m9.figshare.1595889	pMRTP	3	lung
Switch_7M_Lung	Bronchoalveolar lavage fluid collection	Multianalyte profiling in BALF	920540-Lung-extract	BALF_MAP_RawData.xlsx	figshare	doi:10.6084/m9.figshare.1595889_D79	http://dx.doi.org/10.6084/m9.figshare.1595889					assay metadata	ISA_BALF.xlsx	figshare	doi:10.6084/m9.figshare.1595889_D90	http://dx.doi.org/10.6084/m9.figshare.1595889	Switch	7	lung
Switch_7M_Lung	Bronchoalveolar lavage fluid collection	Proteolytic activity in BALF	920540-Lung-extract	BALF_INTERNAL_RawData.xlsx	figshare	doi:10.6084/m9.figshare.1595889_D78	http://dx.doi.org/10.6084/m9.figshare.1595889					assay metadata	ISA_BALF.xlsx	figshare	doi:10.6084/m9.figshare.1595889_D90	http://dx.doi.org/10.6084/m9.figshare.1595889	Switch	7	lung
Cess_3M_Lung	Bronchoalveolar lavage fluid collection	Multianalyte profiling in BALF	920541-Lung-extract	BALF_MAP_RawData.xlsx	figshare	doi:10.6084/m9.figshare.1595889_D79	http://dx.doi.org/10.6084/m9.figshare.1595889					assay metadata	ISA_BALF.xlsx	figshare	doi:10.6084/m9.figshare.1595889_D90	http://dx.doi.org/10.6084/m9.figshare.1595889	Cess	3	lung
Cess_3M_Lung	Bronchoalveolar lavage fluid collection	Proteolytic activity in BALF	920541-Lung-extract	BALF_INTERNAL_RawData.xlsx	figshare	doi:10.6084/m9.figshare.1595889_D78	http://dx.doi.org/10.6084/m9.figshare.1595889					assay metadata	ISA_BALF.xlsx	figshare	doi:10.6084/m9.figshare.1595889_D90	http://dx.doi.org/10.6084/m9.figshare.1595889	Cess	3	lung
3R4F_1M_Lung	Bronchoalveolar lavage fluid collection	Multianalyte profiling in BALF	920543-Lung-extract	BALF_MAP_RawData.xlsx	figshare	doi:10.6084/m9.figshare.1595889_D79	http://dx.doi.org/10.6084/m9.figshare.1595889					assay metadata	ISA_BALF.xlsx	figshare	doi:10.6084/m9.figshare.1595889_D90	http://dx.doi.org/10.6084/m9.figshare.1595889	3R4F	1	lung
3R4F_1M_Lung	Bronchoalveolar lavage fluid collection	Proteolytic activity in BALF	920543-Lung-extract	BALF_INTERNAL_RawData.xlsx	figshare	doi:10.6084/m9.figshare.1595889_D78	http://dx.doi.org/10.6084/m9.figshare.1595889					assay metadata	ISA_BALF.xlsx	figshare	doi:10.6084/m9.figshare.1595889_D90	http://dx.doi.org/10.6084/m9.figshare.1595889	3R4F	1	lung
Switch_5M_Lung	Bronchoalveolar lavage fluid collection	Multianalyte profiling in BALF	920546-Lung-extract	BALF_MAP_RawData.xlsx	figshare	doi:10.6084/m9.figshare.1595889_D79	http://dx.doi.org/10.6084/m9.figshare.1595889					assay metadata	ISA_BALF.xlsx	figshare	doi:10.6084/m9.figshare.1595889_D90	http://dx.doi.org/10.6084/m9.figshare.1595889	Switch	5	lung
Cess_3M_Lung	Bronchoalveolar lavage fluid collection	Multianalyte profiling in BALF	920548-Lung-extract	BALF_MAP_RawData.xlsx	figshare	doi:10.6084/m9.figshare.1595889_D79	http://dx.doi.org/10.6084/m9.figshare.1595889					assay metadata	ISA_BALF.xlsx	figshare	doi:10.6084/m9.figshare.1595889_D90	http://dx.doi.org/10.6084/m9.figshare.1595889	Cess	3	lung
Cess_3M_Lung	Bronchoalveolar lavage fluid collection	Proteolytic activity in BALF	920548-Lung-extract	BALF_INTERNAL_RawData.xlsx	figshare	doi:10.6084/m9.figshare.1595889_D78	http://dx.doi.org/10.6084/m9.figshare.1595889					assay metadata	ISA_BALF.xlsx	figshare	doi:10.6084/m9.figshare.1595889_D90	http://dx.doi.org/10.6084/m9.figshare.1595889	Cess	3	lung
3R4F_1M_Lung	Bronchoalveolar lavage fluid collection	Multianalyte profiling in BALF	920562-Lung-extract	BALF_MAP_RawData.xlsx	figshare	doi:10.6084/m9.figshare.1595889_D79	http://dx.doi.org/10.6084/m9.figshare.1595889					assay metadata	ISA_BALF.xlsx	figshare	doi:10.6084/m9.figshare.1595889_D90	http://dx.doi.org/10.6084/m9.figshare.1595889	3R4F	1	lung
Sham_2M_Lung	Bronchoalveolar lavage fluid collection	Multianalyte profiling in BALF	920563-Lung-extract	BALF_MAP_RawData.xlsx	figshare	doi:10.6084/m9.figshare.1595889_D79	http://dx.doi.org/10.6084/m9.figshare.1595889					assay metadata	ISA_BALF.xlsx	figshare	doi:10.6084/m9.figshare.1595889_D90	http://dx.doi.org/10.6084/m9.figshare.1595889	Sham	2	lung
pMRTP_7M_Lung	Bronchoalveolar lavage fluid collection	Multianalyte profiling in BALF	920564-Lung-extract	BALF_MAP_RawData.xlsx	figshare	doi:10.6084/m9.figshare.1595889_D79	http://dx.doi.org/10.6084/m9.figshare.1595889					assay metadata	ISA_BALF.xlsx	figshare	doi:10.6084/m9.figshare.1595889_D90	http://dx.doi.org/10.6084/m9.figshare.1595889	pMRTP	7	lung
pMRTP_7M_Lung	Bronchoalveolar lavage fluid collection	Proteolytic activity in BALF	920564-Lung-extract	BALF_INTERNAL_RawData.xlsx	figshare	doi:10.6084/m9.figshare.1595889_D78	http://dx.doi.org/10.6084/m9.figshare.1595889					assay metadata	ISA_BALF.xlsx	figshare	doi:10.6084/m9.figshare.1595889_D90	http://dx.doi.org/10.6084/m9.figshare.1595889	pMRTP	7	lung
Sham_7M_Lung	Bronchoalveolar lavage fluid collection	Multianalyte profiling in BALF	920570-Lung-extract	BALF_MAP_RawData.xlsx	figshare	doi:10.6084/m9.figshare.1595889_D79	http://dx.doi.org/10.6084/m9.figshare.1595889					assay metadata	ISA_BALF.xlsx	figshare	doi:10.6084/m9.figshare.1595889_D90	http://dx.doi.org/10.6084/m9.figshare.1595889	Sham	7	lung
Sham_7M_Lung	Bronchoalveolar lavage fluid collection	Proteolytic activity in BALF	920570-Lung-extract	BALF_INTERNAL_RawData.xlsx	figshare	doi:10.6084/m9.figshare.1595889_D78	http://dx.doi.org/10.6084/m9.figshare.1595889					assay metadata	ISA_BALF.xlsx	figshare	doi:10.6084/m9.figshare.1595889_D90	http://dx.doi.org/10.6084/m9.figshare.1595889	Sham	7	lung
Cess_7M_Lung	Bronchoalveolar lavage fluid collection	Multianalyte profiling in BALF	920573-Lung-extract	BALF_MAP_RawData.xlsx	figshare	doi:10.6084/m9.figshare.1595889_D79	http://dx.doi.org/10.6084/m9.figshare.1595889					assay metadata	ISA_BALF.xlsx	figshare	doi:10.6084/m9.figshare.1595889_D90	http://dx.doi.org/10.6084/m9.figshare.1595889	Cess	7	lung
Cess_7M_Lung	Bronchoalveolar lavage fluid collection	Proteolytic activity in BALF	920573-Lung-extract	BALF_INTERNAL_RawData.xlsx	figshare	doi:10.6084/m9.figshare.1595889_D78	http://dx.doi.org/10.6084/m9.figshare.1595889					assay metadata	ISA_BALF.xlsx	figshare	doi:10.6084/m9.figshare.1595889_D90	http://dx.doi.org/10.6084/m9.figshare.1595889	Cess	7	lung
3R4F_5M_Lung	Bronchoalveolar lavage fluid collection	Multianalyte profiling in BALF	920581-Lung-extract	BALF_MAP_RawData.xlsx	figshare	doi:10.6084/m9.figshare.1595889_D79	http://dx.doi.org/10.6084/m9.figshare.1595889					assay metadata	ISA_BALF.xlsx	figshare	doi:10.6084/m9.figshare.1595889_D90	http://dx.doi.org/10.6084/m9.figshare.1595889	3R4F	5	lung
Sham_1M_Lung	Bronchoalveolar lavage fluid collection	Multianalyte profiling in BALF	920584-Lung-extract	BALF_MAP_RawData.xlsx	figshare	doi:10.6084/m9.figshare.1595889_D79	http://dx.doi.org/10.6084/m9.figshare.1595889					assay metadata	ISA_BALF.xlsx	figshare	doi:10.6084/m9.figshare.1595889_D90	http://dx.doi.org/10.6084/m9.figshare.1595889	Sham	1	lung
Sham_1M_Lung	Bronchoalveolar lavage fluid collection	Proteolytic activity in BALF	920584-Lung-extract	BALF_INTERNAL_RawData.xlsx	figshare	doi:10.6084/m9.figshare.1595889_D78	http://dx.doi.org/10.6084/m9.figshare.1595889					assay metadata	ISA_BALF.xlsx	figshare	doi:10.6084/m9.figshare.1595889_D90	http://dx.doi.org/10.6084/m9.figshare.1595889	Sham	1	lung
3R4F_4M_Lung	Bronchoalveolar lavage fluid collection	Multianalyte profiling in BALF	920588-Lung-extract	BALF_MAP_RawData.xlsx	figshare	doi:10.6084/m9.figshare.1595889_D79	http://dx.doi.org/10.6084/m9.figshare.1595889					assay metadata	ISA_BALF.xlsx	figshare	doi:10.6084/m9.figshare.1595889_D90	http://dx.doi.org/10.6084/m9.figshare.1595889	3R4F	4	lung
Switch_3M_Lung	Bronchoalveolar lavage fluid collection	Multianalyte profiling in BALF	920612-Lung-extract	BALF_MAP_RawData.xlsx	figshare	doi:10.6084/m9.figshare.1595889_D79	http://dx.doi.org/10.6084/m9.figshare.1595889					assay metadata	ISA_BALF.xlsx	figshare	doi:10.6084/m9.figshare.1595889_D90	http://dx.doi.org/10.6084/m9.figshare.1595889	Switch	3	lung
Switch_3M_Lung	Bronchoalveolar lavage fluid collection	Proteolytic activity in BALF	920612-Lung-extract	BALF_INTERNAL_RawData.xlsx	figshare	doi:10.6084/m9.figshare.1595889_D78	http://dx.doi.org/10.6084/m9.figshare.1595889					assay metadata	ISA_BALF.xlsx	figshare	doi:10.6084/m9.figshare.1595889_D90	http://dx.doi.org/10.6084/m9.figshare.1595889	Switch	3	lung
Cess_5M_Lung	Bronchoalveolar lavage fluid collection	Multianalyte profiling in BALF	920615-Lung-extract	BALF_MAP_RawData.xlsx	figshare	doi:10.6084/m9.figshare.1595889_D79	http://dx.doi.org/10.6084/m9.figshare.1595889					assay metadata	ISA_BALF.xlsx	figshare	doi:10.6084/m9.figshare.1595889_D90	http://dx.doi.org/10.6084/m9.figshare.1595889	Cess	5	lung
Cess_5M_Lung	Bronchoalveolar lavage fluid collection	Proteolytic activity in BALF	920615-Lung-extract	BALF_INTERNAL_RawData.xlsx	figshare	doi:10.6084/m9.figshare.1595889_D78	http://dx.doi.org/10.6084/m9.figshare.1595889					assay metadata	ISA_BALF.xlsx	figshare	doi:10.6084/m9.figshare.1595889_D90	http://dx.doi.org/10.6084/m9.figshare.1595889	Cess	5	lung
3R4F_7M_Lung	Bronchoalveolar lavage fluid collection	Multianalyte profiling in BALF	920619-Lung-extract	BALF_MAP_RawData.xlsx	figshare	doi:10.6084/m9.figshare.1595889_D79	http://dx.doi.org/10.6084/m9.figshare.1595889					assay metadata	ISA_BALF.xlsx	figshare	doi:10.6084/m9.figshare.1595889_D90	http://dx.doi.org/10.6084/m9.figshare.1595889	3R4F	7	lung
Cess_7M_Lung	Bronchoalveolar lavage fluid collection	Multianalyte profiling in BALF	920622-Lung-extract	BALF_MAP_RawData.xlsx	figshare	doi:10.6084/m9.figshare.1595889_D79	http://dx.doi.org/10.6084/m9.figshare.1595889					assay metadata	ISA_BALF.xlsx	figshare	doi:10.6084/m9.figshare.1595889_D90	http://dx.doi.org/10.6084/m9.figshare.1595889	Cess	7	lung
Cess_7M_Lung	Bronchoalveolar lavage fluid collection	Proteolytic activity in BALF	920622-Lung-extract	BALF_INTERNAL_RawData.xlsx	figshare	doi:10.6084/m9.figshare.1595889_D78	http://dx.doi.org/10.6084/m9.figshare.1595889					assay metadata	ISA_BALF.xlsx	figshare	doi:10.6084/m9.figshare.1595889_D90	http://dx.doi.org/10.6084/m9.figshare.1595889	Cess	7	lung
Sham_4M_Lung	Bronchoalveolar lavage fluid collection	Multianalyte profiling in BALF	920624-Lung-extract	BALF_MAP_RawData.xlsx	figshare	doi:10.6084/m9.figshare.1595889_D79	http://dx.doi.org/10.6084/m9.figshare.1595889					assay metadata	ISA_BALF.xlsx	figshare	doi:10.6084/m9.figshare.1595889_D90	http://dx.doi.org/10.6084/m9.figshare.1595889	Sham	4	lung
3R4F_3M_Lung	Bronchoalveolar lavage fluid collection	Multianalyte profiling in BALF	920632-Lung-extract	BALF_MAP_RawData.xlsx	figshare	doi:10.6084/m9.figshare.1595889_D79	http://dx.doi.org/10.6084/m9.figshare.1595889					assay metadata	ISA_BALF.xlsx	figshare	doi:10.6084/m9.figshare.1595889_D90	http://dx.doi.org/10.6084/m9.figshare.1595889	3R4F	3	lung
3R4F_3M_Lung	Bronchoalveolar lavage fluid collection	Proteolytic activity in BALF	920632-Lung-extract	BALF_INTERNAL_RawData.xlsx	figshare	doi:10.6084/m9.figshare.1595889_D78	http://dx.doi.org/10.6084/m9.figshare.1595889					assay metadata	ISA_BALF.xlsx	figshare	doi:10.6084/m9.figshare.1595889_D90	http://dx.doi.org/10.6084/m9.figshare.1595889	3R4F	3	lung
Sham_3M_Lung	Bronchoalveolar lavage fluid collection	Multianalyte profiling in BALF	920635-Lung-extract	BALF_MAP_RawData.xlsx	figshare	doi:10.6084/m9.figshare.1595889_D79	http://dx.doi.org/10.6084/m9.figshare.1595889					assay metadata	ISA_BALF.xlsx	figshare	doi:10.6084/m9.figshare.1595889_D90	http://dx.doi.org/10.6084/m9.figshare.1595889	Sham	3	lung
Sham_3M_Lung	Bronchoalveolar lavage fluid collection	Proteolytic activity in BALF	920635-Lung-extract	BALF_INTERNAL_RawData.xlsx	figshare	doi:10.6084/m9.figshare.1595889_D78	http://dx.doi.org/10.6084/m9.figshare.1595889					assay metadata	ISA_BALF.xlsx	figshare	doi:10.6084/m9.figshare.1595889_D90	http://dx.doi.org/10.6084/m9.figshare.1595889	Sham	3	lung
pMRTP_1M_Lung	Bronchoalveolar lavage fluid collection	Multianalyte profiling in BALF	920636-Lung-extract	BALF_MAP_RawData.xlsx	figshare	doi:10.6084/m9.figshare.1595889_D79	http://dx.doi.org/10.6084/m9.figshare.1595889					assay metadata	ISA_BALF.xlsx	figshare	doi:10.6084/m9.figshare.1595889_D90	http://dx.doi.org/10.6084/m9.figshare.1595889	pMRTP	1	lung
pMRTP_1M_Lung	Bronchoalveolar lavage fluid collection	Proteolytic activity in BALF	920636-Lung-extract	BALF_INTERNAL_RawData.xlsx	figshare	doi:10.6084/m9.figshare.1595889_D78	http://dx.doi.org/10.6084/m9.figshare.1595889					assay metadata	ISA_BALF.xlsx	figshare	doi:10.6084/m9.figshare.1595889_D90	http://dx.doi.org/10.6084/m9.figshare.1595889	pMRTP	1	lung
Sham_1M_Lung	Bronchoalveolar lavage fluid collection	Multianalyte profiling in BALF	920639-Lung-extract	BALF_MAP_RawData.xlsx	figshare	doi:10.6084/m9.figshare.1595889_D79	http://dx.doi.org/10.6084/m9.figshare.1595889					assay metadata	ISA_BALF.xlsx	figshare	doi:10.6084/m9.figshare.1595889_D90	http://dx.doi.org/10.6084/m9.figshare.1595889	Sham	1	lung
Sham_1M_Lung	Bronchoalveolar lavage fluid collection	Proteolytic activity in BALF	920639-Lung-extract	BALF_INTERNAL_RawData.xlsx	figshare	doi:10.6084/m9.figshare.1595889_D78	http://dx.doi.org/10.6084/m9.figshare.1595889					assay metadata	ISA_BALF.xlsx	figshare	doi:10.6084/m9.figshare.1595889_D90	http://dx.doi.org/10.6084/m9.figshare.1595889	Sham	1	lung
Switch_7M_Lung	Bronchoalveolar lavage fluid collection	Multianalyte profiling in BALF	920641-Lung-extract	BALF_MAP_RawData.xlsx	figshare	doi:10.6084/m9.figshare.1595889_D79	http://dx.doi.org/10.6084/m9.figshare.1595889					assay metadata	ISA_BALF.xlsx	figshare	doi:10.6084/m9.figshare.1595889_D90	http://dx.doi.org/10.6084/m9.figshare.1595889	Switch	7	lung
Switch_7M_Lung	Bronchoalveolar lavage fluid collection	Proteolytic activity in BALF	920641-Lung-extract	BALF_INTERNAL_RawData.xlsx	figshare	doi:10.6084/m9.figshare.1595889_D78	http://dx.doi.org/10.6084/m9.figshare.1595889					assay metadata	ISA_BALF.xlsx	figshare	doi:10.6084/m9.figshare.1595889_D90	http://dx.doi.org/10.6084/m9.figshare.1595889	Switch	7	lung
pMRTP_2M_Lung	Bronchoalveolar lavage fluid collection	Multianalyte profiling in BALF	920642-Lung-extract	BALF_MAP_RawData.xlsx	figshare	doi:10.6084/m9.figshare.1595889_D79	http://dx.doi.org/10.6084/m9.figshare.1595889					assay metadata	ISA_BALF.xlsx	figshare	doi:10.6084/m9.figshare.1595889_D90	http://dx.doi.org/10.6084/m9.figshare.1595889	pMRTP	2	lung
pMRTP_2M_Lung	Bronchoalveolar lavage fluid collection	Proteolytic activity in BALF	920642-Lung-extract	BALF_INTERNAL_RawData.xlsx	figshare	doi:10.6084/m9.figshare.1595889_D78	http://dx.doi.org/10.6084/m9.figshare.1595889					assay metadata	ISA_BALF.xlsx	figshare	doi:10.6084/m9.figshare.1595889_D90	http://dx.doi.org/10.6084/m9.figshare.1595889	pMRTP	2	lung
Sham_7M_Lung	Bronchoalveolar lavage fluid collection	Multianalyte profiling in BALF	920657-Lung-extract	BALF_MAP_RawData.xlsx	figshare	doi:10.6084/m9.figshare.1595889_D79	http://dx.doi.org/10.6084/m9.figshare.1595889					assay metadata	ISA_BALF.xlsx	figshare	doi:10.6084/m9.figshare.1595889_D90	http://dx.doi.org/10.6084/m9.figshare.1595889	Sham	7	lung
Sham_7M_Lung	Bronchoalveolar lavage fluid collection	Proteolytic activity in BALF	920657-Lung-extract	BALF_INTERNAL_RawData.xlsx	figshare	doi:10.6084/m9.figshare.1595889_D78	http://dx.doi.org/10.6084/m9.figshare.1595889					assay metadata	ISA_BALF.xlsx	figshare	doi:10.6084/m9.figshare.1595889_D90	http://dx.doi.org/10.6084/m9.figshare.1595889	Sham	7	lung
Sham_1M_Lung	Bronchoalveolar lavage fluid collection	Multianalyte profiling in BALF	920671-Lung-extract	BALF_MAP_RawData.xlsx	figshare	doi:10.6084/m9.figshare.1595889_D79	http://dx.doi.org/10.6084/m9.figshare.1595889					assay metadata	ISA_BALF.xlsx	figshare	doi:10.6084/m9.figshare.1595889_D90	http://dx.doi.org/10.6084/m9.figshare.1595889	Sham	1	lung
Sham_1M_Lung	Bronchoalveolar lavage fluid collection	Proteolytic activity in BALF	920671-Lung-extract	BALF_INTERNAL_RawData.xlsx	figshare	doi:10.6084/m9.figshare.1595889_D78	http://dx.doi.org/10.6084/m9.figshare.1595889					assay metadata	ISA_BALF.xlsx	figshare	doi:10.6084/m9.figshare.1595889_D90	http://dx.doi.org/10.6084/m9.figshare.1595889	Sham	1	lung
3R4F_3M_Lung	Bronchoalveolar lavage fluid collection	Multianalyte profiling in BALF	920674-Lung-extract	BALF_MAP_RawData.xlsx	figshare	doi:10.6084/m9.figshare.1595889_D79	http://dx.doi.org/10.6084/m9.figshare.1595889					assay metadata	ISA_BALF.xlsx	figshare	doi:10.6084/m9.figshare.1595889_D90	http://dx.doi.org/10.6084/m9.figshare.1595889	3R4F	3	lung
3R4F_3M_Lung	Bronchoalveolar lavage fluid collection	Proteolytic activity in BALF	920674-Lung-extract	BALF_INTERNAL_RawData.xlsx	figshare	doi:10.6084/m9.figshare.1595889_D78	http://dx.doi.org/10.6084/m9.figshare.1595889					assay metadata	ISA_BALF.xlsx	figshare	doi:10.6084/m9.figshare.1595889_D90	http://dx.doi.org/10.6084/m9.figshare.1595889	3R4F	3	lung
3R4F_1M_Lung	Bronchoalveolar lavage fluid collection	Multianalyte profiling in BALF	920685-Lung-extract	BALF_MAP_RawData.xlsx	figshare	doi:10.6084/m9.figshare.1595889_D79	http://dx.doi.org/10.6084/m9.figshare.1595889					assay metadata	ISA_BALF.xlsx	figshare	doi:10.6084/m9.figshare.1595889_D90	http://dx.doi.org/10.6084/m9.figshare.1595889	3R4F	1	lung
3R4F_1M_Lung	Bronchoalveolar lavage fluid collection	Proteolytic activity in BALF	920685-Lung-extract	BALF_INTERNAL_RawData.xlsx	figshare	doi:10.6084/m9.figshare.1595889_D78	http://dx.doi.org/10.6084/m9.figshare.1595889					assay metadata	ISA_BALF.xlsx	figshare	doi:10.6084/m9.figshare.1595889_D90	http://dx.doi.org/10.6084/m9.figshare.1595889	3R4F	1	lung
Switch_3M_Lung	Bronchoalveolar lavage fluid collection	Multianalyte profiling in BALF	920690-Lung-extract	BALF_MAP_RawData.xlsx	figshare	doi:10.6084/m9.figshare.1595889_D79	http://dx.doi.org/10.6084/m9.figshare.1595889					assay metadata	ISA_BALF.xlsx	figshare	doi:10.6084/m9.figshare.1595889_D90	http://dx.doi.org/10.6084/m9.figshare.1595889	Switch	3	lung
Switch_3M_Lung	Bronchoalveolar lavage fluid collection	Proteolytic activity in BALF	920690-Lung-extract	BALF_INTERNAL_RawData.xlsx	figshare	doi:10.6084/m9.figshare.1595889_D78	http://dx.doi.org/10.6084/m9.figshare.1595889					assay metadata	ISA_BALF.xlsx	figshare	doi:10.6084/m9.figshare.1595889_D90	http://dx.doi.org/10.6084/m9.figshare.1595889	Switch	3	lung
Sham_3M_Lung	Bronchoalveolar lavage fluid collection	Multianalyte profiling in BALF	920694-Lung-extract	BALF_MAP_RawData.xlsx	figshare	doi:10.6084/m9.figshare.1595889_D79	http://dx.doi.org/10.6084/m9.figshare.1595889					assay metadata	ISA_BALF.xlsx	figshare	doi:10.6084/m9.figshare.1595889_D90	http://dx.doi.org/10.6084/m9.figshare.1595889	Sham	3	lung
Sham_3M_Lung	Bronchoalveolar lavage fluid collection	Proteolytic activity in BALF	920694-Lung-extract	BALF_INTERNAL_RawData.xlsx	figshare	doi:10.6084/m9.figshare.1595889_D78	http://dx.doi.org/10.6084/m9.figshare.1595889					assay metadata	ISA_BALF.xlsx	figshare	doi:10.6084/m9.figshare.1595889_D90	http://dx.doi.org/10.6084/m9.figshare.1595889	Sham	3	lung
Cess_7M_Lung	Bronchoalveolar lavage fluid collection	Multianalyte profiling in BALF	920698-Lung-extract	BALF_MAP_RawData.xlsx	figshare	doi:10.6084/m9.figshare.1595889_D79	http://dx.doi.org/10.6084/m9.figshare.1595889					assay metadata	ISA_BALF.xlsx	figshare	doi:10.6084/m9.figshare.1595889_D90	http://dx.doi.org/10.6084/m9.figshare.1595889	Cess	7	lung
Cess_7M_Lung	Bronchoalveolar lavage fluid collection	Proteolytic activity in BALF	920698-Lung-extract	BALF_INTERNAL_RawData.xlsx	figshare	doi:10.6084/m9.figshare.1595889_D78	http://dx.doi.org/10.6084/m9.figshare.1595889					assay metadata	ISA_BALF.xlsx	figshare	doi:10.6084/m9.figshare.1595889_D90	http://dx.doi.org/10.6084/m9.figshare.1595889	Cess	7	lung
Sham_5M_Lung	Bronchoalveolar lavage fluid collection	Multianalyte profiling in BALF	920708-Lung-extract	BALF_MAP_RawData.xlsx	figshare	doi:10.6084/m9.figshare.1595889_D79	http://dx.doi.org/10.6084/m9.figshare.1595889					assay metadata	ISA_BALF.xlsx	figshare	doi:10.6084/m9.figshare.1595889_D90	http://dx.doi.org/10.6084/m9.figshare.1595889	Sham	5	lung
Sham_5M_Lung	Bronchoalveolar lavage fluid collection	Proteolytic activity in BALF	920708-Lung-extract	BALF_INTERNAL_RawData.xlsx	figshare	doi:10.6084/m9.figshare.1595889_D78	http://dx.doi.org/10.6084/m9.figshare.1595889					assay metadata	ISA_BALF.xlsx	figshare	doi:10.6084/m9.figshare.1595889_D90	http://dx.doi.org/10.6084/m9.figshare.1595889	Sham	5	lung
pMRTP_3M_Lung	Bronchoalveolar lavage fluid collection	Multianalyte profiling in BALF	920728-Lung-extract	BALF_MAP_RawData.xlsx	figshare	doi:10.6084/m9.figshare.1595889_D79	http://dx.doi.org/10.6084/m9.figshare.1595889					assay metadata	ISA_BALF.xlsx	figshare	doi:10.6084/m9.figshare.1595889_D90	http://dx.doi.org/10.6084/m9.figshare.1595889	pMRTP	3	lung
pMRTP_3M_Lung	Bronchoalveolar lavage fluid collection	Proteolytic activity in BALF	920728-Lung-extract	BALF_INTERNAL_RawData.xlsx	figshare	doi:10.6084/m9.figshare.1595889_D78	http://dx.doi.org/10.6084/m9.figshare.1595889					assay metadata	ISA_BALF.xlsx	figshare	doi:10.6084/m9.figshare.1595889_D90	http://dx.doi.org/10.6084/m9.figshare.1595889	pMRTP	3	lung
3R4F_2M_Lung	Bronchoalveolar lavage fluid collection	Multianalyte profiling in BALF	920738-Lung-extract	BALF_MAP_RawData.xlsx	figshare	doi:10.6084/m9.figshare.1595889_D79	http://dx.doi.org/10.6084/m9.figshare.1595889					assay metadata	ISA_BALF.xlsx	figshare	doi:10.6084/m9.figshare.1595889_D90	http://dx.doi.org/10.6084/m9.figshare.1595889	3R4F	2	lung
Switch_3M_Lung	Bronchoalveolar lavage fluid collection	Multianalyte profiling in BALF	920746-Lung-extract	BALF_MAP_RawData.xlsx	figshare	doi:10.6084/m9.figshare.1595889_D79	http://dx.doi.org/10.6084/m9.figshare.1595889					assay metadata	ISA_BALF.xlsx	figshare	doi:10.6084/m9.figshare.1595889_D90	http://dx.doi.org/10.6084/m9.figshare.1595889	Switch	3	lung
Cess_7M_Lung	Bronchoalveolar lavage fluid collection	Multianalyte profiling in BALF	920768-Lung-extract	BALF_MAP_RawData.xlsx	figshare	doi:10.6084/m9.figshare.1595889_D79	http://dx.doi.org/10.6084/m9.figshare.1595889					assay metadata	ISA_BALF.xlsx	figshare	doi:10.6084/m9.figshare.1595889_D90	http://dx.doi.org/10.6084/m9.figshare.1595889	Cess	7	lung
Cess_7M_Lung	Bronchoalveolar lavage fluid collection	Proteolytic activity in BALF	920768-Lung-extract	BALF_INTERNAL_RawData.xlsx	figshare	doi:10.6084/m9.figshare.1595889_D78	http://dx.doi.org/10.6084/m9.figshare.1595889					assay metadata	ISA_BALF.xlsx	figshare	doi:10.6084/m9.figshare.1595889_D90	http://dx.doi.org/10.6084/m9.figshare.1595889	Cess	7	lung
Switch_5M_Lung	Bronchoalveolar lavage fluid collection	Multianalyte profiling in BALF	920772-Lung-extract	BALF_MAP_RawData.xlsx	figshare	doi:10.6084/m9.figshare.1595889_D79	http://dx.doi.org/10.6084/m9.figshare.1595889					assay metadata	ISA_BALF.xlsx	figshare	doi:10.6084/m9.figshare.1595889_D90	http://dx.doi.org/10.6084/m9.figshare.1595889	Switch	5	lung
Switch_5M_Lung	Bronchoalveolar lavage fluid collection	Proteolytic activity in BALF	920772-Lung-extract	BALF_INTERNAL_RawData.xlsx	figshare	doi:10.6084/m9.figshare.1595889_D78	http://dx.doi.org/10.6084/m9.figshare.1595889					assay metadata	ISA_BALF.xlsx	figshare	doi:10.6084/m9.figshare.1595889_D90	http://dx.doi.org/10.6084/m9.figshare.1595889	Switch	5	lung
pMRTP_2M_Lung	Bronchoalveolar lavage fluid collection	Multianalyte profiling in BALF	920778-Lung-extract	BALF_MAP_RawData.xlsx	figshare	doi:10.6084/m9.figshare.1595889_D79	http://dx.doi.org/10.6084/m9.figshare.1595889					assay metadata	ISA_BALF.xlsx	figshare	doi:10.6084/m9.figshare.1595889_D90	http://dx.doi.org/10.6084/m9.figshare.1595889	pMRTP	2	lung
Sham_2M_Lung	Bronchoalveolar lavage fluid collection	Multianalyte profiling in BALF	920788-Lung-extract	BALF_MAP_RawData.xlsx	figshare	doi:10.6084/m9.figshare.1595889_D79	http://dx.doi.org/10.6084/m9.figshare.1595889					assay metadata	ISA_BALF.xlsx	figshare	doi:10.6084/m9.figshare.1595889_D90	http://dx.doi.org/10.6084/m9.figshare.1595889	Sham	2	lung
Sham_2M_Lung	Bronchoalveolar lavage fluid collection	Proteolytic activity in BALF	920788-Lung-extract	BALF_INTERNAL_RawData.xlsx	figshare	doi:10.6084/m9.figshare.1595889_D78	http://dx.doi.org/10.6084/m9.figshare.1595889					assay metadata	ISA_BALF.xlsx	figshare	doi:10.6084/m9.figshare.1595889_D90	http://dx.doi.org/10.6084/m9.figshare.1595889	Sham	2	lung
Switch_7M_Lung	Bronchoalveolar lavage fluid collection	Multianalyte profiling in BALF	920790-Lung-extract	BALF_MAP_RawData.xlsx	figshare	doi:10.6084/m9.figshare.1595889_D79	http://dx.doi.org/10.6084/m9.figshare.1595889					assay metadata	ISA_BALF.xlsx	figshare	doi:10.6084/m9.figshare.1595889_D90	http://dx.doi.org/10.6084/m9.figshare.1595889	Switch	7	lung
Switch_7M_Lung	Bronchoalveolar lavage fluid collection	Proteolytic activity in BALF	920790-Lung-extract	BALF_INTERNAL_RawData.xlsx	figshare	doi:10.6084/m9.figshare.1595889_D78	http://dx.doi.org/10.6084/m9.figshare.1595889					assay metadata	ISA_BALF.xlsx	figshare	doi:10.6084/m9.figshare.1595889_D90	http://dx.doi.org/10.6084/m9.figshare.1595889	Switch	7	lung
pMRTP_7M_Lung	Bronchoalveolar lavage fluid collection	Multianalyte profiling in BALF	920791-Lung-extract	BALF_MAP_RawData.xlsx	figshare	doi:10.6084/m9.figshare.1595889_D79	http://dx.doi.org/10.6084/m9.figshare.1595889					assay metadata	ISA_BALF.xlsx	figshare	doi:10.6084/m9.figshare.1595889_D90	http://dx.doi.org/10.6084/m9.figshare.1595889	pMRTP	7	lung
pMRTP_7M_Lung	Bronchoalveolar lavage fluid collection	Proteolytic activity in BALF	920791-Lung-extract	BALF_INTERNAL_RawData.xlsx	figshare	doi:10.6084/m9.figshare.1595889_D78	http://dx.doi.org/10.6084/m9.figshare.1595889					assay metadata	ISA_BALF.xlsx	figshare	doi:10.6084/m9.figshare.1595889_D90	http://dx.doi.org/10.6084/m9.figshare.1595889	pMRTP	7	lung
3R4F_5M_Lung	Bronchoalveolar lavage fluid collection	Multianalyte profiling in BALF	920798-Lung-extract	BALF_MAP_RawData.xlsx	figshare	doi:10.6084/m9.figshare.1595889_D79	http://dx.doi.org/10.6084/m9.figshare.1595889					assay metadata	ISA_BALF.xlsx	figshare	doi:10.6084/m9.figshare.1595889_D90	http://dx.doi.org/10.6084/m9.figshare.1595889	3R4F	5	lung
3R4F_5M_Lung	Bronchoalveolar lavage fluid collection	Proteolytic activity in BALF	920798-Lung-extract	BALF_INTERNAL_RawData.xlsx	figshare	doi:10.6084/m9.figshare.1595889_D78	http://dx.doi.org/10.6084/m9.figshare.1595889					assay metadata	ISA_BALF.xlsx	figshare	doi:10.6084/m9.figshare.1595889_D90	http://dx.doi.org/10.6084/m9.figshare.1595889	3R4F	5	lung
Sham_4M_Lung	Bronchoalveolar lavage fluid collection	Multianalyte profiling in BALF	920807-Lung-extract	BALF_MAP_RawData.xlsx	figshare	doi:10.6084/m9.figshare.1595889_D79	http://dx.doi.org/10.6084/m9.figshare.1595889					assay metadata	ISA_BALF.xlsx	figshare	doi:10.6084/m9.figshare.1595889_D90	http://dx.doi.org/10.6084/m9.figshare.1595889	Sham	4	lung
Sham_4M_Lung	Bronchoalveolar lavage fluid collection	Proteolytic activity in BALF	920807-Lung-extract	BALF_INTERNAL_RawData.xlsx	figshare	doi:10.6084/m9.figshare.1595889_D78	http://dx.doi.org/10.6084/m9.figshare.1595889					assay metadata	ISA_BALF.xlsx	figshare	doi:10.6084/m9.figshare.1595889_D90	http://dx.doi.org/10.6084/m9.figshare.1595889	Sham	4	lung
pMRTP_7M_Lung	Bronchoalveolar lavage fluid collection	Multianalyte profiling in BALF	920810-Lung-extract	BALF_MAP_RawData.xlsx	figshare	doi:10.6084/m9.figshare.1595889_D79	http://dx.doi.org/10.6084/m9.figshare.1595889					assay metadata	ISA_BALF.xlsx	figshare	doi:10.6084/m9.figshare.1595889_D90	http://dx.doi.org/10.6084/m9.figshare.1595889	pMRTP	7	lung
pMRTP_7M_Lung	Bronchoalveolar lavage fluid collection	Proteolytic activity in BALF	920810-Lung-extract	BALF_INTERNAL_RawData.xlsx	figshare	doi:10.6084/m9.figshare.1595889_D78	http://dx.doi.org/10.6084/m9.figshare.1595889					assay metadata	ISA_BALF.xlsx	figshare	doi:10.6084/m9.figshare.1595889_D90	http://dx.doi.org/10.6084/m9.figshare.1595889	pMRTP	7	lung
pMRTP_1M_Lung	Bronchoalveolar lavage fluid collection	Multianalyte profiling in BALF	920817-Lung-extract	BALF_MAP_RawData.xlsx	figshare	doi:10.6084/m9.figshare.1595889_D79	http://dx.doi.org/10.6084/m9.figshare.1595889					assay metadata	ISA_BALF.xlsx	figshare	doi:10.6084/m9.figshare.1595889_D90	http://dx.doi.org/10.6084/m9.figshare.1595889	pMRTP	1	lung
Sham_1M_Lung	Bronchoalveolar lavage fluid collection	Multianalyte profiling in BALF	920822-Lung-extract	BALF_MAP_RawData.xlsx	figshare	doi:10.6084/m9.figshare.1595889_D79	http://dx.doi.org/10.6084/m9.figshare.1595889					assay metadata	ISA_BALF.xlsx	figshare	doi:10.6084/m9.figshare.1595889_D90	http://dx.doi.org/10.6084/m9.figshare.1595889	Sham	1	lung
Sham_1M_Lung	Bronchoalveolar lavage fluid collection	Proteolytic activity in BALF	920822-Lung-extract	BALF_INTERNAL_RawData.xlsx	figshare	doi:10.6084/m9.figshare.1595889_D78	http://dx.doi.org/10.6084/m9.figshare.1595889					assay metadata	ISA_BALF.xlsx	figshare	doi:10.6084/m9.figshare.1595889_D90	http://dx.doi.org/10.6084/m9.figshare.1595889	Sham	1	lung
pMRTP_1M_Lung	Bronchoalveolar lavage fluid collection	Multianalyte profiling in BALF	920823-Lung-extract	BALF_MAP_RawData.xlsx	figshare	doi:10.6084/m9.figshare.1595889_D79	http://dx.doi.org/10.6084/m9.figshare.1595889					assay metadata	ISA_BALF.xlsx	figshare	doi:10.6084/m9.figshare.1595889_D90	http://dx.doi.org/10.6084/m9.figshare.1595889	pMRTP	1	lung
pMRTP_1M_Lung	Bronchoalveolar lavage fluid collection	Proteolytic activity in BALF	920823-Lung-extract	BALF_INTERNAL_RawData.xlsx	figshare	doi:10.6084/m9.figshare.1595889_D78	http://dx.doi.org/10.6084/m9.figshare.1595889					assay metadata	ISA_BALF.xlsx	figshare	doi:10.6084/m9.figshare.1595889_D90	http://dx.doi.org/10.6084/m9.figshare.1595889	pMRTP	1	lung
Sham_2M_Lung	Bronchoalveolar lavage fluid collection	Multianalyte profiling in BALF	920827-Lung-extract	BALF_MAP_RawData.xlsx	figshare	doi:10.6084/m9.figshare.1595889_D79	http://dx.doi.org/10.6084/m9.figshare.1595889					assay metadata	ISA_BALF.xlsx	figshare	doi:10.6084/m9.figshare.1595889_D90	http://dx.doi.org/10.6084/m9.figshare.1595889	Sham	2	lung
pMRTP_5M_Lung	Bronchoalveolar lavage fluid collection	Multianalyte profiling in BALF	920829-Lung-extract	BALF_MAP_RawData.xlsx	figshare	doi:10.6084/m9.figshare.1595889_D79	http://dx.doi.org/10.6084/m9.figshare.1595889					assay metadata	ISA_BALF.xlsx	figshare	doi:10.6084/m9.figshare.1595889_D90	http://dx.doi.org/10.6084/m9.figshare.1595889	pMRTP	5	lung
pMRTP_5M_Lung	Bronchoalveolar lavage fluid collection	Proteolytic activity in BALF	920829-Lung-extract	BALF_INTERNAL_RawData.xlsx	figshare	doi:10.6084/m9.figshare.1595889_D78	http://dx.doi.org/10.6084/m9.figshare.1595889					assay metadata	ISA_BALF.xlsx	figshare	doi:10.6084/m9.figshare.1595889_D90	http://dx.doi.org/10.6084/m9.figshare.1595889	pMRTP	5	lung
Cess_3M_Lung	Bronchoalveolar lavage fluid collection	Multianalyte profiling in BALF	920833-Lung-extract	BALF_MAP_RawData.xlsx	figshare	doi:10.6084/m9.figshare.1595889_D79	http://dx.doi.org/10.6084/m9.figshare.1595889					assay metadata	ISA_BALF.xlsx	figshare	doi:10.6084/m9.figshare.1595889_D90	http://dx.doi.org/10.6084/m9.figshare.1595889	Cess	3	lung
Cess_3M_Lung	Bronchoalveolar lavage fluid collection	Proteolytic activity in BALF	920833-Lung-extract	BALF_INTERNAL_RawData.xlsx	figshare	doi:10.6084/m9.figshare.1595889_D78	http://dx.doi.org/10.6084/m9.figshare.1595889					assay metadata	ISA_BALF.xlsx	figshare	doi:10.6084/m9.figshare.1595889_D90	http://dx.doi.org/10.6084/m9.figshare.1595889	Cess	3	lung
3R4F_1M_Lung	Bronchoalveolar lavage fluid collection	Multianalyte profiling in BALF	920836-Lung-extract	BALF_MAP_RawData.xlsx	figshare	doi:10.6084/m9.figshare.1595889_D79	http://dx.doi.org/10.6084/m9.figshare.1595889					assay metadata	ISA_BALF.xlsx	figshare	doi:10.6084/m9.figshare.1595889_D90	http://dx.doi.org/10.6084/m9.figshare.1595889	3R4F	1	lung
Cess_5M_Lung	Bronchoalveolar lavage fluid collection	Multianalyte profiling in BALF	920837-Lung-extract	BALF_MAP_RawData.xlsx	figshare	doi:10.6084/m9.figshare.1595889_D79	http://dx.doi.org/10.6084/m9.figshare.1595889					assay metadata	ISA_BALF.xlsx	figshare	doi:10.6084/m9.figshare.1595889_D90	http://dx.doi.org/10.6084/m9.figshare.1595889	Cess	5	lung
Cess_5M_Lung	Bronchoalveolar lavage fluid collection	Proteolytic activity in BALF	920837-Lung-extract	BALF_INTERNAL_RawData.xlsx	figshare	doi:10.6084/m9.figshare.1595889_D78	http://dx.doi.org/10.6084/m9.figshare.1595889					assay metadata	ISA_BALF.xlsx	figshare	doi:10.6084/m9.figshare.1595889_D90	http://dx.doi.org/10.6084/m9.figshare.1595889	Cess	5	lung
3R4F_1M_Lung	Bronchoalveolar lavage fluid collection	Multianalyte profiling in BALF	920844-Lung-extract	BALF_MAP_RawData.xlsx	figshare	doi:10.6084/m9.figshare.1595889_D79	http://dx.doi.org/10.6084/m9.figshare.1595889					assay metadata	ISA_BALF.xlsx	figshare	doi:10.6084/m9.figshare.1595889_D90	http://dx.doi.org/10.6084/m9.figshare.1595889	3R4F	1	lung
3R4F_1M_Lung	Bronchoalveolar lavage fluid collection	Proteolytic activity in BALF	920844-Lung-extract	BALF_INTERNAL_RawData.xlsx	figshare	doi:10.6084/m9.figshare.1595889_D78	http://dx.doi.org/10.6084/m9.figshare.1595889					assay metadata	ISA_BALF.xlsx	figshare	doi:10.6084/m9.figshare.1595889_D90	http://dx.doi.org/10.6084/m9.figshare.1595889	3R4F	1	lung
Sham_3M_Lung	Bronchoalveolar lavage fluid collection	Multianalyte profiling in BALF	920854-Lung-extract	BALF_MAP_RawData.xlsx	figshare	doi:10.6084/m9.figshare.1595889_D79	http://dx.doi.org/10.6084/m9.figshare.1595889					assay metadata	ISA_BALF.xlsx	figshare	doi:10.6084/m9.figshare.1595889_D90	http://dx.doi.org/10.6084/m9.figshare.1595889	Sham	3	lung
Sham_3M_Lung	Bronchoalveolar lavage fluid collection	Proteolytic activity in BALF	920854-Lung-extract	BALF_INTERNAL_RawData.xlsx	figshare	doi:10.6084/m9.figshare.1595889_D78	http://dx.doi.org/10.6084/m9.figshare.1595889					assay metadata	ISA_BALF.xlsx	figshare	doi:10.6084/m9.figshare.1595889_D90	http://dx.doi.org/10.6084/m9.figshare.1595889	Sham	3	lung
3R4F_4M_Lung	Bronchoalveolar lavage fluid collection	Multianalyte profiling in BALF	920860-Lung-extract	BALF_MAP_RawData.xlsx	figshare	doi:10.6084/m9.figshare.1595889_D79	http://dx.doi.org/10.6084/m9.figshare.1595889					assay metadata	ISA_BALF.xlsx	figshare	doi:10.6084/m9.figshare.1595889_D90	http://dx.doi.org/10.6084/m9.figshare.1595889	3R4F	4	lung
Switch_7M_Lung	Bronchoalveolar lavage fluid collection	Multianalyte profiling in BALF	920861-Lung-extract	BALF_MAP_RawData.xlsx	figshare	doi:10.6084/m9.figshare.1595889_D79	http://dx.doi.org/10.6084/m9.figshare.1595889					assay metadata	ISA_BALF.xlsx	figshare	doi:10.6084/m9.figshare.1595889_D90	http://dx.doi.org/10.6084/m9.figshare.1595889	Switch	7	lung
Switch_7M_Lung	Bronchoalveolar lavage fluid collection	Proteolytic activity in BALF	920861-Lung-extract	BALF_INTERNAL_RawData.xlsx	figshare	doi:10.6084/m9.figshare.1595889_D78	http://dx.doi.org/10.6084/m9.figshare.1595889					assay metadata	ISA_BALF.xlsx	figshare	doi:10.6084/m9.figshare.1595889_D90	http://dx.doi.org/10.6084/m9.figshare.1595889	Switch	7	lung
Sham_2M_Lung	Bronchoalveolar lavage fluid collection	Multianalyte profiling in BALF	920863-Lung-extract	BALF_MAP_RawData.xlsx	figshare	doi:10.6084/m9.figshare.1595889_D79	http://dx.doi.org/10.6084/m9.figshare.1595889					assay metadata	ISA_BALF.xlsx	figshare	doi:10.6084/m9.figshare.1595889_D90	http://dx.doi.org/10.6084/m9.figshare.1595889	Sham	2	lung
pMRTP_1M_Lung	Bronchoalveolar lavage fluid collection	Multianalyte profiling in BALF	920864-Lung-extract	BALF_MAP_RawData.xlsx	figshare	doi:10.6084/m9.figshare.1595889_D79	http://dx.doi.org/10.6084/m9.figshare.1595889					assay metadata	ISA_BALF.xlsx	figshare	doi:10.6084/m9.figshare.1595889_D90	http://dx.doi.org/10.6084/m9.figshare.1595889	pMRTP	1	lung
3R4F_4M_Lung	Bronchoalveolar lavage fluid collection	Multianalyte profiling in BALF	920865-Lung-extract	BALF_MAP_RawData.xlsx	figshare	doi:10.6084/m9.figshare.1595889_D79	http://dx.doi.org/10.6084/m9.figshare.1595889					assay metadata	ISA_BALF.xlsx	figshare	doi:10.6084/m9.figshare.1595889_D90	http://dx.doi.org/10.6084/m9.figshare.1595889	3R4F	4	lung
3R4F_5M_Lung	Bronchoalveolar lavage fluid collection	Multianalyte profiling in BALF	920873-Lung-extract	BALF_MAP_RawData.xlsx	figshare	doi:10.6084/m9.figshare.1595889_D79	http://dx.doi.org/10.6084/m9.figshare.1595889					assay metadata	ISA_BALF.xlsx	figshare	doi:10.6084/m9.figshare.1595889_D90	http://dx.doi.org/10.6084/m9.figshare.1595889	3R4F	5	lung
pMRTP_3M_Lung	Bronchoalveolar lavage fluid collection	Multianalyte profiling in BALF	920881-Lung-extract	BALF_MAP_RawData.xlsx	figshare	doi:10.6084/m9.figshare.1595889_D79	http://dx.doi.org/10.6084/m9.figshare.1595889					assay metadata	ISA_BALF.xlsx	figshare	doi:10.6084/m9.figshare.1595889_D90	http://dx.doi.org/10.6084/m9.figshare.1595889	pMRTP	3	lung
pMRTP_3M_Lung	Bronchoalveolar lavage fluid collection	Proteolytic activity in BALF	920881-Lung-extract	BALF_INTERNAL_RawData.xlsx	figshare	doi:10.6084/m9.figshare.1595889_D78	http://dx.doi.org/10.6084/m9.figshare.1595889					assay metadata	ISA_BALF.xlsx	figshare	doi:10.6084/m9.figshare.1595889_D90	http://dx.doi.org/10.6084/m9.figshare.1595889	pMRTP	3	lung
pMRTP_5M_Lung	Bronchoalveolar lavage fluid collection	Multianalyte profiling in BALF	920883-Lung-extract	BALF_MAP_RawData.xlsx	figshare	doi:10.6084/m9.figshare.1595889_D79	http://dx.doi.org/10.6084/m9.figshare.1595889					assay metadata	ISA_BALF.xlsx	figshare	doi:10.6084/m9.figshare.1595889_D90	http://dx.doi.org/10.6084/m9.figshare.1595889	pMRTP	5	lung
pMRTP_5M_Lung	Bronchoalveolar lavage fluid collection	Proteolytic activity in BALF	920883-Lung-extract	BALF_INTERNAL_RawData.xlsx	figshare	doi:10.6084/m9.figshare.1595889_D78	http://dx.doi.org/10.6084/m9.figshare.1595889					assay metadata	ISA_BALF.xlsx	figshare	doi:10.6084/m9.figshare.1595889_D90	http://dx.doi.org/10.6084/m9.figshare.1595889	pMRTP	5	lung
Switch_5M_Lung	Bronchoalveolar lavage fluid collection	Multianalyte profiling in BALF	920891-Lung-extract	BALF_MAP_RawData.xlsx	figshare	doi:10.6084/m9.figshare.1595889_D79	http://dx.doi.org/10.6084/m9.figshare.1595889					assay metadata	ISA_BALF.xlsx	figshare	doi:10.6084/m9.figshare.1595889_D90	http://dx.doi.org/10.6084/m9.figshare.1595889	Switch	5	lung
Switch_5M_Lung	Bronchoalveolar lavage fluid collection	Proteolytic activity in BALF	920891-Lung-extract	BALF_INTERNAL_RawData.xlsx	figshare	doi:10.6084/m9.figshare.1595889_D78	http://dx.doi.org/10.6084/m9.figshare.1595889					assay metadata	ISA_BALF.xlsx	figshare	doi:10.6084/m9.figshare.1595889_D90	http://dx.doi.org/10.6084/m9.figshare.1595889	Switch	5	lung
3R4F_2M_Lung	Bronchoalveolar lavage fluid collection	Multianalyte profiling in BALF	920893-Lung-extract	BALF_MAP_RawData.xlsx	figshare	doi:10.6084/m9.figshare.1595889_D79	http://dx.doi.org/10.6084/m9.figshare.1595889					assay metadata	ISA_BALF.xlsx	figshare	doi:10.6084/m9.figshare.1595889_D90	http://dx.doi.org/10.6084/m9.figshare.1595889	3R4F	2	lung
3R4F_2M_Lung	Bronchoalveolar lavage fluid collection	Proteolytic activity in BALF	920893-Lung-extract	BALF_INTERNAL_RawData.xlsx	figshare	doi:10.6084/m9.figshare.1595889_D78	http://dx.doi.org/10.6084/m9.figshare.1595889					assay metadata	ISA_BALF.xlsx	figshare	doi:10.6084/m9.figshare.1595889_D90	http://dx.doi.org/10.6084/m9.figshare.1595889	3R4F	2	lung
Switch_3M_Lung	Bronchoalveolar lavage fluid collection	Multianalyte profiling in BALF	920896-Lung-extract	BALF_MAP_RawData.xlsx	figshare	doi:10.6084/m9.figshare.1595889_D79	http://dx.doi.org/10.6084/m9.figshare.1595889					assay metadata	ISA_BALF.xlsx	figshare	doi:10.6084/m9.figshare.1595889_D90	http://dx.doi.org/10.6084/m9.figshare.1595889	Switch	3	lung
Switch_3M_Lung	Bronchoalveolar lavage fluid collection	Proteolytic activity in BALF	920896-Lung-extract	BALF_INTERNAL_RawData.xlsx	figshare	doi:10.6084/m9.figshare.1595889_D78	http://dx.doi.org/10.6084/m9.figshare.1595889					assay metadata	ISA_BALF.xlsx	figshare	doi:10.6084/m9.figshare.1595889_D90	http://dx.doi.org/10.6084/m9.figshare.1595889	Switch	3	lung
Sham_3M_Lung	Bronchoalveolar lavage fluid collection	Multianalyte profiling in BALF	920903-Lung-extract	BALF_MAP_RawData.xlsx	figshare	doi:10.6084/m9.figshare.1595889_D79	http://dx.doi.org/10.6084/m9.figshare.1595889					assay metadata	ISA_BALF.xlsx	figshare	doi:10.6084/m9.figshare.1595889_D90	http://dx.doi.org/10.6084/m9.figshare.1595889	Sham	3	lung
Sham_3M_Lung	Bronchoalveolar lavage fluid collection	Proteolytic activity in BALF	920903-Lung-extract	BALF_INTERNAL_RawData.xlsx	figshare	doi:10.6084/m9.figshare.1595889_D78	http://dx.doi.org/10.6084/m9.figshare.1595889					assay metadata	ISA_BALF.xlsx	figshare	doi:10.6084/m9.figshare.1595889_D90	http://dx.doi.org/10.6084/m9.figshare.1595889	Sham	3	lung
Cess_3M_Lung	Bronchoalveolar lavage fluid collection	Multianalyte profiling in BALF	920907-Lung-extract	BALF_MAP_RawData.xlsx	figshare	doi:10.6084/m9.figshare.1595889_D79	http://dx.doi.org/10.6084/m9.figshare.1595889					assay metadata	ISA_BALF.xlsx	figshare	doi:10.6084/m9.figshare.1595889_D90	http://dx.doi.org/10.6084/m9.figshare.1595889	Cess	3	lung
Cess_3M_Lung	Bronchoalveolar lavage fluid collection	Proteolytic activity in BALF	920907-Lung-extract	BALF_INTERNAL_RawData.xlsx	figshare	doi:10.6084/m9.figshare.1595889_D78	http://dx.doi.org/10.6084/m9.figshare.1595889					assay metadata	ISA_BALF.xlsx	figshare	doi:10.6084/m9.figshare.1595889_D90	http://dx.doi.org/10.6084/m9.figshare.1595889	Cess	3	lung
Sham_1M_Lung	Bronchoalveolar lavage fluid collection	Multianalyte profiling in BALF	920914-Lung-extract	BALF_MAP_RawData.xlsx	figshare	doi:10.6084/m9.figshare.1595889_D79	http://dx.doi.org/10.6084/m9.figshare.1595889					assay metadata	ISA_BALF.xlsx	figshare	doi:10.6084/m9.figshare.1595889_D90	http://dx.doi.org/10.6084/m9.figshare.1595889	Sham	1	lung
Sham_1M_Lung	Bronchoalveolar lavage fluid collection	Proteolytic activity in BALF	920914-Lung-extract	BALF_INTERNAL_RawData.xlsx	figshare	doi:10.6084/m9.figshare.1595889_D78	http://dx.doi.org/10.6084/m9.figshare.1595889					assay metadata	ISA_BALF.xlsx	figshare	doi:10.6084/m9.figshare.1595889_D90	http://dx.doi.org/10.6084/m9.figshare.1595889	Sham	1	lung
Sham_5M_Lung	Bronchoalveolar lavage fluid collection	Multianalyte profiling in BALF	920920-Lung-extract	BALF_MAP_RawData.xlsx	figshare	doi:10.6084/m9.figshare.1595889_D79	http://dx.doi.org/10.6084/m9.figshare.1595889					assay metadata	ISA_BALF.xlsx	figshare	doi:10.6084/m9.figshare.1595889_D90	http://dx.doi.org/10.6084/m9.figshare.1595889	Sham	5	lung
Sham_5M_Lung	Bronchoalveolar lavage fluid collection	Proteolytic activity in BALF	920920-Lung-extract	BALF_INTERNAL_RawData.xlsx	figshare	doi:10.6084/m9.figshare.1595889_D78	http://dx.doi.org/10.6084/m9.figshare.1595889					assay metadata	ISA_BALF.xlsx	figshare	doi:10.6084/m9.figshare.1595889_D90	http://dx.doi.org/10.6084/m9.figshare.1595889	Sham	5	lung
Switch_5M_Lung	Bronchoalveolar lavage fluid collection	Multianalyte profiling in BALF	920921-Lung-extract	BALF_MAP_RawData.xlsx	figshare	doi:10.6084/m9.figshare.1595889_D79	http://dx.doi.org/10.6084/m9.figshare.1595889					assay metadata	ISA_BALF.xlsx	figshare	doi:10.6084/m9.figshare.1595889_D90	http://dx.doi.org/10.6084/m9.figshare.1595889	Switch	5	lung
Switch_5M_Lung	Bronchoalveolar lavage fluid collection	Proteolytic activity in BALF	920921-Lung-extract	BALF_INTERNAL_RawData.xlsx	figshare	doi:10.6084/m9.figshare.1595889_D78	http://dx.doi.org/10.6084/m9.figshare.1595889					assay metadata	ISA_BALF.xlsx	figshare	doi:10.6084/m9.figshare.1595889_D90	http://dx.doi.org/10.6084/m9.figshare.1595889	Switch	5	lung
pMRTP_3M_Lung	Bronchoalveolar lavage fluid collection	Multianalyte profiling in BALF	920923-Lung-extract	BALF_MAP_RawData.xlsx	figshare	doi:10.6084/m9.figshare.1595889_D79	http://dx.doi.org/10.6084/m9.figshare.1595889					assay metadata	ISA_BALF.xlsx	figshare	doi:10.6084/m9.figshare.1595889_D90	http://dx.doi.org/10.6084/m9.figshare.1595889	pMRTP	3	lung
pMRTP_3M_Lung	Bronchoalveolar lavage fluid collection	Proteolytic activity in BALF	920923-Lung-extract	BALF_INTERNAL_RawData.xlsx	figshare	doi:10.6084/m9.figshare.1595889_D78	http://dx.doi.org/10.6084/m9.figshare.1595889					assay metadata	ISA_BALF.xlsx	figshare	doi:10.6084/m9.figshare.1595889_D90	http://dx.doi.org/10.6084/m9.figshare.1595889	pMRTP	3	lung
pMRTP_2M_Lung	Bronchoalveolar lavage fluid collection	Multianalyte profiling in BALF	920927-Lung-extract	BALF_MAP_RawData.xlsx	figshare	doi:10.6084/m9.figshare.1595889_D79	http://dx.doi.org/10.6084/m9.figshare.1595889					assay metadata	ISA_BALF.xlsx	figshare	doi:10.6084/m9.figshare.1595889_D90	http://dx.doi.org/10.6084/m9.figshare.1595889	pMRTP	2	lung
3R4F_4M_Lung	Bronchoalveolar lavage fluid collection	Multianalyte profiling in BALF	920928-Lung-extract	BALF_MAP_RawData.xlsx	figshare	doi:10.6084/m9.figshare.1595889_D79	http://dx.doi.org/10.6084/m9.figshare.1595889					assay metadata	ISA_BALF.xlsx	figshare	doi:10.6084/m9.figshare.1595889_D90	http://dx.doi.org/10.6084/m9.figshare.1595889	3R4F	4	lung
3R4F_4M_Lung	Bronchoalveolar lavage fluid collection	Proteolytic activity in BALF	920928-Lung-extract	BALF_INTERNAL_RawData.xlsx	figshare	doi:10.6084/m9.figshare.1595889_D78	http://dx.doi.org/10.6084/m9.figshare.1595889					assay metadata	ISA_BALF.xlsx	figshare	doi:10.6084/m9.figshare.1595889_D90	http://dx.doi.org/10.6084/m9.figshare.1595889	3R4F	4	lung
Cess_3M_Lung	Bronchoalveolar lavage fluid collection	Multianalyte profiling in BALF	920933-Lung-extract	BALF_MAP_RawData.xlsx	figshare	doi:10.6084/m9.figshare.1595889_D79	http://dx.doi.org/10.6084/m9.figshare.1595889					assay metadata	ISA_BALF.xlsx	figshare	doi:10.6084/m9.figshare.1595889_D90	http://dx.doi.org/10.6084/m9.figshare.1595889	Cess	3	lung
Cess_3M_Lung	Bronchoalveolar lavage fluid collection	Proteolytic activity in BALF	920933-Lung-extract	BALF_INTERNAL_RawData.xlsx	figshare	doi:10.6084/m9.figshare.1595889_D78	http://dx.doi.org/10.6084/m9.figshare.1595889					assay metadata	ISA_BALF.xlsx	figshare	doi:10.6084/m9.figshare.1595889_D90	http://dx.doi.org/10.6084/m9.figshare.1595889	Cess	3	lung
3R4F_3M_Lung	Bronchoalveolar lavage fluid collection	Multianalyte profiling in BALF	920939-Lung-extract	BALF_MAP_RawData.xlsx	figshare	doi:10.6084/m9.figshare.1595889_D79	http://dx.doi.org/10.6084/m9.figshare.1595889					assay metadata	ISA_BALF.xlsx	figshare	doi:10.6084/m9.figshare.1595889_D90	http://dx.doi.org/10.6084/m9.figshare.1595889	3R4F	3	lung
3R4F_3M_Lung	Bronchoalveolar lavage fluid collection	Proteolytic activity in BALF	920939-Lung-extract	BALF_INTERNAL_RawData.xlsx	figshare	doi:10.6084/m9.figshare.1595889_D78	http://dx.doi.org/10.6084/m9.figshare.1595889					assay metadata	ISA_BALF.xlsx	figshare	doi:10.6084/m9.figshare.1595889_D90	http://dx.doi.org/10.6084/m9.figshare.1595889	3R4F	3	lung
Sham_4M_Lung	Bronchoalveolar lavage fluid collection	Multianalyte profiling in BALF	920943-Lung-extract	BALF_MAP_RawData.xlsx	figshare	doi:10.6084/m9.figshare.1595889_D79	http://dx.doi.org/10.6084/m9.figshare.1595889					assay metadata	ISA_BALF.xlsx	figshare	doi:10.6084/m9.figshare.1595889_D90	http://dx.doi.org/10.6084/m9.figshare.1595889	Sham	4	lung
Sham_4M_Lung	Bronchoalveolar lavage fluid collection	Proteolytic activity in BALF	920943-Lung-extract	BALF_INTERNAL_RawData.xlsx	figshare	doi:10.6084/m9.figshare.1595889_D78	http://dx.doi.org/10.6084/m9.figshare.1595889					assay metadata	ISA_BALF.xlsx	figshare	doi:10.6084/m9.figshare.1595889_D90	http://dx.doi.org/10.6084/m9.figshare.1595889	Sham	4	lung
3R4F_5M_Lung	Bronchoalveolar lavage fluid collection	Multianalyte profiling in BALF	920944-Lung-extract	BALF_MAP_RawData.xlsx	figshare	doi:10.6084/m9.figshare.1595889_D79	http://dx.doi.org/10.6084/m9.figshare.1595889					assay metadata	ISA_BALF.xlsx	figshare	doi:10.6084/m9.figshare.1595889_D90	http://dx.doi.org/10.6084/m9.figshare.1595889	3R4F	5	lung
3R4F_5M_Lung	Bronchoalveolar lavage fluid collection	Proteolytic activity in BALF	920944-Lung-extract	BALF_INTERNAL_RawData.xlsx	figshare	doi:10.6084/m9.figshare.1595889_D78	http://dx.doi.org/10.6084/m9.figshare.1595889					assay metadata	ISA_BALF.xlsx	figshare	doi:10.6084/m9.figshare.1595889_D90	http://dx.doi.org/10.6084/m9.figshare.1595889	3R4F	5	lung
Switch_3M_Lung	Bronchoalveolar lavage fluid collection	Multianalyte profiling in BALF	920947-Lung-extract	BALF_MAP_RawData.xlsx	figshare	doi:10.6084/m9.figshare.1595889_D79	http://dx.doi.org/10.6084/m9.figshare.1595889					assay metadata	ISA_BALF.xlsx	figshare	doi:10.6084/m9.figshare.1595889_D90	http://dx.doi.org/10.6084/m9.figshare.1595889	Switch	3	lung
Switch_3M_Lung	Bronchoalveolar lavage fluid collection	Proteolytic activity in BALF	920947-Lung-extract	BALF_INTERNAL_RawData.xlsx	figshare	doi:10.6084/m9.figshare.1595889_D78	http://dx.doi.org/10.6084/m9.figshare.1595889					assay metadata	ISA_BALF.xlsx	figshare	doi:10.6084/m9.figshare.1595889_D90	http://dx.doi.org/10.6084/m9.figshare.1595889	Switch	3	lung
Cess_5M_Lung	Bronchoalveolar lavage fluid collection	Multianalyte profiling in BALF	920955-Lung-extract	BALF_MAP_RawData.xlsx	figshare	doi:10.6084/m9.figshare.1595889_D79	http://dx.doi.org/10.6084/m9.figshare.1595889					assay metadata	ISA_BALF.xlsx	figshare	doi:10.6084/m9.figshare.1595889_D90	http://dx.doi.org/10.6084/m9.figshare.1595889	Cess	5	lung
Cess_5M_Lung	Bronchoalveolar lavage fluid collection	Proteolytic activity in BALF	920955-Lung-extract	BALF_INTERNAL_RawData.xlsx	figshare	doi:10.6084/m9.figshare.1595889_D78	http://dx.doi.org/10.6084/m9.figshare.1595889					assay metadata	ISA_BALF.xlsx	figshare	doi:10.6084/m9.figshare.1595889_D90	http://dx.doi.org/10.6084/m9.figshare.1595889	Cess	5	lung
pMRTP_2M_Lung	Bronchoalveolar lavage fluid collection	Multianalyte profiling in BALF	920959-Lung-extract	BALF_MAP_RawData.xlsx	figshare	doi:10.6084/m9.figshare.1595889_D79	http://dx.doi.org/10.6084/m9.figshare.1595889					assay metadata	ISA_BALF.xlsx	figshare	doi:10.6084/m9.figshare.1595889_D90	http://dx.doi.org/10.6084/m9.figshare.1595889	pMRTP	2	lung
Cess_7M_Lung	Bronchoalveolar lavage fluid collection	Multianalyte profiling in BALF	920966-Lung-extract	BALF_MAP_RawData.xlsx	figshare	doi:10.6084/m9.figshare.1595889_D79	http://dx.doi.org/10.6084/m9.figshare.1595889					assay metadata	ISA_BALF.xlsx	figshare	doi:10.6084/m9.figshare.1595889_D90	http://dx.doi.org/10.6084/m9.figshare.1595889	Cess	7	lung
Cess_7M_Lung	Bronchoalveolar lavage fluid collection	Proteolytic activity in BALF	920966-Lung-extract	BALF_INTERNAL_RawData.xlsx	figshare	doi:10.6084/m9.figshare.1595889_D78	http://dx.doi.org/10.6084/m9.figshare.1595889					assay metadata	ISA_BALF.xlsx	figshare	doi:10.6084/m9.figshare.1595889_D90	http://dx.doi.org/10.6084/m9.figshare.1595889	Cess	7	lung
Switch_5M_Lung	Bronchoalveolar lavage fluid collection	Multianalyte profiling in BALF	920970-Lung-extract	BALF_MAP_RawData.xlsx	figshare	doi:10.6084/m9.figshare.1595889_D79	http://dx.doi.org/10.6084/m9.figshare.1595889					assay metadata	ISA_BALF.xlsx	figshare	doi:10.6084/m9.figshare.1595889_D90	http://dx.doi.org/10.6084/m9.figshare.1595889	Switch	5	lung
Switch_5M_Lung	Bronchoalveolar lavage fluid collection	Proteolytic activity in BALF	920970-Lung-extract	BALF_INTERNAL_RawData.xlsx	figshare	doi:10.6084/m9.figshare.1595889_D78	http://dx.doi.org/10.6084/m9.figshare.1595889					assay metadata	ISA_BALF.xlsx	figshare	doi:10.6084/m9.figshare.1595889_D90	http://dx.doi.org/10.6084/m9.figshare.1595889	Switch	5	lung
Cess_5M_Lung	Bronchoalveolar lavage fluid collection	Multianalyte profiling in BALF	920971-Lung-extract	BALF_MAP_RawData.xlsx	figshare	doi:10.6084/m9.figshare.1595889_D79	http://dx.doi.org/10.6084/m9.figshare.1595889					assay metadata	ISA_BALF.xlsx	figshare	doi:10.6084/m9.figshare.1595889_D90	http://dx.doi.org/10.6084/m9.figshare.1595889	Cess	5	lung
Cess_5M_Lung	Bronchoalveolar lavage fluid collection	Proteolytic activity in BALF	920971-Lung-extract	BALF_INTERNAL_RawData.xlsx	figshare	doi:10.6084/m9.figshare.1595889_D78	http://dx.doi.org/10.6084/m9.figshare.1595889					assay metadata	ISA_BALF.xlsx	figshare	doi:10.6084/m9.figshare.1595889_D90	http://dx.doi.org/10.6084/m9.figshare.1595889	Cess	5	lung
3R4F_1M_Lung	Bronchoalveolar lavage fluid collection	Multianalyte profiling in BALF	920980-Lung-extract	BALF_MAP_RawData.xlsx	figshare	doi:10.6084/m9.figshare.1595889_D79	http://dx.doi.org/10.6084/m9.figshare.1595889					assay metadata	ISA_BALF.xlsx	figshare	doi:10.6084/m9.figshare.1595889_D90	http://dx.doi.org/10.6084/m9.figshare.1595889	3R4F	1	lung
3R4F_1M_Lung	Bronchoalveolar lavage fluid collection	Proteolytic activity in BALF	920980-Lung-extract	BALF_INTERNAL_RawData.xlsx	figshare	doi:10.6084/m9.figshare.1595889_D78	http://dx.doi.org/10.6084/m9.figshare.1595889					assay metadata	ISA_BALF.xlsx	figshare	doi:10.6084/m9.figshare.1595889_D90	http://dx.doi.org/10.6084/m9.figshare.1595889	3R4F	1	lung
pMRTP_1M_Lung	Bronchoalveolar lavage fluid collection	Multianalyte profiling in BALF	920982-Lung-extract	BALF_MAP_RawData.xlsx	figshare	doi:10.6084/m9.figshare.1595889_D79	http://dx.doi.org/10.6084/m9.figshare.1595889					assay metadata	ISA_BALF.xlsx	figshare	doi:10.6084/m9.figshare.1595889_D90	http://dx.doi.org/10.6084/m9.figshare.1595889	pMRTP	1	lung
pMRTP_1M_Lung	Bronchoalveolar lavage fluid collection	Proteolytic activity in BALF	920982-Lung-extract	BALF_INTERNAL_RawData.xlsx	figshare	doi:10.6084/m9.figshare.1595889_D78	http://dx.doi.org/10.6084/m9.figshare.1595889					assay metadata	ISA_BALF.xlsx	figshare	doi:10.6084/m9.figshare.1595889_D90	http://dx.doi.org/10.6084/m9.figshare.1595889	pMRTP	1	lung
3R4F_3M_Lung	Bronchoalveolar lavage fluid collection	Multianalyte profiling in BALF	920984-Lung-extract	BALF_MAP_RawData.xlsx	figshare	doi:10.6084/m9.figshare.1595889_D79	http://dx.doi.org/10.6084/m9.figshare.1595889					assay metadata	ISA_BALF.xlsx	figshare	doi:10.6084/m9.figshare.1595889_D90	http://dx.doi.org/10.6084/m9.figshare.1595889	3R4F	3	lung
3R4F_3M_Lung	Bronchoalveolar lavage fluid collection	Proteolytic activity in BALF	920984-Lung-extract	BALF_INTERNAL_RawData.xlsx	figshare	doi:10.6084/m9.figshare.1595889_D78	http://dx.doi.org/10.6084/m9.figshare.1595889					assay metadata	ISA_BALF.xlsx	figshare	doi:10.6084/m9.figshare.1595889_D90	http://dx.doi.org/10.6084/m9.figshare.1595889	3R4F	3	lung
3R4F_7M_Lung	Bronchoalveolar lavage fluid collection	Multianalyte profiling in BALF	920987-Lung-extract	BALF_MAP_RawData.xlsx	figshare	doi:10.6084/m9.figshare.1595889_D79	http://dx.doi.org/10.6084/m9.figshare.1595889					assay metadata	ISA_BALF.xlsx	figshare	doi:10.6084/m9.figshare.1595889_D90	http://dx.doi.org/10.6084/m9.figshare.1595889	3R4F	7	lung
3R4F_7M_Lung	Bronchoalveolar lavage fluid collection	Proteolytic activity in BALF	920987-Lung-extract	BALF_INTERNAL_RawData.xlsx	figshare	doi:10.6084/m9.figshare.1595889_D78	http://dx.doi.org/10.6084/m9.figshare.1595889					assay metadata	ISA_BALF.xlsx	figshare	doi:10.6084/m9.figshare.1595889_D90	http://dx.doi.org/10.6084/m9.figshare.1595889	3R4F	7	lung
pMRTP_7M_Lung	Bronchoalveolar lavage fluid collection	Multianalyte profiling in BALF	920988-Lung-extract	BALF_MAP_RawData.xlsx	figshare	doi:10.6084/m9.figshare.1595889_D79	http://dx.doi.org/10.6084/m9.figshare.1595889					assay metadata	ISA_BALF.xlsx	figshare	doi:10.6084/m9.figshare.1595889_D90	http://dx.doi.org/10.6084/m9.figshare.1595889	pMRTP	7	lung
pMRTP_7M_Lung	Bronchoalveolar lavage fluid collection	Proteolytic activity in BALF	920988-Lung-extract	BALF_INTERNAL_RawData.xlsx	figshare	doi:10.6084/m9.figshare.1595889_D78	http://dx.doi.org/10.6084/m9.figshare.1595889					assay metadata	ISA_BALF.xlsx	figshare	doi:10.6084/m9.figshare.1595889_D90	http://dx.doi.org/10.6084/m9.figshare.1595889	pMRTP	7	lung
pMRTP_1M_Lung	Bronchoalveolar lavage fluid collection	Multianalyte profiling in BALF	920992-Lung-extract	BALF_MAP_RawData.xlsx	figshare	doi:10.6084/m9.figshare.1595889_D79	http://dx.doi.org/10.6084/m9.figshare.1595889					assay metadata	ISA_BALF.xlsx	figshare	doi:10.6084/m9.figshare.1595889_D90	http://dx.doi.org/10.6084/m9.figshare.1595889	pMRTP	1	lung
3R4F_3M_Lung	Bronchoalveolar lavage fluid collection	Multianalyte profiling in BALF	921007-Lung-extract	BALF_MAP_RawData.xlsx	figshare	doi:10.6084/m9.figshare.1595889_D79	http://dx.doi.org/10.6084/m9.figshare.1595889					assay metadata	ISA_BALF.xlsx	figshare	doi:10.6084/m9.figshare.1595889_D90	http://dx.doi.org/10.6084/m9.figshare.1595889	3R4F	3	lung
3R4F_3M_Lung	Bronchoalveolar lavage fluid collection	Proteolytic activity in BALF	921007-Lung-extract	BALF_INTERNAL_RawData.xlsx	figshare	doi:10.6084/m9.figshare.1595889_D78	http://dx.doi.org/10.6084/m9.figshare.1595889					assay metadata	ISA_BALF.xlsx	figshare	doi:10.6084/m9.figshare.1595889_D90	http://dx.doi.org/10.6084/m9.figshare.1595889	3R4F	3	lung
3R4F_7M_Lung	Bronchoalveolar lavage fluid collection	Multianalyte profiling in BALF	921011-Lung-extract	BALF_MAP_RawData.xlsx	figshare	doi:10.6084/m9.figshare.1595889_D79	http://dx.doi.org/10.6084/m9.figshare.1595889					assay metadata	ISA_BALF.xlsx	figshare	doi:10.6084/m9.figshare.1595889_D90	http://dx.doi.org/10.6084/m9.figshare.1595889	3R4F	7	lung
3R4F_7M_Lung	Bronchoalveolar lavage fluid collection	Proteolytic activity in BALF	921011-Lung-extract	BALF_INTERNAL_RawData.xlsx	figshare	doi:10.6084/m9.figshare.1595889_D78	http://dx.doi.org/10.6084/m9.figshare.1595889					assay metadata	ISA_BALF.xlsx	figshare	doi:10.6084/m9.figshare.1595889_D90	http://dx.doi.org/10.6084/m9.figshare.1595889	3R4F	7	lung
3R4F_3M_Lung	Bronchoalveolar lavage fluid collection	Multianalyte profiling in BALF	921013-Lung-extract	BALF_MAP_RawData.xlsx	figshare	doi:10.6084/m9.figshare.1595889_D79	http://dx.doi.org/10.6084/m9.figshare.1595889					assay metadata	ISA_BALF.xlsx	figshare	doi:10.6084/m9.figshare.1595889_D90	http://dx.doi.org/10.6084/m9.figshare.1595889	3R4F	3	lung
3R4F_3M_Lung	Bronchoalveolar lavage fluid collection	Proteolytic activity in BALF	921013-Lung-extract	BALF_INTERNAL_RawData.xlsx	figshare	doi:10.6084/m9.figshare.1595889_D78	http://dx.doi.org/10.6084/m9.figshare.1595889					assay metadata	ISA_BALF.xlsx	figshare	doi:10.6084/m9.figshare.1595889_D90	http://dx.doi.org/10.6084/m9.figshare.1595889	3R4F	3	lung
pMRTP_7M_Lung	Bronchoalveolar lavage fluid collection	Multianalyte profiling in BALF	921020-Lung-extract	BALF_MAP_RawData.xlsx	figshare	doi:10.6084/m9.figshare.1595889_D79	http://dx.doi.org/10.6084/m9.figshare.1595889					assay metadata	ISA_BALF.xlsx	figshare	doi:10.6084/m9.figshare.1595889_D90	http://dx.doi.org/10.6084/m9.figshare.1595889	pMRTP	7	lung
3R4F_1M_Lung	Bronchoalveolar lavage fluid collection	Multianalyte profiling in BALF	921024-Lung-extract	BALF_MAP_RawData.xlsx	figshare	doi:10.6084/m9.figshare.1595889_D79	http://dx.doi.org/10.6084/m9.figshare.1595889					assay metadata	ISA_BALF.xlsx	figshare	doi:10.6084/m9.figshare.1595889_D90	http://dx.doi.org/10.6084/m9.figshare.1595889	3R4F	1	lung
3R4F_1M_Lung	Bronchoalveolar lavage fluid collection	Proteolytic activity in BALF	921024-Lung-extract	BALF_INTERNAL_RawData.xlsx	figshare	doi:10.6084/m9.figshare.1595889_D78	http://dx.doi.org/10.6084/m9.figshare.1595889					assay metadata	ISA_BALF.xlsx	figshare	doi:10.6084/m9.figshare.1595889_D90	http://dx.doi.org/10.6084/m9.figshare.1595889	3R4F	1	lung
Cess_3M_Lung	Bronchoalveolar lavage fluid collection	Multianalyte profiling in BALF	921027-Lung-extract	BALF_MAP_RawData.xlsx	figshare	doi:10.6084/m9.figshare.1595889_D79	http://dx.doi.org/10.6084/m9.figshare.1595889					assay metadata	ISA_BALF.xlsx	figshare	doi:10.6084/m9.figshare.1595889_D90	http://dx.doi.org/10.6084/m9.figshare.1595889	Cess	3	lung
Cess_3M_Lung	Bronchoalveolar lavage fluid collection	Proteolytic activity in BALF	921027-Lung-extract	BALF_INTERNAL_RawData.xlsx	figshare	doi:10.6084/m9.figshare.1595889_D78	http://dx.doi.org/10.6084/m9.figshare.1595889					assay metadata	ISA_BALF.xlsx	figshare	doi:10.6084/m9.figshare.1595889_D90	http://dx.doi.org/10.6084/m9.figshare.1595889	Cess	3	lung
Sham_1M_Lung	Bronchoalveolar lavage fluid collection	Multianalyte profiling in BALF	921028-Lung-extract	BALF_MAP_RawData.xlsx	figshare	doi:10.6084/m9.figshare.1595889_D79	http://dx.doi.org/10.6084/m9.figshare.1595889					assay metadata	ISA_BALF.xlsx	figshare	doi:10.6084/m9.figshare.1595889_D90	http://dx.doi.org/10.6084/m9.figshare.1595889	Sham	1	lung
Sham_1M_Lung	Bronchoalveolar lavage fluid collection	Proteolytic activity in BALF	921028-Lung-extract	BALF_INTERNAL_RawData.xlsx	figshare	doi:10.6084/m9.figshare.1595889_D78	http://dx.doi.org/10.6084/m9.figshare.1595889					assay metadata	ISA_BALF.xlsx	figshare	doi:10.6084/m9.figshare.1595889_D90	http://dx.doi.org/10.6084/m9.figshare.1595889	Sham	1	lung
pMRTP_5M_Lung	Bronchoalveolar lavage fluid collection	Multianalyte profiling in BALF	921044-Lung-extract	BALF_MAP_RawData.xlsx	figshare	doi:10.6084/m9.figshare.1595889_D79	http://dx.doi.org/10.6084/m9.figshare.1595889					assay metadata	ISA_BALF.xlsx	figshare	doi:10.6084/m9.figshare.1595889_D90	http://dx.doi.org/10.6084/m9.figshare.1595889	pMRTP	5	lung
pMRTP_5M_Lung	Bronchoalveolar lavage fluid collection	Proteolytic activity in BALF	921044-Lung-extract	BALF_INTERNAL_RawData.xlsx	figshare	doi:10.6084/m9.figshare.1595889_D78	http://dx.doi.org/10.6084/m9.figshare.1595889					assay metadata	ISA_BALF.xlsx	figshare	doi:10.6084/m9.figshare.1595889_D90	http://dx.doi.org/10.6084/m9.figshare.1595889	pMRTP	5	lung
3R4F_2M_Lung	Bronchoalveolar lavage fluid collection	Multianalyte profiling in BALF	921047-Lung-extract	BALF_MAP_RawData.xlsx	figshare	doi:10.6084/m9.figshare.1595889_D79	http://dx.doi.org/10.6084/m9.figshare.1595889					assay metadata	ISA_BALF.xlsx	figshare	doi:10.6084/m9.figshare.1595889_D90	http://dx.doi.org/10.6084/m9.figshare.1595889	3R4F	2	lung
pMRTP_7M_Lung	Bronchoalveolar lavage fluid collection	Multianalyte profiling in BALF	921048-Lung-extract	BALF_MAP_RawData.xlsx	figshare	doi:10.6084/m9.figshare.1595889_D79	http://dx.doi.org/10.6084/m9.figshare.1595889					assay metadata	ISA_BALF.xlsx	figshare	doi:10.6084/m9.figshare.1595889_D90	http://dx.doi.org/10.6084/m9.figshare.1595889	pMRTP	7	lung
pMRTP_7M_Lung	Bronchoalveolar lavage fluid collection	Proteolytic activity in BALF	921048-Lung-extract	BALF_INTERNAL_RawData.xlsx	figshare	doi:10.6084/m9.figshare.1595889_D78	http://dx.doi.org/10.6084/m9.figshare.1595889					assay metadata	ISA_BALF.xlsx	figshare	doi:10.6084/m9.figshare.1595889_D90	http://dx.doi.org/10.6084/m9.figshare.1595889	pMRTP	7	lung
pMRTP_5M_Lung	Bronchoalveolar lavage fluid collection	Multianalyte profiling in BALF	921055-Lung-extract	BALF_MAP_RawData.xlsx	figshare	doi:10.6084/m9.figshare.1595889_D79	http://dx.doi.org/10.6084/m9.figshare.1595889					assay metadata	ISA_BALF.xlsx	figshare	doi:10.6084/m9.figshare.1595889_D90	http://dx.doi.org/10.6084/m9.figshare.1595889	pMRTP	5	lung
pMRTP_5M_Lung	Bronchoalveolar lavage fluid collection	Proteolytic activity in BALF	921055-Lung-extract	BALF_INTERNAL_RawData.xlsx	figshare	doi:10.6084/m9.figshare.1595889_D78	http://dx.doi.org/10.6084/m9.figshare.1595889					assay metadata	ISA_BALF.xlsx	figshare	doi:10.6084/m9.figshare.1595889_D90	http://dx.doi.org/10.6084/m9.figshare.1595889	pMRTP	5	lung
Sham_4M_Lung	Bronchoalveolar lavage fluid collection	Multianalyte profiling in BALF	921058-Lung-extract	BALF_MAP_RawData.xlsx	figshare	doi:10.6084/m9.figshare.1595889_D79	http://dx.doi.org/10.6084/m9.figshare.1595889					assay metadata	ISA_BALF.xlsx	figshare	doi:10.6084/m9.figshare.1595889_D90	http://dx.doi.org/10.6084/m9.figshare.1595889	Sham	4	lung
Sham_4M_Lung	Bronchoalveolar lavage fluid collection	Proteolytic activity in BALF	921058-Lung-extract	BALF_INTERNAL_RawData.xlsx	figshare	doi:10.6084/m9.figshare.1595889_D78	http://dx.doi.org/10.6084/m9.figshare.1595889					assay metadata	ISA_BALF.xlsx	figshare	doi:10.6084/m9.figshare.1595889_D90	http://dx.doi.org/10.6084/m9.figshare.1595889	Sham	4	lung
pMRTP_2M_Lung	Bronchoalveolar lavage fluid collection	Multianalyte profiling in BALF	921061-Lung-extract	BALF_MAP_RawData.xlsx	figshare	doi:10.6084/m9.figshare.1595889_D79	http://dx.doi.org/10.6084/m9.figshare.1595889					assay metadata	ISA_BALF.xlsx	figshare	doi:10.6084/m9.figshare.1595889_D90	http://dx.doi.org/10.6084/m9.figshare.1595889	pMRTP	2	lung
pMRTP_2M_Lung	Bronchoalveolar lavage fluid collection	Proteolytic activity in BALF	921061-Lung-extract	BALF_INTERNAL_RawData.xlsx	figshare	doi:10.6084/m9.figshare.1595889_D78	http://dx.doi.org/10.6084/m9.figshare.1595889					assay metadata	ISA_BALF.xlsx	figshare	doi:10.6084/m9.figshare.1595889_D90	http://dx.doi.org/10.6084/m9.figshare.1595889	pMRTP	2	lung
Sham_3M_Lung	Bronchoalveolar lavage fluid collection	Multianalyte profiling in BALF	921088-Lung-extract	BALF_MAP_RawData.xlsx	figshare	doi:10.6084/m9.figshare.1595889_D79	http://dx.doi.org/10.6084/m9.figshare.1595889					assay metadata	ISA_BALF.xlsx	figshare	doi:10.6084/m9.figshare.1595889_D90	http://dx.doi.org/10.6084/m9.figshare.1595889	Sham	3	lung
Sham_3M_Lung	Bronchoalveolar lavage fluid collection	Proteolytic activity in BALF	921088-Lung-extract	BALF_INTERNAL_RawData.xlsx	figshare	doi:10.6084/m9.figshare.1595889_D78	http://dx.doi.org/10.6084/m9.figshare.1595889					assay metadata	ISA_BALF.xlsx	figshare	doi:10.6084/m9.figshare.1595889_D90	http://dx.doi.org/10.6084/m9.figshare.1595889	Sham	3	lung
pMRTP_5M_Lung	Bronchoalveolar lavage fluid collection	Multianalyte profiling in BALF	921090-Lung-extract	BALF_MAP_RawData.xlsx	figshare	doi:10.6084/m9.figshare.1595889_D79	http://dx.doi.org/10.6084/m9.figshare.1595889					assay metadata	ISA_BALF.xlsx	figshare	doi:10.6084/m9.figshare.1595889_D90	http://dx.doi.org/10.6084/m9.figshare.1595889	pMRTP	5	lung
pMRTP_5M_Lung	Bronchoalveolar lavage fluid collection	Proteolytic activity in BALF	921090-Lung-extract	BALF_INTERNAL_RawData.xlsx	figshare	doi:10.6084/m9.figshare.1595889_D78	http://dx.doi.org/10.6084/m9.figshare.1595889					assay metadata	ISA_BALF.xlsx	figshare	doi:10.6084/m9.figshare.1595889_D90	http://dx.doi.org/10.6084/m9.figshare.1595889	pMRTP	5	lung
Sham_5M_Lung	Bronchoalveolar lavage fluid collection	Multianalyte profiling in BALF	921091-Lung-extract	BALF_MAP_RawData.xlsx	figshare	doi:10.6084/m9.figshare.1595889_D79	http://dx.doi.org/10.6084/m9.figshare.1595889					assay metadata	ISA_BALF.xlsx	figshare	doi:10.6084/m9.figshare.1595889_D90	http://dx.doi.org/10.6084/m9.figshare.1595889	Sham	5	lung
Sham_5M_Lung	Bronchoalveolar lavage fluid collection	Proteolytic activity in BALF	921091-Lung-extract	BALF_INTERNAL_RawData.xlsx	figshare	doi:10.6084/m9.figshare.1595889_D78	http://dx.doi.org/10.6084/m9.figshare.1595889					assay metadata	ISA_BALF.xlsx	figshare	doi:10.6084/m9.figshare.1595889_D90	http://dx.doi.org/10.6084/m9.figshare.1595889	Sham	5	lung
pMRTP_7M_Lung	Bronchoalveolar lavage fluid collection	Multianalyte profiling in BALF	921098-Lung-extract	BALF_MAP_RawData.xlsx	figshare	doi:10.6084/m9.figshare.1595889_D79	http://dx.doi.org/10.6084/m9.figshare.1595889					assay metadata	ISA_BALF.xlsx	figshare	doi:10.6084/m9.figshare.1595889_D90	http://dx.doi.org/10.6084/m9.figshare.1595889	pMRTP	7	lung
pMRTP_7M_Lung	Bronchoalveolar lavage fluid collection	Proteolytic activity in BALF	921098-Lung-extract	BALF_INTERNAL_RawData.xlsx	figshare	doi:10.6084/m9.figshare.1595889_D78	http://dx.doi.org/10.6084/m9.figshare.1595889					assay metadata	ISA_BALF.xlsx	figshare	doi:10.6084/m9.figshare.1595889_D90	http://dx.doi.org/10.6084/m9.figshare.1595889	pMRTP	7	lung
3R4F_3M_Lung	Bronchoalveolar lavage fluid collection	Multianalyte profiling in BALF	921109-Lung-extract	BALF_MAP_RawData.xlsx	figshare	doi:10.6084/m9.figshare.1595889_D79	http://dx.doi.org/10.6084/m9.figshare.1595889					assay metadata	ISA_BALF.xlsx	figshare	doi:10.6084/m9.figshare.1595889_D90	http://dx.doi.org/10.6084/m9.figshare.1595889	3R4F	3	lung
3R4F_3M_Lung	Bronchoalveolar lavage fluid collection	Proteolytic activity in BALF	921109-Lung-extract	BALF_INTERNAL_RawData.xlsx	figshare	doi:10.6084/m9.figshare.1595889_D78	http://dx.doi.org/10.6084/m9.figshare.1595889					assay metadata	ISA_BALF.xlsx	figshare	doi:10.6084/m9.figshare.1595889_D90	http://dx.doi.org/10.6084/m9.figshare.1595889	3R4F	3	lung
Sham_1M_Lung	Bronchoalveolar lavage fluid collection	Multianalyte profiling in BALF	921116-Lung-extract	BALF_MAP_RawData.xlsx	figshare	doi:10.6084/m9.figshare.1595889_D79	http://dx.doi.org/10.6084/m9.figshare.1595889					assay metadata	ISA_BALF.xlsx	figshare	doi:10.6084/m9.figshare.1595889_D90	http://dx.doi.org/10.6084/m9.figshare.1595889	Sham	1	lung
Sham_1M_Lung	Bronchoalveolar lavage fluid collection	Proteolytic activity in BALF	921116-Lung-extract	BALF_INTERNAL_RawData.xlsx	figshare	doi:10.6084/m9.figshare.1595889_D78	http://dx.doi.org/10.6084/m9.figshare.1595889					assay metadata	ISA_BALF.xlsx	figshare	doi:10.6084/m9.figshare.1595889_D90	http://dx.doi.org/10.6084/m9.figshare.1595889	Sham	1	lung
pMRTP_4M_Lung	Bronchoalveolar lavage fluid collection	Multianalyte profiling in BALF	921119-Lung-extract	BALF_MAP_RawData.xlsx	figshare	doi:10.6084/m9.figshare.1595889_D79	http://dx.doi.org/10.6084/m9.figshare.1595889					assay metadata	ISA_BALF.xlsx	figshare	doi:10.6084/m9.figshare.1595889_D90	http://dx.doi.org/10.6084/m9.figshare.1595889	pMRTP	4	lung
pMRTP_4M_Lung	Bronchoalveolar lavage fluid collection	Proteolytic activity in BALF	921119-Lung-extract	BALF_INTERNAL_RawData.xlsx	figshare	doi:10.6084/m9.figshare.1595889_D78	http://dx.doi.org/10.6084/m9.figshare.1595889					assay metadata	ISA_BALF.xlsx	figshare	doi:10.6084/m9.figshare.1595889_D90	http://dx.doi.org/10.6084/m9.figshare.1595889	pMRTP	4	lung
Cess_7M_Lung	Bronchoalveolar lavage fluid collection	Multianalyte profiling in BALF	921122-Lung-extract	BALF_MAP_RawData.xlsx	figshare	doi:10.6084/m9.figshare.1595889_D79	http://dx.doi.org/10.6084/m9.figshare.1595889					assay metadata	ISA_BALF.xlsx	figshare	doi:10.6084/m9.figshare.1595889_D90	http://dx.doi.org/10.6084/m9.figshare.1595889	Cess	7	lung
Cess_5M_Lung	Bronchoalveolar lavage fluid collection	Multianalyte profiling in BALF	921127-Lung-extract	BALF_MAP_RawData.xlsx	figshare	doi:10.6084/m9.figshare.1595889_D79	http://dx.doi.org/10.6084/m9.figshare.1595889					assay metadata	ISA_BALF.xlsx	figshare	doi:10.6084/m9.figshare.1595889_D90	http://dx.doi.org/10.6084/m9.figshare.1595889	Cess	5	lung
Cess_5M_Lung	Bronchoalveolar lavage fluid collection	Proteolytic activity in BALF	921127-Lung-extract	BALF_INTERNAL_RawData.xlsx	figshare	doi:10.6084/m9.figshare.1595889_D78	http://dx.doi.org/10.6084/m9.figshare.1595889					assay metadata	ISA_BALF.xlsx	figshare	doi:10.6084/m9.figshare.1595889_D90	http://dx.doi.org/10.6084/m9.figshare.1595889	Cess	5	lung
Cess_5M_Lung	Bronchoalveolar lavage fluid collection	Multianalyte profiling in BALF	921133-Lung-extract	BALF_MAP_RawData.xlsx	figshare	doi:10.6084/m9.figshare.1595889_D79	http://dx.doi.org/10.6084/m9.figshare.1595889					assay metadata	ISA_BALF.xlsx	figshare	doi:10.6084/m9.figshare.1595889_D90	http://dx.doi.org/10.6084/m9.figshare.1595889	Cess	5	lung
Cess_5M_Lung	Bronchoalveolar lavage fluid collection	Proteolytic activity in BALF	921133-Lung-extract	BALF_INTERNAL_RawData.xlsx	figshare	doi:10.6084/m9.figshare.1595889_D78	http://dx.doi.org/10.6084/m9.figshare.1595889					assay metadata	ISA_BALF.xlsx	figshare	doi:10.6084/m9.figshare.1595889_D90	http://dx.doi.org/10.6084/m9.figshare.1595889	Cess	5	lung
3R4F_4M_Lung	Bronchoalveolar lavage fluid collection	Multianalyte profiling in BALF	921136-Lung-extract	BALF_MAP_RawData.xlsx	figshare	doi:10.6084/m9.figshare.1595889_D79	http://dx.doi.org/10.6084/m9.figshare.1595889					assay metadata	ISA_BALF.xlsx	figshare	doi:10.6084/m9.figshare.1595889_D90	http://dx.doi.org/10.6084/m9.figshare.1595889	3R4F	4	lung
3R4F_4M_Lung	Bronchoalveolar lavage fluid collection	Proteolytic activity in BALF	921136-Lung-extract	BALF_INTERNAL_RawData.xlsx	figshare	doi:10.6084/m9.figshare.1595889_D78	http://dx.doi.org/10.6084/m9.figshare.1595889					assay metadata	ISA_BALF.xlsx	figshare	doi:10.6084/m9.figshare.1595889_D90	http://dx.doi.org/10.6084/m9.figshare.1595889	3R4F	4	lung
Switch_7M_Lung	Bronchoalveolar lavage fluid collection	Multianalyte profiling in BALF	921138-Lung-extract	BALF_MAP_RawData.xlsx	figshare	doi:10.6084/m9.figshare.1595889_D79	http://dx.doi.org/10.6084/m9.figshare.1595889					assay metadata	ISA_BALF.xlsx	figshare	doi:10.6084/m9.figshare.1595889_D90	http://dx.doi.org/10.6084/m9.figshare.1595889	Switch	7	lung
Switch_7M_Lung	Bronchoalveolar lavage fluid collection	Proteolytic activity in BALF	921138-Lung-extract	BALF_INTERNAL_RawData.xlsx	figshare	doi:10.6084/m9.figshare.1595889_D78	http://dx.doi.org/10.6084/m9.figshare.1595889					assay metadata	ISA_BALF.xlsx	figshare	doi:10.6084/m9.figshare.1595889_D90	http://dx.doi.org/10.6084/m9.figshare.1595889	Switch	7	lung
pMRTP_3M_Lung	Bronchoalveolar lavage fluid collection	Multianalyte profiling in BALF	921140-Lung-extract	BALF_MAP_RawData.xlsx	figshare	doi:10.6084/m9.figshare.1595889_D79	http://dx.doi.org/10.6084/m9.figshare.1595889					assay metadata	ISA_BALF.xlsx	figshare	doi:10.6084/m9.figshare.1595889_D90	http://dx.doi.org/10.6084/m9.figshare.1595889	pMRTP	3	lung
pMRTP_3M_Lung	Bronchoalveolar lavage fluid collection	Proteolytic activity in BALF	921140-Lung-extract	BALF_INTERNAL_RawData.xlsx	figshare	doi:10.6084/m9.figshare.1595889_D78	http://dx.doi.org/10.6084/m9.figshare.1595889					assay metadata	ISA_BALF.xlsx	figshare	doi:10.6084/m9.figshare.1595889_D90	http://dx.doi.org/10.6084/m9.figshare.1595889	pMRTP	3	lung
3R4F_3M_Lung	Bronchoalveolar lavage fluid collection	Multianalyte profiling in BALF	921147-Lung-extract	BALF_MAP_RawData.xlsx	figshare	doi:10.6084/m9.figshare.1595889_D79	http://dx.doi.org/10.6084/m9.figshare.1595889					assay metadata	ISA_BALF.xlsx	figshare	doi:10.6084/m9.figshare.1595889_D90	http://dx.doi.org/10.6084/m9.figshare.1595889	3R4F	3	lung
3R4F_3M_Lung	Bronchoalveolar lavage fluid collection	Proteolytic activity in BALF	921147-Lung-extract	BALF_INTERNAL_RawData.xlsx	figshare	doi:10.6084/m9.figshare.1595889_D78	http://dx.doi.org/10.6084/m9.figshare.1595889					assay metadata	ISA_BALF.xlsx	figshare	doi:10.6084/m9.figshare.1595889_D90	http://dx.doi.org/10.6084/m9.figshare.1595889	3R4F	3	lung
pMRTP_2M_Lung	Bronchoalveolar lavage fluid collection	Multianalyte profiling in BALF	921152-Lung-extract	BALF_MAP_RawData.xlsx	figshare	doi:10.6084/m9.figshare.1595889_D79	http://dx.doi.org/10.6084/m9.figshare.1595889					assay metadata	ISA_BALF.xlsx	figshare	doi:10.6084/m9.figshare.1595889_D90	http://dx.doi.org/10.6084/m9.figshare.1595889	pMRTP	2	lung
pMRTP_2M_Lung	Bronchoalveolar lavage fluid collection	Proteolytic activity in BALF	921152-Lung-extract	BALF_INTERNAL_RawData.xlsx	figshare	doi:10.6084/m9.figshare.1595889_D78	http://dx.doi.org/10.6084/m9.figshare.1595889					assay metadata	ISA_BALF.xlsx	figshare	doi:10.6084/m9.figshare.1595889_D90	http://dx.doi.org/10.6084/m9.figshare.1595889	pMRTP	2	lung
pMRTP_5M_Lung	Bronchoalveolar lavage fluid collection	Multianalyte profiling in BALF	921155-Lung-extract	BALF_MAP_RawData.xlsx	figshare	doi:10.6084/m9.figshare.1595889_D79	http://dx.doi.org/10.6084/m9.figshare.1595889					assay metadata	ISA_BALF.xlsx	figshare	doi:10.6084/m9.figshare.1595889_D90	http://dx.doi.org/10.6084/m9.figshare.1595889	pMRTP	5	lung
pMRTP_5M_Lung	Bronchoalveolar lavage fluid collection	Proteolytic activity in BALF	921155-Lung-extract	BALF_INTERNAL_RawData.xlsx	figshare	doi:10.6084/m9.figshare.1595889_D78	http://dx.doi.org/10.6084/m9.figshare.1595889					assay metadata	ISA_BALF.xlsx	figshare	doi:10.6084/m9.figshare.1595889_D90	http://dx.doi.org/10.6084/m9.figshare.1595889	pMRTP	5	lung
3R4F_7M_Lung	Bronchoalveolar lavage fluid collection	Multianalyte profiling in BALF	921169-Lung-extract	BALF_MAP_RawData.xlsx	figshare	doi:10.6084/m9.figshare.1595889_D79	http://dx.doi.org/10.6084/m9.figshare.1595889					assay metadata	ISA_BALF.xlsx	figshare	doi:10.6084/m9.figshare.1595889_D90	http://dx.doi.org/10.6084/m9.figshare.1595889	3R4F	7	lung
3R4F_7M_Lung	Bronchoalveolar lavage fluid collection	Proteolytic activity in BALF	921169-Lung-extract	BALF_INTERNAL_RawData.xlsx	figshare	doi:10.6084/m9.figshare.1595889_D78	http://dx.doi.org/10.6084/m9.figshare.1595889					assay metadata	ISA_BALF.xlsx	figshare	doi:10.6084/m9.figshare.1595889_D90	http://dx.doi.org/10.6084/m9.figshare.1595889	3R4F	7	lung
Switch_5M_Lung	Bronchoalveolar lavage fluid collection	Multianalyte profiling in BALF	921179-Lung-extract	BALF_MAP_RawData.xlsx	figshare	doi:10.6084/m9.figshare.1595889_D79	http://dx.doi.org/10.6084/m9.figshare.1595889					assay metadata	ISA_BALF.xlsx	figshare	doi:10.6084/m9.figshare.1595889_D90	http://dx.doi.org/10.6084/m9.figshare.1595889	Switch	5	lung
Switch_5M_Lung	Bronchoalveolar lavage fluid collection	Proteolytic activity in BALF	921179-Lung-extract	BALF_INTERNAL_RawData.xlsx	figshare	doi:10.6084/m9.figshare.1595889_D78	http://dx.doi.org/10.6084/m9.figshare.1595889					assay metadata	ISA_BALF.xlsx	figshare	doi:10.6084/m9.figshare.1595889_D90	http://dx.doi.org/10.6084/m9.figshare.1595889	Switch	5	lung
Switch_5M_Lung	Bronchoalveolar lavage fluid collection	Multianalyte profiling in BALF	921184-Lung-extract	BALF_MAP_RawData.xlsx	figshare	doi:10.6084/m9.figshare.1595889_D79	http://dx.doi.org/10.6084/m9.figshare.1595889					assay metadata	ISA_BALF.xlsx	figshare	doi:10.6084/m9.figshare.1595889_D90	http://dx.doi.org/10.6084/m9.figshare.1595889	Switch	5	lung
Switch_5M_Lung	Bronchoalveolar lavage fluid collection	Proteolytic activity in BALF	921184-Lung-extract	BALF_INTERNAL_RawData.xlsx	figshare	doi:10.6084/m9.figshare.1595889_D78	http://dx.doi.org/10.6084/m9.figshare.1595889					assay metadata	ISA_BALF.xlsx	figshare	doi:10.6084/m9.figshare.1595889_D90	http://dx.doi.org/10.6084/m9.figshare.1595889	Switch	5	lung
Sham_3M_Lung	Bronchoalveolar lavage fluid collection	Multianalyte profiling in BALF	921196-Lung-extract	BALF_MAP_RawData.xlsx	figshare	doi:10.6084/m9.figshare.1595889_D79	http://dx.doi.org/10.6084/m9.figshare.1595889					assay metadata	ISA_BALF.xlsx	figshare	doi:10.6084/m9.figshare.1595889_D90	http://dx.doi.org/10.6084/m9.figshare.1595889	Sham	3	lung
Sham_3M_Lung	Bronchoalveolar lavage fluid collection	Proteolytic activity in BALF	921196-Lung-extract	BALF_INTERNAL_RawData.xlsx	figshare	doi:10.6084/m9.figshare.1595889_D78	http://dx.doi.org/10.6084/m9.figshare.1595889					assay metadata	ISA_BALF.xlsx	figshare	doi:10.6084/m9.figshare.1595889_D90	http://dx.doi.org/10.6084/m9.figshare.1595889	Sham	3	lung
Sham_5M_Lung	Bronchoalveolar lavage fluid collection	Multianalyte profiling in BALF	921197-Lung-extract	BALF_MAP_RawData.xlsx	figshare	doi:10.6084/m9.figshare.1595889_D79	http://dx.doi.org/10.6084/m9.figshare.1595889					assay metadata	ISA_BALF.xlsx	figshare	doi:10.6084/m9.figshare.1595889_D90	http://dx.doi.org/10.6084/m9.figshare.1595889	Sham	5	lung
Sham_5M_Lung	Bronchoalveolar lavage fluid collection	Proteolytic activity in BALF	921197-Lung-extract	BALF_INTERNAL_RawData.xlsx	figshare	doi:10.6084/m9.figshare.1595889_D78	http://dx.doi.org/10.6084/m9.figshare.1595889					assay metadata	ISA_BALF.xlsx	figshare	doi:10.6084/m9.figshare.1595889_D90	http://dx.doi.org/10.6084/m9.figshare.1595889	Sham	5	lung
Cess_7M_Lung	Bronchoalveolar lavage fluid collection	Multianalyte profiling in BALF	921200-Lung-extract	BALF_MAP_RawData.xlsx	figshare	doi:10.6084/m9.figshare.1595889_D79	http://dx.doi.org/10.6084/m9.figshare.1595889					assay metadata	ISA_BALF.xlsx	figshare	doi:10.6084/m9.figshare.1595889_D90	http://dx.doi.org/10.6084/m9.figshare.1595889	Cess	7	lung
Cess_7M_Lung	Bronchoalveolar lavage fluid collection	Proteolytic activity in BALF	921200-Lung-extract	BALF_INTERNAL_RawData.xlsx	figshare	doi:10.6084/m9.figshare.1595889_D78	http://dx.doi.org/10.6084/m9.figshare.1595889					assay metadata	ISA_BALF.xlsx	figshare	doi:10.6084/m9.figshare.1595889_D90	http://dx.doi.org/10.6084/m9.figshare.1595889	Cess	7	lung
Cess_3M_Lung	Bronchoalveolar lavage fluid collection	Multianalyte profiling in BALF	921234-Lung-extract	BALF_MAP_RawData.xlsx	figshare	doi:10.6084/m9.figshare.1595889_D79	http://dx.doi.org/10.6084/m9.figshare.1595889					assay metadata	ISA_BALF.xlsx	figshare	doi:10.6084/m9.figshare.1595889_D90	http://dx.doi.org/10.6084/m9.figshare.1595889	Cess	3	lung
Cess_3M_Lung	Bronchoalveolar lavage fluid collection	Proteolytic activity in BALF	921234-Lung-extract	BALF_INTERNAL_RawData.xlsx	figshare	doi:10.6084/m9.figshare.1595889_D78	http://dx.doi.org/10.6084/m9.figshare.1595889					assay metadata	ISA_BALF.xlsx	figshare	doi:10.6084/m9.figshare.1595889_D90	http://dx.doi.org/10.6084/m9.figshare.1595889	Cess	3	lung
Switch_5M_Lung	Bronchoalveolar lavage fluid collection	Multianalyte profiling in BALF	921268-Lung-extract	BALF_MAP_RawData.xlsx	figshare	doi:10.6084/m9.figshare.1595889_D79	http://dx.doi.org/10.6084/m9.figshare.1595889					assay metadata	ISA_BALF.xlsx	figshare	doi:10.6084/m9.figshare.1595889_D90	http://dx.doi.org/10.6084/m9.figshare.1595889	Switch	5	lung
Switch_5M_Lung	Bronchoalveolar lavage fluid collection	Proteolytic activity in BALF	921268-Lung-extract	BALF_INTERNAL_RawData.xlsx	figshare	doi:10.6084/m9.figshare.1595889_D78	http://dx.doi.org/10.6084/m9.figshare.1595889					assay metadata	ISA_BALF.xlsx	figshare	doi:10.6084/m9.figshare.1595889_D90	http://dx.doi.org/10.6084/m9.figshare.1595889	Switch	5	lung
Sham_2M_Lung	Bronchoalveolar lavage fluid collection	Multianalyte profiling in BALF	921277-Lung-extract	BALF_MAP_RawData.xlsx	figshare	doi:10.6084/m9.figshare.1595889_D79	http://dx.doi.org/10.6084/m9.figshare.1595889					assay metadata	ISA_BALF.xlsx	figshare	doi:10.6084/m9.figshare.1595889_D90	http://dx.doi.org/10.6084/m9.figshare.1595889	Sham	2	lung
Sham_2M_Lung	Bronchoalveolar lavage fluid collection	Proteolytic activity in BALF	921277-Lung-extract	BALF_INTERNAL_RawData.xlsx	figshare	doi:10.6084/m9.figshare.1595889_D78	http://dx.doi.org/10.6084/m9.figshare.1595889					assay metadata	ISA_BALF.xlsx	figshare	doi:10.6084/m9.figshare.1595889_D90	http://dx.doi.org/10.6084/m9.figshare.1595889	Sham	2	lung
pMRTP_3M_Lung	Bronchoalveolar lavage fluid collection	Multianalyte profiling in BALF	921278-Lung-extract	BALF_MAP_RawData.xlsx	figshare	doi:10.6084/m9.figshare.1595889_D79	http://dx.doi.org/10.6084/m9.figshare.1595889					assay metadata	ISA_BALF.xlsx	figshare	doi:10.6084/m9.figshare.1595889_D90	http://dx.doi.org/10.6084/m9.figshare.1595889	pMRTP	3	lung
pMRTP_3M_Lung	Bronchoalveolar lavage fluid collection	Proteolytic activity in BALF	921278-Lung-extract	BALF_INTERNAL_RawData.xlsx	figshare	doi:10.6084/m9.figshare.1595889_D78	http://dx.doi.org/10.6084/m9.figshare.1595889					assay metadata	ISA_BALF.xlsx	figshare	doi:10.6084/m9.figshare.1595889_D90	http://dx.doi.org/10.6084/m9.figshare.1595889	pMRTP	3	lung
3R4F_2M_Lung	Bronchoalveolar lavage fluid collection	Multianalyte profiling in BALF	921294-Lung-extract	BALF_MAP_RawData.xlsx	figshare	doi:10.6084/m9.figshare.1595889_D79	http://dx.doi.org/10.6084/m9.figshare.1595889					assay metadata	ISA_BALF.xlsx	figshare	doi:10.6084/m9.figshare.1595889_D90	http://dx.doi.org/10.6084/m9.figshare.1595889	3R4F	2	lung
Sham_1M_Lung	Bronchoalveolar lavage fluid collection	Multianalyte profiling in BALF	921306-Lung-extract	BALF_MAP_RawData.xlsx	figshare	doi:10.6084/m9.figshare.1595889_D79	http://dx.doi.org/10.6084/m9.figshare.1595889					assay metadata	ISA_BALF.xlsx	figshare	doi:10.6084/m9.figshare.1595889_D90	http://dx.doi.org/10.6084/m9.figshare.1595889	Sham	1	lung
Sham_1M_Lung	Bronchoalveolar lavage fluid collection	Proteolytic activity in BALF	921306-Lung-extract	BALF_INTERNAL_RawData.xlsx	figshare	doi:10.6084/m9.figshare.1595889_D78	http://dx.doi.org/10.6084/m9.figshare.1595889					assay metadata	ISA_BALF.xlsx	figshare	doi:10.6084/m9.figshare.1595889_D90	http://dx.doi.org/10.6084/m9.figshare.1595889	Sham	1	lung
Sham_7M_Lung	Bronchoalveolar lavage fluid collection	Multianalyte profiling in BALF	921312-Lung-extract	BALF_MAP_RawData.xlsx	figshare	doi:10.6084/m9.figshare.1595889_D79	http://dx.doi.org/10.6084/m9.figshare.1595889					assay metadata	ISA_BALF.xlsx	figshare	doi:10.6084/m9.figshare.1595889_D90	http://dx.doi.org/10.6084/m9.figshare.1595889	Sham	7	lung
Sham_2M_Lung	Bronchoalveolar lavage fluid collection	Multianalyte profiling in BALF	921319-Lung-extract	BALF_MAP_RawData.xlsx	figshare	doi:10.6084/m9.figshare.1595889_D79	http://dx.doi.org/10.6084/m9.figshare.1595889					assay metadata	ISA_BALF.xlsx	figshare	doi:10.6084/m9.figshare.1595889_D90	http://dx.doi.org/10.6084/m9.figshare.1595889	Sham	2	lung
Sham_2M_Lung	Bronchoalveolar lavage fluid collection	Proteolytic activity in BALF	921319-Lung-extract	BALF_INTERNAL_RawData.xlsx	figshare	doi:10.6084/m9.figshare.1595889_D78	http://dx.doi.org/10.6084/m9.figshare.1595889					assay metadata	ISA_BALF.xlsx	figshare	doi:10.6084/m9.figshare.1595889_D90	http://dx.doi.org/10.6084/m9.figshare.1595889	Sham	2	lung
pMRTP_3M_Lung	Bronchoalveolar lavage fluid collection	Multianalyte profiling in BALF	921321-Lung-extract	BALF_MAP_RawData.xlsx	figshare	doi:10.6084/m9.figshare.1595889_D79	http://dx.doi.org/10.6084/m9.figshare.1595889					assay metadata	ISA_BALF.xlsx	figshare	doi:10.6084/m9.figshare.1595889_D90	http://dx.doi.org/10.6084/m9.figshare.1595889	pMRTP	3	lung
