# Supplementary material for: Comprehensive systems biology analysis of a 7-month cigarette smoke inhalation study in C57BL/6 mice
Source: Sci Data. 2016 Jan 5;3:150077. doi: 10.1038/sdata.2015.77 (PMC4700839; doi:10.1038/sdata.2015.77)
Supplement: Supplementary file 3 [file sdata201577-isa1.zip › a_histology_Hoeng.txt]

Sample Name	Protocol REF	Protocol REF	Assay Name	Raw Data File	Comment [Data Repository]	Comment [Data Record Accession]	Comment [Data Record URI]	Protocol REF	Derived Data File	Comment [Data Repository]	Comment [Data Record Accession]	Comment [Data Record URI]	Factor Value[exposure group]	Factor Value[exposure duration in months]	Factor Value[assayed tissue]
Cess_7M_Lung	Lung cryoslicing	Histology	920001-Leftlung	Histo_Morpho_RawData.xlsx	figshare	doi:10.6084/m9.figshare.1595889_D82	http://dx.doi.org/10.6084/m9.figshare.1595889	assay metadata	ISA_Histology_Histomorphometry.xlsx	figshare	doi:10.6084/m9.figshare.1595889_D92	http://dx.doi.org/10.6084/m9.figshare.1595889	Cess	7	lung
Sham_4M_Lung	Lung cryoslicing	Histology	920003-Leftlung	Histo_Morpho_RawData.xlsx	figshare	doi:10.6084/m9.figshare.1595889_D82	http://dx.doi.org/10.6084/m9.figshare.1595889	assay metadata	ISA_Histology_Histomorphometry.xlsx	figshare	doi:10.6084/m9.figshare.1595889_D92	http://dx.doi.org/10.6084/m9.figshare.1595889	Sham	4	lung
Switch_5M_Lung	Lung cryoslicing	Histology	920004-Leftlung	Histo_Morpho_RawData.xlsx	figshare	doi:10.6084/m9.figshare.1595889_D82	http://dx.doi.org/10.6084/m9.figshare.1595889	assay metadata	ISA_Histology_Histomorphometry.xlsx	figshare	doi:10.6084/m9.figshare.1595889_D92	http://dx.doi.org/10.6084/m9.figshare.1595889	Switch	5	lung
3R4F_7M_Lung	Lung cryoslicing	Histology	920012-Leftlung	Histo_Morpho_RawData.xlsx	figshare	doi:10.6084/m9.figshare.1595889_D82	http://dx.doi.org/10.6084/m9.figshare.1595889	assay metadata	ISA_Histology_Histomorphometry.xlsx	figshare	doi:10.6084/m9.figshare.1595889_D92	http://dx.doi.org/10.6084/m9.figshare.1595889	3R4F	7	lung
pMRTP_2M_Lung	Lung cryoslicing	Histology	920013-Leftlung	Histo_Morpho_RawData.xlsx	figshare	doi:10.6084/m9.figshare.1595889_D82	http://dx.doi.org/10.6084/m9.figshare.1595889	assay metadata	ISA_Histology_Histomorphometry.xlsx	figshare	doi:10.6084/m9.figshare.1595889_D92	http://dx.doi.org/10.6084/m9.figshare.1595889	pMRTP	2	lung
Switch_5M_Lung	Lung cryoslicing	Histology	920014-Leftlung	Histo_Morpho_RawData.xlsx	figshare	doi:10.6084/m9.figshare.1595889_D82	http://dx.doi.org/10.6084/m9.figshare.1595889	assay metadata	ISA_Histology_Histomorphometry.xlsx	figshare	doi:10.6084/m9.figshare.1595889_D92	http://dx.doi.org/10.6084/m9.figshare.1595889	Switch	5	lung
Cess_7M_Lung	Lung cryoslicing	Histology	920019-Leftlung	Histo_Morpho_RawData.xlsx	figshare	doi:10.6084/m9.figshare.1595889_D82	http://dx.doi.org/10.6084/m9.figshare.1595889	assay metadata	ISA_Histology_Histomorphometry.xlsx	figshare	doi:10.6084/m9.figshare.1595889_D92	http://dx.doi.org/10.6084/m9.figshare.1595889	Cess	7	lung
pMRTP_4M_Lung	Lung cryoslicing	Histology	920022-Leftlung	Histo_Morpho_RawData.xlsx	figshare	doi:10.6084/m9.figshare.1595889_D82	http://dx.doi.org/10.6084/m9.figshare.1595889	assay metadata	ISA_Histology_Histomorphometry.xlsx	figshare	doi:10.6084/m9.figshare.1595889_D92	http://dx.doi.org/10.6084/m9.figshare.1595889	pMRTP	4	lung
3R4F_3M_Lung	Lung cryoslicing	Histology	920026-Leftlung	Histo_Morpho_RawData.xlsx	figshare	doi:10.6084/m9.figshare.1595889_D82	http://dx.doi.org/10.6084/m9.figshare.1595889	assay metadata	ISA_Histology_Histomorphometry.xlsx	figshare	doi:10.6084/m9.figshare.1595889_D92	http://dx.doi.org/10.6084/m9.figshare.1595889	3R4F	3	lung
Cess_7M_Lung	Lung cryoslicing	Histology	920029-Leftlung	Histo_Morpho_RawData.xlsx	figshare	doi:10.6084/m9.figshare.1595889_D82	http://dx.doi.org/10.6084/m9.figshare.1595889	assay metadata	ISA_Histology_Histomorphometry.xlsx	figshare	doi:10.6084/m9.figshare.1595889_D92	http://dx.doi.org/10.6084/m9.figshare.1595889	Cess	7	lung
pMRTP_5M_Lung	Lung cryoslicing	Histology	920060-Leftlung	Histo_Morpho_RawData.xlsx	figshare	doi:10.6084/m9.figshare.1595889_D82	http://dx.doi.org/10.6084/m9.figshare.1595889	assay metadata	ISA_Histology_Histomorphometry.xlsx	figshare	doi:10.6084/m9.figshare.1595889_D92	http://dx.doi.org/10.6084/m9.figshare.1595889	pMRTP	5	lung
3R4F_3M_Lung	Lung cryoslicing	Histology	920064-Leftlung	Histo_Morpho_RawData.xlsx	figshare	doi:10.6084/m9.figshare.1595889_D82	http://dx.doi.org/10.6084/m9.figshare.1595889	assay metadata	ISA_Histology_Histomorphometry.xlsx	figshare	doi:10.6084/m9.figshare.1595889_D92	http://dx.doi.org/10.6084/m9.figshare.1595889	3R4F	3	lung
3R4F_1M_Lung	Lung cryoslicing	Histology	920069-Leftlung	Histo_Morpho_RawData.xlsx	figshare	doi:10.6084/m9.figshare.1595889_D82	http://dx.doi.org/10.6084/m9.figshare.1595889	assay metadata	ISA_Histology_Histomorphometry.xlsx	figshare	doi:10.6084/m9.figshare.1595889_D92	http://dx.doi.org/10.6084/m9.figshare.1595889	3R4F	1	lung
pMRTP_2M_Lung	Lung cryoslicing	Histology	920070-Leftlung	Histo_Morpho_RawData.xlsx	figshare	doi:10.6084/m9.figshare.1595889_D82	http://dx.doi.org/10.6084/m9.figshare.1595889	assay metadata	ISA_Histology_Histomorphometry.xlsx	figshare	doi:10.6084/m9.figshare.1595889_D92	http://dx.doi.org/10.6084/m9.figshare.1595889	pMRTP	2	lung
Sham_2M_Lung	Lung cryoslicing	Histology	920074-Leftlung	Histo_Morpho_RawData.xlsx	figshare	doi:10.6084/m9.figshare.1595889_D82	http://dx.doi.org/10.6084/m9.figshare.1595889	assay metadata	ISA_Histology_Histomorphometry.xlsx	figshare	doi:10.6084/m9.figshare.1595889_D92	http://dx.doi.org/10.6084/m9.figshare.1595889	Sham	2	lung
pMRTP_5M_Lung	Lung cryoslicing	Histology	920076-Leftlung	Histo_Morpho_RawData.xlsx	figshare	doi:10.6084/m9.figshare.1595889_D82	http://dx.doi.org/10.6084/m9.figshare.1595889	assay metadata	ISA_Histology_Histomorphometry.xlsx	figshare	doi:10.6084/m9.figshare.1595889_D92	http://dx.doi.org/10.6084/m9.figshare.1595889	pMRTP	5	lung
3R4F_7M_Lung	Lung cryoslicing	Histology	920077-Leftlung	Histo_Morpho_RawData.xlsx	figshare	doi:10.6084/m9.figshare.1595889_D82	http://dx.doi.org/10.6084/m9.figshare.1595889	assay metadata	ISA_Histology_Histomorphometry.xlsx	figshare	doi:10.6084/m9.figshare.1595889_D92	http://dx.doi.org/10.6084/m9.figshare.1595889	3R4F	7	lung
3R4F_7M_Lung	Lung cryoslicing	Histology	920078-Leftlung	Histo_Morpho_RawData.xlsx	figshare	doi:10.6084/m9.figshare.1595889_D82	http://dx.doi.org/10.6084/m9.figshare.1595889	assay metadata	ISA_Histology_Histomorphometry.xlsx	figshare	doi:10.6084/m9.figshare.1595889_D92	http://dx.doi.org/10.6084/m9.figshare.1595889	3R4F	7	lung
Switch_3M_Lung	Lung cryoslicing	Histology	920079-Leftlung	Histo_Morpho_RawData.xlsx	figshare	doi:10.6084/m9.figshare.1595889_D82	http://dx.doi.org/10.6084/m9.figshare.1595889	assay metadata	ISA_Histology_Histomorphometry.xlsx	figshare	doi:10.6084/m9.figshare.1595889_D92	http://dx.doi.org/10.6084/m9.figshare.1595889	Switch	3	lung
Switch_7M_Lung	Lung cryoslicing	Histology	920085-Leftlung	Histo_Morpho_RawData.xlsx	figshare	doi:10.6084/m9.figshare.1595889_D82	http://dx.doi.org/10.6084/m9.figshare.1595889	assay metadata	ISA_Histology_Histomorphometry.xlsx	figshare	doi:10.6084/m9.figshare.1595889_D92	http://dx.doi.org/10.6084/m9.figshare.1595889	Switch	7	lung
Cess_7M_Lung	Lung cryoslicing	Histology	920087-Leftlung	Histo_Morpho_RawData.xlsx	figshare	doi:10.6084/m9.figshare.1595889_D82	http://dx.doi.org/10.6084/m9.figshare.1595889	assay metadata	ISA_Histology_Histomorphometry.xlsx	figshare	doi:10.6084/m9.figshare.1595889_D92	http://dx.doi.org/10.6084/m9.figshare.1595889	Cess	7	lung
Sham_5M_Lung	Lung cryoslicing	Histology	920088-Leftlung	Histo_Morpho_RawData.xlsx	figshare	doi:10.6084/m9.figshare.1595889_D82	http://dx.doi.org/10.6084/m9.figshare.1595889	assay metadata	ISA_Histology_Histomorphometry.xlsx	figshare	doi:10.6084/m9.figshare.1595889_D92	http://dx.doi.org/10.6084/m9.figshare.1595889	Sham	5	lung
Sham_5M_Lung	Lung cryoslicing	Histology	920090-Leftlung	Histo_Morpho_RawData.xlsx	figshare	doi:10.6084/m9.figshare.1595889_D82	http://dx.doi.org/10.6084/m9.figshare.1595889	assay metadata	ISA_Histology_Histomorphometry.xlsx	figshare	doi:10.6084/m9.figshare.1595889_D92	http://dx.doi.org/10.6084/m9.figshare.1595889	Sham	5	lung
pMRTP_2M_Lung	Lung cryoslicing	Histology	920091-Leftlung	Histo_Morpho_RawData.xlsx	figshare	doi:10.6084/m9.figshare.1595889_D82	http://dx.doi.org/10.6084/m9.figshare.1595889	assay metadata	ISA_Histology_Histomorphometry.xlsx	figshare	doi:10.6084/m9.figshare.1595889_D92	http://dx.doi.org/10.6084/m9.figshare.1595889	pMRTP	2	lung
Switch_5M_Lung	Lung cryoslicing	Histology	920108-Leftlung	Histo_Morpho_RawData.xlsx	figshare	doi:10.6084/m9.figshare.1595889_D82	http://dx.doi.org/10.6084/m9.figshare.1595889	assay metadata	ISA_Histology_Histomorphometry.xlsx	figshare	doi:10.6084/m9.figshare.1595889_D92	http://dx.doi.org/10.6084/m9.figshare.1595889	Switch	5	lung
3R4F_2M_Lung	Lung cryoslicing	Histology	920114-Leftlung	Histo_Morpho_RawData.xlsx	figshare	doi:10.6084/m9.figshare.1595889_D82	http://dx.doi.org/10.6084/m9.figshare.1595889	assay metadata	ISA_Histology_Histomorphometry.xlsx	figshare	doi:10.6084/m9.figshare.1595889_D92	http://dx.doi.org/10.6084/m9.figshare.1595889	3R4F	2	lung
Sham_4M_Lung	Lung cryoslicing	Histology	920125-Leftlung	Histo_Morpho_RawData.xlsx	figshare	doi:10.6084/m9.figshare.1595889_D82	http://dx.doi.org/10.6084/m9.figshare.1595889	assay metadata	ISA_Histology_Histomorphometry.xlsx	figshare	doi:10.6084/m9.figshare.1595889_D92	http://dx.doi.org/10.6084/m9.figshare.1595889	Sham	4	lung
pMRTP_1M_Lung	Lung cryoslicing	Histology	920133-Leftlung	Histo_Morpho_RawData.xlsx	figshare	doi:10.6084/m9.figshare.1595889_D82	http://dx.doi.org/10.6084/m9.figshare.1595889	assay metadata	ISA_Histology_Histomorphometry.xlsx	figshare	doi:10.6084/m9.figshare.1595889_D92	http://dx.doi.org/10.6084/m9.figshare.1595889	pMRTP	1	lung
3R4F_1M_Lung	Lung cryoslicing	Histology	920137-Leftlung	Histo_Morpho_RawData.xlsx	figshare	doi:10.6084/m9.figshare.1595889_D82	http://dx.doi.org/10.6084/m9.figshare.1595889	assay metadata	ISA_Histology_Histomorphometry.xlsx	figshare	doi:10.6084/m9.figshare.1595889_D92	http://dx.doi.org/10.6084/m9.figshare.1595889	3R4F	1	lung
pMRTP_3M_Lung	Lung cryoslicing	Histology	920141-Leftlung	Histo_Morpho_RawData.xlsx	figshare	doi:10.6084/m9.figshare.1595889_D82	http://dx.doi.org/10.6084/m9.figshare.1595889	assay metadata	ISA_Histology_Histomorphometry.xlsx	figshare	doi:10.6084/m9.figshare.1595889_D92	http://dx.doi.org/10.6084/m9.figshare.1595889	pMRTP	3	lung
Cess_3M_Lung	Lung cryoslicing	Histology	920143-Leftlung	Histo_Morpho_RawData.xlsx	figshare	doi:10.6084/m9.figshare.1595889_D82	http://dx.doi.org/10.6084/m9.figshare.1595889	assay metadata	ISA_Histology_Histomorphometry.xlsx	figshare	doi:10.6084/m9.figshare.1595889_D92	http://dx.doi.org/10.6084/m9.figshare.1595889	Cess	3	lung
Cess_5M_Lung	Lung cryoslicing	Histology	920149-Leftlung	Histo_Morpho_RawData.xlsx	figshare	doi:10.6084/m9.figshare.1595889_D82	http://dx.doi.org/10.6084/m9.figshare.1595889	assay metadata	ISA_Histology_Histomorphometry.xlsx	figshare	doi:10.6084/m9.figshare.1595889_D92	http://dx.doi.org/10.6084/m9.figshare.1595889	Cess	5	lung
pMRTP_2M_Lung	Lung cryoslicing	Histology	920153-Leftlung	Histo_Morpho_RawData.xlsx	figshare	doi:10.6084/m9.figshare.1595889_D82	http://dx.doi.org/10.6084/m9.figshare.1595889	assay metadata	ISA_Histology_Histomorphometry.xlsx	figshare	doi:10.6084/m9.figshare.1595889_D92	http://dx.doi.org/10.6084/m9.figshare.1595889	pMRTP	2	lung
Sham_1M_Lung	Lung cryoslicing	Histology	920154-Leftlung	Histo_Morpho_RawData.xlsx	figshare	doi:10.6084/m9.figshare.1595889_D82	http://dx.doi.org/10.6084/m9.figshare.1595889	assay metadata	ISA_Histology_Histomorphometry.xlsx	figshare	doi:10.6084/m9.figshare.1595889_D92	http://dx.doi.org/10.6084/m9.figshare.1595889	Sham	1	lung
3R4F_2M_Lung	Lung cryoslicing	Histology	920163-Leftlung	Histo_Morpho_RawData.xlsx	figshare	doi:10.6084/m9.figshare.1595889_D82	http://dx.doi.org/10.6084/m9.figshare.1595889	assay metadata	ISA_Histology_Histomorphometry.xlsx	figshare	doi:10.6084/m9.figshare.1595889_D92	http://dx.doi.org/10.6084/m9.figshare.1595889	3R4F	2	lung
pMRTP_1M_Lung	Lung cryoslicing	Histology	920169-Leftlung	Histo_Morpho_RawData.xlsx	figshare	doi:10.6084/m9.figshare.1595889_D82	http://dx.doi.org/10.6084/m9.figshare.1595889	assay metadata	ISA_Histology_Histomorphometry.xlsx	figshare	doi:10.6084/m9.figshare.1595889_D92	http://dx.doi.org/10.6084/m9.figshare.1595889	pMRTP	1	lung
pMRTP_3M_Lung	Lung cryoslicing	Histology	920171-Leftlung	Histo_Morpho_RawData.xlsx	figshare	doi:10.6084/m9.figshare.1595889_D82	http://dx.doi.org/10.6084/m9.figshare.1595889	assay metadata	ISA_Histology_Histomorphometry.xlsx	figshare	doi:10.6084/m9.figshare.1595889_D92	http://dx.doi.org/10.6084/m9.figshare.1595889	pMRTP	3	lung
Sham_5M_Lung	Lung cryoslicing	Histology	920177-Leftlung	Histo_Morpho_RawData.xlsx	figshare	doi:10.6084/m9.figshare.1595889_D82	http://dx.doi.org/10.6084/m9.figshare.1595889	assay metadata	ISA_Histology_Histomorphometry.xlsx	figshare	doi:10.6084/m9.figshare.1595889_D92	http://dx.doi.org/10.6084/m9.figshare.1595889	Sham	5	lung
Switch_7M_Lung	Lung cryoslicing	Histology	920183-Leftlung	Histo_Morpho_RawData.xlsx	figshare	doi:10.6084/m9.figshare.1595889_D82	http://dx.doi.org/10.6084/m9.figshare.1595889	assay metadata	ISA_Histology_Histomorphometry.xlsx	figshare	doi:10.6084/m9.figshare.1595889_D92	http://dx.doi.org/10.6084/m9.figshare.1595889	Switch	7	lung
3R4F_5M_Lung	Lung cryoslicing	Histology	920191-Leftlung	Histo_Morpho_RawData.xlsx	figshare	doi:10.6084/m9.figshare.1595889_D82	http://dx.doi.org/10.6084/m9.figshare.1595889	assay metadata	ISA_Histology_Histomorphometry.xlsx	figshare	doi:10.6084/m9.figshare.1595889_D92	http://dx.doi.org/10.6084/m9.figshare.1595889	3R4F	5	lung
3R4F_2M_Lung	Lung cryoslicing	Histology	920195-Leftlung	Histo_Morpho_RawData.xlsx	figshare	doi:10.6084/m9.figshare.1595889_D82	http://dx.doi.org/10.6084/m9.figshare.1595889	assay metadata	ISA_Histology_Histomorphometry.xlsx	figshare	doi:10.6084/m9.figshare.1595889_D92	http://dx.doi.org/10.6084/m9.figshare.1595889	3R4F	2	lung
Switch_5M_Lung	Lung cryoslicing	Histology	920197-Leftlung	Histo_Morpho_RawData.xlsx	figshare	doi:10.6084/m9.figshare.1595889_D82	http://dx.doi.org/10.6084/m9.figshare.1595889	assay metadata	ISA_Histology_Histomorphometry.xlsx	figshare	doi:10.6084/m9.figshare.1595889_D92	http://dx.doi.org/10.6084/m9.figshare.1595889	Switch	5	lung
pMRTP_5M_Lung	Lung cryoslicing	Histology	920199-Leftlung	Histo_Morpho_RawData.xlsx	figshare	doi:10.6084/m9.figshare.1595889_D82	http://dx.doi.org/10.6084/m9.figshare.1595889	assay metadata	ISA_Histology_Histomorphometry.xlsx	figshare	doi:10.6084/m9.figshare.1595889_D92	http://dx.doi.org/10.6084/m9.figshare.1595889	pMRTP	5	lung
Sham_4M_Lung	Lung cryoslicing	Histology	920212-Leftlung	Histo_Morpho_RawData.xlsx	figshare	doi:10.6084/m9.figshare.1595889_D82	http://dx.doi.org/10.6084/m9.figshare.1595889	assay metadata	ISA_Histology_Histomorphometry.xlsx	figshare	doi:10.6084/m9.figshare.1595889_D92	http://dx.doi.org/10.6084/m9.figshare.1595889	Sham	4	lung
Sham_3M_Lung	Lung cryoslicing	Histology	920222-Leftlung	Histo_Morpho_RawData.xlsx	figshare	doi:10.6084/m9.figshare.1595889_D82	http://dx.doi.org/10.6084/m9.figshare.1595889	assay metadata	ISA_Histology_Histomorphometry.xlsx	figshare	doi:10.6084/m9.figshare.1595889_D92	http://dx.doi.org/10.6084/m9.figshare.1595889	Sham	3	lung
pMRTP_5M_Lung	Lung cryoslicing	Histology	920226-Leftlung	Histo_Morpho_RawData.xlsx	figshare	doi:10.6084/m9.figshare.1595889_D82	http://dx.doi.org/10.6084/m9.figshare.1595889	assay metadata	ISA_Histology_Histomorphometry.xlsx	figshare	doi:10.6084/m9.figshare.1595889_D92	http://dx.doi.org/10.6084/m9.figshare.1595889	pMRTP	5	lung
pMRTP_7M_Lung	Lung cryoslicing	Histology	920238-Leftlung	Histo_Morpho_RawData.xlsx	figshare	doi:10.6084/m9.figshare.1595889_D82	http://dx.doi.org/10.6084/m9.figshare.1595889	assay metadata	ISA_Histology_Histomorphometry.xlsx	figshare	doi:10.6084/m9.figshare.1595889_D92	http://dx.doi.org/10.6084/m9.figshare.1595889	pMRTP	7	lung
Sham_5M_Lung	Lung cryoslicing	Histology	920239-Leftlung	Histo_Morpho_RawData.xlsx	figshare	doi:10.6084/m9.figshare.1595889_D82	http://dx.doi.org/10.6084/m9.figshare.1595889	assay metadata	ISA_Histology_Histomorphometry.xlsx	figshare	doi:10.6084/m9.figshare.1595889_D92	http://dx.doi.org/10.6084/m9.figshare.1595889	Sham	5	lung
Switch_3M_Lung	Lung cryoslicing	Histology	920251-Leftlung	Histo_Morpho_RawData.xlsx	figshare	doi:10.6084/m9.figshare.1595889_D82	http://dx.doi.org/10.6084/m9.figshare.1595889	assay metadata	ISA_Histology_Histomorphometry.xlsx	figshare	doi:10.6084/m9.figshare.1595889_D92	http://dx.doi.org/10.6084/m9.figshare.1595889	Switch	3	lung
3R4F_3M_Lung	Lung cryoslicing	Histology	920252-Leftlung	Histo_Morpho_RawData.xlsx	figshare	doi:10.6084/m9.figshare.1595889_D82	http://dx.doi.org/10.6084/m9.figshare.1595889	assay metadata	ISA_Histology_Histomorphometry.xlsx	figshare	doi:10.6084/m9.figshare.1595889_D92	http://dx.doi.org/10.6084/m9.figshare.1595889	3R4F	3	lung
Sham_4M_Lung	Lung cryoslicing	Histology	920254-Leftlung	Histo_Morpho_RawData.xlsx	figshare	doi:10.6084/m9.figshare.1595889_D82	http://dx.doi.org/10.6084/m9.figshare.1595889	assay metadata	ISA_Histology_Histomorphometry.xlsx	figshare	doi:10.6084/m9.figshare.1595889_D92	http://dx.doi.org/10.6084/m9.figshare.1595889	Sham	4	lung
pMRTP_7M_Lung	Lung cryoslicing	Histology	920261-Leftlung	Histo_Morpho_RawData.xlsx	figshare	doi:10.6084/m9.figshare.1595889_D82	http://dx.doi.org/10.6084/m9.figshare.1595889	assay metadata	ISA_Histology_Histomorphometry.xlsx	figshare	doi:10.6084/m9.figshare.1595889_D92	http://dx.doi.org/10.6084/m9.figshare.1595889	pMRTP	7	lung
Switch_7M_Lung	Lung cryoslicing	Histology	920267-Leftlung	Histo_Morpho_RawData.xlsx	figshare	doi:10.6084/m9.figshare.1595889_D82	http://dx.doi.org/10.6084/m9.figshare.1595889	assay metadata	ISA_Histology_Histomorphometry.xlsx	figshare	doi:10.6084/m9.figshare.1595889_D92	http://dx.doi.org/10.6084/m9.figshare.1595889	Switch	7	lung
Sham_5M_Lung	Lung cryoslicing	Histology	920272-Leftlung	Histo_Morpho_RawData.xlsx	figshare	doi:10.6084/m9.figshare.1595889_D82	http://dx.doi.org/10.6084/m9.figshare.1595889	assay metadata	ISA_Histology_Histomorphometry.xlsx	figshare	doi:10.6084/m9.figshare.1595889_D92	http://dx.doi.org/10.6084/m9.figshare.1595889	Sham	5	lung
3R4F_4M_Lung	Lung cryoslicing	Histology	920273-Leftlung	Histo_Morpho_RawData.xlsx	figshare	doi:10.6084/m9.figshare.1595889_D82	http://dx.doi.org/10.6084/m9.figshare.1595889	assay metadata	ISA_Histology_Histomorphometry.xlsx	figshare	doi:10.6084/m9.figshare.1595889_D92	http://dx.doi.org/10.6084/m9.figshare.1595889	3R4F	4	lung
Switch_7M_Lung	Lung cryoslicing	Histology	920296-Leftlung	Histo_Morpho_RawData.xlsx	figshare	doi:10.6084/m9.figshare.1595889_D82	http://dx.doi.org/10.6084/m9.figshare.1595889	assay metadata	ISA_Histology_Histomorphometry.xlsx	figshare	doi:10.6084/m9.figshare.1595889_D92	http://dx.doi.org/10.6084/m9.figshare.1595889	Switch	7	lung
Sham_2M_Lung	Lung cryoslicing	Histology	920301-Leftlung	Histo_Morpho_RawData.xlsx	figshare	doi:10.6084/m9.figshare.1595889_D82	http://dx.doi.org/10.6084/m9.figshare.1595889	assay metadata	ISA_Histology_Histomorphometry.xlsx	figshare	doi:10.6084/m9.figshare.1595889_D92	http://dx.doi.org/10.6084/m9.figshare.1595889	Sham	2	lung
3R4F_4M_Lung	Lung cryoslicing	Histology	920305-Leftlung	Histo_Morpho_RawData.xlsx	figshare	doi:10.6084/m9.figshare.1595889_D82	http://dx.doi.org/10.6084/m9.figshare.1595889	assay metadata	ISA_Histology_Histomorphometry.xlsx	figshare	doi:10.6084/m9.figshare.1595889_D92	http://dx.doi.org/10.6084/m9.figshare.1595889	3R4F	4	lung
pMRTP_5M_Lung	Lung cryoslicing	Histology	920309-Leftlung	Histo_Morpho_RawData.xlsx	figshare	doi:10.6084/m9.figshare.1595889_D82	http://dx.doi.org/10.6084/m9.figshare.1595889	assay metadata	ISA_Histology_Histomorphometry.xlsx	figshare	doi:10.6084/m9.figshare.1595889_D92	http://dx.doi.org/10.6084/m9.figshare.1595889	pMRTP	5	lung
Switch_7M_Lung	Lung cryoslicing	Histology	920310-Leftlung	Histo_Morpho_RawData.xlsx	figshare	doi:10.6084/m9.figshare.1595889_D82	http://dx.doi.org/10.6084/m9.figshare.1595889	assay metadata	ISA_Histology_Histomorphometry.xlsx	figshare	doi:10.6084/m9.figshare.1595889_D92	http://dx.doi.org/10.6084/m9.figshare.1595889	Switch	7	lung
Sham_7M_Lung	Lung cryoslicing	Histology	920311-Leftlung	Histo_Morpho_RawData.xlsx	figshare	doi:10.6084/m9.figshare.1595889_D82	http://dx.doi.org/10.6084/m9.figshare.1595889	assay metadata	ISA_Histology_Histomorphometry.xlsx	figshare	doi:10.6084/m9.figshare.1595889_D92	http://dx.doi.org/10.6084/m9.figshare.1595889	Sham	7	lung
3R4F_2M_Lung	Lung cryoslicing	Histology	920316-Leftlung	Histo_Morpho_RawData.xlsx	figshare	doi:10.6084/m9.figshare.1595889_D82	http://dx.doi.org/10.6084/m9.figshare.1595889	assay metadata	ISA_Histology_Histomorphometry.xlsx	figshare	doi:10.6084/m9.figshare.1595889_D92	http://dx.doi.org/10.6084/m9.figshare.1595889	3R4F	2	lung
Sham_3M_Lung	Lung cryoslicing	Histology	920326-Leftlung	Histo_Morpho_RawData.xlsx	figshare	doi:10.6084/m9.figshare.1595889_D82	http://dx.doi.org/10.6084/m9.figshare.1595889	assay metadata	ISA_Histology_Histomorphometry.xlsx	figshare	doi:10.6084/m9.figshare.1595889_D92	http://dx.doi.org/10.6084/m9.figshare.1595889	Sham	3	lung
Sham_2M_Lung	Lung cryoslicing	Histology	920332-Leftlung	Histo_Morpho_RawData.xlsx	figshare	doi:10.6084/m9.figshare.1595889_D82	http://dx.doi.org/10.6084/m9.figshare.1595889	assay metadata	ISA_Histology_Histomorphometry.xlsx	figshare	doi:10.6084/m9.figshare.1595889_D92	http://dx.doi.org/10.6084/m9.figshare.1595889	Sham	2	lung
pMRTP_2M_Lung	Lung cryoslicing	Histology	920334-Leftlung	Histo_Morpho_RawData.xlsx	figshare	doi:10.6084/m9.figshare.1595889_D82	http://dx.doi.org/10.6084/m9.figshare.1595889	assay metadata	ISA_Histology_Histomorphometry.xlsx	figshare	doi:10.6084/m9.figshare.1595889_D92	http://dx.doi.org/10.6084/m9.figshare.1595889	pMRTP	2	lung
pMRTP_5M_Lung	Lung cryoslicing	Histology	920352-Leftlung	Histo_Morpho_RawData.xlsx	figshare	doi:10.6084/m9.figshare.1595889_D82	http://dx.doi.org/10.6084/m9.figshare.1595889	assay metadata	ISA_Histology_Histomorphometry.xlsx	figshare	doi:10.6084/m9.figshare.1595889_D92	http://dx.doi.org/10.6084/m9.figshare.1595889	pMRTP	5	lung
3R4F_2M_Lung	Lung cryoslicing	Histology	920353-Leftlung	Histo_Morpho_RawData.xlsx	figshare	doi:10.6084/m9.figshare.1595889_D82	http://dx.doi.org/10.6084/m9.figshare.1595889	assay metadata	ISA_Histology_Histomorphometry.xlsx	figshare	doi:10.6084/m9.figshare.1595889_D92	http://dx.doi.org/10.6084/m9.figshare.1595889	3R4F	2	lung
3R4F_5M_Lung	Lung cryoslicing	Histology	920356-Leftlung	Histo_Morpho_RawData.xlsx	figshare	doi:10.6084/m9.figshare.1595889_D82	http://dx.doi.org/10.6084/m9.figshare.1595889	assay metadata	ISA_Histology_Histomorphometry.xlsx	figshare	doi:10.6084/m9.figshare.1595889_D92	http://dx.doi.org/10.6084/m9.figshare.1595889	3R4F	5	lung
Sham_7M_Lung	Lung cryoslicing	Histology	920362-Leftlung	Histo_Morpho_RawData.xlsx	figshare	doi:10.6084/m9.figshare.1595889_D82	http://dx.doi.org/10.6084/m9.figshare.1595889	assay metadata	ISA_Histology_Histomorphometry.xlsx	figshare	doi:10.6084/m9.figshare.1595889_D92	http://dx.doi.org/10.6084/m9.figshare.1595889	Sham	7	lung
3R4F_1M_Lung	Lung cryoslicing	Histology	920365-Leftlung	Histo_Morpho_RawData.xlsx	figshare	doi:10.6084/m9.figshare.1595889_D82	http://dx.doi.org/10.6084/m9.figshare.1595889	assay metadata	ISA_Histology_Histomorphometry.xlsx	figshare	doi:10.6084/m9.figshare.1595889_D92	http://dx.doi.org/10.6084/m9.figshare.1595889	3R4F	1	lung
3R4F_4M_Lung	Lung cryoslicing	Histology	920370-Leftlung	Histo_Morpho_RawData.xlsx	figshare	doi:10.6084/m9.figshare.1595889_D82	http://dx.doi.org/10.6084/m9.figshare.1595889	assay metadata	ISA_Histology_Histomorphometry.xlsx	figshare	doi:10.6084/m9.figshare.1595889_D92	http://dx.doi.org/10.6084/m9.figshare.1595889	3R4F	4	lung
pMRTP_2M_Lung	Lung cryoslicing	Histology	920381-Leftlung	Histo_Morpho_RawData.xlsx	figshare	doi:10.6084/m9.figshare.1595889_D82	http://dx.doi.org/10.6084/m9.figshare.1595889	assay metadata	ISA_Histology_Histomorphometry.xlsx	figshare	doi:10.6084/m9.figshare.1595889_D92	http://dx.doi.org/10.6084/m9.figshare.1595889	pMRTP	2	lung
Sham_1M_Lung	Lung cryoslicing	Histology	920382-Leftlung	Histo_Morpho_RawData.xlsx	figshare	doi:10.6084/m9.figshare.1595889_D82	http://dx.doi.org/10.6084/m9.figshare.1595889	assay metadata	ISA_Histology_Histomorphometry.xlsx	figshare	doi:10.6084/m9.figshare.1595889_D92	http://dx.doi.org/10.6084/m9.figshare.1595889	Sham	1	lung
Switch_7M_Lung	Lung cryoslicing	Histology	920384-Leftlung	Histo_Morpho_RawData.xlsx	figshare	doi:10.6084/m9.figshare.1595889_D82	http://dx.doi.org/10.6084/m9.figshare.1595889	assay metadata	ISA_Histology_Histomorphometry.xlsx	figshare	doi:10.6084/m9.figshare.1595889_D92	http://dx.doi.org/10.6084/m9.figshare.1595889	Switch	7	lung
Sham_7M_Lung	Lung cryoslicing	Histology	920385-Leftlung	Histo_Morpho_RawData.xlsx	figshare	doi:10.6084/m9.figshare.1595889_D82	http://dx.doi.org/10.6084/m9.figshare.1595889	assay metadata	ISA_Histology_Histomorphometry.xlsx	figshare	doi:10.6084/m9.figshare.1595889_D92	http://dx.doi.org/10.6084/m9.figshare.1595889	Sham	7	lung
3R4F_7M_Lung	Lung cryoslicing	Histology	920388-Leftlung	Histo_Morpho_RawData.xlsx	figshare	doi:10.6084/m9.figshare.1595889_D82	http://dx.doi.org/10.6084/m9.figshare.1595889	assay metadata	ISA_Histology_Histomorphometry.xlsx	figshare	doi:10.6084/m9.figshare.1595889_D92	http://dx.doi.org/10.6084/m9.figshare.1595889	3R4F	7	lung
3R4F_5M_Lung	Lung cryoslicing	Histology	920389-Leftlung	Histo_Morpho_RawData.xlsx	figshare	doi:10.6084/m9.figshare.1595889_D82	http://dx.doi.org/10.6084/m9.figshare.1595889	assay metadata	ISA_Histology_Histomorphometry.xlsx	figshare	doi:10.6084/m9.figshare.1595889_D92	http://dx.doi.org/10.6084/m9.figshare.1595889	3R4F	5	lung
3R4F_3M_Lung	Lung cryoslicing	Histology	920395-Leftlung	Histo_Morpho_RawData.xlsx	figshare	doi:10.6084/m9.figshare.1595889_D82	http://dx.doi.org/10.6084/m9.figshare.1595889	assay metadata	ISA_Histology_Histomorphometry.xlsx	figshare	doi:10.6084/m9.figshare.1595889_D92	http://dx.doi.org/10.6084/m9.figshare.1595889	3R4F	3	lung
3R4F_4M_Lung	Lung cryoslicing	Histology	920409-Leftlung	Histo_Morpho_RawData.xlsx	figshare	doi:10.6084/m9.figshare.1595889_D82	http://dx.doi.org/10.6084/m9.figshare.1595889	assay metadata	ISA_Histology_Histomorphometry.xlsx	figshare	doi:10.6084/m9.figshare.1595889_D92	http://dx.doi.org/10.6084/m9.figshare.1595889	3R4F	4	lung
Sham_5M_Lung	Lung cryoslicing	Histology	920410-Leftlung	Histo_Morpho_RawData.xlsx	figshare	doi:10.6084/m9.figshare.1595889_D82	http://dx.doi.org/10.6084/m9.figshare.1595889	assay metadata	ISA_Histology_Histomorphometry.xlsx	figshare	doi:10.6084/m9.figshare.1595889_D92	http://dx.doi.org/10.6084/m9.figshare.1595889	Sham	5	lung
3R4F_2M_Lung	Lung cryoslicing	Histology	920415-Leftlung	Histo_Morpho_RawData.xlsx	figshare	doi:10.6084/m9.figshare.1595889_D82	http://dx.doi.org/10.6084/m9.figshare.1595889	assay metadata	ISA_Histology_Histomorphometry.xlsx	figshare	doi:10.6084/m9.figshare.1595889_D92	http://dx.doi.org/10.6084/m9.figshare.1595889	3R4F	2	lung
Cess_5M_Lung	Lung cryoslicing	Histology	920420-Leftlung	Histo_Morpho_RawData.xlsx	figshare	doi:10.6084/m9.figshare.1595889_D82	http://dx.doi.org/10.6084/m9.figshare.1595889	assay metadata	ISA_Histology_Histomorphometry.xlsx	figshare	doi:10.6084/m9.figshare.1595889_D92	http://dx.doi.org/10.6084/m9.figshare.1595889	Cess	5	lung
pMRTP_1M_Lung	Lung cryoslicing	Histology	920426-Leftlung	Histo_Morpho_RawData.xlsx	figshare	doi:10.6084/m9.figshare.1595889_D82	http://dx.doi.org/10.6084/m9.figshare.1595889	assay metadata	ISA_Histology_Histomorphometry.xlsx	figshare	doi:10.6084/m9.figshare.1595889_D92	http://dx.doi.org/10.6084/m9.figshare.1595889	pMRTP	1	lung
Sham_1M_Lung	Lung cryoslicing	Histology	920428-Leftlung	Histo_Morpho_RawData.xlsx	figshare	doi:10.6084/m9.figshare.1595889_D82	http://dx.doi.org/10.6084/m9.figshare.1595889	assay metadata	ISA_Histology_Histomorphometry.xlsx	figshare	doi:10.6084/m9.figshare.1595889_D92	http://dx.doi.org/10.6084/m9.figshare.1595889	Sham	1	lung
3R4F_1M_Lung	Lung cryoslicing	Histology	920429-Leftlung	Histo_Morpho_RawData.xlsx	figshare	doi:10.6084/m9.figshare.1595889_D82	http://dx.doi.org/10.6084/m9.figshare.1595889	assay metadata	ISA_Histology_Histomorphometry.xlsx	figshare	doi:10.6084/m9.figshare.1595889_D92	http://dx.doi.org/10.6084/m9.figshare.1595889	3R4F	1	lung
Cess_5M_Lung	Lung cryoslicing	Histology	920431-Leftlung	Histo_Morpho_RawData.xlsx	figshare	doi:10.6084/m9.figshare.1595889_D82	http://dx.doi.org/10.6084/m9.figshare.1595889	assay metadata	ISA_Histology_Histomorphometry.xlsx	figshare	doi:10.6084/m9.figshare.1595889_D92	http://dx.doi.org/10.6084/m9.figshare.1595889	Cess	5	lung
3R4F_3M_Lung	Lung cryoslicing	Histology	920443-Leftlung	Histo_Morpho_RawData.xlsx	figshare	doi:10.6084/m9.figshare.1595889_D82	http://dx.doi.org/10.6084/m9.figshare.1595889	assay metadata	ISA_Histology_Histomorphometry.xlsx	figshare	doi:10.6084/m9.figshare.1595889_D92	http://dx.doi.org/10.6084/m9.figshare.1595889	3R4F	3	lung
Switch_7M_Lung	Lung cryoslicing	Histology	920452-Leftlung	Histo_Morpho_RawData.xlsx	figshare	doi:10.6084/m9.figshare.1595889_D82	http://dx.doi.org/10.6084/m9.figshare.1595889	assay metadata	ISA_Histology_Histomorphometry.xlsx	figshare	doi:10.6084/m9.figshare.1595889_D92	http://dx.doi.org/10.6084/m9.figshare.1595889	Switch	7	lung
Cess_3M_Lung	Lung cryoslicing	Histology	920454-Leftlung	Histo_Morpho_RawData.xlsx	figshare	doi:10.6084/m9.figshare.1595889_D82	http://dx.doi.org/10.6084/m9.figshare.1595889	assay metadata	ISA_Histology_Histomorphometry.xlsx	figshare	doi:10.6084/m9.figshare.1595889_D92	http://dx.doi.org/10.6084/m9.figshare.1595889	Cess	3	lung
pMRTP_7M_Lung	Lung cryoslicing	Histology	920483-Leftlung	Histo_Morpho_RawData.xlsx	figshare	doi:10.6084/m9.figshare.1595889_D82	http://dx.doi.org/10.6084/m9.figshare.1595889	assay metadata	ISA_Histology_Histomorphometry.xlsx	figshare	doi:10.6084/m9.figshare.1595889_D92	http://dx.doi.org/10.6084/m9.figshare.1595889	pMRTP	7	lung
3R4F_1M_Lung	Lung cryoslicing	Histology	920485-Leftlung	Histo_Morpho_RawData.xlsx	figshare	doi:10.6084/m9.figshare.1595889_D82	http://dx.doi.org/10.6084/m9.figshare.1595889	assay metadata	ISA_Histology_Histomorphometry.xlsx	figshare	doi:10.6084/m9.figshare.1595889_D92	http://dx.doi.org/10.6084/m9.figshare.1595889	3R4F	1	lung
pMRTP_5M_Lung	Lung cryoslicing	Histology	920504-Leftlung	Histo_Morpho_RawData.xlsx	figshare	doi:10.6084/m9.figshare.1595889_D82	http://dx.doi.org/10.6084/m9.figshare.1595889	assay metadata	ISA_Histology_Histomorphometry.xlsx	figshare	doi:10.6084/m9.figshare.1595889_D92	http://dx.doi.org/10.6084/m9.figshare.1595889	pMRTP	5	lung
Cess_5M_Lung	Lung cryoslicing	Histology	920511-Leftlung	Histo_Morpho_RawData.xlsx	figshare	doi:10.6084/m9.figshare.1595889_D82	http://dx.doi.org/10.6084/m9.figshare.1595889	assay metadata	ISA_Histology_Histomorphometry.xlsx	figshare	doi:10.6084/m9.figshare.1595889_D92	http://dx.doi.org/10.6084/m9.figshare.1595889	Cess	5	lung
Sham_7M_Lung	Lung cryoslicing	Histology	920514-Leftlung	Histo_Morpho_RawData.xlsx	figshare	doi:10.6084/m9.figshare.1595889_D82	http://dx.doi.org/10.6084/m9.figshare.1595889	assay metadata	ISA_Histology_Histomorphometry.xlsx	figshare	doi:10.6084/m9.figshare.1595889_D92	http://dx.doi.org/10.6084/m9.figshare.1595889	Sham	7	lung
Switch_3M_Lung	Lung cryoslicing	Histology	920521-Leftlung	Histo_Morpho_RawData.xlsx	figshare	doi:10.6084/m9.figshare.1595889_D82	http://dx.doi.org/10.6084/m9.figshare.1595889	assay metadata	ISA_Histology_Histomorphometry.xlsx	figshare	doi:10.6084/m9.figshare.1595889_D92	http://dx.doi.org/10.6084/m9.figshare.1595889	Switch	3	lung
Sham_7M_Lung	Lung cryoslicing	Histology	920523-Leftlung	Histo_Morpho_RawData.xlsx	figshare	doi:10.6084/m9.figshare.1595889_D82	http://dx.doi.org/10.6084/m9.figshare.1595889	assay metadata	ISA_Histology_Histomorphometry.xlsx	figshare	doi:10.6084/m9.figshare.1595889_D92	http://dx.doi.org/10.6084/m9.figshare.1595889	Sham	7	lung
3R4F_1M_Lung	Lung cryoslicing	Histology	920530-Leftlung	Histo_Morpho_RawData.xlsx	figshare	doi:10.6084/m9.figshare.1595889_D82	http://dx.doi.org/10.6084/m9.figshare.1595889	assay metadata	ISA_Histology_Histomorphometry.xlsx	figshare	doi:10.6084/m9.figshare.1595889_D92	http://dx.doi.org/10.6084/m9.figshare.1595889	3R4F	1	lung
pMRTP_3M_Lung	Lung cryoslicing	Histology	920533-Leftlung	Histo_Morpho_RawData.xlsx	figshare	doi:10.6084/m9.figshare.1595889_D82	http://dx.doi.org/10.6084/m9.figshare.1595889	assay metadata	ISA_Histology_Histomorphometry.xlsx	figshare	doi:10.6084/m9.figshare.1595889_D92	http://dx.doi.org/10.6084/m9.figshare.1595889	pMRTP	3	lung
pMRTP_3M_Lung	Lung cryoslicing	Histology	920544-Leftlung	Histo_Morpho_RawData.xlsx	figshare	doi:10.6084/m9.figshare.1595889_D82	http://dx.doi.org/10.6084/m9.figshare.1595889	assay metadata	ISA_Histology_Histomorphometry.xlsx	figshare	doi:10.6084/m9.figshare.1595889_D92	http://dx.doi.org/10.6084/m9.figshare.1595889	pMRTP	3	lung
Sham_2M_Lung	Lung cryoslicing	Histology	920545-Leftlung	Histo_Morpho_RawData.xlsx	figshare	doi:10.6084/m9.figshare.1595889_D82	http://dx.doi.org/10.6084/m9.figshare.1595889	assay metadata	ISA_Histology_Histomorphometry.xlsx	figshare	doi:10.6084/m9.figshare.1595889_D92	http://dx.doi.org/10.6084/m9.figshare.1595889	Sham	2	lung
Switch_3M_Lung	Lung cryoslicing	Histology	920549-Leftlung	Histo_Morpho_RawData.xlsx	figshare	doi:10.6084/m9.figshare.1595889_D82	http://dx.doi.org/10.6084/m9.figshare.1595889	assay metadata	ISA_Histology_Histomorphometry.xlsx	figshare	doi:10.6084/m9.figshare.1595889_D92	http://dx.doi.org/10.6084/m9.figshare.1595889	Switch	3	lung
Cess_3M_Lung	Lung cryoslicing	Histology	920559-Leftlung	Histo_Morpho_RawData.xlsx	figshare	doi:10.6084/m9.figshare.1595889_D82	http://dx.doi.org/10.6084/m9.figshare.1595889	assay metadata	ISA_Histology_Histomorphometry.xlsx	figshare	doi:10.6084/m9.figshare.1595889_D92	http://dx.doi.org/10.6084/m9.figshare.1595889	Cess	3	lung
Sham_4M_Lung	Lung cryoslicing	Histology	920565-Leftlung	Histo_Morpho_RawData.xlsx	figshare	doi:10.6084/m9.figshare.1595889_D82	http://dx.doi.org/10.6084/m9.figshare.1595889	assay metadata	ISA_Histology_Histomorphometry.xlsx	figshare	doi:10.6084/m9.figshare.1595889_D92	http://dx.doi.org/10.6084/m9.figshare.1595889	Sham	4	lung
Sham_7M_Lung	Lung cryoslicing	Histology	920578-Leftlung	Histo_Morpho_RawData.xlsx	figshare	doi:10.6084/m9.figshare.1595889_D82	http://dx.doi.org/10.6084/m9.figshare.1595889	assay metadata	ISA_Histology_Histomorphometry.xlsx	figshare	doi:10.6084/m9.figshare.1595889_D92	http://dx.doi.org/10.6084/m9.figshare.1595889	Sham	7	lung
Sham_3M_Lung	Lung cryoslicing	Histology	920580-Leftlung	Histo_Morpho_RawData.xlsx	figshare	doi:10.6084/m9.figshare.1595889_D82	http://dx.doi.org/10.6084/m9.figshare.1595889	assay metadata	ISA_Histology_Histomorphometry.xlsx	figshare	doi:10.6084/m9.figshare.1595889_D92	http://dx.doi.org/10.6084/m9.figshare.1595889	Sham	3	lung
pMRTP_4M_Lung	Lung cryoslicing	Histology	920586-Leftlung	Histo_Morpho_RawData.xlsx	figshare	doi:10.6084/m9.figshare.1595889_D82	http://dx.doi.org/10.6084/m9.figshare.1595889	assay metadata	ISA_Histology_Histomorphometry.xlsx	figshare	doi:10.6084/m9.figshare.1595889_D92	http://dx.doi.org/10.6084/m9.figshare.1595889	pMRTP	4	lung
pMRTP_4M_Lung	Lung cryoslicing	Histology	920594-Leftlung	Histo_Morpho_RawData.xlsx	figshare	doi:10.6084/m9.figshare.1595889_D82	http://dx.doi.org/10.6084/m9.figshare.1595889	assay metadata	ISA_Histology_Histomorphometry.xlsx	figshare	doi:10.6084/m9.figshare.1595889_D92	http://dx.doi.org/10.6084/m9.figshare.1595889	pMRTP	4	lung
pMRTP_2M_Lung	Lung cryoslicing	Histology	920596-Leftlung	Histo_Morpho_RawData.xlsx	figshare	doi:10.6084/m9.figshare.1595889_D82	http://dx.doi.org/10.6084/m9.figshare.1595889	assay metadata	ISA_Histology_Histomorphometry.xlsx	figshare	doi:10.6084/m9.figshare.1595889_D92	http://dx.doi.org/10.6084/m9.figshare.1595889	pMRTP	2	lung
3R4F_1M_Lung	Lung cryoslicing	Histology	920598-Leftlung	Histo_Morpho_RawData.xlsx	figshare	doi:10.6084/m9.figshare.1595889_D82	http://dx.doi.org/10.6084/m9.figshare.1595889	assay metadata	ISA_Histology_Histomorphometry.xlsx	figshare	doi:10.6084/m9.figshare.1595889_D92	http://dx.doi.org/10.6084/m9.figshare.1595889	3R4F	1	lung
Sham_3M_Lung	Lung cryoslicing	Histology	920601-Leftlung	Histo_Morpho_RawData.xlsx	figshare	doi:10.6084/m9.figshare.1595889_D82	http://dx.doi.org/10.6084/m9.figshare.1595889	assay metadata	ISA_Histology_Histomorphometry.xlsx	figshare	doi:10.6084/m9.figshare.1595889_D92	http://dx.doi.org/10.6084/m9.figshare.1595889	Sham	3	lung
Sham_1M_Lung	Lung cryoslicing	Histology	920608-Leftlung	Histo_Morpho_RawData.xlsx	figshare	doi:10.6084/m9.figshare.1595889_D82	http://dx.doi.org/10.6084/m9.figshare.1595889	assay metadata	ISA_Histology_Histomorphometry.xlsx	figshare	doi:10.6084/m9.figshare.1595889_D92	http://dx.doi.org/10.6084/m9.figshare.1595889	Sham	1	lung
Switch_3M_Lung	Lung cryoslicing	Histology	920610-Leftlung	Histo_Morpho_RawData.xlsx	figshare	doi:10.6084/m9.figshare.1595889_D82	http://dx.doi.org/10.6084/m9.figshare.1595889	assay metadata	ISA_Histology_Histomorphometry.xlsx	figshare	doi:10.6084/m9.figshare.1595889_D92	http://dx.doi.org/10.6084/m9.figshare.1595889	Switch	3	lung
pMRTP_5M_Lung	Lung cryoslicing	Histology	920613-Leftlung	Histo_Morpho_RawData.xlsx	figshare	doi:10.6084/m9.figshare.1595889_D82	http://dx.doi.org/10.6084/m9.figshare.1595889	assay metadata	ISA_Histology_Histomorphometry.xlsx	figshare	doi:10.6084/m9.figshare.1595889_D92	http://dx.doi.org/10.6084/m9.figshare.1595889	pMRTP	5	lung
Sham_3M_Lung	Lung cryoslicing	Histology	920618-Leftlung	Histo_Morpho_RawData.xlsx	figshare	doi:10.6084/m9.figshare.1595889_D82	http://dx.doi.org/10.6084/m9.figshare.1595889	assay metadata	ISA_Histology_Histomorphometry.xlsx	figshare	doi:10.6084/m9.figshare.1595889_D92	http://dx.doi.org/10.6084/m9.figshare.1595889	Sham	3	lung
3R4F_3M_Lung	Lung cryoslicing	Histology	920629-Leftlung	Histo_Morpho_RawData.xlsx	figshare	doi:10.6084/m9.figshare.1595889_D82	http://dx.doi.org/10.6084/m9.figshare.1595889	assay metadata	ISA_Histology_Histomorphometry.xlsx	figshare	doi:10.6084/m9.figshare.1595889_D92	http://dx.doi.org/10.6084/m9.figshare.1595889	3R4F	3	lung
Cess_3M_Lung	Lung cryoslicing	Histology	920644-Leftlung	Histo_Morpho_RawData.xlsx	figshare	doi:10.6084/m9.figshare.1595889_D82	http://dx.doi.org/10.6084/m9.figshare.1595889	assay metadata	ISA_Histology_Histomorphometry.xlsx	figshare	doi:10.6084/m9.figshare.1595889_D92	http://dx.doi.org/10.6084/m9.figshare.1595889	Cess	3	lung
3R4F_7M_Lung	Lung cryoslicing	Histology	920650-Leftlung	Histo_Morpho_RawData.xlsx	figshare	doi:10.6084/m9.figshare.1595889_D82	http://dx.doi.org/10.6084/m9.figshare.1595889	assay metadata	ISA_Histology_Histomorphometry.xlsx	figshare	doi:10.6084/m9.figshare.1595889_D92	http://dx.doi.org/10.6084/m9.figshare.1595889	3R4F	7	lung
3R4F_4M_Lung	Lung cryoslicing	Histology	920658-Leftlung	Histo_Morpho_RawData.xlsx	figshare	doi:10.6084/m9.figshare.1595889_D82	http://dx.doi.org/10.6084/m9.figshare.1595889	assay metadata	ISA_Histology_Histomorphometry.xlsx	figshare	doi:10.6084/m9.figshare.1595889_D92	http://dx.doi.org/10.6084/m9.figshare.1595889	3R4F	4	lung
Sham_1M_Lung	Lung cryoslicing	Histology	920660-Leftlung	Histo_Morpho_RawData.xlsx	figshare	doi:10.6084/m9.figshare.1595889_D82	http://dx.doi.org/10.6084/m9.figshare.1595889	assay metadata	ISA_Histology_Histomorphometry.xlsx	figshare	doi:10.6084/m9.figshare.1595889_D92	http://dx.doi.org/10.6084/m9.figshare.1595889	Sham	1	lung
pMRTP_3M_Lung	Lung cryoslicing	Histology	920665-Leftlung	Histo_Morpho_RawData.xlsx	figshare	doi:10.6084/m9.figshare.1595889_D82	http://dx.doi.org/10.6084/m9.figshare.1595889	assay metadata	ISA_Histology_Histomorphometry.xlsx	figshare	doi:10.6084/m9.figshare.1595889_D92	http://dx.doi.org/10.6084/m9.figshare.1595889	pMRTP	3	lung
pMRTP_1M_Lung	Lung cryoslicing	Histology	920667-Leftlung	Histo_Morpho_RawData.xlsx	figshare	doi:10.6084/m9.figshare.1595889_D82	http://dx.doi.org/10.6084/m9.figshare.1595889	assay metadata	ISA_Histology_Histomorphometry.xlsx	figshare	doi:10.6084/m9.figshare.1595889_D92	http://dx.doi.org/10.6084/m9.figshare.1595889	pMRTP	1	lung
Switch_3M_Lung	Lung cryoslicing	Histology	920668-Leftlung	Histo_Morpho_RawData.xlsx	figshare	doi:10.6084/m9.figshare.1595889_D82	http://dx.doi.org/10.6084/m9.figshare.1595889	assay metadata	ISA_Histology_Histomorphometry.xlsx	figshare	doi:10.6084/m9.figshare.1595889_D92	http://dx.doi.org/10.6084/m9.figshare.1595889	Switch	3	lung
Cess_3M_Lung	Lung cryoslicing	Histology	920670-Leftlung	Histo_Morpho_RawData.xlsx	figshare	doi:10.6084/m9.figshare.1595889_D82	http://dx.doi.org/10.6084/m9.figshare.1595889	assay metadata	ISA_Histology_Histomorphometry.xlsx	figshare	doi:10.6084/m9.figshare.1595889_D92	http://dx.doi.org/10.6084/m9.figshare.1595889	Cess	3	lung
3R4F_2M_Lung	Lung cryoslicing	Histology	920686-Leftlung	Histo_Morpho_RawData.xlsx	figshare	doi:10.6084/m9.figshare.1595889_D82	http://dx.doi.org/10.6084/m9.figshare.1595889	assay metadata	ISA_Histology_Histomorphometry.xlsx	figshare	doi:10.6084/m9.figshare.1595889_D92	http://dx.doi.org/10.6084/m9.figshare.1595889	3R4F	2	lung
3R4F_5M_Lung	Lung cryoslicing	Histology	920687-Leftlung	Histo_Morpho_RawData.xlsx	figshare	doi:10.6084/m9.figshare.1595889_D82	http://dx.doi.org/10.6084/m9.figshare.1595889	assay metadata	ISA_Histology_Histomorphometry.xlsx	figshare	doi:10.6084/m9.figshare.1595889_D92	http://dx.doi.org/10.6084/m9.figshare.1595889	3R4F	5	lung
3R4F_5M_Lung	Lung cryoslicing	Histology	920695-Leftlung	Histo_Morpho_RawData.xlsx	figshare	doi:10.6084/m9.figshare.1595889_D82	http://dx.doi.org/10.6084/m9.figshare.1595889	assay metadata	ISA_Histology_Histomorphometry.xlsx	figshare	doi:10.6084/m9.figshare.1595889_D92	http://dx.doi.org/10.6084/m9.figshare.1595889	3R4F	5	lung
pMRTP_4M_Lung	Lung cryoslicing	Histology	920697-Leftlung	Histo_Morpho_RawData.xlsx	figshare	doi:10.6084/m9.figshare.1595889_D82	http://dx.doi.org/10.6084/m9.figshare.1595889	assay metadata	ISA_Histology_Histomorphometry.xlsx	figshare	doi:10.6084/m9.figshare.1595889_D92	http://dx.doi.org/10.6084/m9.figshare.1595889	pMRTP	4	lung
Cess_7M_Lung	Lung cryoslicing	Histology	920706-Leftlung	Histo_Morpho_RawData.xlsx	figshare	doi:10.6084/m9.figshare.1595889_D82	http://dx.doi.org/10.6084/m9.figshare.1595889	assay metadata	ISA_Histology_Histomorphometry.xlsx	figshare	doi:10.6084/m9.figshare.1595889_D92	http://dx.doi.org/10.6084/m9.figshare.1595889	Cess	7	lung
3R4F_7M_Lung	Lung cryoslicing	Histology	920714-Leftlung	Histo_Morpho_RawData.xlsx	figshare	doi:10.6084/m9.figshare.1595889_D82	http://dx.doi.org/10.6084/m9.figshare.1595889	assay metadata	ISA_Histology_Histomorphometry.xlsx	figshare	doi:10.6084/m9.figshare.1595889_D92	http://dx.doi.org/10.6084/m9.figshare.1595889	3R4F	7	lung
3R4F_2M_Lung	Lung cryoslicing	Histology	920723-Leftlung	Histo_Morpho_RawData.xlsx	figshare	doi:10.6084/m9.figshare.1595889_D82	http://dx.doi.org/10.6084/m9.figshare.1595889	assay metadata	ISA_Histology_Histomorphometry.xlsx	figshare	doi:10.6084/m9.figshare.1595889_D92	http://dx.doi.org/10.6084/m9.figshare.1595889	3R4F	2	lung
pMRTP_7M_Lung	Lung cryoslicing	Histology	920724-Leftlung	Histo_Morpho_RawData.xlsx	figshare	doi:10.6084/m9.figshare.1595889_D82	http://dx.doi.org/10.6084/m9.figshare.1595889	assay metadata	ISA_Histology_Histomorphometry.xlsx	figshare	doi:10.6084/m9.figshare.1595889_D92	http://dx.doi.org/10.6084/m9.figshare.1595889	pMRTP	7	lung
pMRTP_7M_Lung	Lung cryoslicing	Histology	920734-Leftlung	Histo_Morpho_RawData.xlsx	figshare	doi:10.6084/m9.figshare.1595889_D82	http://dx.doi.org/10.6084/m9.figshare.1595889	assay metadata	ISA_Histology_Histomorphometry.xlsx	figshare	doi:10.6084/m9.figshare.1595889_D92	http://dx.doi.org/10.6084/m9.figshare.1595889	pMRTP	7	lung
Switch_5M_Lung	Lung cryoslicing	Histology	920735-Leftlung	Histo_Morpho_RawData.xlsx	figshare	doi:10.6084/m9.figshare.1595889_D82	http://dx.doi.org/10.6084/m9.figshare.1595889	assay metadata	ISA_Histology_Histomorphometry.xlsx	figshare	doi:10.6084/m9.figshare.1595889_D92	http://dx.doi.org/10.6084/m9.figshare.1595889	Switch	5	lung
3R4F_1M_Lung	Lung cryoslicing	Histology	920744-Leftlung	Histo_Morpho_RawData.xlsx	figshare	doi:10.6084/m9.figshare.1595889_D82	http://dx.doi.org/10.6084/m9.figshare.1595889	assay metadata	ISA_Histology_Histomorphometry.xlsx	figshare	doi:10.6084/m9.figshare.1595889_D92	http://dx.doi.org/10.6084/m9.figshare.1595889	3R4F	1	lung
Sham_4M_Lung	Lung cryoslicing	Histology	920747-Leftlung	Histo_Morpho_RawData.xlsx	figshare	doi:10.6084/m9.figshare.1595889_D82	http://dx.doi.org/10.6084/m9.figshare.1595889	assay metadata	ISA_Histology_Histomorphometry.xlsx	figshare	doi:10.6084/m9.figshare.1595889_D92	http://dx.doi.org/10.6084/m9.figshare.1595889	Sham	4	lung
Sham_1M_Lung	Lung cryoslicing	Histology	920749-Leftlung	Histo_Morpho_RawData.xlsx	figshare	doi:10.6084/m9.figshare.1595889_D82	http://dx.doi.org/10.6084/m9.figshare.1595889	assay metadata	ISA_Histology_Histomorphometry.xlsx	figshare	doi:10.6084/m9.figshare.1595889_D92	http://dx.doi.org/10.6084/m9.figshare.1595889	Sham	1	lung
Cess_3M_Lung	Lung cryoslicing	Histology	920758-Leftlung	Histo_Morpho_RawData.xlsx	figshare	doi:10.6084/m9.figshare.1595889_D82	http://dx.doi.org/10.6084/m9.figshare.1595889	assay metadata	ISA_Histology_Histomorphometry.xlsx	figshare	doi:10.6084/m9.figshare.1595889_D92	http://dx.doi.org/10.6084/m9.figshare.1595889	Cess	3	lung
Sham_2M_Lung	Lung cryoslicing	Histology	920759-Leftlung	Histo_Morpho_RawData.xlsx	figshare	doi:10.6084/m9.figshare.1595889_D82	http://dx.doi.org/10.6084/m9.figshare.1595889	assay metadata	ISA_Histology_Histomorphometry.xlsx	figshare	doi:10.6084/m9.figshare.1595889_D92	http://dx.doi.org/10.6084/m9.figshare.1595889	Sham	2	lung
Sham_2M_Lung	Lung cryoslicing	Histology	920760-Leftlung	Histo_Morpho_RawData.xlsx	figshare	doi:10.6084/m9.figshare.1595889_D82	http://dx.doi.org/10.6084/m9.figshare.1595889	assay metadata	ISA_Histology_Histomorphometry.xlsx	figshare	doi:10.6084/m9.figshare.1595889_D92	http://dx.doi.org/10.6084/m9.figshare.1595889	Sham	2	lung
pMRTP_2M_Lung	Lung cryoslicing	Histology	920769-Leftlung	Histo_Morpho_RawData.xlsx	figshare	doi:10.6084/m9.figshare.1595889_D82	http://dx.doi.org/10.6084/m9.figshare.1595889	assay metadata	ISA_Histology_Histomorphometry.xlsx	figshare	doi:10.6084/m9.figshare.1595889_D92	http://dx.doi.org/10.6084/m9.figshare.1595889	pMRTP	2	lung
3R4F_3M_Lung	Lung cryoslicing	Histology	920775-Leftlung	Histo_Morpho_RawData.xlsx	figshare	doi:10.6084/m9.figshare.1595889_D82	http://dx.doi.org/10.6084/m9.figshare.1595889	assay metadata	ISA_Histology_Histomorphometry.xlsx	figshare	doi:10.6084/m9.figshare.1595889_D92	http://dx.doi.org/10.6084/m9.figshare.1595889	3R4F	3	lung
Sham_5M_Lung	Lung cryoslicing	Histology	920783-Leftlung	Histo_Morpho_RawData.xlsx	figshare	doi:10.6084/m9.figshare.1595889_D82	http://dx.doi.org/10.6084/m9.figshare.1595889	assay metadata	ISA_Histology_Histomorphometry.xlsx	figshare	doi:10.6084/m9.figshare.1595889_D92	http://dx.doi.org/10.6084/m9.figshare.1595889	Sham	5	lung
Switch_7M_Lung	Lung cryoslicing	Histology	920787-Leftlung	Histo_Morpho_RawData.xlsx	figshare	doi:10.6084/m9.figshare.1595889_D82	http://dx.doi.org/10.6084/m9.figshare.1595889	assay metadata	ISA_Histology_Histomorphometry.xlsx	figshare	doi:10.6084/m9.figshare.1595889_D92	http://dx.doi.org/10.6084/m9.figshare.1595889	Switch	7	lung
pMRTP_1M_Lung	Lung cryoslicing	Histology	920799-Leftlung	Histo_Morpho_RawData.xlsx	figshare	doi:10.6084/m9.figshare.1595889_D82	http://dx.doi.org/10.6084/m9.figshare.1595889	assay metadata	ISA_Histology_Histomorphometry.xlsx	figshare	doi:10.6084/m9.figshare.1595889_D92	http://dx.doi.org/10.6084/m9.figshare.1595889	pMRTP	1	lung
3R4F_5M_Lung	Lung cryoslicing	Histology	920801-Leftlung	Histo_Morpho_RawData.xlsx	figshare	doi:10.6084/m9.figshare.1595889_D82	http://dx.doi.org/10.6084/m9.figshare.1595889	assay metadata	ISA_Histology_Histomorphometry.xlsx	figshare	doi:10.6084/m9.figshare.1595889_D92	http://dx.doi.org/10.6084/m9.figshare.1595889	3R4F	5	lung
3R4F_3M_Lung	Lung cryoslicing	Histology	920804-Leftlung	Histo_Morpho_RawData.xlsx	figshare	doi:10.6084/m9.figshare.1595889_D82	http://dx.doi.org/10.6084/m9.figshare.1595889	assay metadata	ISA_Histology_Histomorphometry.xlsx	figshare	doi:10.6084/m9.figshare.1595889_D92	http://dx.doi.org/10.6084/m9.figshare.1595889	3R4F	3	lung
3R4F_7M_Lung	Lung cryoslicing	Histology	920808-Leftlung	Histo_Morpho_RawData.xlsx	figshare	doi:10.6084/m9.figshare.1595889_D82	http://dx.doi.org/10.6084/m9.figshare.1595889	assay metadata	ISA_Histology_Histomorphometry.xlsx	figshare	doi:10.6084/m9.figshare.1595889_D92	http://dx.doi.org/10.6084/m9.figshare.1595889	3R4F	7	lung
Switch_7M_Lung	Lung cryoslicing	Histology	920813-Leftlung	Histo_Morpho_RawData.xlsx	figshare	doi:10.6084/m9.figshare.1595889_D82	http://dx.doi.org/10.6084/m9.figshare.1595889	assay metadata	ISA_Histology_Histomorphometry.xlsx	figshare	doi:10.6084/m9.figshare.1595889_D92	http://dx.doi.org/10.6084/m9.figshare.1595889	Switch	7	lung
pMRTP_7M_Lung	Lung cryoslicing	Histology	920814-Leftlung	Histo_Morpho_RawData.xlsx	figshare	doi:10.6084/m9.figshare.1595889_D82	http://dx.doi.org/10.6084/m9.figshare.1595889	assay metadata	ISA_Histology_Histomorphometry.xlsx	figshare	doi:10.6084/m9.figshare.1595889_D92	http://dx.doi.org/10.6084/m9.figshare.1595889	pMRTP	7	lung
Sham_7M_Lung	Lung cryoslicing	Histology	920821-Leftlung	Histo_Morpho_RawData.xlsx	figshare	doi:10.6084/m9.figshare.1595889_D82	http://dx.doi.org/10.6084/m9.figshare.1595889	assay metadata	ISA_Histology_Histomorphometry.xlsx	figshare	doi:10.6084/m9.figshare.1595889_D92	http://dx.doi.org/10.6084/m9.figshare.1595889	Sham	7	lung
Sham_3M_Lung	Lung cryoslicing	Histology	920825-Leftlung	Histo_Morpho_RawData.xlsx	figshare	doi:10.6084/m9.figshare.1595889_D82	http://dx.doi.org/10.6084/m9.figshare.1595889	assay metadata	ISA_Histology_Histomorphometry.xlsx	figshare	doi:10.6084/m9.figshare.1595889_D92	http://dx.doi.org/10.6084/m9.figshare.1595889	Sham	3	lung
pMRTP_1M_Lung	Lung cryoslicing	Histology	920826-Leftlung	Histo_Morpho_RawData.xlsx	figshare	doi:10.6084/m9.figshare.1595889_D82	http://dx.doi.org/10.6084/m9.figshare.1595889	assay metadata	ISA_Histology_Histomorphometry.xlsx	figshare	doi:10.6084/m9.figshare.1595889_D92	http://dx.doi.org/10.6084/m9.figshare.1595889	pMRTP	1	lung
3R4F_3M_Lung	Lung cryoslicing	Histology	920828-Leftlung	Histo_Morpho_RawData.xlsx	figshare	doi:10.6084/m9.figshare.1595889_D82	http://dx.doi.org/10.6084/m9.figshare.1595889	assay metadata	ISA_Histology_Histomorphometry.xlsx	figshare	doi:10.6084/m9.figshare.1595889_D92	http://dx.doi.org/10.6084/m9.figshare.1595889	3R4F	3	lung
Switch_3M_Lung	Lung cryoslicing	Histology	920830-Leftlung	Histo_Morpho_RawData.xlsx	figshare	doi:10.6084/m9.figshare.1595889_D82	http://dx.doi.org/10.6084/m9.figshare.1595889	assay metadata	ISA_Histology_Histomorphometry.xlsx	figshare	doi:10.6084/m9.figshare.1595889_D92	http://dx.doi.org/10.6084/m9.figshare.1595889	Switch	3	lung
pMRTP_4M_Lung	Lung cryoslicing	Histology	920834-Leftlung	Histo_Morpho_RawData.xlsx	figshare	doi:10.6084/m9.figshare.1595889_D82	http://dx.doi.org/10.6084/m9.figshare.1595889	assay metadata	ISA_Histology_Histomorphometry.xlsx	figshare	doi:10.6084/m9.figshare.1595889_D92	http://dx.doi.org/10.6084/m9.figshare.1595889	pMRTP	4	lung
Sham_3M_Lung	Lung cryoslicing	Histology	920838-Leftlung	Histo_Morpho_RawData.xlsx	figshare	doi:10.6084/m9.figshare.1595889_D82	http://dx.doi.org/10.6084/m9.figshare.1595889	assay metadata	ISA_Histology_Histomorphometry.xlsx	figshare	doi:10.6084/m9.figshare.1595889_D92	http://dx.doi.org/10.6084/m9.figshare.1595889	Sham	3	lung
Cess_7M_Lung	Lung cryoslicing	Histology	920851-Leftlung	Histo_Morpho_RawData.xlsx	figshare	doi:10.6084/m9.figshare.1595889_D82	http://dx.doi.org/10.6084/m9.figshare.1595889	assay metadata	ISA_Histology_Histomorphometry.xlsx	figshare	doi:10.6084/m9.figshare.1595889_D92	http://dx.doi.org/10.6084/m9.figshare.1595889	Cess	7	lung
3R4F_1M_Lung	Lung cryoslicing	Histology	920856-Leftlung	Histo_Morpho_RawData.xlsx	figshare	doi:10.6084/m9.figshare.1595889_D82	http://dx.doi.org/10.6084/m9.figshare.1595889	assay metadata	ISA_Histology_Histomorphometry.xlsx	figshare	doi:10.6084/m9.figshare.1595889_D92	http://dx.doi.org/10.6084/m9.figshare.1595889	3R4F	1	lung
Switch_3M_Lung	Lung cryoslicing	Histology	920858-Leftlung	Histo_Morpho_RawData.xlsx	figshare	doi:10.6084/m9.figshare.1595889_D82	http://dx.doi.org/10.6084/m9.figshare.1595889	assay metadata	ISA_Histology_Histomorphometry.xlsx	figshare	doi:10.6084/m9.figshare.1595889_D92	http://dx.doi.org/10.6084/m9.figshare.1595889	Switch	3	lung
pMRTP_4M_Lung	Lung cryoslicing	Histology	920868-Leftlung	Histo_Morpho_RawData.xlsx	figshare	doi:10.6084/m9.figshare.1595889_D82	http://dx.doi.org/10.6084/m9.figshare.1595889	assay metadata	ISA_Histology_Histomorphometry.xlsx	figshare	doi:10.6084/m9.figshare.1595889_D92	http://dx.doi.org/10.6084/m9.figshare.1595889	pMRTP	4	lung
pMRTP_4M_Lung	Lung cryoslicing	Histology	920870-Leftlung	Histo_Morpho_RawData.xlsx	figshare	doi:10.6084/m9.figshare.1595889_D82	http://dx.doi.org/10.6084/m9.figshare.1595889	assay metadata	ISA_Histology_Histomorphometry.xlsx	figshare	doi:10.6084/m9.figshare.1595889_D92	http://dx.doi.org/10.6084/m9.figshare.1595889	pMRTP	4	lung
Cess_5M_Lung	Lung cryoslicing	Histology	920872-Leftlung	Histo_Morpho_RawData.xlsx	figshare	doi:10.6084/m9.figshare.1595889_D82	http://dx.doi.org/10.6084/m9.figshare.1595889	assay metadata	ISA_Histology_Histomorphometry.xlsx	figshare	doi:10.6084/m9.figshare.1595889_D92	http://dx.doi.org/10.6084/m9.figshare.1595889	Cess	5	lung
Sham_7M_Lung	Lung cryoslicing	Histology	920884-Leftlung	Histo_Morpho_RawData.xlsx	figshare	doi:10.6084/m9.figshare.1595889_D82	http://dx.doi.org/10.6084/m9.figshare.1595889	assay metadata	ISA_Histology_Histomorphometry.xlsx	figshare	doi:10.6084/m9.figshare.1595889_D92	http://dx.doi.org/10.6084/m9.figshare.1595889	Sham	7	lung
Sham_2M_Lung	Lung cryoslicing	Histology	920894-Leftlung	Histo_Morpho_RawData.xlsx	figshare	doi:10.6084/m9.figshare.1595889_D82	http://dx.doi.org/10.6084/m9.figshare.1595889	assay metadata	ISA_Histology_Histomorphometry.xlsx	figshare	doi:10.6084/m9.figshare.1595889_D92	http://dx.doi.org/10.6084/m9.figshare.1595889	Sham	2	lung
Cess_5M_Lung	Lung cryoslicing	Histology	920909-Leftlung	Histo_Morpho_RawData.xlsx	figshare	doi:10.6084/m9.figshare.1595889_D82	http://dx.doi.org/10.6084/m9.figshare.1595889	assay metadata	ISA_Histology_Histomorphometry.xlsx	figshare	doi:10.6084/m9.figshare.1595889_D92	http://dx.doi.org/10.6084/m9.figshare.1595889	Cess	5	lung
Sham_3M_Lung	Lung cryoslicing	Histology	920915-Leftlung	Histo_Morpho_RawData.xlsx	figshare	doi:10.6084/m9.figshare.1595889_D82	http://dx.doi.org/10.6084/m9.figshare.1595889	assay metadata	ISA_Histology_Histomorphometry.xlsx	figshare	doi:10.6084/m9.figshare.1595889_D92	http://dx.doi.org/10.6084/m9.figshare.1595889	Sham	3	lung
3R4F_5M_Lung	Lung cryoslicing	Histology	920916-Leftlung	Histo_Morpho_RawData.xlsx	figshare	doi:10.6084/m9.figshare.1595889_D82	http://dx.doi.org/10.6084/m9.figshare.1595889	assay metadata	ISA_Histology_Histomorphometry.xlsx	figshare	doi:10.6084/m9.figshare.1595889_D92	http://dx.doi.org/10.6084/m9.figshare.1595889	3R4F	5	lung
Sham_1M_Lung	Lung cryoslicing	Histology	920919-Leftlung	Histo_Morpho_RawData.xlsx	figshare	doi:10.6084/m9.figshare.1595889_D82	http://dx.doi.org/10.6084/m9.figshare.1595889	assay metadata	ISA_Histology_Histomorphometry.xlsx	figshare	doi:10.6084/m9.figshare.1595889_D92	http://dx.doi.org/10.6084/m9.figshare.1595889	Sham	1	lung
pMRTP_5M_Lung	Lung cryoslicing	Histology	920929-Leftlung	Histo_Morpho_RawData.xlsx	figshare	doi:10.6084/m9.figshare.1595889_D82	http://dx.doi.org/10.6084/m9.figshare.1595889	assay metadata	ISA_Histology_Histomorphometry.xlsx	figshare	doi:10.6084/m9.figshare.1595889_D92	http://dx.doi.org/10.6084/m9.figshare.1595889	pMRTP	5	lung
Sham_3M_Lung	Lung cryoslicing	Histology	920931-Leftlung	Histo_Morpho_RawData.xlsx	figshare	doi:10.6084/m9.figshare.1595889_D82	http://dx.doi.org/10.6084/m9.figshare.1595889	assay metadata	ISA_Histology_Histomorphometry.xlsx	figshare	doi:10.6084/m9.figshare.1595889_D92	http://dx.doi.org/10.6084/m9.figshare.1595889	Sham	3	lung
pMRTP_3M_Lung	Lung cryoslicing	Histology	920932-Leftlung	Histo_Morpho_RawData.xlsx	figshare	doi:10.6084/m9.figshare.1595889_D82	http://dx.doi.org/10.6084/m9.figshare.1595889	assay metadata	ISA_Histology_Histomorphometry.xlsx	figshare	doi:10.6084/m9.figshare.1595889_D92	http://dx.doi.org/10.6084/m9.figshare.1595889	pMRTP	3	lung
Sham_5M_Lung	Lung cryoslicing	Histology	920935-Leftlung	Histo_Morpho_RawData.xlsx	figshare	doi:10.6084/m9.figshare.1595889_D82	http://dx.doi.org/10.6084/m9.figshare.1595889	assay metadata	ISA_Histology_Histomorphometry.xlsx	figshare	doi:10.6084/m9.figshare.1595889_D92	http://dx.doi.org/10.6084/m9.figshare.1595889	Sham	5	lung
Cess_5M_Lung	Lung cryoslicing	Histology	920936-Leftlung	Histo_Morpho_RawData.xlsx	figshare	doi:10.6084/m9.figshare.1595889_D82	http://dx.doi.org/10.6084/m9.figshare.1595889	assay metadata	ISA_Histology_Histomorphometry.xlsx	figshare	doi:10.6084/m9.figshare.1595889_D92	http://dx.doi.org/10.6084/m9.figshare.1595889	Cess	5	lung
pMRTP_4M_Lung	Lung cryoslicing	Histology	920940-Leftlung	Histo_Morpho_RawData.xlsx	figshare	doi:10.6084/m9.figshare.1595889_D82	http://dx.doi.org/10.6084/m9.figshare.1595889	assay metadata	ISA_Histology_Histomorphometry.xlsx	figshare	doi:10.6084/m9.figshare.1595889_D92	http://dx.doi.org/10.6084/m9.figshare.1595889	pMRTP	4	lung
Cess_3M_Lung	Lung cryoslicing	Histology	920948-Leftlung	Histo_Morpho_RawData.xlsx	figshare	doi:10.6084/m9.figshare.1595889_D82	http://dx.doi.org/10.6084/m9.figshare.1595889	assay metadata	ISA_Histology_Histomorphometry.xlsx	figshare	doi:10.6084/m9.figshare.1595889_D92	http://dx.doi.org/10.6084/m9.figshare.1595889	Cess	3	lung
3R4F_4M_Lung	Lung cryoslicing	Histology	920956-Leftlung	Histo_Morpho_RawData.xlsx	figshare	doi:10.6084/m9.figshare.1595889_D82	http://dx.doi.org/10.6084/m9.figshare.1595889	assay metadata	ISA_Histology_Histomorphometry.xlsx	figshare	doi:10.6084/m9.figshare.1595889_D92	http://dx.doi.org/10.6084/m9.figshare.1595889	3R4F	4	lung
3R4F_4M_Lung	Lung cryoslicing	Histology	920957-Leftlung	Histo_Morpho_RawData.xlsx	figshare	doi:10.6084/m9.figshare.1595889_D82	http://dx.doi.org/10.6084/m9.figshare.1595889	assay metadata	ISA_Histology_Histomorphometry.xlsx	figshare	doi:10.6084/m9.figshare.1595889_D92	http://dx.doi.org/10.6084/m9.figshare.1595889	3R4F	4	lung
Cess_7M_Lung	Lung cryoslicing	Histology	920958-Leftlung	Histo_Morpho_RawData.xlsx	figshare	doi:10.6084/m9.figshare.1595889_D82	http://dx.doi.org/10.6084/m9.figshare.1595889	assay metadata	ISA_Histology_Histomorphometry.xlsx	figshare	doi:10.6084/m9.figshare.1595889_D92	http://dx.doi.org/10.6084/m9.figshare.1595889	Cess	7	lung
3R4F_7M_Lung	Lung cryoslicing	Histology	920960-Leftlung	Histo_Morpho_RawData.xlsx	figshare	doi:10.6084/m9.figshare.1595889_D82	http://dx.doi.org/10.6084/m9.figshare.1595889	assay metadata	ISA_Histology_Histomorphometry.xlsx	figshare	doi:10.6084/m9.figshare.1595889_D92	http://dx.doi.org/10.6084/m9.figshare.1595889	3R4F	7	lung
pMRTP_1M_Lung	Lung cryoslicing	Histology	920962-Leftlung	Histo_Morpho_RawData.xlsx	figshare	doi:10.6084/m9.figshare.1595889_D82	http://dx.doi.org/10.6084/m9.figshare.1595889	assay metadata	ISA_Histology_Histomorphometry.xlsx	figshare	doi:10.6084/m9.figshare.1595889_D92	http://dx.doi.org/10.6084/m9.figshare.1595889	pMRTP	1	lung
pMRTP_1M_Lung	Lung cryoslicing	Histology	920967-Leftlung	Histo_Morpho_RawData.xlsx	figshare	doi:10.6084/m9.figshare.1595889_D82	http://dx.doi.org/10.6084/m9.figshare.1595889	assay metadata	ISA_Histology_Histomorphometry.xlsx	figshare	doi:10.6084/m9.figshare.1595889_D92	http://dx.doi.org/10.6084/m9.figshare.1595889	pMRTP	1	lung
pMRTP_7M_Lung	Lung cryoslicing	Histology	920969-Leftlung	Histo_Morpho_RawData.xlsx	figshare	doi:10.6084/m9.figshare.1595889_D82	http://dx.doi.org/10.6084/m9.figshare.1595889	assay metadata	ISA_Histology_Histomorphometry.xlsx	figshare	doi:10.6084/m9.figshare.1595889_D92	http://dx.doi.org/10.6084/m9.figshare.1595889	pMRTP	7	lung
Cess_7M_Lung	Lung cryoslicing	Histology	920975-Leftlung	Histo_Morpho_RawData.xlsx	figshare	doi:10.6084/m9.figshare.1595889_D82	http://dx.doi.org/10.6084/m9.figshare.1595889	assay metadata	ISA_Histology_Histomorphometry.xlsx	figshare	doi:10.6084/m9.figshare.1595889_D92	http://dx.doi.org/10.6084/m9.figshare.1595889	Cess	7	lung
pMRTP_3M_Lung	Lung cryoslicing	Histology	920977-Leftlung	Histo_Morpho_RawData.xlsx	figshare	doi:10.6084/m9.figshare.1595889_D82	http://dx.doi.org/10.6084/m9.figshare.1595889	assay metadata	ISA_Histology_Histomorphometry.xlsx	figshare	doi:10.6084/m9.figshare.1595889_D92	http://dx.doi.org/10.6084/m9.figshare.1595889	pMRTP	3	lung
3R4F_5M_Lung	Lung cryoslicing	Histology	920985-Leftlung	Histo_Morpho_RawData.xlsx	figshare	doi:10.6084/m9.figshare.1595889_D82	http://dx.doi.org/10.6084/m9.figshare.1595889	assay metadata	ISA_Histology_Histomorphometry.xlsx	figshare	doi:10.6084/m9.figshare.1595889_D92	http://dx.doi.org/10.6084/m9.figshare.1595889	3R4F	5	lung
Sham_5M_Lung	Lung cryoslicing	Histology	920986-Leftlung	Histo_Morpho_RawData.xlsx	figshare	doi:10.6084/m9.figshare.1595889_D82	http://dx.doi.org/10.6084/m9.figshare.1595889	assay metadata	ISA_Histology_Histomorphometry.xlsx	figshare	doi:10.6084/m9.figshare.1595889_D92	http://dx.doi.org/10.6084/m9.figshare.1595889	Sham	5	lung
pMRTP_1M_Lung	Lung cryoslicing	Histology	920997-Leftlung	Histo_Morpho_RawData.xlsx	figshare	doi:10.6084/m9.figshare.1595889_D82	http://dx.doi.org/10.6084/m9.figshare.1595889	assay metadata	ISA_Histology_Histomorphometry.xlsx	figshare	doi:10.6084/m9.figshare.1595889_D92	http://dx.doi.org/10.6084/m9.figshare.1595889	pMRTP	1	lung
Cess_5M_Lung	Lung cryoslicing	Histology	920999-Leftlung	Histo_Morpho_RawData.xlsx	figshare	doi:10.6084/m9.figshare.1595889_D82	http://dx.doi.org/10.6084/m9.figshare.1595889	assay metadata	ISA_Histology_Histomorphometry.xlsx	figshare	doi:10.6084/m9.figshare.1595889_D92	http://dx.doi.org/10.6084/m9.figshare.1595889	Cess	5	lung
Cess_5M_Lung	Lung cryoslicing	Histology	921005-Leftlung	Histo_Morpho_RawData.xlsx	figshare	doi:10.6084/m9.figshare.1595889_D82	http://dx.doi.org/10.6084/m9.figshare.1595889	assay metadata	ISA_Histology_Histomorphometry.xlsx	figshare	doi:10.6084/m9.figshare.1595889_D92	http://dx.doi.org/10.6084/m9.figshare.1595889	Cess	5	lung
pMRTP_7M_Lung	Lung cryoslicing	Histology	921010-Leftlung	Histo_Morpho_RawData.xlsx	figshare	doi:10.6084/m9.figshare.1595889_D82	http://dx.doi.org/10.6084/m9.figshare.1595889	assay metadata	ISA_Histology_Histomorphometry.xlsx	figshare	doi:10.6084/m9.figshare.1595889_D92	http://dx.doi.org/10.6084/m9.figshare.1595889	pMRTP	7	lung
3R4F_7M_Lung	Lung cryoslicing	Histology	921012-Leftlung	Histo_Morpho_RawData.xlsx	figshare	doi:10.6084/m9.figshare.1595889_D82	http://dx.doi.org/10.6084/m9.figshare.1595889	assay metadata	ISA_Histology_Histomorphometry.xlsx	figshare	doi:10.6084/m9.figshare.1595889_D92	http://dx.doi.org/10.6084/m9.figshare.1595889	3R4F	7	lung
Sham_4M_Lung	Lung cryoslicing	Histology	921016-Leftlung	Histo_Morpho_RawData.xlsx	figshare	doi:10.6084/m9.figshare.1595889_D82	http://dx.doi.org/10.6084/m9.figshare.1595889	assay metadata	ISA_Histology_Histomorphometry.xlsx	figshare	doi:10.6084/m9.figshare.1595889_D92	http://dx.doi.org/10.6084/m9.figshare.1595889	Sham	4	lung
pMRTP_3M_Lung	Lung cryoslicing	Histology	921022-Leftlung	Histo_Morpho_RawData.xlsx	figshare	doi:10.6084/m9.figshare.1595889_D82	http://dx.doi.org/10.6084/m9.figshare.1595889	assay metadata	ISA_Histology_Histomorphometry.xlsx	figshare	doi:10.6084/m9.figshare.1595889_D92	http://dx.doi.org/10.6084/m9.figshare.1595889	pMRTP	3	lung
pMRTP_3M_Lung	Lung cryoslicing	Histology	921029-Leftlung	Histo_Morpho_RawData.xlsx	figshare	doi:10.6084/m9.figshare.1595889_D82	http://dx.doi.org/10.6084/m9.figshare.1595889	assay metadata	ISA_Histology_Histomorphometry.xlsx	figshare	doi:10.6084/m9.figshare.1595889_D92	http://dx.doi.org/10.6084/m9.figshare.1595889	pMRTP	3	lung
Sham_1M_Lung	Lung cryoslicing	Histology	921030-Leftlung	Histo_Morpho_RawData.xlsx	figshare	doi:10.6084/m9.figshare.1595889_D82	http://dx.doi.org/10.6084/m9.figshare.1595889	assay metadata	ISA_Histology_Histomorphometry.xlsx	figshare	doi:10.6084/m9.figshare.1595889_D92	http://dx.doi.org/10.6084/m9.figshare.1595889	Sham	1	lung
pMRTP_5M_Lung	Lung cryoslicing	Histology	921031-Leftlung	Histo_Morpho_RawData.xlsx	figshare	doi:10.6084/m9.figshare.1595889_D82	http://dx.doi.org/10.6084/m9.figshare.1595889	assay metadata	ISA_Histology_Histomorphometry.xlsx	figshare	doi:10.6084/m9.figshare.1595889_D92	http://dx.doi.org/10.6084/m9.figshare.1595889	pMRTP	5	lung
Switch_3M_Lung	Lung cryoslicing	Histology	921032-Leftlung	Histo_Morpho_RawData.xlsx	figshare	doi:10.6084/m9.figshare.1595889_D82	http://dx.doi.org/10.6084/m9.figshare.1595889	assay metadata	ISA_Histology_Histomorphometry.xlsx	figshare	doi:10.6084/m9.figshare.1595889_D92	http://dx.doi.org/10.6084/m9.figshare.1595889	Switch	3	lung
3R4F_3M_Lung	Lung cryoslicing	Histology	921039-Leftlung	Histo_Morpho_RawData.xlsx	figshare	doi:10.6084/m9.figshare.1595889_D82	http://dx.doi.org/10.6084/m9.figshare.1595889	assay metadata	ISA_Histology_Histomorphometry.xlsx	figshare	doi:10.6084/m9.figshare.1595889_D92	http://dx.doi.org/10.6084/m9.figshare.1595889	3R4F	3	lung
pMRTP_1M_Lung	Lung cryoslicing	Histology	921041-Leftlung	Histo_Morpho_RawData.xlsx	figshare	doi:10.6084/m9.figshare.1595889_D82	http://dx.doi.org/10.6084/m9.figshare.1595889	assay metadata	ISA_Histology_Histomorphometry.xlsx	figshare	doi:10.6084/m9.figshare.1595889_D92	http://dx.doi.org/10.6084/m9.figshare.1595889	pMRTP	1	lung
Sham_3M_Lung	Lung cryoslicing	Histology	921042-Leftlung	Histo_Morpho_RawData.xlsx	figshare	doi:10.6084/m9.figshare.1595889_D82	http://dx.doi.org/10.6084/m9.figshare.1595889	assay metadata	ISA_Histology_Histomorphometry.xlsx	figshare	doi:10.6084/m9.figshare.1595889_D92	http://dx.doi.org/10.6084/m9.figshare.1595889	Sham	3	lung
Sham_4M_Lung	Lung cryoslicing	Histology	921056-Leftlung	Histo_Morpho_RawData.xlsx	figshare	doi:10.6084/m9.figshare.1595889_D82	http://dx.doi.org/10.6084/m9.figshare.1595889	assay metadata	ISA_Histology_Histomorphometry.xlsx	figshare	doi:10.6084/m9.figshare.1595889_D92	http://dx.doi.org/10.6084/m9.figshare.1595889	Sham	4	lung
Switch_5M_Lung	Lung cryoslicing	Histology	921060-Leftlung	Histo_Morpho_RawData.xlsx	figshare	doi:10.6084/m9.figshare.1595889_D82	http://dx.doi.org/10.6084/m9.figshare.1595889	assay metadata	ISA_Histology_Histomorphometry.xlsx	figshare	doi:10.6084/m9.figshare.1595889_D92	http://dx.doi.org/10.6084/m9.figshare.1595889	Switch	5	lung
pMRTP_2M_Lung	Lung cryoslicing	Histology	921069-Leftlung	Histo_Morpho_RawData.xlsx	figshare	doi:10.6084/m9.figshare.1595889_D82	http://dx.doi.org/10.6084/m9.figshare.1595889	assay metadata	ISA_Histology_Histomorphometry.xlsx	figshare	doi:10.6084/m9.figshare.1595889_D92	http://dx.doi.org/10.6084/m9.figshare.1595889	pMRTP	2	lung
Sham_2M_Lung	Lung cryoslicing	Histology	921073-Leftlung	Histo_Morpho_RawData.xlsx	figshare	doi:10.6084/m9.figshare.1595889_D82	http://dx.doi.org/10.6084/m9.figshare.1595889	assay metadata	ISA_Histology_Histomorphometry.xlsx	figshare	doi:10.6084/m9.figshare.1595889_D92	http://dx.doi.org/10.6084/m9.figshare.1595889	Sham	2	lung
Sham_7M_Lung	Lung cryoslicing	Histology	921087-Leftlung	Histo_Morpho_RawData.xlsx	figshare	doi:10.6084/m9.figshare.1595889_D82	http://dx.doi.org/10.6084/m9.figshare.1595889	assay metadata	ISA_Histology_Histomorphometry.xlsx	figshare	doi:10.6084/m9.figshare.1595889_D92	http://dx.doi.org/10.6084/m9.figshare.1595889	Sham	7	lung
Switch_5M_Lung	Lung cryoslicing	Histology	921092-Leftlung	Histo_Morpho_RawData.xlsx	figshare	doi:10.6084/m9.figshare.1595889_D82	http://dx.doi.org/10.6084/m9.figshare.1595889	assay metadata	ISA_Histology_Histomorphometry.xlsx	figshare	doi:10.6084/m9.figshare.1595889_D92	http://dx.doi.org/10.6084/m9.figshare.1595889	Switch	5	lung
Cess_5M_Lung	Lung cryoslicing	Histology	921093-Leftlung	Histo_Morpho_RawData.xlsx	figshare	doi:10.6084/m9.figshare.1595889_D82	http://dx.doi.org/10.6084/m9.figshare.1595889	assay metadata	ISA_Histology_Histomorphometry.xlsx	figshare	doi:10.6084/m9.figshare.1595889_D92	http://dx.doi.org/10.6084/m9.figshare.1595889	Cess	5	lung
pMRTP_7M_Lung	Lung cryoslicing	Histology	921097-Leftlung	Histo_Morpho_RawData.xlsx	figshare	doi:10.6084/m9.figshare.1595889_D82	http://dx.doi.org/10.6084/m9.figshare.1595889	assay metadata	ISA_Histology_Histomorphometry.xlsx	figshare	doi:10.6084/m9.figshare.1595889_D92	http://dx.doi.org/10.6084/m9.figshare.1595889	pMRTP	7	lung
Sham_7M_Lung	Lung cryoslicing	Histology	921104-Leftlung	Histo_Morpho_RawData.xlsx	figshare	doi:10.6084/m9.figshare.1595889_D82	http://dx.doi.org/10.6084/m9.figshare.1595889	assay metadata	ISA_Histology_Histomorphometry.xlsx	figshare	doi:10.6084/m9.figshare.1595889_D92	http://dx.doi.org/10.6084/m9.figshare.1595889	Sham	7	lung
Cess_7M_Lung	Lung cryoslicing	Histology	921106-Leftlung	Histo_Morpho_RawData.xlsx	figshare	doi:10.6084/m9.figshare.1595889_D82	http://dx.doi.org/10.6084/m9.figshare.1595889	assay metadata	ISA_Histology_Histomorphometry.xlsx	figshare	doi:10.6084/m9.figshare.1595889_D92	http://dx.doi.org/10.6084/m9.figshare.1595889	Cess	7	lung
3R4F_1M_Lung	Lung cryoslicing	Histology	921108-Leftlung	Histo_Morpho_RawData.xlsx	figshare	doi:10.6084/m9.figshare.1595889_D82	http://dx.doi.org/10.6084/m9.figshare.1595889	assay metadata	ISA_Histology_Histomorphometry.xlsx	figshare	doi:10.6084/m9.figshare.1595889_D92	http://dx.doi.org/10.6084/m9.figshare.1595889	3R4F	1	lung
Sham_1M_Lung	Lung cryoslicing	Histology	921112-Leftlung	Histo_Morpho_RawData.xlsx	figshare	doi:10.6084/m9.figshare.1595889_D82	http://dx.doi.org/10.6084/m9.figshare.1595889	assay metadata	ISA_Histology_Histomorphometry.xlsx	figshare	doi:10.6084/m9.figshare.1595889_D92	http://dx.doi.org/10.6084/m9.figshare.1595889	Sham	1	lung
Sham_4M_Lung	Lung cryoslicing	Histology	921120-Leftlung	Histo_Morpho_RawData.xlsx	figshare	doi:10.6084/m9.figshare.1595889_D82	http://dx.doi.org/10.6084/m9.figshare.1595889	assay metadata	ISA_Histology_Histomorphometry.xlsx	figshare	doi:10.6084/m9.figshare.1595889_D92	http://dx.doi.org/10.6084/m9.figshare.1595889	Sham	4	lung
3R4F_7M_Lung	Lung cryoslicing	Histology	921144-Leftlung	Histo_Morpho_RawData.xlsx	figshare	doi:10.6084/m9.figshare.1595889_D82	http://dx.doi.org/10.6084/m9.figshare.1595889	assay metadata	ISA_Histology_Histomorphometry.xlsx	figshare	doi:10.6084/m9.figshare.1595889_D92	http://dx.doi.org/10.6084/m9.figshare.1595889	3R4F	7	lung
3R4F_4M_Lung	Lung cryoslicing	Histology	921163-Leftlung	Histo_Morpho_RawData.xlsx	figshare	doi:10.6084/m9.figshare.1595889_D82	http://dx.doi.org/10.6084/m9.figshare.1595889	assay metadata	ISA_Histology_Histomorphometry.xlsx	figshare	doi:10.6084/m9.figshare.1595889_D92	http://dx.doi.org/10.6084/m9.figshare.1595889	3R4F	4	lung
pMRTP_4M_Lung	Lung cryoslicing	Histology	921164-Leftlung	Histo_Morpho_RawData.xlsx	figshare	doi:10.6084/m9.figshare.1595889_D82	http://dx.doi.org/10.6084/m9.figshare.1595889	assay metadata	ISA_Histology_Histomorphometry.xlsx	figshare	doi:10.6084/m9.figshare.1595889_D92	http://dx.doi.org/10.6084/m9.figshare.1595889	pMRTP	4	lung
3R4F_5M_Lung	Lung cryoslicing	Histology	921165-Leftlung	Histo_Morpho_RawData.xlsx	figshare	doi:10.6084/m9.figshare.1595889_D82	http://dx.doi.org/10.6084/m9.figshare.1595889	assay metadata	ISA_Histology_Histomorphometry.xlsx	figshare	doi:10.6084/m9.figshare.1595889_D92	http://dx.doi.org/10.6084/m9.figshare.1595889	3R4F	5	lung
Switch_5M_Lung	Lung cryoslicing	Histology	921180-Leftlung	Histo_Morpho_RawData.xlsx	figshare	doi:10.6084/m9.figshare.1595889_D82	http://dx.doi.org/10.6084/m9.figshare.1595889	assay metadata	ISA_Histology_Histomorphometry.xlsx	figshare	doi:10.6084/m9.figshare.1595889_D92	http://dx.doi.org/10.6084/m9.figshare.1595889	Switch	5	lung
3R4F_2M_Lung	Lung cryoslicing	Histology	921194-Leftlung	Histo_Morpho_RawData.xlsx	figshare	doi:10.6084/m9.figshare.1595889_D82	http://dx.doi.org/10.6084/m9.figshare.1595889	assay metadata	ISA_Histology_Histomorphometry.xlsx	figshare	doi:10.6084/m9.figshare.1595889_D92	http://dx.doi.org/10.6084/m9.figshare.1595889	3R4F	2	lung
Sham_1M_Lung	Lung cryoslicing	Histology	921195-Leftlung	Histo_Morpho_RawData.xlsx	figshare	doi:10.6084/m9.figshare.1595889_D82	http://dx.doi.org/10.6084/m9.figshare.1595889	assay metadata	ISA_Histology_Histomorphometry.xlsx	figshare	doi:10.6084/m9.figshare.1595889_D92	http://dx.doi.org/10.6084/m9.figshare.1595889	Sham	1	lung
pMRTP_2M_Lung	Lung cryoslicing	Histology	921199-Leftlung	Histo_Morpho_RawData.xlsx	figshare	doi:10.6084/m9.figshare.1595889_D82	http://dx.doi.org/10.6084/m9.figshare.1595889	assay metadata	ISA_Histology_Histomorphometry.xlsx	figshare	doi:10.6084/m9.figshare.1595889_D92	http://dx.doi.org/10.6084/m9.figshare.1595889	pMRTP	2	lung
3R4F_4M_Lung	Lung cryoslicing	Histology	921239-Leftlung	Histo_Morpho_RawData.xlsx	figshare	doi:10.6084/m9.figshare.1595889_D82	http://dx.doi.org/10.6084/m9.figshare.1595889	assay metadata	ISA_Histology_Histomorphometry.xlsx	figshare	doi:10.6084/m9.figshare.1595889_D92	http://dx.doi.org/10.6084/m9.figshare.1595889	3R4F	4	lung
pMRTP_3M_Lung	Lung cryoslicing	Histology	921241-Leftlung	Histo_Morpho_RawData.xlsx	figshare	doi:10.6084/m9.figshare.1595889_D82	http://dx.doi.org/10.6084/m9.figshare.1595889	assay metadata	ISA_Histology_Histomorphometry.xlsx	figshare	doi:10.6084/m9.figshare.1595889_D92	http://dx.doi.org/10.6084/m9.figshare.1595889	pMRTP	3	lung
Switch_5M_Lung	Lung cryoslicing	Histology	921250-Leftlung	Histo_Morpho_RawData.xlsx	figshare	doi:10.6084/m9.figshare.1595889_D82	http://dx.doi.org/10.6084/m9.figshare.1595889	assay metadata	ISA_Histology_Histomorphometry.xlsx	figshare	doi:10.6084/m9.figshare.1595889_D92	http://dx.doi.org/10.6084/m9.figshare.1595889	Switch	5	lung
pMRTP_4M_Lung	Lung cryoslicing	Histology	921251-Leftlung	Histo_Morpho_RawData.xlsx	figshare	doi:10.6084/m9.figshare.1595889_D82	http://dx.doi.org/10.6084/m9.figshare.1595889	assay metadata	ISA_Histology_Histomorphometry.xlsx	figshare	doi:10.6084/m9.figshare.1595889_D92	http://dx.doi.org/10.6084/m9.figshare.1595889	pMRTP	4	lung
Sham_5M_Lung	Lung cryoslicing	Histology	921253-Leftlung	Histo_Morpho_RawData.xlsx	figshare	doi:10.6084/m9.figshare.1595889_D82	http://dx.doi.org/10.6084/m9.figshare.1595889	assay metadata	ISA_Histology_Histomorphometry.xlsx	figshare	doi:10.6084/m9.figshare.1595889_D92	http://dx.doi.org/10.6084/m9.figshare.1595889	Sham	5	lung
Sham_2M_Lung	Lung cryoslicing	Histology	921254-Leftlung	Histo_Morpho_RawData.xlsx	figshare	doi:10.6084/m9.figshare.1595889_D82	http://dx.doi.org/10.6084/m9.figshare.1595889	assay metadata	ISA_Histology_Histomorphometry.xlsx	figshare	doi:10.6084/m9.figshare.1595889_D92	http://dx.doi.org/10.6084/m9.figshare.1595889	Sham	2	lung
Switch_5M_Lung	Lung cryoslicing	Histology	921259-Leftlung	Histo_Morpho_RawData.xlsx	figshare	doi:10.6084/m9.figshare.1595889_D82	http://dx.doi.org/10.6084/m9.figshare.1595889	assay metadata	ISA_Histology_Histomorphometry.xlsx	figshare	doi:10.6084/m9.figshare.1595889_D92	http://dx.doi.org/10.6084/m9.figshare.1595889	Switch	5	lung
3R4F_2M_Lung	Lung cryoslicing	Histology	921267-Leftlung	Histo_Morpho_RawData.xlsx	figshare	doi:10.6084/m9.figshare.1595889_D82	http://dx.doi.org/10.6084/m9.figshare.1595889	assay metadata	ISA_Histology_Histomorphometry.xlsx	figshare	doi:10.6084/m9.figshare.1595889_D92	http://dx.doi.org/10.6084/m9.figshare.1595889	3R4F	2	lung
Cess_7M_Lung	Lung cryoslicing	Histology	921282-Leftlung	Histo_Morpho_RawData.xlsx	figshare	doi:10.6084/m9.figshare.1595889_D82	http://dx.doi.org/10.6084/m9.figshare.1595889	assay metadata	ISA_Histology_Histomorphometry.xlsx	figshare	doi:10.6084/m9.figshare.1595889_D92	http://dx.doi.org/10.6084/m9.figshare.1595889	Cess	7	lung
Cess_3M_Lung	Lung cryoslicing	Histology	921287-Leftlung	Histo_Morpho_RawData.xlsx	figshare	doi:10.6084/m9.figshare.1595889_D82	http://dx.doi.org/10.6084/m9.figshare.1595889	assay metadata	ISA_Histology_Histomorphometry.xlsx	figshare	doi:10.6084/m9.figshare.1595889_D92	http://dx.doi.org/10.6084/m9.figshare.1595889	Cess	3	lung
pMRTP_7M_Lung	Lung cryoslicing	Histology	921288-Leftlung	Histo_Morpho_RawData.xlsx	figshare	doi:10.6084/m9.figshare.1595889_D82	http://dx.doi.org/10.6084/m9.figshare.1595889	assay metadata	ISA_Histology_Histomorphometry.xlsx	figshare	doi:10.6084/m9.figshare.1595889_D92	http://dx.doi.org/10.6084/m9.figshare.1595889	pMRTP	7	lung
Switch_3M_Lung	Lung cryoslicing	Histology	921291-Leftlung	Histo_Morpho_RawData.xlsx	figshare	doi:10.6084/m9.figshare.1595889_D82	http://dx.doi.org/10.6084/m9.figshare.1595889	assay metadata	ISA_Histology_Histomorphometry.xlsx	figshare	doi:10.6084/m9.figshare.1595889_D92	http://dx.doi.org/10.6084/m9.figshare.1595889	Switch	3	lung
Cess_3M_Lung	Lung cryoslicing	Histology	921298-Leftlung	Histo_Morpho_RawData.xlsx	figshare	doi:10.6084/m9.figshare.1595889_D82	http://dx.doi.org/10.6084/m9.figshare.1595889	assay metadata	ISA_Histology_Histomorphometry.xlsx	figshare	doi:10.6084/m9.figshare.1595889_D92	http://dx.doi.org/10.6084/m9.figshare.1595889	Cess	3	lung
Sham_2M_Lung	Lung cryoslicing	Histology	921301-Leftlung	Histo_Morpho_RawData.xlsx	figshare	doi:10.6084/m9.figshare.1595889_D82	http://dx.doi.org/10.6084/m9.figshare.1595889	assay metadata	ISA_Histology_Histomorphometry.xlsx	figshare	doi:10.6084/m9.figshare.1595889_D92	http://dx.doi.org/10.6084/m9.figshare.1595889	Sham	2	lung
Sham_4M_Lung	Lung cryoslicing	Histology	921307-Leftlung	Histo_Morpho_RawData.xlsx	figshare	doi:10.6084/m9.figshare.1595889_D82	http://dx.doi.org/10.6084/m9.figshare.1595889	assay metadata	ISA_Histology_Histomorphometry.xlsx	figshare	doi:10.6084/m9.figshare.1595889_D92	http://dx.doi.org/10.6084/m9.figshare.1595889	Sham	4	lung
Switch_7M_Lung	Lung cryoslicing	Histology	921308-Leftlung	Histo_Morpho_RawData.xlsx	figshare	doi:10.6084/m9.figshare.1595889_D82	http://dx.doi.org/10.6084/m9.figshare.1595889	assay metadata	ISA_Histology_Histomorphometry.xlsx	figshare	doi:10.6084/m9.figshare.1595889_D92	http://dx.doi.org/10.6084/m9.figshare.1595889	Switch	7	lung
3R4F_5M_Lung	Lung cryoslicing	Histology	921313-Leftlung	Histo_Morpho_RawData.xlsx	figshare	doi:10.6084/m9.figshare.1595889_D82	http://dx.doi.org/10.6084/m9.figshare.1595889	assay metadata	ISA_Histology_Histomorphometry.xlsx	figshare	doi:10.6084/m9.figshare.1595889_D92	http://dx.doi.org/10.6084/m9.figshare.1595889	3R4F	5	lung
3R4F_4M_Lung	Lung cryoslicing	Histology	921322-Leftlung	Histo_Morpho_RawData.xlsx	figshare	doi:10.6084/m9.figshare.1595889_D82	http://dx.doi.org/10.6084/m9.figshare.1595889	assay metadata	ISA_Histology_Histomorphometry.xlsx	figshare	doi:10.6084/m9.figshare.1595889_D92	http://dx.doi.org/10.6084/m9.figshare.1595889	3R4F	4	lung
Cess_3M_Lung	Lung cryoslicing	Histology	921326-Leftlung	Histo_Morpho_RawData.xlsx	figshare	doi:10.6084/m9.figshare.1595889_D82	http://dx.doi.org/10.6084/m9.figshare.1595889	assay metadata	ISA_Histology_Histomorphometry.xlsx	figshare	doi:10.6084/m9.figshare.1595889_D92	http://dx.doi.org/10.6084/m9.figshare.1595889	Cess	3	lung
