# Supplementary material for: Comprehensive systems biology analysis of a 7-month cigarette smoke inhalation study in C57BL/6 mice
Source: Sci Data. 2016 Jan 5;3:150077. doi: 10.1038/sdata.2015.77 (PMC4700839; doi:10.1038/sdata.2015.77)
Supplement: Supplementary file 3 [file sdata201577-isa1.zip › a_transcriptomics_Hoeng.txt]

Sample Name	Protocol REF	Protocol REF	Protocol REF	Parameter Value[microarray]	Parameter Value[microarray manufacturer]	Assay Name	Raw Data File	Comment [Data Repository]	Comment [Data Record Accession]	Comment [Data Record URI]	Protocol REF	Derived Data File	Comment [Data Repository]	Comment [Data Record Accession]	Comment [Data Record URI]	Factor Value[exposure group]	Factor Value[exposure duration in months]	Factor Value[assayed tissue]
Switch_3M_Lung	Lung cryoslicing	Omics analyses	Transcriptomics	MG430 2.0 GeneChip	Affymetrix	920368-Leftlung-extract	P15001_920368_GRT12_05321.CEL	ArrayExpress	E-MTAB-3150	http://www.ebi.ac.uk/arrayexpress/experiments/E-MTAB-3150/	Data processing	COPD2-GCRMAnorm-Lung.txt	ArrayExpress	E-MTAB-3150	http://www.ebi.ac.uk/arrayexpress/experiments/E-MTAB-3150/	Switch	3	lung
3R4F_4M_Lung	Lung cryoslicing	Omics analyses	Transcriptomics	MG430 2.0 GeneChip	Affymetrix	920809-Leftlung-extract	P15001_920809_GRT12_05322.CEL	ArrayExpress	E-MTAB-3150	http://www.ebi.ac.uk/arrayexpress/experiments/E-MTAB-3150/	Data processing	COPD2-GCRMAnorm-Lung.txt	ArrayExpress	E-MTAB-3150	http://www.ebi.ac.uk/arrayexpress/experiments/E-MTAB-3150/	3R4F	4	lung
Sham_2M_Lung	Lung cryoslicing	Omics analyses	Transcriptomics	MG430 2.0 GeneChip	Affymetrix	921183-Leftlung-extract	P15001_921183_GRT12_05323.CEL	ArrayExpress	E-MTAB-3150	http://www.ebi.ac.uk/arrayexpress/experiments/E-MTAB-3150/	Data processing	COPD2-GCRMAnorm-Lung.txt	ArrayExpress	E-MTAB-3150	http://www.ebi.ac.uk/arrayexpress/experiments/E-MTAB-3150/	Sham	2	lung
pMRTP_3M_Lung	Lung cryoslicing	Omics analyses	Transcriptomics	MG430 2.0 GeneChip	Affymetrix	920224-Leftlung-extract	P15001_920224_GRT12_05324.CEL	ArrayExpress	E-MTAB-3150	http://www.ebi.ac.uk/arrayexpress/experiments/E-MTAB-3150/	Data processing	COPD2-GCRMAnorm-Lung.txt	ArrayExpress	E-MTAB-3150	http://www.ebi.ac.uk/arrayexpress/experiments/E-MTAB-3150/	pMRTP	3	lung
Sham_1M_Lung	Lung cryoslicing	Omics analyses	Transcriptomics	MG430 2.0 GeneChip	Affymetrix	920107-Leftlung-extract	P15001_920107_GRT12_05325.CEL	ArrayExpress	E-MTAB-3150	http://www.ebi.ac.uk/arrayexpress/experiments/E-MTAB-3150/	Data processing	COPD2-GCRMAnorm-Lung.txt	ArrayExpress	E-MTAB-3150	http://www.ebi.ac.uk/arrayexpress/experiments/E-MTAB-3150/	Sham	1	lung
3R4F_7M_Lung	Lung cryoslicing	Omics analyses	Transcriptomics	MG430 2.0 GeneChip	Affymetrix	921086-Leftlung-extract	P15001_921086_GRT12_04441.CEL	ArrayExpress	E-MTAB-3150	http://www.ebi.ac.uk/arrayexpress/experiments/E-MTAB-3150/	Data processing	COPD2-GCRMAnorm-Lung.txt	ArrayExpress	E-MTAB-3150	http://www.ebi.ac.uk/arrayexpress/experiments/E-MTAB-3150/	3R4F	7	lung
Sham_5M_Lung	Lung cryoslicing	Omics analyses	Transcriptomics	MG430 2.0 GeneChip	Affymetrix	920160-Leftlung-extract	P15001_920160_GRT12_05326.CEL	ArrayExpress	E-MTAB-3150	http://www.ebi.ac.uk/arrayexpress/experiments/E-MTAB-3150/	Data processing	COPD2-GCRMAnorm-Lung.txt	ArrayExpress	E-MTAB-3150	http://www.ebi.ac.uk/arrayexpress/experiments/E-MTAB-3150/	Sham	5	lung
Sham_4M_Lung	Lung cryoslicing	Omics analyses	Transcriptomics	MG430 2.0 GeneChip	Affymetrix	920486-Leftlung-extract	P15001_920486_GRT12_05327.CEL	ArrayExpress	E-MTAB-3150	http://www.ebi.ac.uk/arrayexpress/experiments/E-MTAB-3150/	Data processing	COPD2-GCRMAnorm-Lung.txt	ArrayExpress	E-MTAB-3150	http://www.ebi.ac.uk/arrayexpress/experiments/E-MTAB-3150/	Sham	4	lung
pMRTP_4M_Lung	Lung cryoslicing	Omics analyses	Transcriptomics	MG430 2.0 GeneChip	Affymetrix	920803-Leftlung-extract	P15001_920803_GRT12_05328.CEL	ArrayExpress	E-MTAB-3150	http://www.ebi.ac.uk/arrayexpress/experiments/E-MTAB-3150/	Data processing	COPD2-GCRMAnorm-Lung.txt	ArrayExpress	E-MTAB-3150	http://www.ebi.ac.uk/arrayexpress/experiments/E-MTAB-3150/	pMRTP	4	lung
3R4F_5M_Lung	Lung cryoslicing	Omics analyses	Transcriptomics	MG430 2.0 GeneChip	Affymetrix	921021-Leftlung-extract	P15001_921021_GRT12_05329.CEL	ArrayExpress	E-MTAB-3150	http://www.ebi.ac.uk/arrayexpress/experiments/E-MTAB-3150/	Data processing	COPD2-GCRMAnorm-Lung.txt	ArrayExpress	E-MTAB-3150	http://www.ebi.ac.uk/arrayexpress/experiments/E-MTAB-3150/	3R4F	5	lung
Switch_5M_Lung	Lung cryoslicing	Omics analyses	Transcriptomics	MG430 2.0 GeneChip	Affymetrix	920405-Leftlung-extract	P15001_920405_GRT12_05330.CEL	ArrayExpress	E-MTAB-3150	http://www.ebi.ac.uk/arrayexpress/experiments/E-MTAB-3150/	Data processing	COPD2-GCRMAnorm-Lung.txt	ArrayExpress	E-MTAB-3150	http://www.ebi.ac.uk/arrayexpress/experiments/E-MTAB-3150/	Switch	5	lung
Sham_5M_Lung	Lung cryoslicing	Omics analyses	Transcriptomics	MG430 2.0 GeneChip	Affymetrix	920509-Leftlung-extract	P15001_920509_GRT12_05331.CEL	ArrayExpress	E-MTAB-3150	http://www.ebi.ac.uk/arrayexpress/experiments/E-MTAB-3150/	Data processing	COPD2-GCRMAnorm-Lung.txt	ArrayExpress	E-MTAB-3150	http://www.ebi.ac.uk/arrayexpress/experiments/E-MTAB-3150/	Sham	5	lung
Sham_7M_Lung	Lung cryoslicing	Omics analyses	Transcriptomics	MG430 2.0 GeneChip	Affymetrix	920952-Leftlung-extract	P15001_920952_GRT12_04420.CEL	ArrayExpress	E-MTAB-3150	http://www.ebi.ac.uk/arrayexpress/experiments/E-MTAB-3150/	Data processing	COPD2-GCRMAnorm-Lung.txt	ArrayExpress	E-MTAB-3150	http://www.ebi.ac.uk/arrayexpress/experiments/E-MTAB-3150/	Sham	7	lung
Cess_5M_Lung	Lung cryoslicing	Omics analyses	Transcriptomics	MG430 2.0 GeneChip	Affymetrix	920792-Leftlung-extract	P15001_920792_GRT12_05332.CEL	ArrayExpress	E-MTAB-3150	http://www.ebi.ac.uk/arrayexpress/experiments/E-MTAB-3150/	Data processing	COPD2-GCRMAnorm-Lung.txt	ArrayExpress	E-MTAB-3150	http://www.ebi.ac.uk/arrayexpress/experiments/E-MTAB-3150/	Cess	5	lung
Sham_5M_Lung	Lung cryoslicing	Omics analyses	Transcriptomics	MG430 2.0 GeneChip	Affymetrix	921006-Leftlung-extract	P15001_921006_GRT12_05333.CEL	ArrayExpress	E-MTAB-3150	http://www.ebi.ac.uk/arrayexpress/experiments/E-MTAB-3150/	Data processing	COPD2-GCRMAnorm-Lung.txt	ArrayExpress	E-MTAB-3150	http://www.ebi.ac.uk/arrayexpress/experiments/E-MTAB-3150/	Sham	5	lung
pMRTP_5M_Lung	Lung cryoslicing	Omics analyses	Transcriptomics	MG430 2.0 GeneChip	Affymetrix	920904-Leftlung-extract	P15001_920904_GRT12_05334.CEL	ArrayExpress	E-MTAB-3150	http://www.ebi.ac.uk/arrayexpress/experiments/E-MTAB-3150/	Data processing	COPD2-GCRMAnorm-Lung.txt	ArrayExpress	E-MTAB-3150	http://www.ebi.ac.uk/arrayexpress/experiments/E-MTAB-3150/	pMRTP	5	lung
3R4F_4M_Lung	Lung cryoslicing	Omics analyses	Transcriptomics	MG430 2.0 GeneChip	Affymetrix	921293-Leftlung-extract	P15001_921293_GRT12_05335.CEL	ArrayExpress	E-MTAB-3150	http://www.ebi.ac.uk/arrayexpress/experiments/E-MTAB-3150/	Data processing	COPD2-GCRMAnorm-Lung.txt	ArrayExpress	E-MTAB-3150	http://www.ebi.ac.uk/arrayexpress/experiments/E-MTAB-3150/	3R4F	4	lung
Cess_7M_Lung	Lung cryoslicing	Omics analyses	Transcriptomics	MG430 2.0 GeneChip	Affymetrix	920327-Leftlung-extract	P15001_920327_GRT12_04423.CEL	ArrayExpress	E-MTAB-3150	http://www.ebi.ac.uk/arrayexpress/experiments/E-MTAB-3150/	Data processing	COPD2-GCRMAnorm-Lung.txt	ArrayExpress	E-MTAB-3150	http://www.ebi.ac.uk/arrayexpress/experiments/E-MTAB-3150/	Cess	7	lung
3R4F_3M_Lung	Lung cryoslicing	Omics analyses	Transcriptomics	MG430 2.0 GeneChip	Affymetrix	920037-Leftlung-extract	P15001_920037_GRT12_05336.CEL	ArrayExpress	E-MTAB-3150	http://www.ebi.ac.uk/arrayexpress/experiments/E-MTAB-3150/	Data processing	COPD2-GCRMAnorm-Lung.txt	ArrayExpress	E-MTAB-3150	http://www.ebi.ac.uk/arrayexpress/experiments/E-MTAB-3150/	3R4F	3	lung
pMRTP_7M_Lung	Lung cryoslicing	Omics analyses	Transcriptomics	MG430 2.0 GeneChip	Affymetrix	920899-Leftlung-extract	P15001_920899_GRT12_04442.CEL	ArrayExpress	E-MTAB-3150	http://www.ebi.ac.uk/arrayexpress/experiments/E-MTAB-3150/	Data processing	COPD2-GCRMAnorm-Lung.txt	ArrayExpress	E-MTAB-3150	http://www.ebi.ac.uk/arrayexpress/experiments/E-MTAB-3150/	pMRTP	7	lung
3R4F_3M_Lung	Lung cryoslicing	Omics analyses	Transcriptomics	MG430 2.0 GeneChip	Affymetrix	920941-Leftlung-extract	P15001_920941_GRT12_05337.CEL	ArrayExpress	E-MTAB-3150	http://www.ebi.ac.uk/arrayexpress/experiments/E-MTAB-3150/	Data processing	COPD2-GCRMAnorm-Lung.txt	ArrayExpress	E-MTAB-3150	http://www.ebi.ac.uk/arrayexpress/experiments/E-MTAB-3150/	3R4F	3	lung
3R4F_3M_Lung	Lung cryoslicing	Omics analyses	Transcriptomics	MG430 2.0 GeneChip	Affymetrix	920300-Leftlung-extract	P15001_920300_GRT12_05338.CEL	ArrayExpress	E-MTAB-3150	http://www.ebi.ac.uk/arrayexpress/experiments/E-MTAB-3150/	Data processing	COPD2-GCRMAnorm-Lung.txt	ArrayExpress	E-MTAB-3150	http://www.ebi.ac.uk/arrayexpress/experiments/E-MTAB-3150/	3R4F	3	lung
pMRTP_1M_Lung	Lung cryoslicing	Omics analyses	Transcriptomics	MG430 2.0 GeneChip	Affymetrix	920298-Leftlung-extract	P15001_920298_GRT12_05339.CEL	ArrayExpress	E-MTAB-3150	http://www.ebi.ac.uk/arrayexpress/experiments/E-MTAB-3150/	Data processing	COPD2-GCRMAnorm-Lung.txt	ArrayExpress	E-MTAB-3150	http://www.ebi.ac.uk/arrayexpress/experiments/E-MTAB-3150/	pMRTP	1	lung
pMRTP_3M_Lung	Lung cryoslicing	Omics analyses	Transcriptomics	MG430 2.0 GeneChip	Affymetrix	920981-Leftlung-extract	P15001_920981_GRT12_05340.CEL	ArrayExpress	E-MTAB-3150	http://www.ebi.ac.uk/arrayexpress/experiments/E-MTAB-3150/	Data processing	COPD2-GCRMAnorm-Lung.txt	ArrayExpress	E-MTAB-3150	http://www.ebi.ac.uk/arrayexpress/experiments/E-MTAB-3150/	pMRTP	3	lung
Sham_1M_Lung	Lung cryoslicing	Omics analyses	Transcriptomics	MG430 2.0 GeneChip	Affymetrix	920151-Leftlung-extract	P15001_920151_GRT12_05341.CEL	ArrayExpress	E-MTAB-3150	http://www.ebi.ac.uk/arrayexpress/experiments/E-MTAB-3150/	Data processing	COPD2-GCRMAnorm-Lung.txt	ArrayExpress	E-MTAB-3150	http://www.ebi.ac.uk/arrayexpress/experiments/E-MTAB-3150/	Sham	1	lung
3R4F_3M_Lung	Lung cryoslicing	Omics analyses	Transcriptomics	MG430 2.0 GeneChip	Affymetrix	920942-Leftlung-extract	P15001_920942_GRT12_05342.CEL	ArrayExpress	E-MTAB-3150	http://www.ebi.ac.uk/arrayexpress/experiments/E-MTAB-3150/	Data processing	COPD2-GCRMAnorm-Lung.txt	ArrayExpress	E-MTAB-3150	http://www.ebi.ac.uk/arrayexpress/experiments/E-MTAB-3150/	3R4F	3	lung
3R4F_3M_Lung	Lung cryoslicing	Omics analyses	Transcriptomics	MG430 2.0 GeneChip	Affymetrix	921262-Leftlung-extract	P15001_921262_GRT12_05343.CEL	ArrayExpress	E-MTAB-3150	http://www.ebi.ac.uk/arrayexpress/experiments/E-MTAB-3150/	Data processing	COPD2-GCRMAnorm-Lung.txt	ArrayExpress	E-MTAB-3150	http://www.ebi.ac.uk/arrayexpress/experiments/E-MTAB-3150/	3R4F	3	lung
pMRTP_1M_Lung	Lung cryoslicing	Omics analyses	Transcriptomics	MG430 2.0 GeneChip	Affymetrix	920411-Leftlung-extract	P15001_920411_GRT12_05344.CEL	ArrayExpress	E-MTAB-3150	http://www.ebi.ac.uk/arrayexpress/experiments/E-MTAB-3150/	Data processing	COPD2-GCRMAnorm-Lung.txt	ArrayExpress	E-MTAB-3150	http://www.ebi.ac.uk/arrayexpress/experiments/E-MTAB-3150/	pMRTP	1	lung
pMRTP_4M_Lung	Lung cryoslicing	Omics analyses	Transcriptomics	MG430 2.0 GeneChip	Affymetrix	920583-Leftlung-extract	P15001_920583_GRT12_05345.CEL	ArrayExpress	E-MTAB-3150	http://www.ebi.ac.uk/arrayexpress/experiments/E-MTAB-3150/	Data processing	COPD2-GCRMAnorm-Lung.txt	ArrayExpress	E-MTAB-3150	http://www.ebi.ac.uk/arrayexpress/experiments/E-MTAB-3150/	pMRTP	4	lung
3R4F_7M_Lung	Lung cryoslicing	Omics analyses	Transcriptomics	MG430 2.0 GeneChip	Affymetrix	920303-Leftlung-extract	P15001_920303_GRT12_04816.CEL	ArrayExpress	E-MTAB-3150	http://www.ebi.ac.uk/arrayexpress/experiments/E-MTAB-3150/	Data processing	COPD2-GCRMAnorm-Lung.txt	ArrayExpress	E-MTAB-3150	http://www.ebi.ac.uk/arrayexpress/experiments/E-MTAB-3150/	3R4F	7	lung
pMRTP_4M_Lung	Lung cryoslicing	Omics analyses	Transcriptomics	MG430 2.0 GeneChip	Affymetrix	920463-Leftlung-extract	P15001_920463_GRT12_05346.CEL	ArrayExpress	E-MTAB-3150	http://www.ebi.ac.uk/arrayexpress/experiments/E-MTAB-3150/	Data processing	COPD2-GCRMAnorm-Lung.txt	ArrayExpress	E-MTAB-3150	http://www.ebi.ac.uk/arrayexpress/experiments/E-MTAB-3150/	pMRTP	4	lung
Cess_3M_Lung	Lung cryoslicing	Omics analyses	Transcriptomics	MG430 2.0 GeneChip	Affymetrix	920616-Leftlung-extract	P15001_920616_GRT12_05347.CEL	ArrayExpress	E-MTAB-3150	http://www.ebi.ac.uk/arrayexpress/experiments/E-MTAB-3150/	Data processing	COPD2-GCRMAnorm-Lung.txt	ArrayExpress	E-MTAB-3150	http://www.ebi.ac.uk/arrayexpress/experiments/E-MTAB-3150/	Cess	3	lung
Sham_3M_Lung	Lung cryoslicing	Omics analyses	Transcriptomics	MG430 2.0 GeneChip	Affymetrix	920794-Leftlung-extract	P15001_920794_GRT12_05348.CEL	ArrayExpress	E-MTAB-3150	http://www.ebi.ac.uk/arrayexpress/experiments/E-MTAB-3150/	Data processing	COPD2-GCRMAnorm-Lung.txt	ArrayExpress	E-MTAB-3150	http://www.ebi.ac.uk/arrayexpress/experiments/E-MTAB-3150/	Sham	3	lung
Cess_3M_Lung	Lung cryoslicing	Omics analyses	Transcriptomics	MG430 2.0 GeneChip	Affymetrix	920908-Leftlung-extract	P15001_920908_GRT12_05349.CEL	ArrayExpress	E-MTAB-3150	http://www.ebi.ac.uk/arrayexpress/experiments/E-MTAB-3150/	Data processing	COPD2-GCRMAnorm-Lung.txt	ArrayExpress	E-MTAB-3150	http://www.ebi.ac.uk/arrayexpress/experiments/E-MTAB-3150/	Cess	3	lung
Sham_1M_Lung	Lung cryoslicing	Omics analyses	Transcriptomics	MG430 2.0 GeneChip	Affymetrix	920255-Leftlung-extract	P15001_920255_GRT12_05350.CEL	ArrayExpress	E-MTAB-3150	http://www.ebi.ac.uk/arrayexpress/experiments/E-MTAB-3150/	Data processing	COPD2-GCRMAnorm-Lung.txt	ArrayExpress	E-MTAB-3150	http://www.ebi.ac.uk/arrayexpress/experiments/E-MTAB-3150/	Sham	1	lung
pMRTP_2M_Lung	Lung cryoslicing	Omics analyses	Transcriptomics	MG430 2.0 GeneChip	Affymetrix	920268-Leftlung-extract	P15001_920268_GRT12_05351.CEL	ArrayExpress	E-MTAB-3150	http://www.ebi.ac.uk/arrayexpress/experiments/E-MTAB-3150/	Data processing	COPD2-GCRMAnorm-Lung.txt	ArrayExpress	E-MTAB-3150	http://www.ebi.ac.uk/arrayexpress/experiments/E-MTAB-3150/	pMRTP	2	lung
pMRTP_4M_Lung	Lung cryoslicing	Omics analyses	Transcriptomics	MG430 2.0 GeneChip	Affymetrix	920579-Leftlung-extract	P15001_920579_GRT12_05352.CEL	ArrayExpress	E-MTAB-3150	http://www.ebi.ac.uk/arrayexpress/experiments/E-MTAB-3150/	Data processing	COPD2-GCRMAnorm-Lung.txt	ArrayExpress	E-MTAB-3150	http://www.ebi.ac.uk/arrayexpress/experiments/E-MTAB-3150/	pMRTP	4	lung
Sham_7M_Lung	Lung cryoslicing	Omics analyses	Transcriptomics	MG430 2.0 GeneChip	Affymetrix	920274-Leftlung-extract	P15001_920274_GRT12_04430.CEL	ArrayExpress	E-MTAB-3150	http://www.ebi.ac.uk/arrayexpress/experiments/E-MTAB-3150/	Data processing	COPD2-GCRMAnorm-Lung.txt	ArrayExpress	E-MTAB-3150	http://www.ebi.ac.uk/arrayexpress/experiments/E-MTAB-3150/	Sham	7	lung
pMRTP_5M_Lung	Lung cryoslicing	Omics analyses	Transcriptomics	MG430 2.0 GeneChip	Affymetrix	920447-Leftlung-extract	P15001_920447_GRT12_05353.CEL	ArrayExpress	E-MTAB-3150	http://www.ebi.ac.uk/arrayexpress/experiments/E-MTAB-3150/	Data processing	COPD2-GCRMAnorm-Lung.txt	ArrayExpress	E-MTAB-3150	http://www.ebi.ac.uk/arrayexpress/experiments/E-MTAB-3150/	pMRTP	5	lung
Sham_3M_Lung	Lung cryoslicing	Omics analyses	Transcriptomics	MG430 2.0 GeneChip	Affymetrix	920712-Leftlung-extract	P15001_920712_GRT12_05354.CEL	ArrayExpress	E-MTAB-3150	http://www.ebi.ac.uk/arrayexpress/experiments/E-MTAB-3150/	Data processing	COPD2-GCRMAnorm-Lung.txt	ArrayExpress	E-MTAB-3150	http://www.ebi.ac.uk/arrayexpress/experiments/E-MTAB-3150/	Sham	3	lung
Sham_5M_Lung	Lung cryoslicing	Omics analyses	Transcriptomics	MG430 2.0 GeneChip	Affymetrix	920112-Leftlung-extract	P15001_920112_GRT12_05355.CEL	ArrayExpress	E-MTAB-3150	http://www.ebi.ac.uk/arrayexpress/experiments/E-MTAB-3150/	Data processing	COPD2-GCRMAnorm-Lung.txt	ArrayExpress	E-MTAB-3150	http://www.ebi.ac.uk/arrayexpress/experiments/E-MTAB-3150/	Sham	5	lung
pMRTP_3M_Lung	Lung cryoslicing	Omics analyses	Transcriptomics	MG430 2.0 GeneChip	Affymetrix	920553-Leftlung-extract	P15001_920553_GRT12_05356.CEL	ArrayExpress	E-MTAB-3150	http://www.ebi.ac.uk/arrayexpress/experiments/E-MTAB-3150/	Data processing	COPD2-GCRMAnorm-Lung.txt	ArrayExpress	E-MTAB-3150	http://www.ebi.ac.uk/arrayexpress/experiments/E-MTAB-3150/	pMRTP	3	lung
Sham_5M_Lung	Lung cryoslicing	Omics analyses	Transcriptomics	MG430 2.0 GeneChip	Affymetrix	920473-Leftlung-extract	P15001_920473_GRT12_05357.CEL	ArrayExpress	E-MTAB-3150	http://www.ebi.ac.uk/arrayexpress/experiments/E-MTAB-3150/	Data processing	COPD2-GCRMAnorm-Lung.txt	ArrayExpress	E-MTAB-3150	http://www.ebi.ac.uk/arrayexpress/experiments/E-MTAB-3150/	Sham	5	lung
3R4F_5M_Lung	Lung cryoslicing	Omics analyses	Transcriptomics	MG430 2.0 GeneChip	Affymetrix	921075-Leftlung-extract	P15001_921075_GRT12_05358.CEL	ArrayExpress	E-MTAB-3150	http://www.ebi.ac.uk/arrayexpress/experiments/E-MTAB-3150/	Data processing	COPD2-GCRMAnorm-Lung.txt	ArrayExpress	E-MTAB-3150	http://www.ebi.ac.uk/arrayexpress/experiments/E-MTAB-3150/	3R4F	5	lung
3R4F_2M_Lung	Lung cryoslicing	Omics analyses	Transcriptomics	MG430 2.0 GeneChip	Affymetrix	921057-Leftlung-extract	P15001_921057_GRT12_05359.CEL	ArrayExpress	E-MTAB-3150	http://www.ebi.ac.uk/arrayexpress/experiments/E-MTAB-3150/	Data processing	COPD2-GCRMAnorm-Lung.txt	ArrayExpress	E-MTAB-3150	http://www.ebi.ac.uk/arrayexpress/experiments/E-MTAB-3150/	3R4F	2	lung
Cess_7M_Lung	Lung cryoslicing	Omics analyses	Transcriptomics	MG430 2.0 GeneChip	Affymetrix	920462-Leftlung-extract	P15001_920462_GRT12_04823.CEL	ArrayExpress	E-MTAB-3150	http://www.ebi.ac.uk/arrayexpress/experiments/E-MTAB-3150/	Data processing	COPD2-GCRMAnorm-Lung.txt	ArrayExpress	E-MTAB-3150	http://www.ebi.ac.uk/arrayexpress/experiments/E-MTAB-3150/	Cess	7	lung
3R4F_7M_Lung	Lung cryoslicing	Omics analyses	Transcriptomics	MG430 2.0 GeneChip	Affymetrix	920843-Leftlung-extract	P15001_920843_GRT12_04426.CEL	ArrayExpress	E-MTAB-3150	http://www.ebi.ac.uk/arrayexpress/experiments/E-MTAB-3150/	Data processing	COPD2-GCRMAnorm-Lung.txt	ArrayExpress	E-MTAB-3150	http://www.ebi.ac.uk/arrayexpress/experiments/E-MTAB-3150/	3R4F	7	lung
3R4F_2M_Lung	Lung cryoslicing	Omics analyses	Transcriptomics	MG430 2.0 GeneChip	Affymetrix	920186-Leftlung-extract	P15001_920186_GRT12_05360.CEL	ArrayExpress	E-MTAB-3150	http://www.ebi.ac.uk/arrayexpress/experiments/E-MTAB-3150/	Data processing	COPD2-GCRMAnorm-Lung.txt	ArrayExpress	E-MTAB-3150	http://www.ebi.ac.uk/arrayexpress/experiments/E-MTAB-3150/	3R4F	2	lung
pMRTP_7M_Lung	Lung cryoslicing	Omics analyses	Transcriptomics	MG430 2.0 GeneChip	Affymetrix	920983-Leftlung-extract	P15001_920983_GRT12_04417.CEL	ArrayExpress	E-MTAB-3150	http://www.ebi.ac.uk/arrayexpress/experiments/E-MTAB-3150/	Data processing	COPD2-GCRMAnorm-Lung.txt	ArrayExpress	E-MTAB-3150	http://www.ebi.ac.uk/arrayexpress/experiments/E-MTAB-3150/	pMRTP	7	lung
pMRTP_2M_Lung	Lung cryoslicing	Omics analyses	Transcriptomics	MG430 2.0 GeneChip	Affymetrix	920146-Leftlung-extract	P15001_920146_GRT12_05361.CEL	ArrayExpress	E-MTAB-3150	http://www.ebi.ac.uk/arrayexpress/experiments/E-MTAB-3150/	Data processing	COPD2-GCRMAnorm-Lung.txt	ArrayExpress	E-MTAB-3150	http://www.ebi.ac.uk/arrayexpress/experiments/E-MTAB-3150/	pMRTP	2	lung
Sham_3M_Lung	Lung cryoslicing	Omics analyses	Transcriptomics	MG430 2.0 GeneChip	Affymetrix	920664-Leftlung-extract	P15001_920664_GRT12_05362.CEL	ArrayExpress	E-MTAB-3150	http://www.ebi.ac.uk/arrayexpress/experiments/E-MTAB-3150/	Data processing	COPD2-GCRMAnorm-Lung.txt	ArrayExpress	E-MTAB-3150	http://www.ebi.ac.uk/arrayexpress/experiments/E-MTAB-3150/	Sham	3	lung
3R4F_7M_Lung	Lung cryoslicing	Omics analyses	Transcriptomics	MG430 2.0 GeneChip	Affymetrix	920025-Leftlung-extract	P15001_920025_GRT12_04436.CEL	ArrayExpress	E-MTAB-3150	http://www.ebi.ac.uk/arrayexpress/experiments/E-MTAB-3150/	Data processing	COPD2-GCRMAnorm-Lung.txt	ArrayExpress	E-MTAB-3150	http://www.ebi.ac.uk/arrayexpress/experiments/E-MTAB-3150/	3R4F	7	lung
Sham_5M_Lung	Lung cryoslicing	Omics analyses	Transcriptomics	MG430 2.0 GeneChip	Affymetrix	920780-Leftlung-extract	P15001_920780_GRT12_05363.CEL	ArrayExpress	E-MTAB-3150	http://www.ebi.ac.uk/arrayexpress/experiments/E-MTAB-3150/	Data processing	COPD2-GCRMAnorm-Lung.txt	ArrayExpress	E-MTAB-3150	http://www.ebi.ac.uk/arrayexpress/experiments/E-MTAB-3150/	Sham	5	lung
pMRTP_7M_Lung	Lung cryoslicing	Omics analyses	Transcriptomics	MG430 2.0 GeneChip	Affymetrix	921017-Leftlung-extract	P15001_921017_GRT12_04827.CEL	ArrayExpress	E-MTAB-3150	http://www.ebi.ac.uk/arrayexpress/experiments/E-MTAB-3150/	Data processing	COPD2-GCRMAnorm-Lung.txt	ArrayExpress	E-MTAB-3150	http://www.ebi.ac.uk/arrayexpress/experiments/E-MTAB-3150/	pMRTP	7	lung
3R4F_5M_Lung	Lung cryoslicing	Omics analyses	Transcriptomics	MG430 2.0 GeneChip	Affymetrix	920898-Leftlung-extract	P15001_920898_GRT12_05364.CEL	ArrayExpress	E-MTAB-3150	http://www.ebi.ac.uk/arrayexpress/experiments/E-MTAB-3150/	Data processing	COPD2-GCRMAnorm-Lung.txt	ArrayExpress	E-MTAB-3150	http://www.ebi.ac.uk/arrayexpress/experiments/E-MTAB-3150/	3R4F	5	lung
3R4F_3M_Lung	Lung cryoslicing	Omics analyses	Transcriptomics	MG430 2.0 GeneChip	Affymetrix	920092-Leftlung-extract	P15001_920092_GRT12_05365.CEL	ArrayExpress	E-MTAB-3150	http://www.ebi.ac.uk/arrayexpress/experiments/E-MTAB-3150/	Data processing	n/a	ArrayExpress	E-MTAB-3150	http://www.ebi.ac.uk/arrayexpress/experiments/E-MTAB-3150/	3R4F	3	lung
pMRTP_1M_Lung	Lung cryoslicing	Omics analyses	Transcriptomics	MG430 2.0 GeneChip	Affymetrix	920053-Leftlung-extract	P15001_920053_GRT12_05366.CEL	ArrayExpress	E-MTAB-3150	http://www.ebi.ac.uk/arrayexpress/experiments/E-MTAB-3150/	Data processing	COPD2-GCRMAnorm-Lung.txt	ArrayExpress	E-MTAB-3150	http://www.ebi.ac.uk/arrayexpress/experiments/E-MTAB-3150/	pMRTP	1	lung
pMRTP_1M_Lung	Lung cryoslicing	Omics analyses	Transcriptomics	MG430 2.0 GeneChip	Affymetrix	920158-Leftlung-extract	P15001_920158_GRT12_05367.CEL	ArrayExpress	E-MTAB-3150	http://www.ebi.ac.uk/arrayexpress/experiments/E-MTAB-3150/	Data processing	COPD2-GCRMAnorm-Lung.txt	ArrayExpress	E-MTAB-3150	http://www.ebi.ac.uk/arrayexpress/experiments/E-MTAB-3150/	pMRTP	1	lung
pMRTP_5M_Lung	Lung cryoslicing	Omics analyses	Transcriptomics	MG430 2.0 GeneChip	Affymetrix	920424-Leftlung-extract	P15001_920424_GRT12_05368.CEL	ArrayExpress	E-MTAB-3150	http://www.ebi.ac.uk/arrayexpress/experiments/E-MTAB-3150/	Data processing	COPD2-GCRMAnorm-Lung.txt	ArrayExpress	E-MTAB-3150	http://www.ebi.ac.uk/arrayexpress/experiments/E-MTAB-3150/	pMRTP	5	lung
Cess_5M_Lung	Lung cryoslicing	Omics analyses	Transcriptomics	MG430 2.0 GeneChip	Affymetrix	920099-Leftlung-extract	P15001_920099_GRT12_05369.CEL	ArrayExpress	E-MTAB-3150	http://www.ebi.ac.uk/arrayexpress/experiments/E-MTAB-3150/	Data processing	COPD2-GCRMAnorm-Lung.txt	ArrayExpress	E-MTAB-3150	http://www.ebi.ac.uk/arrayexpress/experiments/E-MTAB-3150/	Cess	5	lung
Switch_5M_Lung	Lung cryoslicing	Omics analyses	Transcriptomics	MG430 2.0 GeneChip	Affymetrix	920445-Leftlung-extract	P15001_920445_GRT12_05370.CEL	ArrayExpress	E-MTAB-3150	http://www.ebi.ac.uk/arrayexpress/experiments/E-MTAB-3150/	Data processing	COPD2-GCRMAnorm-Lung.txt	ArrayExpress	E-MTAB-3150	http://www.ebi.ac.uk/arrayexpress/experiments/E-MTAB-3150/	Switch	5	lung
Cess_3M_Lung	Lung cryoslicing	Omics analyses	Transcriptomics	MG430 2.0 GeneChip	Affymetrix	920587-Leftlung-extract	P15001_920587_GRT12_05371.CEL	ArrayExpress	E-MTAB-3150	http://www.ebi.ac.uk/arrayexpress/experiments/E-MTAB-3150/	Data processing	COPD2-GCRMAnorm-Lung.txt	ArrayExpress	E-MTAB-3150	http://www.ebi.ac.uk/arrayexpress/experiments/E-MTAB-3150/	Cess	3	lung
Sham_7M_Lung	Lung cryoslicing	Omics analyses	Transcriptomics	MG430 2.0 GeneChip	Affymetrix	921297-Leftlung-extract	P15001_921297_GRT12_04820.CEL	ArrayExpress	E-MTAB-3150	http://www.ebi.ac.uk/arrayexpress/experiments/E-MTAB-3150/	Data processing	COPD2-GCRMAnorm-Lung.txt	ArrayExpress	E-MTAB-3150	http://www.ebi.ac.uk/arrayexpress/experiments/E-MTAB-3150/	Sham	7	lung
3R4F_5M_Lung	Lung cryoslicing	Omics analyses	Transcriptomics	MG430 2.0 GeneChip	Affymetrix	921071-Leftlung-extract	P15001_921071_GRT12_05372.CEL	ArrayExpress	E-MTAB-3150	http://www.ebi.ac.uk/arrayexpress/experiments/E-MTAB-3150/	Data processing	COPD2-GCRMAnorm-Lung.txt	ArrayExpress	E-MTAB-3150	http://www.ebi.ac.uk/arrayexpress/experiments/E-MTAB-3150/	3R4F	5	lung
Switch_7M_Lung	Lung cryoslicing	Omics analyses	Transcriptomics	MG430 2.0 GeneChip	Affymetrix	920484-Leftlung-extract	P15001_920484_GRT12_04439.CEL	ArrayExpress	E-MTAB-3150	http://www.ebi.ac.uk/arrayexpress/experiments/E-MTAB-3150/	Data processing	COPD2-GCRMAnorm-Lung.txt	ArrayExpress	E-MTAB-3150	http://www.ebi.ac.uk/arrayexpress/experiments/E-MTAB-3150/	Switch	7	lung
pMRTP_2M_Lung	Lung cryoslicing	Omics analyses	Transcriptomics	MG430 2.0 GeneChip	Affymetrix	920056-Leftlung-extract	P15001_920056_GRT12_05373.CEL	ArrayExpress	E-MTAB-3150	http://www.ebi.ac.uk/arrayexpress/experiments/E-MTAB-3150/	Data processing	COPD2-GCRMAnorm-Lung.txt	ArrayExpress	E-MTAB-3150	http://www.ebi.ac.uk/arrayexpress/experiments/E-MTAB-3150/	pMRTP	2	lung
Switch_3M_Lung	Lung cryoslicing	Omics analyses	Transcriptomics	MG430 2.0 GeneChip	Affymetrix	920602-Leftlung-extract	P15001_920602_GRT12_05374.CEL	ArrayExpress	E-MTAB-3150	http://www.ebi.ac.uk/arrayexpress/experiments/E-MTAB-3150/	Data processing	COPD2-GCRMAnorm-Lung.txt	ArrayExpress	E-MTAB-3150	http://www.ebi.ac.uk/arrayexpress/experiments/E-MTAB-3150/	Switch	3	lung
Sham_3M_Lung	Lung cryoslicing	Omics analyses	Transcriptomics	MG430 2.0 GeneChip	Affymetrix	921166-Leftlung-extract	P15001_921166_GRT12_05375.CEL	ArrayExpress	E-MTAB-3150	http://www.ebi.ac.uk/arrayexpress/experiments/E-MTAB-3150/	Data processing	COPD2-GCRMAnorm-Lung.txt	ArrayExpress	E-MTAB-3150	http://www.ebi.ac.uk/arrayexpress/experiments/E-MTAB-3150/	Sham	3	lung
Sham_4M_Lung	Lung cryoslicing	Omics analyses	Transcriptomics	MG430 2.0 GeneChip	Affymetrix	920517-Leftlung-extract	P15001_920517_GRT12_05376.CEL	ArrayExpress	E-MTAB-3150	http://www.ebi.ac.uk/arrayexpress/experiments/E-MTAB-3150/	Data processing	COPD2-GCRMAnorm-Lung.txt	ArrayExpress	E-MTAB-3150	http://www.ebi.ac.uk/arrayexpress/experiments/E-MTAB-3150/	Sham	4	lung
pMRTP_7M_Lung	Lung cryoslicing	Omics analyses	Transcriptomics	MG430 2.0 GeneChip	Affymetrix	920113-Leftlung-extract	P15001_920113_GRT12_04422.CEL	ArrayExpress	E-MTAB-3150	http://www.ebi.ac.uk/arrayexpress/experiments/E-MTAB-3150/	Data processing	COPD2-GCRMAnorm-Lung.txt	ArrayExpress	E-MTAB-3150	http://www.ebi.ac.uk/arrayexpress/experiments/E-MTAB-3150/	pMRTP	7	lung
Sham_7M_Lung	Lung cryoslicing	Omics analyses	Transcriptomics	MG430 2.0 GeneChip	Affymetrix	920922-Leftlung-extract	P15001_920922_GRT12_04830.CEL	ArrayExpress	E-MTAB-3150	http://www.ebi.ac.uk/arrayexpress/experiments/E-MTAB-3150/	Data processing	COPD2-GCRMAnorm-Lung.txt	ArrayExpress	E-MTAB-3150	http://www.ebi.ac.uk/arrayexpress/experiments/E-MTAB-3150/	Sham	7	lung
3R4F_1M_Lung	Lung cryoslicing	Omics analyses	Transcriptomics	MG430 2.0 GeneChip	Affymetrix	921019-Leftlung-extract	P15001_921019_GRT12_05377.CEL	ArrayExpress	E-MTAB-3150	http://www.ebi.ac.uk/arrayexpress/experiments/E-MTAB-3150/	Data processing	COPD2-GCRMAnorm-Lung.txt	ArrayExpress	E-MTAB-3150	http://www.ebi.ac.uk/arrayexpress/experiments/E-MTAB-3150/	3R4F	1	lung
pMRTP_5M_Lung	Lung cryoslicing	Omics analyses	Transcriptomics	MG430 2.0 GeneChip	Affymetrix	920123-Leftlung-extract	P15001_920123_GRT12_05378.CEL	ArrayExpress	E-MTAB-3150	http://www.ebi.ac.uk/arrayexpress/experiments/E-MTAB-3150/	Data processing	COPD2-GCRMAnorm-Lung.txt	ArrayExpress	E-MTAB-3150	http://www.ebi.ac.uk/arrayexpress/experiments/E-MTAB-3150/	pMRTP	5	lung
Sham_3M_Lung	Lung cryoslicing	Omics analyses	Transcriptomics	MG430 2.0 GeneChip	Affymetrix	921128-Leftlung-extract	P15001_921128_GRT12_05379.CEL	ArrayExpress	E-MTAB-3150	http://www.ebi.ac.uk/arrayexpress/experiments/E-MTAB-3150/	Data processing	COPD2-GCRMAnorm-Lung.txt	ArrayExpress	E-MTAB-3150	http://www.ebi.ac.uk/arrayexpress/experiments/E-MTAB-3150/	Sham	3	lung
pMRTP_7M_Lung	Lung cryoslicing	Omics analyses	Transcriptomics	MG430 2.0 GeneChip	Affymetrix	921173-Leftlung-extract	P15001_921173_GRT12_04822.CEL	ArrayExpress	E-MTAB-3150	http://www.ebi.ac.uk/arrayexpress/experiments/E-MTAB-3150/	Data processing	COPD2-GCRMAnorm-Lung.txt	ArrayExpress	E-MTAB-3150	http://www.ebi.ac.uk/arrayexpress/experiments/E-MTAB-3150/	pMRTP	7	lung
3R4F_1M_Lung	Lung cryoslicing	Omics analyses	Transcriptomics	MG430 2.0 GeneChip	Affymetrix	920294-Leftlung-extract	P15001_920294_GRT12_05380.CEL	ArrayExpress	E-MTAB-3150	http://www.ebi.ac.uk/arrayexpress/experiments/E-MTAB-3150/	Data processing	COPD2-GCRMAnorm-Lung.txt	ArrayExpress	E-MTAB-3150	http://www.ebi.ac.uk/arrayexpress/experiments/E-MTAB-3150/	3R4F	1	lung
pMRTP_5M_Lung	Lung cryoslicing	Omics analyses	Transcriptomics	MG430 2.0 GeneChip	Affymetrix	920288-Leftlung-extract	P15001_920288_GRT12_05381.CEL	ArrayExpress	E-MTAB-3150	http://www.ebi.ac.uk/arrayexpress/experiments/E-MTAB-3150/	Data processing	COPD2-GCRMAnorm-Lung.txt	ArrayExpress	E-MTAB-3150	http://www.ebi.ac.uk/arrayexpress/experiments/E-MTAB-3150/	pMRTP	5	lung
Switch_7M_Lung	Lung cryoslicing	Omics analyses	Transcriptomics	MG430 2.0 GeneChip	Affymetrix	920880-Leftlung-extract	P15001_920880_GRT12_04819.CEL	ArrayExpress	E-MTAB-3150	http://www.ebi.ac.uk/arrayexpress/experiments/E-MTAB-3150/	Data processing	COPD2-GCRMAnorm-Lung.txt	ArrayExpress	E-MTAB-3150	http://www.ebi.ac.uk/arrayexpress/experiments/E-MTAB-3150/	Switch	7	lung
pMRTP_4M_Lung	Lung cryoslicing	Omics analyses	Transcriptomics	MG430 2.0 GeneChip	Affymetrix	920815-Leftlung-extract	P15001_920815_GRT12_05382.CEL	ArrayExpress	E-MTAB-3150	http://www.ebi.ac.uk/arrayexpress/experiments/E-MTAB-3150/	Data processing	COPD2-GCRMAnorm-Lung.txt	ArrayExpress	E-MTAB-3150	http://www.ebi.ac.uk/arrayexpress/experiments/E-MTAB-3150/	pMRTP	4	lung
pMRTP_1M_Lung	Lung cryoslicing	Omics analyses	Transcriptomics	MG430 2.0 GeneChip	Affymetrix	920338-Leftlung-extract	P15001_920338_GRT12_05383.CEL	ArrayExpress	E-MTAB-3150	http://www.ebi.ac.uk/arrayexpress/experiments/E-MTAB-3150/	Data processing	n/a	ArrayExpress	E-MTAB-3150	http://www.ebi.ac.uk/arrayexpress/experiments/E-MTAB-3150/	pMRTP	1	lung
Switch_7M_Lung	Lung cryoslicing	Omics analyses	Transcriptomics	MG430 2.0 GeneChip	Affymetrix	920711-Leftlung-extract	P15001_920711_GRT12_04829.CEL	ArrayExpress	E-MTAB-3150	http://www.ebi.ac.uk/arrayexpress/experiments/E-MTAB-3150/	Data processing	COPD2-GCRMAnorm-Lung.txt	ArrayExpress	E-MTAB-3150	http://www.ebi.ac.uk/arrayexpress/experiments/E-MTAB-3150/	Switch	7	lung
Sham_2M_Lung	Lung cryoslicing	Omics analyses	Transcriptomics	MG430 2.0 GeneChip	Affymetrix	920902-Leftlung-extract	P15001_920902_GRT12_05384.CEL	ArrayExpress	E-MTAB-3150	http://www.ebi.ac.uk/arrayexpress/experiments/E-MTAB-3150/	Data processing	COPD2-GCRMAnorm-Lung.txt	ArrayExpress	E-MTAB-3150	http://www.ebi.ac.uk/arrayexpress/experiments/E-MTAB-3150/	Sham	2	lung
pMRTP_4M_Lung	Lung cryoslicing	Omics analyses	Transcriptomics	MG430 2.0 GeneChip	Affymetrix	920033-Leftlung-extract	P15001_920033_GRT12_05385.CEL	ArrayExpress	E-MTAB-3150	http://www.ebi.ac.uk/arrayexpress/experiments/E-MTAB-3150/	Data processing	COPD2-GCRMAnorm-Lung.txt	ArrayExpress	E-MTAB-3150	http://www.ebi.ac.uk/arrayexpress/experiments/E-MTAB-3150/	pMRTP	4	lung
Sham_4M_Lung	Lung cryoslicing	Omics analyses	Transcriptomics	MG430 2.0 GeneChip	Affymetrix	921035-Leftlung-extract	P15001_921035_GRT12_05386.CEL	ArrayExpress	E-MTAB-3150	http://www.ebi.ac.uk/arrayexpress/experiments/E-MTAB-3150/	Data processing	COPD2-GCRMAnorm-Lung.txt	ArrayExpress	E-MTAB-3150	http://www.ebi.ac.uk/arrayexpress/experiments/E-MTAB-3150/	Sham	4	lung
3R4F_7M_Lung	Lung cryoslicing	Omics analyses	Transcriptomics	MG430 2.0 GeneChip	Affymetrix	920399-Leftlung-extract	P15001_920399_GRT12_04821.CEL	ArrayExpress	E-MTAB-3150	http://www.ebi.ac.uk/arrayexpress/experiments/E-MTAB-3150/	Data processing	COPD2-GCRMAnorm-Lung.txt	ArrayExpress	E-MTAB-3150	http://www.ebi.ac.uk/arrayexpress/experiments/E-MTAB-3150/	3R4F	7	lung
3R4F_4M_Lung	Lung cryoslicing	Omics analyses	Transcriptomics	MG430 2.0 GeneChip	Affymetrix	920949-Leftlung-extract	P15001_920949_GRT12_05387.CEL	ArrayExpress	E-MTAB-3150	http://www.ebi.ac.uk/arrayexpress/experiments/E-MTAB-3150/	Data processing	COPD2-GCRMAnorm-Lung.txt	ArrayExpress	E-MTAB-3150	http://www.ebi.ac.uk/arrayexpress/experiments/E-MTAB-3150/	3R4F	4	lung
pMRTP_3M_Lung	Lung cryoslicing	Omics analyses	Transcriptomics	MG430 2.0 GeneChip	Affymetrix	921177-Leftlung-extract	P15001_921177_GRT12_05388.CEL	ArrayExpress	E-MTAB-3150	http://www.ebi.ac.uk/arrayexpress/experiments/E-MTAB-3150/	Data processing	n/a	ArrayExpress	E-MTAB-3150	http://www.ebi.ac.uk/arrayexpress/experiments/E-MTAB-3150/	pMRTP	3	lung
3R4F_4M_Lung	Lung cryoslicing	Omics analyses	Transcriptomics	MG430 2.0 GeneChip	Affymetrix	921175-Leftlung-extract	P15001_921175_GRT12_05389.CEL	ArrayExpress	E-MTAB-3150	http://www.ebi.ac.uk/arrayexpress/experiments/E-MTAB-3150/	Data processing	COPD2-GCRMAnorm-Lung.txt	ArrayExpress	E-MTAB-3150	http://www.ebi.ac.uk/arrayexpress/experiments/E-MTAB-3150/	3R4F	4	lung
Cess_7M_Lung	Lung cryoslicing	Omics analyses	Transcriptomics	MG430 2.0 GeneChip	Affymetrix	920590-Leftlung-extract	P15001_920590_GRT12_04418.CEL	ArrayExpress	E-MTAB-3150	http://www.ebi.ac.uk/arrayexpress/experiments/E-MTAB-3150/	Data processing	COPD2-GCRMAnorm-Lung.txt	ArrayExpress	E-MTAB-3150	http://www.ebi.ac.uk/arrayexpress/experiments/E-MTAB-3150/	Cess	7	lung
Switch_5M_Lung	Lung cryoslicing	Omics analyses	Transcriptomics	MG430 2.0 GeneChip	Affymetrix	921198-Leftlung-extract	P15001_921198_GRT12_05390.CEL	ArrayExpress	E-MTAB-3150	http://www.ebi.ac.uk/arrayexpress/experiments/E-MTAB-3150/	Data processing	COPD2-GCRMAnorm-Lung.txt	ArrayExpress	E-MTAB-3150	http://www.ebi.ac.uk/arrayexpress/experiments/E-MTAB-3150/	Switch	5	lung
Sham_7M_Lung	Lung cryoslicing	Omics analyses	Transcriptomics	MG430 2.0 GeneChip	Affymetrix	920741-Leftlung-extract	P15001_920741_GRT12_04435.CEL	ArrayExpress	E-MTAB-3150	http://www.ebi.ac.uk/arrayexpress/experiments/E-MTAB-3150/	Data processing	COPD2-GCRMAnorm-Lung.txt	ArrayExpress	E-MTAB-3150	http://www.ebi.ac.uk/arrayexpress/experiments/E-MTAB-3150/	Sham	7	lung
Switch_7M_Lung	Lung cryoslicing	Omics analyses	Transcriptomics	MG430 2.0 GeneChip	Affymetrix	920696-Leftlung-extract	P15001_920696_GRT12_04824.CEL	ArrayExpress	E-MTAB-3150	http://www.ebi.ac.uk/arrayexpress/experiments/E-MTAB-3150/	Data processing	COPD2-GCRMAnorm-Lung.txt	ArrayExpress	E-MTAB-3150	http://www.ebi.ac.uk/arrayexpress/experiments/E-MTAB-3150/	Switch	7	lung
Cess_5M_Lung	Lung cryoslicing	Omics analyses	Transcriptomics	MG430 2.0 GeneChip	Affymetrix	920442-Leftlung-extract	P15001_920442_GRT12_05391.CEL	ArrayExpress	E-MTAB-3150	http://www.ebi.ac.uk/arrayexpress/experiments/E-MTAB-3150/	Data processing	n/a	ArrayExpress	E-MTAB-3150	http://www.ebi.ac.uk/arrayexpress/experiments/E-MTAB-3150/	Cess	5	lung
Sham_3M_Lung	Lung cryoslicing	Omics analyses	Transcriptomics	MG430 2.0 GeneChip	Affymetrix	921134-Leftlung-extract	P15001_921134_GRT12_05392.CEL	ArrayExpress	E-MTAB-3150	http://www.ebi.ac.uk/arrayexpress/experiments/E-MTAB-3150/	Data processing	COPD2-GCRMAnorm-Lung.txt	ArrayExpress	E-MTAB-3150	http://www.ebi.ac.uk/arrayexpress/experiments/E-MTAB-3150/	Sham	3	lung
pMRTP_2M_Lung	Lung cryoslicing	Omics analyses	Transcriptomics	MG430 2.0 GeneChip	Affymetrix	921132-Leftlung-extract	P15001_921132_GRT12_05393.CEL	ArrayExpress	E-MTAB-3150	http://www.ebi.ac.uk/arrayexpress/experiments/E-MTAB-3150/	Data processing	n/a	ArrayExpress	E-MTAB-3150	http://www.ebi.ac.uk/arrayexpress/experiments/E-MTAB-3150/	pMRTP	2	lung
Cess_5M_Lung	Lung cryoslicing	Omics analyses	Transcriptomics	MG430 2.0 GeneChip	Affymetrix	921157-Leftlung-extract	P15001_921157_GRT12_05394.CEL	ArrayExpress	E-MTAB-3150	http://www.ebi.ac.uk/arrayexpress/experiments/E-MTAB-3150/	Data processing	n/a	ArrayExpress	E-MTAB-3150	http://www.ebi.ac.uk/arrayexpress/experiments/E-MTAB-3150/	Cess	5	lung
Switch_5M_Lung	Lung cryoslicing	Omics analyses	Transcriptomics	MG430 2.0 GeneChip	Affymetrix	920850-Leftlung-extract	P15001_920850_GRT12_05395.CEL	ArrayExpress	E-MTAB-3150	http://www.ebi.ac.uk/arrayexpress/experiments/E-MTAB-3150/	Data processing	COPD2-GCRMAnorm-Lung.txt	ArrayExpress	E-MTAB-3150	http://www.ebi.ac.uk/arrayexpress/experiments/E-MTAB-3150/	Switch	5	lung
Cess_3M_Lung	Lung cryoslicing	Omics analyses	Transcriptomics	MG430 2.0 GeneChip	Affymetrix	920531-Leftlung-extract	P15001_920531_GRT12_05396.CEL	ArrayExpress	E-MTAB-3150	http://www.ebi.ac.uk/arrayexpress/experiments/E-MTAB-3150/	Data processing	COPD2-GCRMAnorm-Lung.txt	ArrayExpress	E-MTAB-3150	http://www.ebi.ac.uk/arrayexpress/experiments/E-MTAB-3150/	Cess	3	lung
3R4F_1M_Lung	Lung cryoslicing	Omics analyses	Transcriptomics	MG430 2.0 GeneChip	Affymetrix	920024-Leftlung-extract	P15001_920024_GRT12_05397.CEL	ArrayExpress	E-MTAB-3150	http://www.ebi.ac.uk/arrayexpress/experiments/E-MTAB-3150/	Data processing	COPD2-GCRMAnorm-Lung.txt	ArrayExpress	E-MTAB-3150	http://www.ebi.ac.uk/arrayexpress/experiments/E-MTAB-3150/	3R4F	1	lung
3R4F_4M_Lung	Lung cryoslicing	Omics analyses	Transcriptomics	MG430 2.0 GeneChip	Affymetrix	920256-Leftlung-extract	P15001_920256_GRT12_05398.CEL	ArrayExpress	E-MTAB-3150	http://www.ebi.ac.uk/arrayexpress/experiments/E-MTAB-3150/	Data processing	COPD2-GCRMAnorm-Lung.txt	ArrayExpress	E-MTAB-3150	http://www.ebi.ac.uk/arrayexpress/experiments/E-MTAB-3150/	3R4F	4	lung
3R4F_5M_Lung	Lung cryoslicing	Omics analyses	Transcriptomics	MG430 2.0 GeneChip	Affymetrix	920435-Leftlung-extract	P15001_920435_GRT12_05399.CEL	ArrayExpress	E-MTAB-3150	http://www.ebi.ac.uk/arrayexpress/experiments/E-MTAB-3150/	Data processing	COPD2-GCRMAnorm-Lung.txt	ArrayExpress	E-MTAB-3150	http://www.ebi.ac.uk/arrayexpress/experiments/E-MTAB-3150/	3R4F	5	lung
pMRTP_3M_Lung	Lung cryoslicing	Omics analyses	Transcriptomics	MG430 2.0 GeneChip	Affymetrix	920705-Leftlung-extract	P15001_920705_GRT12_05400.CEL	ArrayExpress	E-MTAB-3150	http://www.ebi.ac.uk/arrayexpress/experiments/E-MTAB-3150/	Data processing	COPD2-GCRMAnorm-Lung.txt	ArrayExpress	E-MTAB-3150	http://www.ebi.ac.uk/arrayexpress/experiments/E-MTAB-3150/	pMRTP	3	lung
Switch_5M_Lung	Lung cryoslicing	Omics analyses	Transcriptomics	MG430 2.0 GeneChip	Affymetrix	920220-Leftlung-extract	P15001_920220_GRT12_05401.CEL	ArrayExpress	E-MTAB-3150	http://www.ebi.ac.uk/arrayexpress/experiments/E-MTAB-3150/	Data processing	COPD2-GCRMAnorm-Lung.txt	ArrayExpress	E-MTAB-3150	http://www.ebi.ac.uk/arrayexpress/experiments/E-MTAB-3150/	Switch	5	lung
Sham_7M_Lung	Lung cryoslicing	Omics analyses	Transcriptomics	MG430 2.0 GeneChip	Affymetrix	920796-Leftlung-extract	P15001_920796_GRT12_04415.CEL	ArrayExpress	E-MTAB-3150	http://www.ebi.ac.uk/arrayexpress/experiments/E-MTAB-3150/	Data processing	COPD2-GCRMAnorm-Lung.txt	ArrayExpress	E-MTAB-3150	http://www.ebi.ac.uk/arrayexpress/experiments/E-MTAB-3150/	Sham	7	lung
3R4F_4M_Lung	Lung cryoslicing	Omics analyses	Transcriptomics	MG430 2.0 GeneChip	Affymetrix	920662-Leftlung-extract	P15001_920662_GRT12_05402.CEL	ArrayExpress	E-MTAB-3150	http://www.ebi.ac.uk/arrayexpress/experiments/E-MTAB-3150/	Data processing	COPD2-GCRMAnorm-Lung.txt	ArrayExpress	E-MTAB-3150	http://www.ebi.ac.uk/arrayexpress/experiments/E-MTAB-3150/	3R4F	4	lung
Cess_5M_Lung	Lung cryoslicing	Omics analyses	Transcriptomics	MG430 2.0 GeneChip	Affymetrix	920859-Leftlung-extract	P15001_920859_GRT12_05403.CEL	ArrayExpress	E-MTAB-3150	http://www.ebi.ac.uk/arrayexpress/experiments/E-MTAB-3150/	Data processing	COPD2-GCRMAnorm-Lung.txt	ArrayExpress	E-MTAB-3150	http://www.ebi.ac.uk/arrayexpress/experiments/E-MTAB-3150/	Cess	5	lung
pMRTP_2M_Lung	Lung cryoslicing	Omics analyses	Transcriptomics	MG430 2.0 GeneChip	Affymetrix	920993-Leftlung-extract	P15001_920993_GRT12_05404.CEL	ArrayExpress	E-MTAB-3150	http://www.ebi.ac.uk/arrayexpress/experiments/E-MTAB-3150/	Data processing	COPD2-GCRMAnorm-Lung.txt	ArrayExpress	E-MTAB-3150	http://www.ebi.ac.uk/arrayexpress/experiments/E-MTAB-3150/	pMRTP	2	lung
Switch_3M_Lung	Lung cryoslicing	Omics analyses	Transcriptomics	MG430 2.0 GeneChip	Affymetrix	921001-Leftlung-extract	P15001_921001_GRT12_05405.CEL	ArrayExpress	E-MTAB-3150	http://www.ebi.ac.uk/arrayexpress/experiments/E-MTAB-3150/	Data processing	COPD2-GCRMAnorm-Lung.txt	ArrayExpress	E-MTAB-3150	http://www.ebi.ac.uk/arrayexpress/experiments/E-MTAB-3150/	Switch	3	lung
Sham_5M_Lung	Lung cryoslicing	Omics analyses	Transcriptomics	MG430 2.0 GeneChip	Affymetrix	920016-Leftlung-extract	P15001_920016_GRT12_05406.CEL	ArrayExpress	E-MTAB-3150	http://www.ebi.ac.uk/arrayexpress/experiments/E-MTAB-3150/	Data processing	COPD2-GCRMAnorm-Lung.txt	ArrayExpress	E-MTAB-3150	http://www.ebi.ac.uk/arrayexpress/experiments/E-MTAB-3150/	Sham	5	lung
3R4F_1M_Lung	Lung cryoslicing	Omics analyses	Transcriptomics	MG430 2.0 GeneChip	Affymetrix	920345-Leftlung-extract	P15001_920345_GRT12_05407.CEL	ArrayExpress	E-MTAB-3150	http://www.ebi.ac.uk/arrayexpress/experiments/E-MTAB-3150/	Data processing	COPD2-GCRMAnorm-Lung.txt	ArrayExpress	E-MTAB-3150	http://www.ebi.ac.uk/arrayexpress/experiments/E-MTAB-3150/	3R4F	1	lung
pMRTP_7M_Lung	Lung cryoslicing	Omics analyses	Transcriptomics	MG430 2.0 GeneChip	Affymetrix	920116-Leftlung-extract	P15001_920116_GRT12_04817.CEL	ArrayExpress	E-MTAB-3150	http://www.ebi.ac.uk/arrayexpress/experiments/E-MTAB-3150/	Data processing	COPD2-GCRMAnorm-Lung.txt	ArrayExpress	E-MTAB-3150	http://www.ebi.ac.uk/arrayexpress/experiments/E-MTAB-3150/	pMRTP	7	lung
Sham_1M_Lung	Lung cryoslicing	Omics analyses	Transcriptomics	MG430 2.0 GeneChip	Affymetrix	920391-Leftlung-extract	P15001_920391_GRT12_05408.CEL	ArrayExpress	E-MTAB-3150	http://www.ebi.ac.uk/arrayexpress/experiments/E-MTAB-3150/	Data processing	COPD2-GCRMAnorm-Lung.txt	ArrayExpress	E-MTAB-3150	http://www.ebi.ac.uk/arrayexpress/experiments/E-MTAB-3150/	Sham	1	lung
pMRTP_3M_Lung	Lung cryoslicing	Omics analyses	Transcriptomics	MG430 2.0 GeneChip	Affymetrix	920243-Leftlung-extract	P15001_920243_GRT12_05409.CEL	ArrayExpress	E-MTAB-3150	http://www.ebi.ac.uk/arrayexpress/experiments/E-MTAB-3150/	Data processing	COPD2-GCRMAnorm-Lung.txt	ArrayExpress	E-MTAB-3150	http://www.ebi.ac.uk/arrayexpress/experiments/E-MTAB-3150/	pMRTP	3	lung
pMRTP_7M_Lung	Lung cryoslicing	Omics analyses	Transcriptomics	MG430 2.0 GeneChip	Affymetrix	921159-Leftlung-extract	P15001_921159_GRT12_04832.CEL	ArrayExpress	E-MTAB-3150	http://www.ebi.ac.uk/arrayexpress/experiments/E-MTAB-3150/	Data processing	COPD2-GCRMAnorm-Lung.txt	ArrayExpress	E-MTAB-3150	http://www.ebi.ac.uk/arrayexpress/experiments/E-MTAB-3150/	pMRTP	7	lung
Sham_7M_Lung	Lung cryoslicing	Omics analyses	Transcriptomics	MG430 2.0 GeneChip	Affymetrix	920043-Leftlung-extract	P15001_920043_GRT12_04440.CEL	ArrayExpress	E-MTAB-3150	http://www.ebi.ac.uk/arrayexpress/experiments/E-MTAB-3150/	Data processing	COPD2-GCRMAnorm-Lung.txt	ArrayExpress	E-MTAB-3150	http://www.ebi.ac.uk/arrayexpress/experiments/E-MTAB-3150/	Sham	7	lung
3R4F_1M_Lung	Lung cryoslicing	Omics analyses	Transcriptomics	MG430 2.0 GeneChip	Affymetrix	920699-Leftlung-extract	P15001_920699_GRT12_05410.CEL	ArrayExpress	E-MTAB-3150	http://www.ebi.ac.uk/arrayexpress/experiments/E-MTAB-3150/	Data processing	COPD2-GCRMAnorm-Lung.txt	ArrayExpress	E-MTAB-3150	http://www.ebi.ac.uk/arrayexpress/experiments/E-MTAB-3150/	3R4F	1	lung
Cess_3M_Lung	Lung cryoslicing	Omics analyses	Transcriptomics	MG430 2.0 GeneChip	Affymetrix	920736-Leftlung-extract	P15001_920736_GRT12_05411.CEL	ArrayExpress	E-MTAB-3150	http://www.ebi.ac.uk/arrayexpress/experiments/E-MTAB-3150/	Data processing	COPD2-GCRMAnorm-Lung.txt	ArrayExpress	E-MTAB-3150	http://www.ebi.ac.uk/arrayexpress/experiments/E-MTAB-3150/	Cess	3	lung
Switch_3M_Lung	Lung cryoslicing	Omics analyses	Transcriptomics	MG430 2.0 GeneChip	Affymetrix	920621-Leftlung-extract	P15001_920621_GRT12_05412.CEL	ArrayExpress	E-MTAB-3150	http://www.ebi.ac.uk/arrayexpress/experiments/E-MTAB-3150/	Data processing	COPD2-GCRMAnorm-Lung.txt	ArrayExpress	E-MTAB-3150	http://www.ebi.ac.uk/arrayexpress/experiments/E-MTAB-3150/	Switch	3	lung
Sham_2M_Lung	Lung cryoslicing	Omics analyses	Transcriptomics	MG430 2.0 GeneChip	Affymetrix	920700-Leftlung-extract	P15001_920700_GRT12_05413.CEL	ArrayExpress	E-MTAB-3150	http://www.ebi.ac.uk/arrayexpress/experiments/E-MTAB-3150/	Data processing	COPD2-GCRMAnorm-Lung.txt	ArrayExpress	E-MTAB-3150	http://www.ebi.ac.uk/arrayexpress/experiments/E-MTAB-3150/	Sham	2	lung
Switch_7M_Lung	Lung cryoslicing	Omics analyses	Transcriptomics	MG430 2.0 GeneChip	Affymetrix	920751-Leftlung-extract	P15001_920751_GRT12_04424.CEL	ArrayExpress	E-MTAB-3150	http://www.ebi.ac.uk/arrayexpress/experiments/E-MTAB-3150/	Data processing	COPD2-GCRMAnorm-Lung.txt	ArrayExpress	E-MTAB-3150	http://www.ebi.ac.uk/arrayexpress/experiments/E-MTAB-3150/	Switch	7	lung
pMRTP_2M_Lung	Lung cryoslicing	Omics analyses	Transcriptomics	MG430 2.0 GeneChip	Affymetrix	920857-Leftlung-extract	P15001_920857_GRT12_05414.CEL	ArrayExpress	E-MTAB-3150	http://www.ebi.ac.uk/arrayexpress/experiments/E-MTAB-3150/	Data processing	COPD2-GCRMAnorm-Lung.txt	ArrayExpress	E-MTAB-3150	http://www.ebi.ac.uk/arrayexpress/experiments/E-MTAB-3150/	pMRTP	2	lung
3R4F_2M_Lung	Lung cryoslicing	Omics analyses	Transcriptomics	MG430 2.0 GeneChip	Affymetrix	921062-Leftlung-extract	P15001_921062_GRT12_05415.CEL	ArrayExpress	E-MTAB-3150	http://www.ebi.ac.uk/arrayexpress/experiments/E-MTAB-3150/	Data processing	COPD2-GCRMAnorm-Lung.txt	ArrayExpress	E-MTAB-3150	http://www.ebi.ac.uk/arrayexpress/experiments/E-MTAB-3150/	3R4F	2	lung
pMRTP_4M_Lung	Lung cryoslicing	Omics analyses	Transcriptomics	MG430 2.0 GeneChip	Affymetrix	920457-Leftlung-extract	P15001_920457_GRT12_05416.CEL	ArrayExpress	E-MTAB-3150	http://www.ebi.ac.uk/arrayexpress/experiments/E-MTAB-3150/	Data processing	COPD2-GCRMAnorm-Lung.txt	ArrayExpress	E-MTAB-3150	http://www.ebi.ac.uk/arrayexpress/experiments/E-MTAB-3150/	pMRTP	4	lung
Switch_7M_Lung	Lung cryoslicing	Omics analyses	Transcriptomics	MG430 2.0 GeneChip	Affymetrix	920776-Leftlung-extract	P15001_920776_GRT12_04834.CEL	ArrayExpress	E-MTAB-3150	http://www.ebi.ac.uk/arrayexpress/experiments/E-MTAB-3150/	Data processing	COPD2-GCRMAnorm-Lung.txt	ArrayExpress	E-MTAB-3150	http://www.ebi.ac.uk/arrayexpress/experiments/E-MTAB-3150/	Switch	7	lung
pMRTP_3M_Lung	Lung cryoslicing	Omics analyses	Transcriptomics	MG430 2.0 GeneChip	Affymetrix	920818-Leftlung-extract	P15001_920818_GRT12_05417.CEL	ArrayExpress	E-MTAB-3150	http://www.ebi.ac.uk/arrayexpress/experiments/E-MTAB-3150/	Data processing	COPD2-GCRMAnorm-Lung.txt	ArrayExpress	E-MTAB-3150	http://www.ebi.ac.uk/arrayexpress/experiments/E-MTAB-3150/	pMRTP	3	lung
Switch_3M_Lung	Lung cryoslicing	Omics analyses	Transcriptomics	MG430 2.0 GeneChip	Affymetrix	920067-Leftlung-extract	P15001_920067_GRT12_05418.CEL	ArrayExpress	E-MTAB-3150	http://www.ebi.ac.uk/arrayexpress/experiments/E-MTAB-3150/	Data processing	COPD2-GCRMAnorm-Lung.txt	ArrayExpress	E-MTAB-3150	http://www.ebi.ac.uk/arrayexpress/experiments/E-MTAB-3150/	Switch	3	lung
3R4F_5M_Lung	Lung cryoslicing	Omics analyses	Transcriptomics	MG430 2.0 GeneChip	Affymetrix	920765-Leftlung-extract	P15001_920765_GRT12_05419.CEL	ArrayExpress	E-MTAB-3150	http://www.ebi.ac.uk/arrayexpress/experiments/E-MTAB-3150/	Data processing	COPD2-GCRMAnorm-Lung.txt	ArrayExpress	E-MTAB-3150	http://www.ebi.ac.uk/arrayexpress/experiments/E-MTAB-3150/	3R4F	5	lung
pMRTP_3M_Lung	Lung cryoslicing	Omics analyses	Transcriptomics	MG430 2.0 GeneChip	Affymetrix	920673-Leftlung-extract	P15001_920673_GRT12_05420.CEL	ArrayExpress	E-MTAB-3150	http://www.ebi.ac.uk/arrayexpress/experiments/E-MTAB-3150/	Data processing	COPD2-GCRMAnorm-Lung.txt	ArrayExpress	E-MTAB-3150	http://www.ebi.ac.uk/arrayexpress/experiments/E-MTAB-3150/	pMRTP	3	lung
Sham_2M_Lung	Lung cryoslicing	Omics analyses	Transcriptomics	MG430 2.0 GeneChip	Affymetrix	920888-Leftlung-extract	P15001_920888_GRT12_05421.CEL	ArrayExpress	E-MTAB-3150	http://www.ebi.ac.uk/arrayexpress/experiments/E-MTAB-3150/	Data processing	COPD2-GCRMAnorm-Lung.txt	ArrayExpress	E-MTAB-3150	http://www.ebi.ac.uk/arrayexpress/experiments/E-MTAB-3150/	Sham	2	lung
pMRTP_7M_Lung	Lung cryoslicing	Omics analyses	Transcriptomics	MG430 2.0 GeneChip	Affymetrix	920280-Leftlung-extract	P15001_920280_GRT12_04437.CEL	ArrayExpress	E-MTAB-3150	http://www.ebi.ac.uk/arrayexpress/experiments/E-MTAB-3150/	Data processing	COPD2-GCRMAnorm-Lung.txt	ArrayExpress	E-MTAB-3150	http://www.ebi.ac.uk/arrayexpress/experiments/E-MTAB-3150/	pMRTP	7	lung
Switch_7M_Lung	Lung cryoslicing	Omics analyses	Transcriptomics	MG430 2.0 GeneChip	Affymetrix	920208-Leftlung-extract	P15001_920208_GRT12_04429.CEL	ArrayExpress	E-MTAB-3150	http://www.ebi.ac.uk/arrayexpress/experiments/E-MTAB-3150/	Data processing	COPD2-GCRMAnorm-Lung.txt	ArrayExpress	E-MTAB-3150	http://www.ebi.ac.uk/arrayexpress/experiments/E-MTAB-3150/	Switch	7	lung
Sham_5M_Lung	Lung cryoslicing	Omics analyses	Transcriptomics	MG430 2.0 GeneChip	Affymetrix	921078-Leftlung-extract	P15001_921078_GRT12_05422.CEL	ArrayExpress	E-MTAB-3150	http://www.ebi.ac.uk/arrayexpress/experiments/E-MTAB-3150/	Data processing	COPD2-GCRMAnorm-Lung.txt	ArrayExpress	E-MTAB-3150	http://www.ebi.ac.uk/arrayexpress/experiments/E-MTAB-3150/	Sham	5	lung
Switch_5M_Lung	Lung cryoslicing	Omics analyses	Transcriptomics	MG430 2.0 GeneChip	Affymetrix	920129-Leftlung-extract	P15001_920129_GRT12_05423.CEL	ArrayExpress	E-MTAB-3150	http://www.ebi.ac.uk/arrayexpress/experiments/E-MTAB-3150/	Data processing	COPD2-GCRMAnorm-Lung.txt	ArrayExpress	E-MTAB-3150	http://www.ebi.ac.uk/arrayexpress/experiments/E-MTAB-3150/	Switch	5	lung
Cess_3M_Lung	Lung cryoslicing	Omics analyses	Transcriptomics	MG430 2.0 GeneChip	Affymetrix	920604-Leftlung-extract	P15001_920604_GRT12_05424.CEL	ArrayExpress	E-MTAB-3150	http://www.ebi.ac.uk/arrayexpress/experiments/E-MTAB-3150/	Data processing	COPD2-GCRMAnorm-Lung.txt	ArrayExpress	E-MTAB-3150	http://www.ebi.ac.uk/arrayexpress/experiments/E-MTAB-3150/	Cess	3	lung
Sham_2M_Lung	Lung cryoslicing	Omics analyses	Transcriptomics	MG430 2.0 GeneChip	Affymetrix	920374-Leftlung-extract	P15001_920374_GRT12_05425.CEL	ArrayExpress	E-MTAB-3150	http://www.ebi.ac.uk/arrayexpress/experiments/E-MTAB-3150/	Data processing	COPD2-GCRMAnorm-Lung.txt	ArrayExpress	E-MTAB-3150	http://www.ebi.ac.uk/arrayexpress/experiments/E-MTAB-3150/	Sham	2	lung
Sham_3M_Lung	Lung cryoslicing	Omics analyses	Transcriptomics	MG430 2.0 GeneChip	Affymetrix	920763-Leftlung-extract	P15001_920763_GRT12_05426.CEL	ArrayExpress	E-MTAB-3150	http://www.ebi.ac.uk/arrayexpress/experiments/E-MTAB-3150/	Data processing	COPD2-GCRMAnorm-Lung.txt	ArrayExpress	E-MTAB-3150	http://www.ebi.ac.uk/arrayexpress/experiments/E-MTAB-3150/	Sham	3	lung
3R4F_7M_Lung	Lung cryoslicing	Omics analyses	Transcriptomics	MG430 2.0 GeneChip	Affymetrix	921318-Leftlung-extract	P15001_921318_GRT12_04421.CEL	ArrayExpress	E-MTAB-3150	http://www.ebi.ac.uk/arrayexpress/experiments/E-MTAB-3150/	Data processing	COPD2-GCRMAnorm-Lung.txt	ArrayExpress	E-MTAB-3150	http://www.ebi.ac.uk/arrayexpress/experiments/E-MTAB-3150/	3R4F	7	lung
Cess_5M_Lung	Lung cryoslicing	Omics analyses	Transcriptomics	MG430 2.0 GeneChip	Affymetrix	920718-Leftlung-extract	P15001_920718_GRT12_05427.CEL	ArrayExpress	E-MTAB-3150	http://www.ebi.ac.uk/arrayexpress/experiments/E-MTAB-3150/	Data processing	COPD2-GCRMAnorm-Lung.txt	ArrayExpress	E-MTAB-3150	http://www.ebi.ac.uk/arrayexpress/experiments/E-MTAB-3150/	Cess	5	lung
Cess_7M_Lung	Lung cryoslicing	Omics analyses	Transcriptomics	MG430 2.0 GeneChip	Affymetrix	920100-Leftlung-extract	P15001_920100_GRT12_04833.CEL	ArrayExpress	E-MTAB-3150	http://www.ebi.ac.uk/arrayexpress/experiments/E-MTAB-3150/	Data processing	COPD2-GCRMAnorm-Lung.txt	ArrayExpress	E-MTAB-3150	http://www.ebi.ac.uk/arrayexpress/experiments/E-MTAB-3150/	Cess	7	lung
Cess_7M_Lung	Lung cryoslicing	Omics analyses	Transcriptomics	MG430 2.0 GeneChip	Affymetrix	921114-Leftlung-extract	P15001_921114_GRT12_04438.CEL	ArrayExpress	E-MTAB-3150	http://www.ebi.ac.uk/arrayexpress/experiments/E-MTAB-3150/	Data processing	COPD2-GCRMAnorm-Lung.txt	ArrayExpress	E-MTAB-3150	http://www.ebi.ac.uk/arrayexpress/experiments/E-MTAB-3150/	Cess	7	lung
3R4F_3M_Lung	Lung cryoslicing	Omics analyses	Transcriptomics	MG430 2.0 GeneChip	Affymetrix	921139-Leftlung-extract	P15001_921139_GRT12_05428.CEL	ArrayExpress	E-MTAB-3150	http://www.ebi.ac.uk/arrayexpress/experiments/E-MTAB-3150/	Data processing	COPD2-GCRMAnorm-Lung.txt	ArrayExpress	E-MTAB-3150	http://www.ebi.ac.uk/arrayexpress/experiments/E-MTAB-3150/	3R4F	3	lung
Switch_3M_Lung	Lung cryoslicing	Omics analyses	Transcriptomics	MG430 2.0 GeneChip	Affymetrix	921037-Leftlung-extract	P15001_921037_GRT12_05429.CEL	ArrayExpress	E-MTAB-3150	http://www.ebi.ac.uk/arrayexpress/experiments/E-MTAB-3150/	Data processing	COPD2-GCRMAnorm-Lung.txt	ArrayExpress	E-MTAB-3150	http://www.ebi.ac.uk/arrayexpress/experiments/E-MTAB-3150/	Switch	3	lung
Switch_3M_Lung	Lung cryoslicing	Omics analyses	Transcriptomics	MG430 2.0 GeneChip	Affymetrix	920630-Leftlung-extract	P15001_920630_GRT12_05430.CEL	ArrayExpress	E-MTAB-3150	http://www.ebi.ac.uk/arrayexpress/experiments/E-MTAB-3150/	Data processing	COPD2-GCRMAnorm-Lung.txt	ArrayExpress	E-MTAB-3150	http://www.ebi.ac.uk/arrayexpress/experiments/E-MTAB-3150/	Switch	3	lung
3R4F_2M_Lung	Lung cryoslicing	Omics analyses	Transcriptomics	MG430 2.0 GeneChip	Affymetrix	920223-Leftlung-extract	P15001_920223_GRT12_05431.CEL	ArrayExpress	E-MTAB-3150	http://www.ebi.ac.uk/arrayexpress/experiments/E-MTAB-3150/	Data processing	COPD2-GCRMAnorm-Lung.txt	ArrayExpress	E-MTAB-3150	http://www.ebi.ac.uk/arrayexpress/experiments/E-MTAB-3150/	3R4F	2	lung
Switch_5M_Lung	Lung cryoslicing	Omics analyses	Transcriptomics	MG430 2.0 GeneChip	Affymetrix	920312-Leftlung-extract	P15001_920312_GRT12_05432.CEL	ArrayExpress	E-MTAB-3150	http://www.ebi.ac.uk/arrayexpress/experiments/E-MTAB-3150/	Data processing	COPD2-GCRMAnorm-Lung.txt	ArrayExpress	E-MTAB-3150	http://www.ebi.ac.uk/arrayexpress/experiments/E-MTAB-3150/	Switch	5	lung
Sham_7M_Lung	Lung cryoslicing	Omics analyses	Transcriptomics	MG430 2.0 GeneChip	Affymetrix	921113-Leftlung-extract	P15001_921113_GRT12_04425.CEL	ArrayExpress	E-MTAB-3150	http://www.ebi.ac.uk/arrayexpress/experiments/E-MTAB-3150/	Data processing	COPD2-GCRMAnorm-Lung.txt	ArrayExpress	E-MTAB-3150	http://www.ebi.ac.uk/arrayexpress/experiments/E-MTAB-3150/	Sham	7	lung
Sham_4M_Lung	Lung cryoslicing	Omics analyses	Transcriptomics	MG430 2.0 GeneChip	Affymetrix	920390-Leftlung-extract	P15001_920390_GRT12_05433.CEL	ArrayExpress	E-MTAB-3150	http://www.ebi.ac.uk/arrayexpress/experiments/E-MTAB-3150/	Data processing	COPD2-GCRMAnorm-Lung.txt	ArrayExpress	E-MTAB-3150	http://www.ebi.ac.uk/arrayexpress/experiments/E-MTAB-3150/	Sham	4	lung
Sham_4M_Lung	Lung cryoslicing	Omics analyses	Transcriptomics	MG430 2.0 GeneChip	Affymetrix	920134-Leftlung-extract	P15001_920134_GRT12_05434.CEL	ArrayExpress	E-MTAB-3150	http://www.ebi.ac.uk/arrayexpress/experiments/E-MTAB-3150/	Data processing	COPD2-GCRMAnorm-Lung.txt	ArrayExpress	E-MTAB-3150	http://www.ebi.ac.uk/arrayexpress/experiments/E-MTAB-3150/	Sham	4	lung
3R4F_5M_Lung	Lung cryoslicing	Omics analyses	Transcriptomics	MG430 2.0 GeneChip	Affymetrix	920753-Leftlung-extract	P15001_920753_GRT12_05435.CEL	ArrayExpress	E-MTAB-3150	http://www.ebi.ac.uk/arrayexpress/experiments/E-MTAB-3150/	Data processing	COPD2-GCRMAnorm-Lung.txt	ArrayExpress	E-MTAB-3150	http://www.ebi.ac.uk/arrayexpress/experiments/E-MTAB-3150/	3R4F	5	lung
3R4F_2M_Lung	Lung cryoslicing	Omics analyses	Transcriptomics	MG430 2.0 GeneChip	Affymetrix	920605-Leftlung-extract	P15001_920605_GRT12_05436.CEL	ArrayExpress	E-MTAB-3150	http://www.ebi.ac.uk/arrayexpress/experiments/E-MTAB-3150/	Data processing	COPD2-GCRMAnorm-Lung.txt	ArrayExpress	E-MTAB-3150	http://www.ebi.ac.uk/arrayexpress/experiments/E-MTAB-3150/	3R4F	2	lung
Sham_3M_Lung	Lung cryoslicing	Omics analyses	Transcriptomics	MG430 2.0 GeneChip	Affymetrix	921276-Leftlung-extract	P15001_921276_GRT12_05437.CEL	ArrayExpress	E-MTAB-3150	http://www.ebi.ac.uk/arrayexpress/experiments/E-MTAB-3150/	Data processing	COPD2-GCRMAnorm-Lung.txt	ArrayExpress	E-MTAB-3150	http://www.ebi.ac.uk/arrayexpress/experiments/E-MTAB-3150/	Sham	3	lung
Switch_3M_Lung	Lung cryoslicing	Omics analyses	Transcriptomics	MG430 2.0 GeneChip	Affymetrix	920416-Leftlung-extract	P15001_920416_GRT12_05438.CEL	ArrayExpress	E-MTAB-3150	http://www.ebi.ac.uk/arrayexpress/experiments/E-MTAB-3150/	Data processing	COPD2-GCRMAnorm-Lung.txt	ArrayExpress	E-MTAB-3150	http://www.ebi.ac.uk/arrayexpress/experiments/E-MTAB-3150/	Switch	3	lung
3R4F_5M_Lung	Lung cryoslicing	Omics analyses	Transcriptomics	MG430 2.0 GeneChip	Affymetrix	921281-Leftlung-extract	P15001_921281_GRT12_05439.CEL	ArrayExpress	E-MTAB-3150	http://www.ebi.ac.uk/arrayexpress/experiments/E-MTAB-3150/	Data processing	COPD2-GCRMAnorm-Lung.txt	ArrayExpress	E-MTAB-3150	http://www.ebi.ac.uk/arrayexpress/experiments/E-MTAB-3150/	3R4F	5	lung
Switch_5M_Lung	Lung cryoslicing	Omics analyses	Transcriptomics	MG430 2.0 GeneChip	Affymetrix	921178-Leftlung-extract	P15001_921178_GRT12_05440.CEL	ArrayExpress	E-MTAB-3150	http://www.ebi.ac.uk/arrayexpress/experiments/E-MTAB-3150/	Data processing	COPD2-GCRMAnorm-Lung.txt	ArrayExpress	E-MTAB-3150	http://www.ebi.ac.uk/arrayexpress/experiments/E-MTAB-3150/	Switch	5	lung
Sham_2M_Lung	Lung cryoslicing	Omics analyses	Transcriptomics	MG430 2.0 GeneChip	Affymetrix	920885-Leftlung-extract	P15001_920885_GRT12_05441.CEL	ArrayExpress	E-MTAB-3150	http://www.ebi.ac.uk/arrayexpress/experiments/E-MTAB-3150/	Data processing	COPD2-GCRMAnorm-Lung.txt	ArrayExpress	E-MTAB-3150	http://www.ebi.ac.uk/arrayexpress/experiments/E-MTAB-3150/	Sham	2	lung
Sham_1M_Lung	Lung cryoslicing	Omics analyses	Transcriptomics	MG430 2.0 GeneChip	Affymetrix	920038-Leftlung-extract	P15001_920038_GRT12_05442.CEL	ArrayExpress	E-MTAB-3150	http://www.ebi.ac.uk/arrayexpress/experiments/E-MTAB-3150/	Data processing	COPD2-GCRMAnorm-Lung.txt	ArrayExpress	E-MTAB-3150	http://www.ebi.ac.uk/arrayexpress/experiments/E-MTAB-3150/	Sham	1	lung
pMRTP_1M_Lung	Lung cryoslicing	Omics analyses	Transcriptomics	MG430 2.0 GeneChip	Affymetrix	920913-Leftlung-extract	P15001_920913_GRT12_05443.CEL	ArrayExpress	E-MTAB-3150	http://www.ebi.ac.uk/arrayexpress/experiments/E-MTAB-3150/	Data processing	COPD2-GCRMAnorm-Lung.txt	ArrayExpress	E-MTAB-3150	http://www.ebi.ac.uk/arrayexpress/experiments/E-MTAB-3150/	pMRTP	1	lung
Sham_4M_Lung	Lung cryoslicing	Omics analyses	Transcriptomics	MG430 2.0 GeneChip	Affymetrix	920189-Leftlung-extract	P15001_920189_GRT12_05444.CEL	ArrayExpress	E-MTAB-3150	http://www.ebi.ac.uk/arrayexpress/experiments/E-MTAB-3150/	Data processing	COPD2-GCRMAnorm-Lung.txt	ArrayExpress	E-MTAB-3150	http://www.ebi.ac.uk/arrayexpress/experiments/E-MTAB-3150/	Sham	4	lung
3R4F_1M_Lung	Lung cryoslicing	Omics analyses	Transcriptomics	MG430 2.0 GeneChip	Affymetrix	920089-Leftlung-extract	P15001_920089_GRT12_05445.CEL	ArrayExpress	E-MTAB-3150	http://www.ebi.ac.uk/arrayexpress/experiments/E-MTAB-3150/	Data processing	COPD2-GCRMAnorm-Lung.txt	ArrayExpress	E-MTAB-3150	http://www.ebi.ac.uk/arrayexpress/experiments/E-MTAB-3150/	3R4F	1	lung
3R4F_4M_Lung	Lung cryoslicing	Omics analyses	Transcriptomics	MG430 2.0 GeneChip	Affymetrix	920819-Leftlung-extract	P15001_920819_GRT12_05446.CEL	ArrayExpress	E-MTAB-3150	http://www.ebi.ac.uk/arrayexpress/experiments/E-MTAB-3150/	Data processing	COPD2-GCRMAnorm-Lung.txt	ArrayExpress	E-MTAB-3150	http://www.ebi.ac.uk/arrayexpress/experiments/E-MTAB-3150/	3R4F	4	lung
Sham_2M_Lung	Lung cryoslicing	Omics analyses	Transcriptomics	MG430 2.0 GeneChip	Affymetrix	921067-Leftlung-extract	P15001_921067_GRT12_05447.CEL	ArrayExpress	E-MTAB-3150	http://www.ebi.ac.uk/arrayexpress/experiments/E-MTAB-3150/	Data processing	COPD2-GCRMAnorm-Lung.txt	ArrayExpress	E-MTAB-3150	http://www.ebi.ac.uk/arrayexpress/experiments/E-MTAB-3150/	Sham	2	lung
Cess_3M_Lung	Lung cryoslicing	Omics analyses	Transcriptomics	MG430 2.0 GeneChip	Affymetrix	921081-Leftlung-extract	P15001_921081_GRT12_05448.CEL	ArrayExpress	E-MTAB-3150	http://www.ebi.ac.uk/arrayexpress/experiments/E-MTAB-3150/	Data processing	COPD2-GCRMAnorm-Lung.txt	ArrayExpress	E-MTAB-3150	http://www.ebi.ac.uk/arrayexpress/experiments/E-MTAB-3150/	Cess	3	lung
3R4F_7M_Lung	Lung cryoslicing	Omics analyses	Transcriptomics	MG430 2.0 GeneChip	Affymetrix	921304-Leftlung-extract	P15001_921304_GRT12_04831.CEL	ArrayExpress	E-MTAB-3150	http://www.ebi.ac.uk/arrayexpress/experiments/E-MTAB-3150/	Data processing	COPD2-GCRMAnorm-Lung.txt	ArrayExpress	E-MTAB-3150	http://www.ebi.ac.uk/arrayexpress/experiments/E-MTAB-3150/	3R4F	7	lung
Cess_5M_Lung	Lung cryoslicing	Omics analyses	Transcriptomics	MG430 2.0 GeneChip	Affymetrix	921275-Leftlung-extract	P15001_921275_GRT12_05449.CEL	ArrayExpress	E-MTAB-3150	http://www.ebi.ac.uk/arrayexpress/experiments/E-MTAB-3150/	Data processing	COPD2-GCRMAnorm-Lung.txt	ArrayExpress	E-MTAB-3150	http://www.ebi.ac.uk/arrayexpress/experiments/E-MTAB-3150/	Cess	5	lung
Sham_1M_Lung	Lung cryoslicing	Omics analyses	Transcriptomics	MG430 2.0 GeneChip	Affymetrix	920489-Leftlung-extract	P15001_920489_GRT12_05450.CEL	ArrayExpress	E-MTAB-3150	http://www.ebi.ac.uk/arrayexpress/experiments/E-MTAB-3150/	Data processing	COPD2-GCRMAnorm-Lung.txt	ArrayExpress	E-MTAB-3150	http://www.ebi.ac.uk/arrayexpress/experiments/E-MTAB-3150/	Sham	1	lung
Cess_5M_Lung	Lung cryoslicing	Omics analyses	Transcriptomics	MG430 2.0 GeneChip	Affymetrix	920481-Leftlung-extract	P15001_920481_GRT12_05451.CEL	ArrayExpress	E-MTAB-3150	http://www.ebi.ac.uk/arrayexpress/experiments/E-MTAB-3150/	Data processing	COPD2-GCRMAnorm-Lung.txt	ArrayExpress	E-MTAB-3150	http://www.ebi.ac.uk/arrayexpress/experiments/E-MTAB-3150/	Cess	5	lung
pMRTP_4M_Lung	Lung cryoslicing	Omics analyses	Transcriptomics	MG430 2.0 GeneChip	Affymetrix	920082-Leftlung-extract	P15001_920082_GRT12_05452.CEL	ArrayExpress	E-MTAB-3150	http://www.ebi.ac.uk/arrayexpress/experiments/E-MTAB-3150/	Data processing	COPD2-GCRMAnorm-Lung.txt	ArrayExpress	E-MTAB-3150	http://www.ebi.ac.uk/arrayexpress/experiments/E-MTAB-3150/	pMRTP	4	lung
Cess_7M_Lung	Lung cryoslicing	Omics analyses	Transcriptomics	MG430 2.0 GeneChip	Affymetrix	920412-Leftlung-extract	P15001_920412_GRT12_04433.CEL	ArrayExpress	E-MTAB-3150	http://www.ebi.ac.uk/arrayexpress/experiments/E-MTAB-3150/	Data processing	COPD2-GCRMAnorm-Lung.txt	ArrayExpress	E-MTAB-3150	http://www.ebi.ac.uk/arrayexpress/experiments/E-MTAB-3150/	Cess	7	lung
3R4F_2M_Lung	Lung cryoslicing	Omics analyses	Transcriptomics	MG430 2.0 GeneChip	Affymetrix	920093-Leftlung-extract	P15001_920093_GRT12_05453.CEL	ArrayExpress	E-MTAB-3150	http://www.ebi.ac.uk/arrayexpress/experiments/E-MTAB-3150/	Data processing	COPD2-GCRMAnorm-Lung.txt	ArrayExpress	E-MTAB-3150	http://www.ebi.ac.uk/arrayexpress/experiments/E-MTAB-3150/	3R4F	2	lung
pMRTP_2M_Lung	Lung cryoslicing	Omics analyses	Transcriptomics	MG430 2.0 GeneChip	Affymetrix	920779-Leftlung-extract	P15001_920779_GRT12_05454.CEL	ArrayExpress	E-MTAB-3150	http://www.ebi.ac.uk/arrayexpress/experiments/E-MTAB-3150/	Data processing	COPD2-GCRMAnorm-Lung.txt	ArrayExpress	E-MTAB-3150	http://www.ebi.ac.uk/arrayexpress/experiments/E-MTAB-3150/	pMRTP	2	lung
Switch_7M_Lung	Lung cryoslicing	Omics analyses	Transcriptomics	MG430 2.0 GeneChip	Affymetrix	920645-Leftlung-extract	P15001_920645_GRT12_04434.CEL	ArrayExpress	E-MTAB-3150	http://www.ebi.ac.uk/arrayexpress/experiments/E-MTAB-3150/	Data processing	COPD2-GCRMAnorm-Lung.txt	ArrayExpress	E-MTAB-3150	http://www.ebi.ac.uk/arrayexpress/experiments/E-MTAB-3150/	Switch	7	lung
3R4F_1M_Lung	Lung cryoslicing	Omics analyses	Transcriptomics	MG430 2.0 GeneChip	Affymetrix	920471-Leftlung-extract	P15001_920471_GRT12_05455.CEL	ArrayExpress	E-MTAB-3150	http://www.ebi.ac.uk/arrayexpress/experiments/E-MTAB-3150/	Data processing	COPD2-GCRMAnorm-Lung.txt	ArrayExpress	E-MTAB-3150	http://www.ebi.ac.uk/arrayexpress/experiments/E-MTAB-3150/	3R4F	1	lung
Sham_2M_Lung	Lung cryoslicing	Omics analyses	Transcriptomics	MG430 2.0 GeneChip	Affymetrix	921089-Leftlung-extract	P15001_921089_GRT12_05456.CEL	ArrayExpress	E-MTAB-3150	http://www.ebi.ac.uk/arrayexpress/experiments/E-MTAB-3150/	Data processing	COPD2-GCRMAnorm-Lung.txt	ArrayExpress	E-MTAB-3150	http://www.ebi.ac.uk/arrayexpress/experiments/E-MTAB-3150/	Sham	2	lung
Sham_1M_Lung	Lung cryoslicing	Omics analyses	Transcriptomics	MG430 2.0 GeneChip	Affymetrix	920567-Leftlung-extract	P15001_920567_GRT12_05457.CEL	ArrayExpress	E-MTAB-3150	http://www.ebi.ac.uk/arrayexpress/experiments/E-MTAB-3150/	Data processing	COPD2-GCRMAnorm-Lung.txt	ArrayExpress	E-MTAB-3150	http://www.ebi.ac.uk/arrayexpress/experiments/E-MTAB-3150/	Sham	1	lung
3R4F_7M_Lung	Lung cryoslicing	Omics analyses	Transcriptomics	MG430 2.0 GeneChip	Affymetrix	920421-Leftlung-extract	P15001_920421_GRT12_04416.CEL	ArrayExpress	E-MTAB-3150	http://www.ebi.ac.uk/arrayexpress/experiments/E-MTAB-3150/	Data processing	COPD2-GCRMAnorm-Lung.txt	ArrayExpress	E-MTAB-3150	http://www.ebi.ac.uk/arrayexpress/experiments/E-MTAB-3150/	3R4F	7	lung
pMRTP_5M_Lung	Lung cryoslicing	Omics analyses	Transcriptomics	MG430 2.0 GeneChip	Affymetrix	920184-Leftlung-extract	P15001_920184_GRT12_05458.CEL	ArrayExpress	E-MTAB-3150	http://www.ebi.ac.uk/arrayexpress/experiments/E-MTAB-3150/	Data processing	COPD2-GCRMAnorm-Lung.txt	ArrayExpress	E-MTAB-3150	http://www.ebi.ac.uk/arrayexpress/experiments/E-MTAB-3150/	pMRTP	5	lung
3R4F_2M_Lung	Lung cryoslicing	Omics analyses	Transcriptomics	MG430 2.0 GeneChip	Affymetrix	920906-Leftlung-extract	P15001_920906_GRT12_05459.CEL	ArrayExpress	E-MTAB-3150	http://www.ebi.ac.uk/arrayexpress/experiments/E-MTAB-3150/	Data processing	COPD2-GCRMAnorm-Lung.txt	ArrayExpress	E-MTAB-3150	http://www.ebi.ac.uk/arrayexpress/experiments/E-MTAB-3150/	3R4F	2	lung
Cess_7M_Lung	Lung cryoslicing	Omics analyses	Transcriptomics	MG430 2.0 GeneChip	Affymetrix	921286-Leftlung-extract	P15001_921286_GRT12_04818.CEL	ArrayExpress	E-MTAB-3150	http://www.ebi.ac.uk/arrayexpress/experiments/E-MTAB-3150/	Data processing	COPD2-GCRMAnorm-Lung.txt	ArrayExpress	E-MTAB-3150	http://www.ebi.ac.uk/arrayexpress/experiments/E-MTAB-3150/	Cess	7	lung
3R4F_3M_Lung	Lung cryoslicing	Omics analyses	Transcriptomics	MG430 2.0 GeneChip	Affymetrix	920770-Leftlung-extract	P15001_920770_GRT12_05460.CEL	ArrayExpress	E-MTAB-3150	http://www.ebi.ac.uk/arrayexpress/experiments/E-MTAB-3150/	Data processing	COPD2-GCRMAnorm-Lung.txt	ArrayExpress	E-MTAB-3150	http://www.ebi.ac.uk/arrayexpress/experiments/E-MTAB-3150/	3R4F	3	lung
Cess_7M_Lung	Lung cryoslicing	Omics analyses	Transcriptomics	MG430 2.0 GeneChip	Affymetrix	920174-Leftlung-extract	P15001_920174_GRT12_04428.CEL	ArrayExpress	E-MTAB-3150	http://www.ebi.ac.uk/arrayexpress/experiments/E-MTAB-3150/	Data processing	COPD2-GCRMAnorm-Lung.txt	ArrayExpress	E-MTAB-3150	http://www.ebi.ac.uk/arrayexpress/experiments/E-MTAB-3150/	Cess	7	lung
pMRTP_1M_Lung	Lung cryoslicing	Omics analyses	Transcriptomics	MG430 2.0 GeneChip	Affymetrix	920720-Leftlung-extract	P15001_920720_GRT12_05461.CEL	ArrayExpress	E-MTAB-3150	http://www.ebi.ac.uk/arrayexpress/experiments/E-MTAB-3150/	Data processing	COPD2-GCRMAnorm-Lung.txt	ArrayExpress	E-MTAB-3150	http://www.ebi.ac.uk/arrayexpress/experiments/E-MTAB-3150/	pMRTP	1	lung
3R4F_4M_Lung	Lung cryoslicing	Omics analyses	Transcriptomics	MG430 2.0 GeneChip	Affymetrix	920321-Leftlung-extract	P15001_920321_GRT12_05462.CEL	ArrayExpress	E-MTAB-3150	http://www.ebi.ac.uk/arrayexpress/experiments/E-MTAB-3150/	Data processing	COPD2-GCRMAnorm-Lung.txt	ArrayExpress	E-MTAB-3150	http://www.ebi.ac.uk/arrayexpress/experiments/E-MTAB-3150/	3R4F	4	lung
Sham_1M_Lung	Lung cryoslicing	Omics analyses	Transcriptomics	MG430 2.0 GeneChip	Affymetrix	920351-Leftlung-extract	P15001_920351_GRT12_05463.CEL	ArrayExpress	E-MTAB-3150	http://www.ebi.ac.uk/arrayexpress/experiments/E-MTAB-3150/	Data processing	COPD2-GCRMAnorm-Lung.txt	ArrayExpress	E-MTAB-3150	http://www.ebi.ac.uk/arrayexpress/experiments/E-MTAB-3150/	Sham	1	lung
pMRTP_1M_Lung	Lung cryoslicing	Omics analyses	Transcriptomics	MG430 2.0 GeneChip	Affymetrix	920144-Leftlung-extract	P15001_920144_GRT12_05464.CEL	ArrayExpress	E-MTAB-3150	http://www.ebi.ac.uk/arrayexpress/experiments/E-MTAB-3150/	Data processing	COPD2-GCRMAnorm-Lung.txt	ArrayExpress	E-MTAB-3150	http://www.ebi.ac.uk/arrayexpress/experiments/E-MTAB-3150/	pMRTP	1	lung
pMRTP_5M_Lung	Lung cryoslicing	Omics analyses	Transcriptomics	MG430 2.0 GeneChip	Affymetrix	920051-Leftlung-extract	P15001_920051_GRT12_05465.CEL	ArrayExpress	E-MTAB-3150	http://www.ebi.ac.uk/arrayexpress/experiments/E-MTAB-3150/	Data processing	COPD2-GCRMAnorm-Lung.txt	ArrayExpress	E-MTAB-3150	http://www.ebi.ac.uk/arrayexpress/experiments/E-MTAB-3150/	pMRTP	5	lung
Sham_4M_Lung	Lung cryoslicing	Omics analyses	Transcriptomics	MG430 2.0 GeneChip	Affymetrix	920973-Leftlung-extract	P15001_920973_GRT12_05466.CEL	ArrayExpress	E-MTAB-3150	http://www.ebi.ac.uk/arrayexpress/experiments/E-MTAB-3150/	Data processing	COPD2-GCRMAnorm-Lung.txt	ArrayExpress	E-MTAB-3150	http://www.ebi.ac.uk/arrayexpress/experiments/E-MTAB-3150/	Sham	4	lung
pMRTP_2M_Lung	Lung cryoslicing	Omics analyses	Transcriptomics	MG430 2.0 GeneChip	Affymetrix	920460-Leftlung-extract	P15001_920460_GRT12_05467.CEL	ArrayExpress	E-MTAB-3150	http://www.ebi.ac.uk/arrayexpress/experiments/E-MTAB-3150/	Data processing	COPD2-GCRMAnorm-Lung.txt	ArrayExpress	E-MTAB-3150	http://www.ebi.ac.uk/arrayexpress/experiments/E-MTAB-3150/	pMRTP	2	lung
pMRTP_5M_Lung	Lung cryoslicing	Omics analyses	Transcriptomics	MG430 2.0 GeneChip	Affymetrix	920387-Leftlung-extract	P15001_920387_GRT12_05468.CEL	ArrayExpress	E-MTAB-3150	http://www.ebi.ac.uk/arrayexpress/experiments/E-MTAB-3150/	Data processing	COPD2-GCRMAnorm-Lung.txt	ArrayExpress	E-MTAB-3150	http://www.ebi.ac.uk/arrayexpress/experiments/E-MTAB-3150/	pMRTP	5	lung
3R4F_2M_Lung	Lung cryoslicing	Omics analyses	Transcriptomics	MG430 2.0 GeneChip	Affymetrix	920279-Leftlung-extract	P15001_920279_GRT12_05469.CEL	ArrayExpress	E-MTAB-3150	http://www.ebi.ac.uk/arrayexpress/experiments/E-MTAB-3150/	Data processing	COPD2-GCRMAnorm-Lung.txt	ArrayExpress	E-MTAB-3150	http://www.ebi.ac.uk/arrayexpress/experiments/E-MTAB-3150/	3R4F	2	lung
3R4F_1M_Lung	Lung cryoslicing	Omics analyses	Transcriptomics	MG430 2.0 GeneChip	Affymetrix	920569-Leftlung-extract	P15001_920569_GRT12_05470.CEL	ArrayExpress	E-MTAB-3150	http://www.ebi.ac.uk/arrayexpress/experiments/E-MTAB-3150/	Data processing	COPD2-GCRMAnorm-Lung.txt	ArrayExpress	E-MTAB-3150	http://www.ebi.ac.uk/arrayexpress/experiments/E-MTAB-3150/	3R4F	1	lung
Cess_3M_Lung	Lung cryoslicing	Omics analyses	Transcriptomics	MG430 2.0 GeneChip	Affymetrix	921296-Leftlung-extract	P15001_921296_GRT12_05471.CEL	ArrayExpress	E-MTAB-3150	http://www.ebi.ac.uk/arrayexpress/experiments/E-MTAB-3150/	Data processing	COPD2-GCRMAnorm-Lung.txt	ArrayExpress	E-MTAB-3150	http://www.ebi.ac.uk/arrayexpress/experiments/E-MTAB-3150/	Cess	3	lung
Sham_4M_Lung	Lung cryoslicing	Omics analyses	Transcriptomics	MG430 2.0 GeneChip	Affymetrix	921171-Leftlung-extract	P15001_921171_GRT12_05472.CEL	ArrayExpress	E-MTAB-3150	http://www.ebi.ac.uk/arrayexpress/experiments/E-MTAB-3150/	Data processing	COPD2-GCRMAnorm-Lung.txt	ArrayExpress	E-MTAB-3150	http://www.ebi.ac.uk/arrayexpress/experiments/E-MTAB-3150/	Sham	4	lung
3R4F_1M_NasalEpithelium		Omics analyses	Transcriptomics	MG430 2.0 GeneChip	Affymetrix	920294-NasalEpitheliumLeft-extract	P15001_920294_GRT12_00285.CEL	ArrayExpress	E-MTAB-3150	http://www.ebi.ac.uk/arrayexpress/experiments/E-MTAB-3150/	Data processing	COPD2-GCRMAnorm-RNE.txt	ArrayExpress	E-MTAB-3150	http://www.ebi.ac.uk/arrayexpress/experiments/E-MTAB-3150/	3R4F	1	nasal epithelium
Switch_3M_NasalEpithelium		Omics analyses	Transcriptomics	MG430 2.0 GeneChip	Affymetrix	920023-NasalEpitheliumLeft-extract	P15001_920023_GRT12_00191.CEL	ArrayExpress	E-MTAB-3150	http://www.ebi.ac.uk/arrayexpress/experiments/E-MTAB-3150/	Data processing	COPD2-GCRMAnorm-RNE.txt	ArrayExpress	E-MTAB-3150	http://www.ebi.ac.uk/arrayexpress/experiments/E-MTAB-3150/	Switch	3	nasal epithelium
3R4F_3M_NasalEpithelium		Omics analyses	Transcriptomics	MG430 2.0 GeneChip	Affymetrix	920770-NasalEpitheliumLeft-extract	P15001_920770_GRT12_00248.CEL	ArrayExpress	E-MTAB-3150	http://www.ebi.ac.uk/arrayexpress/experiments/E-MTAB-3150/	Data processing	COPD2-GCRMAnorm-RNE.txt	ArrayExpress	E-MTAB-3150	http://www.ebi.ac.uk/arrayexpress/experiments/E-MTAB-3150/	3R4F	3	nasal epithelium
Cess_3M_NasalEpithelium		Omics analyses	Transcriptomics	MG430 2.0 GeneChip	Affymetrix	920616-NasalEpitheliumLeft-extract	P15001_920616_GRT12_00279.CEL	ArrayExpress	E-MTAB-3150	http://www.ebi.ac.uk/arrayexpress/experiments/E-MTAB-3150/	Data processing	COPD2-GCRMAnorm-RNE.txt	ArrayExpress	E-MTAB-3150	http://www.ebi.ac.uk/arrayexpress/experiments/E-MTAB-3150/	Cess	3	nasal epithelium
pMRTP_3M_NasalEpithelium		Omics analyses	Transcriptomics	MG430 2.0 GeneChip	Affymetrix	920243-NasalEpitheliumLeft-extract	P15001_920243_GRT12_00271.CEL	ArrayExpress	E-MTAB-3150	http://www.ebi.ac.uk/arrayexpress/experiments/E-MTAB-3150/	Data processing	COPD2-GCRMAnorm-RNE.txt	ArrayExpress	E-MTAB-3150	http://www.ebi.ac.uk/arrayexpress/experiments/E-MTAB-3150/	pMRTP	3	nasal epithelium
pMRTP_7M_NasalEpithelium		Omics analyses	Transcriptomics	MG430 2.0 GeneChip	Affymetrix	920280-NasalEpitheliumLeft-extract	P15001_920280_GRT12_04377.CEL	ArrayExpress	E-MTAB-3150	http://www.ebi.ac.uk/arrayexpress/experiments/E-MTAB-3150/	Data processing	COPD2-GCRMAnorm-RNE.txt	ArrayExpress	E-MTAB-3150	http://www.ebi.ac.uk/arrayexpress/experiments/E-MTAB-3150/	pMRTP	7	nasal epithelium
Sham_1M_NasalEpithelium		Omics analyses	Transcriptomics	MG430 2.0 GeneChip	Affymetrix	920391-NasalEpitheliumLeft-extract	P15001_920391_GRT12_00192.CEL	ArrayExpress	E-MTAB-3150	http://www.ebi.ac.uk/arrayexpress/experiments/E-MTAB-3150/	Data processing	COPD2-GCRMAnorm-RNE.txt	ArrayExpress	E-MTAB-3150	http://www.ebi.ac.uk/arrayexpress/experiments/E-MTAB-3150/	Sham	1	nasal epithelium
pMRTP_4M_NasalEpithelium		Omics analyses	Transcriptomics	MG430 2.0 GeneChip	Affymetrix	920457-NasalEpitheliumLeft-extract	P15001_920457_GRT12_00222.CEL	ArrayExpress	E-MTAB-3150	http://www.ebi.ac.uk/arrayexpress/experiments/E-MTAB-3150/	Data processing	COPD2-GCRMAnorm-RNE.txt	ArrayExpress	E-MTAB-3150	http://www.ebi.ac.uk/arrayexpress/experiments/E-MTAB-3150/	pMRTP	4	nasal epithelium
pMRTP_1M_NasalEpithelium		Omics analyses	Transcriptomics	MG430 2.0 GeneChip	Affymetrix	920242-NasalEpitheliumLeft-extract	P15001_920242_GRT12_00232.CEL	ArrayExpress	E-MTAB-3150	http://www.ebi.ac.uk/arrayexpress/experiments/E-MTAB-3150/	Data processing	COPD2-GCRMAnorm-RNE.txt	ArrayExpress	E-MTAB-3150	http://www.ebi.ac.uk/arrayexpress/experiments/E-MTAB-3150/	pMRTP	1	nasal epithelium
3R4F_1M_NasalEpithelium		Omics analyses	Transcriptomics	MG430 2.0 GeneChip	Affymetrix	920699-NasalEpitheliumLeft-extract	P15001_920699_GRT12_00199.CEL	ArrayExpress	E-MTAB-3150	http://www.ebi.ac.uk/arrayexpress/experiments/E-MTAB-3150/	Data processing	COPD2-GCRMAnorm-RNE.txt	ArrayExpress	E-MTAB-3150	http://www.ebi.ac.uk/arrayexpress/experiments/E-MTAB-3150/	3R4F	1	nasal epithelium
pMRTP_2M_NasalEpithelium		Omics analyses	Transcriptomics	MG430 2.0 GeneChip	Affymetrix	920779-NasalEpitheliumLeft-extract	P15001_920779_GRT12_00261.CEL	ArrayExpress	E-MTAB-3150	http://www.ebi.ac.uk/arrayexpress/experiments/E-MTAB-3150/	Data processing	COPD2-GCRMAnorm-RNE.txt	ArrayExpress	E-MTAB-3150	http://www.ebi.ac.uk/arrayexpress/experiments/E-MTAB-3150/	pMRTP	2	nasal epithelium
pMRTP_2M_NasalEpithelium		Omics analyses	Transcriptomics	MG430 2.0 GeneChip	Affymetrix	920460-NasalEpitheliumLeft-extract	P15001_920460_GRT12_00176.CEL	ArrayExpress	E-MTAB-3150	http://www.ebi.ac.uk/arrayexpress/experiments/E-MTAB-3150/	Data processing	COPD2-GCRMAnorm-RNE.txt	ArrayExpress	E-MTAB-3150	http://www.ebi.ac.uk/arrayexpress/experiments/E-MTAB-3150/	pMRTP	2	nasal epithelium
3R4F_1M_NasalEpithelium		Omics analyses	Transcriptomics	MG430 2.0 GeneChip	Affymetrix	920024-NasalEpitheliumLeft-extract	P15001_920024_GRT12_00253.CEL	ArrayExpress	E-MTAB-3150	http://www.ebi.ac.uk/arrayexpress/experiments/E-MTAB-3150/	Data processing	COPD2-GCRMAnorm-RNE.txt	ArrayExpress	E-MTAB-3150	http://www.ebi.ac.uk/arrayexpress/experiments/E-MTAB-3150/	3R4F	1	nasal epithelium
Sham_3M_NasalEpithelium		Omics analyses	Transcriptomics	MG430 2.0 GeneChip	Affymetrix	921276-NasalEpitheliumLeft-extract	P15001_921276_GRT12_00241.CEL	ArrayExpress	E-MTAB-3150	http://www.ebi.ac.uk/arrayexpress/experiments/E-MTAB-3150/	Data processing	COPD2-GCRMAnorm-RNE.txt	ArrayExpress	E-MTAB-3150	http://www.ebi.ac.uk/arrayexpress/experiments/E-MTAB-3150/	Sham	3	nasal epithelium
pMRTP_1M_NasalEpithelium		Omics analyses	Transcriptomics	MG430 2.0 GeneChip	Affymetrix	921320-NasalEpitheliumLeft-extract	P15001_921320_GRT12_00250.CEL	ArrayExpress	E-MTAB-3150	http://www.ebi.ac.uk/arrayexpress/experiments/E-MTAB-3150/	Data processing	COPD2-GCRMAnorm-RNE.txt	ArrayExpress	E-MTAB-3150	http://www.ebi.ac.uk/arrayexpress/experiments/E-MTAB-3150/	pMRTP	1	nasal epithelium
Sham_1M_NasalEpithelium		Omics analyses	Transcriptomics	MG430 2.0 GeneChip	Affymetrix	920567-NasalEpitheliumLeft-extract	P15001_920567_GRT12_00287.CEL	ArrayExpress	E-MTAB-3150	http://www.ebi.ac.uk/arrayexpress/experiments/E-MTAB-3150/	Data processing	COPD2-GCRMAnorm-RNE.txt	ArrayExpress	E-MTAB-3150	http://www.ebi.ac.uk/arrayexpress/experiments/E-MTAB-3150/	Sham	1	nasal epithelium
Sham_3M_NasalEpithelium		Omics analyses	Transcriptomics	MG430 2.0 GeneChip	Affymetrix	920763-NasalEpitheliumLeft-extract	P15001_920763_GRT12_00153.CEL	ArrayExpress	E-MTAB-3150	http://www.ebi.ac.uk/arrayexpress/experiments/E-MTAB-3150/	Data processing	COPD2-GCRMAnorm-RNE.txt	ArrayExpress	E-MTAB-3150	http://www.ebi.ac.uk/arrayexpress/experiments/E-MTAB-3150/	Sham	3	nasal epithelium
3R4F_1M_NasalEpithelium		Omics analyses	Transcriptomics	MG430 2.0 GeneChip	Affymetrix	920516-NasalEpitheliumLeft-extract	P15001_920516_GRT12_00196.CEL	ArrayExpress	E-MTAB-3150	http://www.ebi.ac.uk/arrayexpress/experiments/E-MTAB-3150/	Data processing	COPD2-GCRMAnorm-RNE.txt	ArrayExpress	E-MTAB-3150	http://www.ebi.ac.uk/arrayexpress/experiments/E-MTAB-3150/	3R4F	1	nasal epithelium
Sham_2M_NasalEpithelium		Omics analyses	Transcriptomics	MG430 2.0 GeneChip	Affymetrix	921243-NasalEpitheliumLeft-extract	P15001_921243_GRT12_00259.CEL	ArrayExpress	E-MTAB-3150	http://www.ebi.ac.uk/arrayexpress/experiments/E-MTAB-3150/	Data processing	COPD2-GCRMAnorm-RNE.txt	ArrayExpress	E-MTAB-3150	http://www.ebi.ac.uk/arrayexpress/experiments/E-MTAB-3150/	Sham	2	nasal epithelium
Sham_2M_NasalEpithelium		Omics analyses	Transcriptomics	MG430 2.0 GeneChip	Affymetrix	921059-NasalEpitheliumLeft-extract	P15001_921059_GRT12_00281.CEL	ArrayExpress	E-MTAB-3150	http://www.ebi.ac.uk/arrayexpress/experiments/E-MTAB-3150/	Data processing	COPD2-GCRMAnorm-RNE.txt	ArrayExpress	E-MTAB-3150	http://www.ebi.ac.uk/arrayexpress/experiments/E-MTAB-3150/	Sham	2	nasal epithelium
pMRTP_3M_NasalEpithelium		Omics analyses	Transcriptomics	MG430 2.0 GeneChip	Affymetrix	920981-NasalEpitheliumLeft-extract	P15001_920981_GRT12_00277.CEL	ArrayExpress	E-MTAB-3150	http://www.ebi.ac.uk/arrayexpress/experiments/E-MTAB-3150/	Data processing	COPD2-GCRMAnorm-RNE.txt	ArrayExpress	E-MTAB-3150	http://www.ebi.ac.uk/arrayexpress/experiments/E-MTAB-3150/	pMRTP	3	nasal epithelium
Sham_1M_NasalEpithelium		Omics analyses	Transcriptomics	MG430 2.0 GeneChip	Affymetrix	920489-NasalEpitheliumLeft-extract	P15001_920489_GRT12_00152.CEL	ArrayExpress	E-MTAB-3150	http://www.ebi.ac.uk/arrayexpress/experiments/E-MTAB-3150/	Data processing	COPD2-GCRMAnorm-RNE.txt	ArrayExpress	E-MTAB-3150	http://www.ebi.ac.uk/arrayexpress/experiments/E-MTAB-3150/	Sham	1	nasal epithelium
Sham_3M_NasalEpithelium		Omics analyses	Transcriptomics	MG430 2.0 GeneChip	Affymetrix	920664-NasalEpitheliumLeft-extract	P15001_920664_GRT12_00258.CEL	ArrayExpress	E-MTAB-3150	http://www.ebi.ac.uk/arrayexpress/experiments/E-MTAB-3150/	Data processing	COPD2-GCRMAnorm-RNE.txt	ArrayExpress	E-MTAB-3150	http://www.ebi.ac.uk/arrayexpress/experiments/E-MTAB-3150/	Sham	3	nasal epithelium
3R4F_4M_NasalEpithelium		Omics analyses	Transcriptomics	MG430 2.0 GeneChip	Affymetrix	920321-NasalEpitheliumLeft-extract	P15001_920321_GRT12_00216.CEL	ArrayExpress	E-MTAB-3150	http://www.ebi.ac.uk/arrayexpress/experiments/E-MTAB-3150/	Data processing	COPD2-GCRMAnorm-RNE.txt	ArrayExpress	E-MTAB-3150	http://www.ebi.ac.uk/arrayexpress/experiments/E-MTAB-3150/	3R4F	4	nasal epithelium
pMRTP_5M_NasalEpithelium		Omics analyses	Transcriptomics	MG430 2.0 GeneChip	Affymetrix	920184-NasalEpitheliumLeft-extract	P15001_920184_GRT12_05603.CEL	ArrayExpress	E-MTAB-3150	http://www.ebi.ac.uk/arrayexpress/experiments/E-MTAB-3150/	Data processing	COPD2-GCRMAnorm-RNE.txt	ArrayExpress	E-MTAB-3150	http://www.ebi.ac.uk/arrayexpress/experiments/E-MTAB-3150/	pMRTP	5	nasal epithelium
3R4F_2M_NasalEpithelium		Omics analyses	Transcriptomics	MG430 2.0 GeneChip	Affymetrix	920223-NasalEpitheliumLeft-extract	P15001_920223_GRT12_00200.CEL	ArrayExpress	E-MTAB-3150	http://www.ebi.ac.uk/arrayexpress/experiments/E-MTAB-3150/	Data processing	COPD2-GCRMAnorm-RNE.txt	ArrayExpress	E-MTAB-3150	http://www.ebi.ac.uk/arrayexpress/experiments/E-MTAB-3150/	3R4F	2	nasal epithelium
Sham_3M_NasalEpithelium		Omics analyses	Transcriptomics	MG430 2.0 GeneChip	Affymetrix	920289-NasalEpitheliumLeft-extract	P15001_920289_GRT12_00235.CEL	ArrayExpress	E-MTAB-3150	http://www.ebi.ac.uk/arrayexpress/experiments/E-MTAB-3150/	Data processing	COPD2-GCRMAnorm-RNE.txt	ArrayExpress	E-MTAB-3150	http://www.ebi.ac.uk/arrayexpress/experiments/E-MTAB-3150/	Sham	3	nasal epithelium
Sham_5M_NasalEpithelium		Omics analyses	Transcriptomics	MG430 2.0 GeneChip	Affymetrix	920021-NasalEpitheliumLeft-extract	P15001_920021_GRT12_05600.CEL	ArrayExpress	E-MTAB-3150	http://www.ebi.ac.uk/arrayexpress/experiments/E-MTAB-3150/	Data processing	COPD2-GCRMAnorm-RNE.txt	ArrayExpress	E-MTAB-3150	http://www.ebi.ac.uk/arrayexpress/experiments/E-MTAB-3150/	Sham	5	nasal epithelium
Sham_4M_NasalEpithelium		Omics analyses	Transcriptomics	MG430 2.0 GeneChip	Affymetrix	921171-NasalEpitheliumLeft-extract	P15001_921171_GRT12_00284.CEL	ArrayExpress	E-MTAB-3150	http://www.ebi.ac.uk/arrayexpress/experiments/E-MTAB-3150/	Data processing	COPD2-GCRMAnorm-RNE.txt	ArrayExpress	E-MTAB-3150	http://www.ebi.ac.uk/arrayexpress/experiments/E-MTAB-3150/	Sham	4	nasal epithelium
Cess_3M_NasalEpithelium		Omics analyses	Transcriptomics	MG430 2.0 GeneChip	Affymetrix	920568-NasalEpitheliumLeft-extract	P15001_920568_GRT12_00214.CEL	ArrayExpress	E-MTAB-3150	http://www.ebi.ac.uk/arrayexpress/experiments/E-MTAB-3150/	Data processing	COPD2-GCRMAnorm-RNE.txt	ArrayExpress	E-MTAB-3150	http://www.ebi.ac.uk/arrayexpress/experiments/E-MTAB-3150/	Cess	3	nasal epithelium
pMRTP_4M_NasalEpithelium		Omics analyses	Transcriptomics	MG430 2.0 GeneChip	Affymetrix	920815-NasalEpitheliumLeft-extract	P15001_920815_GRT12_00256.CEL	ArrayExpress	E-MTAB-3150	http://www.ebi.ac.uk/arrayexpress/experiments/E-MTAB-3150/	Data processing	COPD2-GCRMAnorm-RNE.txt	ArrayExpress	E-MTAB-3150	http://www.ebi.ac.uk/arrayexpress/experiments/E-MTAB-3150/	pMRTP	4	nasal epithelium
pMRTP_4M_NasalEpithelium		Omics analyses	Transcriptomics	MG430 2.0 GeneChip	Affymetrix	920292-NasalEpitheliumLeft-extract	P15001_920292_GRT12_00239.CEL	ArrayExpress	E-MTAB-3150	http://www.ebi.ac.uk/arrayexpress/experiments/E-MTAB-3150/	Data processing	COPD2-GCRMAnorm-RNE.txt	ArrayExpress	E-MTAB-3150	http://www.ebi.ac.uk/arrayexpress/experiments/E-MTAB-3150/	pMRTP	4	nasal epithelium
Switch_5M_NasalEpithelium		Omics analyses	Transcriptomics	MG430 2.0 GeneChip	Affymetrix	920850-NasalEpitheliumLeft-extract	P15001_920850_GRT12_05598.CEL	ArrayExpress	E-MTAB-3150	http://www.ebi.ac.uk/arrayexpress/experiments/E-MTAB-3150/	Data processing	COPD2-GCRMAnorm-RNE.txt	ArrayExpress	E-MTAB-3150	http://www.ebi.ac.uk/arrayexpress/experiments/E-MTAB-3150/	Switch	5	nasal epithelium
pMRTP_1M_NasalEpithelium		Omics analyses	Transcriptomics	MG430 2.0 GeneChip	Affymetrix	920144-NasalEpitheliumLeft-extract	P15001_920144_GRT12_00160.CEL	ArrayExpress	E-MTAB-3150	http://www.ebi.ac.uk/arrayexpress/experiments/E-MTAB-3150/	Data processing	COPD2-GCRMAnorm-RNE.txt	ArrayExpress	E-MTAB-3150	http://www.ebi.ac.uk/arrayexpress/experiments/E-MTAB-3150/	pMRTP	1	nasal epithelium
Switch_7M_NasalEpithelium		Omics analyses	Transcriptomics	MG430 2.0 GeneChip	Affymetrix	920880-NasalEpitheliumLeft-extract	P15001_920880_GRT12_04779.CEL	ArrayExpress	E-MTAB-3150	http://www.ebi.ac.uk/arrayexpress/experiments/E-MTAB-3150/	Data processing	COPD2-GCRMAnorm-RNE.txt	ArrayExpress	E-MTAB-3150	http://www.ebi.ac.uk/arrayexpress/experiments/E-MTAB-3150/	Switch	7	nasal epithelium
3R4F_2M_NasalEpithelium		Omics analyses	Transcriptomics	MG430 2.0 GeneChip	Affymetrix	921057-NasalEpitheliumLeft-extract	P15001_921057_GRT12_00244.CEL	ArrayExpress	E-MTAB-3150	http://www.ebi.ac.uk/arrayexpress/experiments/E-MTAB-3150/	Data processing	COPD2-GCRMAnorm-RNE.txt	ArrayExpress	E-MTAB-3150	http://www.ebi.ac.uk/arrayexpress/experiments/E-MTAB-3150/	3R4F	2	nasal epithelium
pMRTP_4M_NasalEpithelium		Omics analyses	Transcriptomics	MG430 2.0 GeneChip	Affymetrix	921143-NasalEpitheliumLeft-extract	P15001_921143_GRT12_00156.CEL	ArrayExpress	E-MTAB-3150	http://www.ebi.ac.uk/arrayexpress/experiments/E-MTAB-3150/	Data processing	COPD2-GCRMAnorm-RNE.txt	ArrayExpress	E-MTAB-3150	http://www.ebi.ac.uk/arrayexpress/experiments/E-MTAB-3150/	pMRTP	4	nasal epithelium
pMRTP_1M_NasalEpithelium		Omics analyses	Transcriptomics	MG430 2.0 GeneChip	Affymetrix	920720-NasalEpitheliumLeft-extract	P15001_920720_GRT12_00197.CEL	ArrayExpress	E-MTAB-3150	http://www.ebi.ac.uk/arrayexpress/experiments/E-MTAB-3150/	Data processing	COPD2-GCRMAnorm-RNE.txt	ArrayExpress	E-MTAB-3150	http://www.ebi.ac.uk/arrayexpress/experiments/E-MTAB-3150/	pMRTP	1	nasal epithelium
Sham_7M_NasalEpithelium		Omics analyses	Transcriptomics	MG430 2.0 GeneChip	Affymetrix	920515-NasalEpitheliumLeft-extract	P15001_920515_GRT12_04785.CEL	ArrayExpress	E-MTAB-3150	http://www.ebi.ac.uk/arrayexpress/experiments/E-MTAB-3150/	Data processing	COPD2-GCRMAnorm-RNE.txt	ArrayExpress	E-MTAB-3150	http://www.ebi.ac.uk/arrayexpress/experiments/E-MTAB-3150/	Sham	7	nasal epithelium
Cess_3M_NasalEpithelium		Omics analyses	Transcriptomics	MG430 2.0 GeneChip	Affymetrix	920736-NasalEpitheliumLeft-extract	P15001_920736_GRT12_00157.CEL	ArrayExpress	E-MTAB-3150	http://www.ebi.ac.uk/arrayexpress/experiments/E-MTAB-3150/	Data processing	COPD2-GCRMAnorm-RNE.txt	ArrayExpress	E-MTAB-3150	http://www.ebi.ac.uk/arrayexpress/experiments/E-MTAB-3150/	Cess	3	nasal epithelium
3R4F_3M_NasalEpithelium		Omics analyses	Transcriptomics	MG430 2.0 GeneChip	Affymetrix	920941-NasalEpitheliumLeft-extract	P15001_920941_GRT12_00263.CEL	ArrayExpress	E-MTAB-3150	http://www.ebi.ac.uk/arrayexpress/experiments/E-MTAB-3150/	Data processing	COPD2-GCRMAnorm-RNE.txt	ArrayExpress	E-MTAB-3150	http://www.ebi.ac.uk/arrayexpress/experiments/E-MTAB-3150/	3R4F	3	nasal epithelium
3R4F_3M_NasalEpithelium		Omics analyses	Transcriptomics	MG430 2.0 GeneChip	Affymetrix	920037-NasalEpitheliumLeft-extract	P15001_920037_GRT12_00233.CEL	ArrayExpress	E-MTAB-3150	http://www.ebi.ac.uk/arrayexpress/experiments/E-MTAB-3150/	Data processing	COPD2-GCRMAnorm-RNE.txt	ArrayExpress	E-MTAB-3150	http://www.ebi.ac.uk/arrayexpress/experiments/E-MTAB-3150/	3R4F	3	nasal epithelium
Sham_5M_NasalEpithelium		Omics analyses	Transcriptomics	MG430 2.0 GeneChip	Affymetrix	921078-NasalEpitheliumLeft-extract	P15001_921078_GRT12_05607.CEL	ArrayExpress	E-MTAB-3150	http://www.ebi.ac.uk/arrayexpress/experiments/E-MTAB-3150/	Data processing	COPD2-GCRMAnorm-RNE.txt	ArrayExpress	E-MTAB-3150	http://www.ebi.ac.uk/arrayexpress/experiments/E-MTAB-3150/	Sham	5	nasal epithelium
Sham_2M_NasalEpithelium		Omics analyses	Transcriptomics	MG430 2.0 GeneChip	Affymetrix	920888-NasalEpitheliumLeft-extract	P15001_920888_GRT12_00169.CEL	ArrayExpress	E-MTAB-3150	http://www.ebi.ac.uk/arrayexpress/experiments/E-MTAB-3150/	Data processing	COPD2-GCRMAnorm-RNE.txt	ArrayExpress	E-MTAB-3150	http://www.ebi.ac.uk/arrayexpress/experiments/E-MTAB-3150/	Sham	2	nasal epithelium
pMRTP_4M_NasalEpithelium		Omics analyses	Transcriptomics	MG430 2.0 GeneChip	Affymetrix	920583-NasalEpitheliumLeft-extract	P15001_920583_GRT12_00202.CEL	ArrayExpress	E-MTAB-3150	http://www.ebi.ac.uk/arrayexpress/experiments/E-MTAB-3150/	Data processing	COPD2-GCRMAnorm-RNE.txt	ArrayExpress	E-MTAB-3150	http://www.ebi.ac.uk/arrayexpress/experiments/E-MTAB-3150/	pMRTP	4	nasal epithelium
Switch_7M_NasalEpithelium		Omics analyses	Transcriptomics	MG430 2.0 GeneChip	Affymetrix	920711-NasalEpitheliumLeft-extract	P15001_920711_GRT12_04789.CEL	ArrayExpress	E-MTAB-3150	http://www.ebi.ac.uk/arrayexpress/experiments/E-MTAB-3150/	Data processing	COPD2-GCRMAnorm-RNE.txt	ArrayExpress	E-MTAB-3150	http://www.ebi.ac.uk/arrayexpress/experiments/E-MTAB-3150/	Switch	7	nasal epithelium
Sham_7M_NasalEpithelium		Omics analyses	Transcriptomics	MG430 2.0 GeneChip	Affymetrix	920922-NasalEpitheliumLeft-extract	P15001_920922_GRT12_04790.CEL	ArrayExpress	E-MTAB-3150	http://www.ebi.ac.uk/arrayexpress/experiments/E-MTAB-3150/	Data processing	COPD2-GCRMAnorm-RNE.txt	ArrayExpress	E-MTAB-3150	http://www.ebi.ac.uk/arrayexpress/experiments/E-MTAB-3150/	Sham	7	nasal epithelium
3R4F_3M_NasalEpithelium		Omics analyses	Transcriptomics	MG430 2.0 GeneChip	Affymetrix	920300-NasalEpitheliumLeft-extract	P15001_920300_GRT12_00276.CEL	ArrayExpress	E-MTAB-3150	http://www.ebi.ac.uk/arrayexpress/experiments/E-MTAB-3150/	Data processing	COPD2-GCRMAnorm-RNE.txt	ArrayExpress	E-MTAB-3150	http://www.ebi.ac.uk/arrayexpress/experiments/E-MTAB-3150/	3R4F	3	nasal epithelium
Cess_3M_NasalEpithelium		Omics analyses	Transcriptomics	MG430 2.0 GeneChip	Affymetrix	920531-NasalEpitheliumLeft-extract	P15001_920531_GRT12_00260.CEL	ArrayExpress	E-MTAB-3150	http://www.ebi.ac.uk/arrayexpress/experiments/E-MTAB-3150/	Data processing	COPD2-GCRMAnorm-RNE.txt	ArrayExpress	E-MTAB-3150	http://www.ebi.ac.uk/arrayexpress/experiments/E-MTAB-3150/	Cess	3	nasal epithelium
pMRTP_1M_NasalEpithelium		Omics analyses	Transcriptomics	MG430 2.0 GeneChip	Affymetrix	920338-NasalEpitheliumLeft-extract	P15001_920338_GRT12_00251.CEL	ArrayExpress	E-MTAB-3150	http://www.ebi.ac.uk/arrayexpress/experiments/E-MTAB-3150/	Data processing	COPD2-GCRMAnorm-RNE.txt	ArrayExpress	E-MTAB-3150	http://www.ebi.ac.uk/arrayexpress/experiments/E-MTAB-3150/	pMRTP	1	nasal epithelium
Switch_3M_NasalEpithelium		Omics analyses	Transcriptomics	MG430 2.0 GeneChip	Affymetrix	920630-NasalEpitheliumLeft-extract	P15001_920630_GRT12_00278.CEL	ArrayExpress	E-MTAB-3150	http://www.ebi.ac.uk/arrayexpress/experiments/E-MTAB-3150/	Data processing	COPD2-GCRMAnorm-RNE.txt	ArrayExpress	E-MTAB-3150	http://www.ebi.ac.uk/arrayexpress/experiments/E-MTAB-3150/	Switch	3	nasal epithelium
3R4F_3M_NasalEpithelium		Omics analyses	Transcriptomics	MG430 2.0 GeneChip	Affymetrix	920942-NasalEpitheliumLeft-extract	P15001_920942_GRT12_00195.CEL	ArrayExpress	E-MTAB-3150	http://www.ebi.ac.uk/arrayexpress/experiments/E-MTAB-3150/	Data processing	COPD2-GCRMAnorm-RNE.txt	ArrayExpress	E-MTAB-3150	http://www.ebi.ac.uk/arrayexpress/experiments/E-MTAB-3150/	3R4F	3	nasal epithelium
Sham_1M_NasalEpithelium		Omics analyses	Transcriptomics	MG430 2.0 GeneChip	Affymetrix	920255-NasalEpitheliumLeft-extract	P15001_920255_GRT12_00186.CEL	ArrayExpress	E-MTAB-3150	http://www.ebi.ac.uk/arrayexpress/experiments/E-MTAB-3150/	Data processing	COPD2-GCRMAnorm-RNE.txt	ArrayExpress	E-MTAB-3150	http://www.ebi.ac.uk/arrayexpress/experiments/E-MTAB-3150/	Sham	1	nasal epithelium
pMRTP_3M_NasalEpithelium		Omics analyses	Transcriptomics	MG430 2.0 GeneChip	Affymetrix	920132-NasalEpitheliumLeft-extract	P15001_920132_GRT12_00242.CEL	ArrayExpress	E-MTAB-3150	http://www.ebi.ac.uk/arrayexpress/experiments/E-MTAB-3150/	Data processing	COPD2-GCRMAnorm-RNE.txt	ArrayExpress	E-MTAB-3150	http://www.ebi.ac.uk/arrayexpress/experiments/E-MTAB-3150/	pMRTP	3	nasal epithelium
Sham_1M_NasalEpithelium		Omics analyses	Transcriptomics	MG430 2.0 GeneChip	Affymetrix	920038-NasalEpitheliumLeft-extract	P15001_920038_GRT12_00229.CEL	ArrayExpress	E-MTAB-3150	http://www.ebi.ac.uk/arrayexpress/experiments/E-MTAB-3150/	Data processing	COPD2-GCRMAnorm-RNE.txt	ArrayExpress	E-MTAB-3150	http://www.ebi.ac.uk/arrayexpress/experiments/E-MTAB-3150/	Sham	1	nasal epithelium
Sham_4M_NasalEpithelium		Omics analyses	Transcriptomics	MG430 2.0 GeneChip	Affymetrix	920390-NasalEpitheliumLeft-extract	P15001_920390_GRT12_00288.CEL	ArrayExpress	E-MTAB-3150	http://www.ebi.ac.uk/arrayexpress/experiments/E-MTAB-3150/	Data processing	COPD2-GCRMAnorm-RNE.txt	ArrayExpress	E-MTAB-3150	http://www.ebi.ac.uk/arrayexpress/experiments/E-MTAB-3150/	Sham	4	nasal epithelium
pMRTP_3M_NasalEpithelium		Omics analyses	Transcriptomics	MG430 2.0 GeneChip	Affymetrix	921177-NasalEpitheliumLeft-extract	P15001_921177_GRT12_00211.CEL	ArrayExpress	E-MTAB-3150	http://www.ebi.ac.uk/arrayexpress/experiments/E-MTAB-3150/	Data processing	COPD2-GCRMAnorm-RNE.txt	ArrayExpress	E-MTAB-3150	http://www.ebi.ac.uk/arrayexpress/experiments/E-MTAB-3150/	pMRTP	3	nasal epithelium
3R4F_2M_NasalEpithelium		Omics analyses	Transcriptomics	MG430 2.0 GeneChip	Affymetrix	920678-NasalEpitheliumLeft-extract	P15001_920678_GRT12_00280.CEL	ArrayExpress	E-MTAB-3150	http://www.ebi.ac.uk/arrayexpress/experiments/E-MTAB-3150/	Data processing	COPD2-GCRMAnorm-RNE.txt	ArrayExpress	E-MTAB-3150	http://www.ebi.ac.uk/arrayexpress/experiments/E-MTAB-3150/	3R4F	2	nasal epithelium
pMRTP_2M_NasalEpithelium		Omics analyses	Transcriptomics	MG430 2.0 GeneChip	Affymetrix	920857-NasalEpitheliumLeft-extract	P15001_920857_GRT12_00237.CEL	ArrayExpress	E-MTAB-3150	http://www.ebi.ac.uk/arrayexpress/experiments/E-MTAB-3150/	Data processing	COPD2-GCRMAnorm-RNE.txt	ArrayExpress	E-MTAB-3150	http://www.ebi.ac.uk/arrayexpress/experiments/E-MTAB-3150/	pMRTP	2	nasal epithelium
3R4F_7M_NasalEpithelium		Omics analyses	Transcriptomics	MG430 2.0 GeneChip	Affymetrix	921318-NasalEpitheliumLeft-extract	P15001_921318_GRT12_04361.CEL	ArrayExpress	E-MTAB-3150	http://www.ebi.ac.uk/arrayexpress/experiments/E-MTAB-3150/	Data processing	COPD2-GCRMAnorm-RNE.txt	ArrayExpress	E-MTAB-3150	http://www.ebi.ac.uk/arrayexpress/experiments/E-MTAB-3150/	3R4F	7	nasal epithelium
Sham_4M_NasalEpithelium		Omics analyses	Transcriptomics	MG430 2.0 GeneChip	Affymetrix	921035-NasalEpitheliumLeft-extract	P15001_921035_GRT12_00267.CEL	ArrayExpress	E-MTAB-3150	http://www.ebi.ac.uk/arrayexpress/experiments/E-MTAB-3150/	Data processing	COPD2-GCRMAnorm-RNE.txt	ArrayExpress	E-MTAB-3150	http://www.ebi.ac.uk/arrayexpress/experiments/E-MTAB-3150/	Sham	4	nasal epithelium
Cess_3M_NasalEpithelium		Omics analyses	Transcriptomics	MG430 2.0 GeneChip	Affymetrix	920713-NasalEpitheliumLeft-extract	P15001_920713_GRT12_00189.CEL	ArrayExpress	E-MTAB-3150	http://www.ebi.ac.uk/arrayexpress/experiments/E-MTAB-3150/	Data processing	COPD2-GCRMAnorm-RNE.txt	ArrayExpress	E-MTAB-3150	http://www.ebi.ac.uk/arrayexpress/experiments/E-MTAB-3150/	Cess	3	nasal epithelium
pMRTP_2M_NasalEpithelium		Omics analyses	Transcriptomics	MG430 2.0 GeneChip	Affymetrix	921132-NasalEpitheliumLeft-extract	P15001_921132_GRT12_00243.CEL	ArrayExpress	E-MTAB-3150	http://www.ebi.ac.uk/arrayexpress/experiments/E-MTAB-3150/	Data processing	COPD2-GCRMAnorm-RNE.txt	ArrayExpress	E-MTAB-3150	http://www.ebi.ac.uk/arrayexpress/experiments/E-MTAB-3150/	pMRTP	2	nasal epithelium
pMRTP_3M_NasalEpithelium		Omics analyses	Transcriptomics	MG430 2.0 GeneChip	Affymetrix	920673-NasalEpitheliumLeft-extract	P15001_920673_GRT12_00252.CEL	ArrayExpress	E-MTAB-3150	http://www.ebi.ac.uk/arrayexpress/experiments/E-MTAB-3150/	Data processing	COPD2-GCRMAnorm-RNE.txt	ArrayExpress	E-MTAB-3150	http://www.ebi.ac.uk/arrayexpress/experiments/E-MTAB-3150/	pMRTP	3	nasal epithelium
pMRTP_4M_NasalEpithelium		Omics analyses	Transcriptomics	MG430 2.0 GeneChip	Affymetrix	920579-NasalEpitheliumLeft-extract	P15001_920579_GRT12_00249.CEL	ArrayExpress	E-MTAB-3150	http://www.ebi.ac.uk/arrayexpress/experiments/E-MTAB-3150/	Data processing	COPD2-GCRMAnorm-RNE.txt	ArrayExpress	E-MTAB-3150	http://www.ebi.ac.uk/arrayexpress/experiments/E-MTAB-3150/	pMRTP	4	nasal epithelium
pMRTP_4M_NasalEpithelium		Omics analyses	Transcriptomics	MG430 2.0 GeneChip	Affymetrix	920803-NasalEpitheliumLeft-extract	P15001_920803_GRT12_00188.CEL	ArrayExpress	E-MTAB-3150	http://www.ebi.ac.uk/arrayexpress/experiments/E-MTAB-3150/	Data processing	COPD2-GCRMAnorm-RNE.txt	ArrayExpress	E-MTAB-3150	http://www.ebi.ac.uk/arrayexpress/experiments/E-MTAB-3150/	pMRTP	4	nasal epithelium
Cess_7M_NasalEpithelium		Omics analyses	Transcriptomics	MG430 2.0 GeneChip	Affymetrix	920412-NasalEpitheliumLeft-extract	P15001_920412_GRT12_04373.CEL	ArrayExpress	E-MTAB-3150	http://www.ebi.ac.uk/arrayexpress/experiments/E-MTAB-3150/	Data processing	COPD2-GCRMAnorm-RNE.txt	ArrayExpress	E-MTAB-3150	http://www.ebi.ac.uk/arrayexpress/experiments/E-MTAB-3150/	Cess	7	nasal epithelium
Cess_7M_NasalEpithelium		Omics analyses	Transcriptomics	MG430 2.0 GeneChip	Affymetrix	921286-NasalEpitheliumLeft-extract	P15001_921286_GRT12_04778.CEL	ArrayExpress	E-MTAB-3150	http://www.ebi.ac.uk/arrayexpress/experiments/E-MTAB-3150/	Data processing	COPD2-GCRMAnorm-RNE.txt	ArrayExpress	E-MTAB-3150	http://www.ebi.ac.uk/arrayexpress/experiments/E-MTAB-3150/	Cess	7	nasal epithelium
3R4F_2M_NasalEpithelium		Omics analyses	Transcriptomics	MG430 2.0 GeneChip	Affymetrix	921062-NasalEpitheliumLeft-extract	P15001_921062_GRT12_00286.CEL	ArrayExpress	E-MTAB-3150	http://www.ebi.ac.uk/arrayexpress/experiments/E-MTAB-3150/	Data processing	COPD2-GCRMAnorm-RNE.txt	ArrayExpress	E-MTAB-3150	http://www.ebi.ac.uk/arrayexpress/experiments/E-MTAB-3150/	3R4F	2	nasal epithelium
3R4F_4M_NasalEpithelium		Omics analyses	Transcriptomics	MG430 2.0 GeneChip	Affymetrix	920809-NasalEpitheliumLeft-extract	P15001_920809_GRT12_00215.CEL	ArrayExpress	E-MTAB-3150	http://www.ebi.ac.uk/arrayexpress/experiments/E-MTAB-3150/	Data processing	COPD2-GCRMAnorm-RNE.txt	ArrayExpress	E-MTAB-3150	http://www.ebi.ac.uk/arrayexpress/experiments/E-MTAB-3150/	3R4F	4	nasal epithelium
3R4F_3M_NasalEpithelium		Omics analyses	Transcriptomics	MG430 2.0 GeneChip	Affymetrix	920716-NasalEpitheliumLeft-extract	P15001_920716_GRT12_00190.CEL	ArrayExpress	E-MTAB-3150	http://www.ebi.ac.uk/arrayexpress/experiments/E-MTAB-3150/	Data processing	COPD2-GCRMAnorm-RNE.txt	ArrayExpress	E-MTAB-3150	http://www.ebi.ac.uk/arrayexpress/experiments/E-MTAB-3150/	3R4F	3	nasal epithelium
Sham_4M_NasalEpithelium		Omics analyses	Transcriptomics	MG430 2.0 GeneChip	Affymetrix	920486-NasalEpitheliumLeft-extract	P15001_920486_GRT12_00158.CEL	ArrayExpress	E-MTAB-3150	http://www.ebi.ac.uk/arrayexpress/experiments/E-MTAB-3150/	Data processing	COPD2-GCRMAnorm-RNE.txt	ArrayExpress	E-MTAB-3150	http://www.ebi.ac.uk/arrayexpress/experiments/E-MTAB-3150/	Sham	4	nasal epithelium
3R4F_3M_NasalEpithelium		Omics analyses	Transcriptomics	MG430 2.0 GeneChip	Affymetrix	921139-NasalEpitheliumLeft-extract	P15001_921139_GRT12_00247.CEL	ArrayExpress	E-MTAB-3150	http://www.ebi.ac.uk/arrayexpress/experiments/E-MTAB-3150/	Data processing	COPD2-GCRMAnorm-RNE.txt	ArrayExpress	E-MTAB-3150	http://www.ebi.ac.uk/arrayexpress/experiments/E-MTAB-3150/	3R4F	3	nasal epithelium
Sham_3M_NasalEpithelium		Omics analyses	Transcriptomics	MG430 2.0 GeneChip	Affymetrix	921166-NasalEpitheliumLeft-extract	P15001_921166_GRT12_00219.CEL	ArrayExpress	E-MTAB-3150	http://www.ebi.ac.uk/arrayexpress/experiments/E-MTAB-3150/	Data processing	COPD2-GCRMAnorm-RNE.txt	ArrayExpress	E-MTAB-3150	http://www.ebi.ac.uk/arrayexpress/experiments/E-MTAB-3150/	Sham	3	nasal epithelium
Switch_7M_NasalEpithelium		Omics analyses	Transcriptomics	MG430 2.0 GeneChip	Affymetrix	920776-NasalEpitheliumLeft-extract	P15001_920776_GRT12_04794.CEL	ArrayExpress	E-MTAB-3150	http://www.ebi.ac.uk/arrayexpress/experiments/E-MTAB-3150/	Data processing	COPD2-GCRMAnorm-RNE.txt	ArrayExpress	E-MTAB-3150	http://www.ebi.ac.uk/arrayexpress/experiments/E-MTAB-3150/	Switch	7	nasal epithelium
pMRTP_1M_NasalEpithelium		Omics analyses	Transcriptomics	MG430 2.0 GeneChip	Affymetrix	920158-NasalEpitheliumLeft-extract	P15001_920158_GRT12_00224.CEL	ArrayExpress	E-MTAB-3150	http://www.ebi.ac.uk/arrayexpress/experiments/E-MTAB-3150/	Data processing	COPD2-GCRMAnorm-RNE.txt	ArrayExpress	E-MTAB-3150	http://www.ebi.ac.uk/arrayexpress/experiments/E-MTAB-3150/	pMRTP	1	nasal epithelium
3R4F_1M_NasalEpithelium		Omics analyses	Transcriptomics	MG430 2.0 GeneChip	Affymetrix	920345-NasalEpitheliumLeft-extract	P15001_920345_GRT12_00145.CEL	ArrayExpress	E-MTAB-3150	http://www.ebi.ac.uk/arrayexpress/experiments/E-MTAB-3150/	Data processing	COPD2-GCRMAnorm-RNE.txt	ArrayExpress	E-MTAB-3150	http://www.ebi.ac.uk/arrayexpress/experiments/E-MTAB-3150/	3R4F	1	nasal epithelium
Switch_5M_NasalEpithelium		Omics analyses	Transcriptomics	MG430 2.0 GeneChip	Affymetrix	921198-NasalEpitheliumLeft-extract	P15001_921198_GRT12_05595.CEL	ArrayExpress	E-MTAB-3150	http://www.ebi.ac.uk/arrayexpress/experiments/E-MTAB-3150/	Data processing	COPD2-GCRMAnorm-RNE.txt	ArrayExpress	E-MTAB-3150	http://www.ebi.ac.uk/arrayexpress/experiments/E-MTAB-3150/	Switch	5	nasal epithelium
Sham_4M_NasalEpithelium		Omics analyses	Transcriptomics	MG430 2.0 GeneChip	Affymetrix	920517-NasalEpitheliumLeft-extract	P15001_920517_GRT12_00180.CEL	ArrayExpress	E-MTAB-3150	http://www.ebi.ac.uk/arrayexpress/experiments/E-MTAB-3150/	Data processing	COPD2-GCRMAnorm-RNE.txt	ArrayExpress	E-MTAB-3150	http://www.ebi.ac.uk/arrayexpress/experiments/E-MTAB-3150/	Sham	4	nasal epithelium
pMRTP_4M_NasalEpithelium		Omics analyses	Transcriptomics	MG430 2.0 GeneChip	Affymetrix	920463-NasalEpitheliumLeft-extract	P15001_920463_GRT12_00166.CEL	ArrayExpress	E-MTAB-3150	http://www.ebi.ac.uk/arrayexpress/experiments/E-MTAB-3150/	Data processing	COPD2-GCRMAnorm-RNE.txt	ArrayExpress	E-MTAB-3150	http://www.ebi.ac.uk/arrayexpress/experiments/E-MTAB-3150/	pMRTP	4	nasal epithelium
Cess_5M_NasalEpithelium		Omics analyses	Transcriptomics	MG430 2.0 GeneChip	Affymetrix	920792-NasalEpitheliumLeft-extract	P15001_920792_GRT12_05625.CEL	ArrayExpress	E-MTAB-3150	http://www.ebi.ac.uk/arrayexpress/experiments/E-MTAB-3150/	Data processing	COPD2-GCRMAnorm-RNE.txt	ArrayExpress	E-MTAB-3150	http://www.ebi.ac.uk/arrayexpress/experiments/E-MTAB-3150/	Cess	5	nasal epithelium
3R4F_5M_NasalEpithelium		Omics analyses	Transcriptomics	MG430 2.0 GeneChip	Affymetrix	920753-NasalEpitheliumLeft-extract	P15001_920753_GRT12_05588.CEL	ArrayExpress	E-MTAB-3150	http://www.ebi.ac.uk/arrayexpress/experiments/E-MTAB-3150/	Data processing	COPD2-GCRMAnorm-RNE.txt	ArrayExpress	E-MTAB-3150	http://www.ebi.ac.uk/arrayexpress/experiments/E-MTAB-3150/	3R4F	5	nasal epithelium
Sham_5M_NasalEpithelium		Omics analyses	Transcriptomics	MG430 2.0 GeneChip	Affymetrix	920112-NasalEpitheliumLeft-extract	P15001_920112_GRT12_05622.CEL	ArrayExpress	E-MTAB-3150	http://www.ebi.ac.uk/arrayexpress/experiments/E-MTAB-3150/	Data processing	COPD2-GCRMAnorm-RNE.txt	ArrayExpress	E-MTAB-3150	http://www.ebi.ac.uk/arrayexpress/experiments/E-MTAB-3150/	Sham	5	nasal epithelium
pMRTP_7M_NasalEpithelium		Omics analyses	Transcriptomics	MG430 2.0 GeneChip	Affymetrix	920899-NasalEpitheliumLeft-extract	P15001_920899_GRT12_04382.CEL	ArrayExpress	E-MTAB-3150	http://www.ebi.ac.uk/arrayexpress/experiments/E-MTAB-3150/	Data processing	COPD2-GCRMAnorm-RNE.txt	ArrayExpress	E-MTAB-3150	http://www.ebi.ac.uk/arrayexpress/experiments/E-MTAB-3150/	pMRTP	7	nasal epithelium
Cess_3M_NasalEpithelium		Omics analyses	Transcriptomics	MG430 2.0 GeneChip	Affymetrix	920604-NasalEpitheliumLeft-extract	P15001_920604_GRT12_00205.CEL	ArrayExpress	E-MTAB-3150	http://www.ebi.ac.uk/arrayexpress/experiments/E-MTAB-3150/	Data processing	COPD2-GCRMAnorm-RNE.txt	ArrayExpress	E-MTAB-3150	http://www.ebi.ac.uk/arrayexpress/experiments/E-MTAB-3150/	Cess	3	nasal epithelium
pMRTP_1M_NasalEpithelium		Omics analyses	Transcriptomics	MG430 2.0 GeneChip	Affymetrix	920913-NasalEpitheliumLeft-extract	P15001_920913_GRT12_00257.CEL	ArrayExpress	E-MTAB-3150	http://www.ebi.ac.uk/arrayexpress/experiments/E-MTAB-3150/	Data processing	COPD2-GCRMAnorm-RNE.txt	ArrayExpress	E-MTAB-3150	http://www.ebi.ac.uk/arrayexpress/experiments/E-MTAB-3150/	pMRTP	1	nasal epithelium
Cess_5M_NasalEpithelium		Omics analyses	Transcriptomics	MG430 2.0 GeneChip	Affymetrix	921157-NasalEpitheliumLeft-extract	P15001_921157_GRT12_05584.CEL	ArrayExpress	E-MTAB-3150	http://www.ebi.ac.uk/arrayexpress/experiments/E-MTAB-3150/	Data processing	COPD2-GCRMAnorm-RNE.txt	ArrayExpress	E-MTAB-3150	http://www.ebi.ac.uk/arrayexpress/experiments/E-MTAB-3150/	Cess	5	nasal epithelium
Cess_5M_NasalEpithelium		Omics analyses	Transcriptomics	MG430 2.0 GeneChip	Affymetrix	921275-NasalEpitheliumLeft-extract	P15001_921275_GRT12_05610.CEL	ArrayExpress	E-MTAB-3150	http://www.ebi.ac.uk/arrayexpress/experiments/E-MTAB-3150/	Data processing	COPD2-GCRMAnorm-RNE.txt	ArrayExpress	E-MTAB-3150	http://www.ebi.ac.uk/arrayexpress/experiments/E-MTAB-3150/	Cess	5	nasal epithelium
3R4F_7M_NasalEpithelium		Omics analyses	Transcriptomics	MG430 2.0 GeneChip	Affymetrix	920303-NasalEpitheliumLeft-extract	P15001_920303_GRT12_04776.CEL	ArrayExpress	E-MTAB-3150	http://www.ebi.ac.uk/arrayexpress/experiments/E-MTAB-3150/	Data processing	COPD2-GCRMAnorm-RNE.txt	ArrayExpress	E-MTAB-3150	http://www.ebi.ac.uk/arrayexpress/experiments/E-MTAB-3150/	3R4F	7	nasal epithelium
Switch_3M_NasalEpithelium		Omics analyses	Transcriptomics	MG430 2.0 GeneChip	Affymetrix	921001-NasalEpitheliumLeft-extract	P15001_921001_GRT12_00218.CEL	ArrayExpress	E-MTAB-3150	http://www.ebi.ac.uk/arrayexpress/experiments/E-MTAB-3150/	Data processing	COPD2-GCRMAnorm-RNE.txt	ArrayExpress	E-MTAB-3150	http://www.ebi.ac.uk/arrayexpress/experiments/E-MTAB-3150/	Switch	3	nasal epithelium
pMRTP_2M_NasalEpithelium		Omics analyses	Transcriptomics	MG430 2.0 GeneChip	Affymetrix	920056-NasalEpitheliumLeft-extract	P15001_920056_GRT12_00151.CEL	ArrayExpress	E-MTAB-3150	http://www.ebi.ac.uk/arrayexpress/experiments/E-MTAB-3150/	Data processing	COPD2-GCRMAnorm-RNE.txt	ArrayExpress	E-MTAB-3150	http://www.ebi.ac.uk/arrayexpress/experiments/E-MTAB-3150/	pMRTP	2	nasal epithelium
Switch_7M_NasalEpithelium		Omics analyses	Transcriptomics	MG430 2.0 GeneChip	Affymetrix	920696-NasalEpitheliumLeft-extract	P15001_920696_GRT12_04784.CEL	ArrayExpress	E-MTAB-3150	http://www.ebi.ac.uk/arrayexpress/experiments/E-MTAB-3150/	Data processing	COPD2-GCRMAnorm-RNE.txt	ArrayExpress	E-MTAB-3150	http://www.ebi.ac.uk/arrayexpress/experiments/E-MTAB-3150/	Switch	7	nasal epithelium
Sham_3M_NasalEpithelium		Omics analyses	Transcriptomics	MG430 2.0 GeneChip	Affymetrix	920712-NasalEpitheliumLeft-extract	P15001_920712_GRT12_00194.CEL	ArrayExpress	E-MTAB-3150	http://www.ebi.ac.uk/arrayexpress/experiments/E-MTAB-3150/	Data processing	COPD2-GCRMAnorm-RNE.txt	ArrayExpress	E-MTAB-3150	http://www.ebi.ac.uk/arrayexpress/experiments/E-MTAB-3150/	Sham	3	nasal epithelium
pMRTP_3M_NasalEpithelium		Omics analyses	Transcriptomics	MG430 2.0 GeneChip	Affymetrix	920224-NasalEpitheliumLeft-extract	P15001_920224_GRT12_00245.CEL	ArrayExpress	E-MTAB-3150	http://www.ebi.ac.uk/arrayexpress/experiments/E-MTAB-3150/	Data processing	COPD2-GCRMAnorm-RNE.txt	ArrayExpress	E-MTAB-3150	http://www.ebi.ac.uk/arrayexpress/experiments/E-MTAB-3150/	pMRTP	3	nasal epithelium
Switch_3M_NasalEpithelium		Omics analyses	Transcriptomics	MG430 2.0 GeneChip	Affymetrix	920205-NasalEpitheliumLeft-extract	P15001_920205_GRT12_00193.CEL	ArrayExpress	E-MTAB-3150	http://www.ebi.ac.uk/arrayexpress/experiments/E-MTAB-3150/	Data processing	COPD2-GCRMAnorm-RNE.txt	ArrayExpress	E-MTAB-3150	http://www.ebi.ac.uk/arrayexpress/experiments/E-MTAB-3150/	Switch	3	nasal epithelium
Cess_5M_NasalEpithelium		Omics analyses	Transcriptomics	MG430 2.0 GeneChip	Affymetrix	920481-NasalEpitheliumLeft-extract	P15001_920481_GRT12_05609.CEL	ArrayExpress	E-MTAB-3150	http://www.ebi.ac.uk/arrayexpress/experiments/E-MTAB-3150/	Data processing	COPD2-GCRMAnorm-RNE.txt	ArrayExpress	E-MTAB-3150	http://www.ebi.ac.uk/arrayexpress/experiments/E-MTAB-3150/	Cess	5	nasal epithelium
Sham_2M_NasalEpithelium		Omics analyses	Transcriptomics	MG430 2.0 GeneChip	Affymetrix	920374-NasalEpitheliumLeft-extract	P15001_920374_GRT12_00262.CEL	ArrayExpress	E-MTAB-3150	http://www.ebi.ac.uk/arrayexpress/experiments/E-MTAB-3150/	Data processing	COPD2-GCRMAnorm-RNE.txt	ArrayExpress	E-MTAB-3150	http://www.ebi.ac.uk/arrayexpress/experiments/E-MTAB-3150/	Sham	2	nasal epithelium
Sham_5M_NasalEpithelium		Omics analyses	Transcriptomics	MG430 2.0 GeneChip	Affymetrix	920016-NasalEpitheliumLeft-extract	P15001_920016_GRT12_05593.CEL	ArrayExpress	E-MTAB-3150	http://www.ebi.ac.uk/arrayexpress/experiments/E-MTAB-3150/	Data processing	COPD2-GCRMAnorm-RNE.txt	ArrayExpress	E-MTAB-3150	http://www.ebi.ac.uk/arrayexpress/experiments/E-MTAB-3150/	Sham	5	nasal epithelium
pMRTP_2M_NasalEpithelium		Omics analyses	Transcriptomics	MG430 2.0 GeneChip	Affymetrix	920146-NasalEpitheliumLeft-extract	P15001_920146_GRT12_00238.CEL	ArrayExpress	E-MTAB-3150	http://www.ebi.ac.uk/arrayexpress/experiments/E-MTAB-3150/	Data processing	COPD2-GCRMAnorm-RNE.txt	ArrayExpress	E-MTAB-3150	http://www.ebi.ac.uk/arrayexpress/experiments/E-MTAB-3150/	pMRTP	2	nasal epithelium
pMRTP_2M_NasalEpithelium		Omics analyses	Transcriptomics	MG430 2.0 GeneChip	Affymetrix	920268-NasalEpitheliumLeft-extract	P15001_920268_GRT12_00173.CEL	ArrayExpress	E-MTAB-3150	http://www.ebi.ac.uk/arrayexpress/experiments/E-MTAB-3150/	Data processing	COPD2-GCRMAnorm-RNE.txt	ArrayExpress	E-MTAB-3150	http://www.ebi.ac.uk/arrayexpress/experiments/E-MTAB-3150/	pMRTP	2	nasal epithelium
Switch_3M_NasalEpithelium		Omics analyses	Transcriptomics	MG430 2.0 GeneChip	Affymetrix	920368-NasalEpitheliumLeft-extract	P15001_920368_GRT12_00208.CEL	ArrayExpress	E-MTAB-3150	http://www.ebi.ac.uk/arrayexpress/experiments/E-MTAB-3150/	Data processing	COPD2-GCRMAnorm-RNE.txt	ArrayExpress	E-MTAB-3150	http://www.ebi.ac.uk/arrayexpress/experiments/E-MTAB-3150/	Switch	3	nasal epithelium
Sham_1M_NasalEpithelium		Omics analyses	Transcriptomics	MG430 2.0 GeneChip	Affymetrix	920217-NasalEpitheliumLeft-extract	P15001_920217_GRT12_00223.CEL	ArrayExpress	E-MTAB-3150	http://www.ebi.ac.uk/arrayexpress/experiments/E-MTAB-3150/	Data processing	COPD2-GCRMAnorm-RNE.txt	ArrayExpress	E-MTAB-3150	http://www.ebi.ac.uk/arrayexpress/experiments/E-MTAB-3150/	Sham	1	nasal epithelium
Switch_5M_NasalEpithelium		Omics analyses	Transcriptomics	MG430 2.0 GeneChip	Affymetrix	920878-NasalEpitheliumLeft-extract	P15001_920878_GRT12_05626.CEL	ArrayExpress	E-MTAB-3150	http://www.ebi.ac.uk/arrayexpress/experiments/E-MTAB-3150/	Data processing	COPD2-GCRMAnorm-RNE.txt	ArrayExpress	E-MTAB-3150	http://www.ebi.ac.uk/arrayexpress/experiments/E-MTAB-3150/	Switch	5	nasal epithelium
Sham_7M_NasalEpithelium		Omics analyses	Transcriptomics	MG430 2.0 GeneChip	Affymetrix	920741-NasalEpitheliumLeft-extract	P15001_920741_GRT12_04375.CEL	ArrayExpress	E-MTAB-3150	http://www.ebi.ac.uk/arrayexpress/experiments/E-MTAB-3150/	Data processing	COPD2-GCRMAnorm-RNE.txt	ArrayExpress	E-MTAB-3150	http://www.ebi.ac.uk/arrayexpress/experiments/E-MTAB-3150/	Sham	7	nasal epithelium
3R4F_4M_NasalEpithelium		Omics analyses	Transcriptomics	MG430 2.0 GeneChip	Affymetrix	920475-NasalEpitheliumLeft-extract	P15001_920475_GRT12_00268.CEL	ArrayExpress	E-MTAB-3150	http://www.ebi.ac.uk/arrayexpress/experiments/E-MTAB-3150/	Data processing	COPD2-GCRMAnorm-RNE.txt	ArrayExpress	E-MTAB-3150	http://www.ebi.ac.uk/arrayexpress/experiments/E-MTAB-3150/	3R4F	4	nasal epithelium
pMRTP_7M_NasalEpithelium		Omics analyses	Transcriptomics	MG430 2.0 GeneChip	Affymetrix	921017-NasalEpitheliumLeft-extract	P15001_921017_GRT12_04787.CEL	ArrayExpress	E-MTAB-3150	http://www.ebi.ac.uk/arrayexpress/experiments/E-MTAB-3150/	Data processing	COPD2-GCRMAnorm-RNE.txt	ArrayExpress	E-MTAB-3150	http://www.ebi.ac.uk/arrayexpress/experiments/E-MTAB-3150/	pMRTP	7	nasal epithelium
Cess_3M_NasalEpithelium		Omics analyses	Transcriptomics	MG430 2.0 GeneChip	Affymetrix	921081-NasalEpitheliumLeft-extract	P15001_921081_GRT12_00164.CEL	ArrayExpress	E-MTAB-3150	http://www.ebi.ac.uk/arrayexpress/experiments/E-MTAB-3150/	Data processing	COPD2-GCRMAnorm-RNE.txt	ArrayExpress	E-MTAB-3150	http://www.ebi.ac.uk/arrayexpress/experiments/E-MTAB-3150/	Cess	3	nasal epithelium
Sham_4M_NasalEpithelium		Omics analyses	Transcriptomics	MG430 2.0 GeneChip	Affymetrix	921279-NasalEpitheliumLeft-extract	P15001_921279_GRT12_00273.CEL	ArrayExpress	E-MTAB-3150	http://www.ebi.ac.uk/arrayexpress/experiments/E-MTAB-3150/	Data processing	COPD2-GCRMAnorm-RNE.txt	ArrayExpress	E-MTAB-3150	http://www.ebi.ac.uk/arrayexpress/experiments/E-MTAB-3150/	Sham	4	nasal epithelium
Sham_7M_NasalEpithelium		Omics analyses	Transcriptomics	MG430 2.0 GeneChip	Affymetrix	920952-NasalEpitheliumLeft-extract	P15001_920952_GRT12_04360.CEL	ArrayExpress	E-MTAB-3150	http://www.ebi.ac.uk/arrayexpress/experiments/E-MTAB-3150/	Data processing	COPD2-GCRMAnorm-RNE.txt	ArrayExpress	E-MTAB-3150	http://www.ebi.ac.uk/arrayexpress/experiments/E-MTAB-3150/	Sham	7	nasal epithelium
pMRTP_7M_NasalEpithelium		Omics analyses	Transcriptomics	MG430 2.0 GeneChip	Affymetrix	921173-NasalEpitheliumLeft-extract	P15001_921173_GRT12_04782.CEL	ArrayExpress	E-MTAB-3150	http://www.ebi.ac.uk/arrayexpress/experiments/E-MTAB-3150/	Data processing	COPD2-GCRMAnorm-RNE.txt	ArrayExpress	E-MTAB-3150	http://www.ebi.ac.uk/arrayexpress/experiments/E-MTAB-3150/	pMRTP	7	nasal epithelium
pMRTP_2M_NasalEpithelium		Omics analyses	Transcriptomics	MG430 2.0 GeneChip	Affymetrix	921248-NasalEpitheliumLeft-extract	P15001_921248_GRT12_00154.CEL	ArrayExpress	E-MTAB-3150	http://www.ebi.ac.uk/arrayexpress/experiments/E-MTAB-3150/	Data processing	COPD2-GCRMAnorm-RNE.txt	ArrayExpress	E-MTAB-3150	http://www.ebi.ac.uk/arrayexpress/experiments/E-MTAB-3150/	pMRTP	2	nasal epithelium
Cess_3M_NasalEpithelium		Omics analyses	Transcriptomics	MG430 2.0 GeneChip	Affymetrix	921296-NasalEpitheliumLeft-extract	P15001_921296_GRT12_00220.CEL	ArrayExpress	E-MTAB-3150	http://www.ebi.ac.uk/arrayexpress/experiments/E-MTAB-3150/	Data processing	COPD2-GCRMAnorm-RNE.txt	ArrayExpress	E-MTAB-3150	http://www.ebi.ac.uk/arrayexpress/experiments/E-MTAB-3150/	Cess	3	nasal epithelium
Sham_4M_NasalEpithelium		Omics analyses	Transcriptomics	MG430 2.0 GeneChip	Affymetrix	920189-NasalEpitheliumLeft-extract	P15001_920189_GRT12_00181.CEL	ArrayExpress	E-MTAB-3150	http://www.ebi.ac.uk/arrayexpress/experiments/E-MTAB-3150/	Data processing	COPD2-GCRMAnorm-RNE.txt	ArrayExpress	E-MTAB-3150	http://www.ebi.ac.uk/arrayexpress/experiments/E-MTAB-3150/	Sham	4	nasal epithelium
pMRTP_2M_NasalEpithelium		Omics analyses	Transcriptomics	MG430 2.0 GeneChip	Affymetrix	920993-NasalEpitheliumLeft-extract	P15001_920993_GRT12_00254.CEL	ArrayExpress	E-MTAB-3150	http://www.ebi.ac.uk/arrayexpress/experiments/E-MTAB-3150/	Data processing	COPD2-GCRMAnorm-RNE.txt	ArrayExpress	E-MTAB-3150	http://www.ebi.ac.uk/arrayexpress/experiments/E-MTAB-3150/	pMRTP	2	nasal epithelium
Sham_3M_NasalEpithelium		Omics analyses	Transcriptomics	MG430 2.0 GeneChip	Affymetrix	920683-NasalEpitheliumLeft-extract	P15001_920683_GRT12_00212.CEL	ArrayExpress	E-MTAB-3150	http://www.ebi.ac.uk/arrayexpress/experiments/E-MTAB-3150/	Data processing	COPD2-GCRMAnorm-RNE.txt	ArrayExpress	E-MTAB-3150	http://www.ebi.ac.uk/arrayexpress/experiments/E-MTAB-3150/	Sham	3	nasal epithelium
Switch_5M_NasalEpithelium		Omics analyses	Transcriptomics	MG430 2.0 GeneChip	Affymetrix	920445-NasalEpitheliumLeft-extract	P15001_920445_GRT12_05578.CEL	ArrayExpress	E-MTAB-3150	http://www.ebi.ac.uk/arrayexpress/experiments/E-MTAB-3150/	Data processing	COPD2-GCRMAnorm-RNE.txt	ArrayExpress	E-MTAB-3150	http://www.ebi.ac.uk/arrayexpress/experiments/E-MTAB-3150/	Switch	5	nasal epithelium
Cess_7M_NasalEpithelium		Omics analyses	Transcriptomics	MG430 2.0 GeneChip	Affymetrix	920327-NasalEpitheliumLeft-extract	P15001_920327_GRT12_04363.CEL	ArrayExpress	E-MTAB-3150	http://www.ebi.ac.uk/arrayexpress/experiments/E-MTAB-3150/	Data processing	COPD2-GCRMAnorm-RNE.txt	ArrayExpress	E-MTAB-3150	http://www.ebi.ac.uk/arrayexpress/experiments/E-MTAB-3150/	Cess	7	nasal epithelium
3R4F_1M_NasalEpithelium		Omics analyses	Transcriptomics	MG430 2.0 GeneChip	Affymetrix	920089-NasalEpitheliumLeft-extract	P15001_920089_GRT12_00198.CEL	ArrayExpress	E-MTAB-3150	http://www.ebi.ac.uk/arrayexpress/experiments/E-MTAB-3150/	Data processing	COPD2-GCRMAnorm-RNE.txt	ArrayExpress	E-MTAB-3150	http://www.ebi.ac.uk/arrayexpress/experiments/E-MTAB-3150/	3R4F	1	nasal epithelium
Switch_7M_NasalEpithelium		Omics analyses	Transcriptomics	MG430 2.0 GeneChip	Affymetrix	920649-NasalEpitheliumLeft-extract	P15001_920649_GRT12_04384.CEL	ArrayExpress	E-MTAB-3150	http://www.ebi.ac.uk/arrayexpress/experiments/E-MTAB-3150/	Data processing	COPD2-GCRMAnorm-RNE.txt	ArrayExpress	E-MTAB-3150	http://www.ebi.ac.uk/arrayexpress/experiments/E-MTAB-3150/	Switch	7	nasal epithelium
3R4F_1M_NasalEpithelium		Omics analyses	Transcriptomics	MG430 2.0 GeneChip	Affymetrix	920471-NasalEpitheliumLeft-extract	P15001_920471_GRT12_00201.CEL	ArrayExpress	E-MTAB-3150	http://www.ebi.ac.uk/arrayexpress/experiments/E-MTAB-3150/	Data processing	COPD2-GCRMAnorm-RNE.txt	ArrayExpress	E-MTAB-3150	http://www.ebi.ac.uk/arrayexpress/experiments/E-MTAB-3150/	3R4F	1	nasal epithelium
Cess_7M_NasalEpithelium		Omics analyses	Transcriptomics	MG430 2.0 GeneChip	Affymetrix	921114-NasalEpitheliumLeft-extract	P15001_921114_GRT12_04378.CEL	ArrayExpress	E-MTAB-3150	http://www.ebi.ac.uk/arrayexpress/experiments/E-MTAB-3150/	Data processing	COPD2-GCRMAnorm-RNE.txt	ArrayExpress	E-MTAB-3150	http://www.ebi.ac.uk/arrayexpress/experiments/E-MTAB-3150/	Cess	7	nasal epithelium
pMRTP_7M_NasalEpithelium		Omics analyses	Transcriptomics	MG430 2.0 GeneChip	Affymetrix	920116-NasalEpitheliumLeft-extract	P15001_920116_GRT12_04777.CEL	ArrayExpress	E-MTAB-3150	http://www.ebi.ac.uk/arrayexpress/experiments/E-MTAB-3150/	Data processing	COPD2-GCRMAnorm-RNE.txt	ArrayExpress	E-MTAB-3150	http://www.ebi.ac.uk/arrayexpress/experiments/E-MTAB-3150/	pMRTP	7	nasal epithelium
pMRTP_5M_NasalEpithelium		Omics analyses	Transcriptomics	MG430 2.0 GeneChip	Affymetrix	920387-NasalEpitheliumLeft-extract	P15001_920387_GRT12_05579.CEL	ArrayExpress	E-MTAB-3150	http://www.ebi.ac.uk/arrayexpress/experiments/E-MTAB-3150/	Data processing	COPD2-GCRMAnorm-RNE.txt	ArrayExpress	E-MTAB-3150	http://www.ebi.ac.uk/arrayexpress/experiments/E-MTAB-3150/	pMRTP	5	nasal epithelium
Cess_7M_NasalEpithelium		Omics analyses	Transcriptomics	MG430 2.0 GeneChip	Affymetrix	920174-NasalEpitheliumLeft-extract	P15001_920174_GRT12_04368.CEL	ArrayExpress	E-MTAB-3150	http://www.ebi.ac.uk/arrayexpress/experiments/E-MTAB-3150/	Data processing	COPD2-GCRMAnorm-RNE.txt	ArrayExpress	E-MTAB-3150	http://www.ebi.ac.uk/arrayexpress/experiments/E-MTAB-3150/	Cess	7	nasal epithelium
Sham_7M_NasalEpithelium		Omics analyses	Transcriptomics	MG430 2.0 GeneChip	Affymetrix	920043-NasalEpitheliumLeft-extract	P15001_920043_GRT12_04380.CEL	ArrayExpress	E-MTAB-3150	http://www.ebi.ac.uk/arrayexpress/experiments/E-MTAB-3150/	Data processing	COPD2-GCRMAnorm-RNE.txt	ArrayExpress	E-MTAB-3150	http://www.ebi.ac.uk/arrayexpress/experiments/E-MTAB-3150/	Sham	7	nasal epithelium
3R4F_4M_NasalEpithelium		Omics analyses	Transcriptomics	MG430 2.0 GeneChip	Affymetrix	921293-NasalEpitheliumLeft-extract	P15001_921293_GRT12_00178.CEL	ArrayExpress	E-MTAB-3150	http://www.ebi.ac.uk/arrayexpress/experiments/E-MTAB-3150/	Data processing	COPD2-GCRMAnorm-RNE.txt	ArrayExpress	E-MTAB-3150	http://www.ebi.ac.uk/arrayexpress/experiments/E-MTAB-3150/	3R4F	4	nasal epithelium
3R4F_5M_NasalEpithelium		Omics analyses	Transcriptomics	MG430 2.0 GeneChip	Affymetrix	921050-NasalEpitheliumLeft-extract	P15001_921050_GRT12_05608.CEL	ArrayExpress	E-MTAB-3150	http://www.ebi.ac.uk/arrayexpress/experiments/E-MTAB-3150/	Data processing	COPD2-GCRMAnorm-RNE.txt	ArrayExpress	E-MTAB-3150	http://www.ebi.ac.uk/arrayexpress/experiments/E-MTAB-3150/	3R4F	5	nasal epithelium
3R4F_7M_NasalEpithelium		Omics analyses	Transcriptomics	MG430 2.0 GeneChip	Affymetrix	921086-NasalEpitheliumLeft-extract	P15001_921086_GRT12_04381.CEL	ArrayExpress	E-MTAB-3150	http://www.ebi.ac.uk/arrayexpress/experiments/E-MTAB-3150/	Data processing	COPD2-GCRMAnorm-RNE.txt	ArrayExpress	E-MTAB-3150	http://www.ebi.ac.uk/arrayexpress/experiments/E-MTAB-3150/	3R4F	7	nasal epithelium
pMRTP_7M_NasalEpithelium		Omics analyses	Transcriptomics	MG430 2.0 GeneChip	Affymetrix	920113-NasalEpitheliumLeft-extract	P15001_920113_GRT12_04362.CEL	ArrayExpress	E-MTAB-3150	http://www.ebi.ac.uk/arrayexpress/experiments/E-MTAB-3150/	Data processing	COPD2-GCRMAnorm-RNE.txt	ArrayExpress	E-MTAB-3150	http://www.ebi.ac.uk/arrayexpress/experiments/E-MTAB-3150/	pMRTP	7	nasal epithelium
Sham_7M_NasalEpithelium		Omics analyses	Transcriptomics	MG430 2.0 GeneChip	Affymetrix	921297-NasalEpitheliumLeft-extract	P15001_921297_GRT12_04780.CEL	ArrayExpress	E-MTAB-3150	http://www.ebi.ac.uk/arrayexpress/experiments/E-MTAB-3150/	Data processing	COPD2-GCRMAnorm-RNE.txt	ArrayExpress	E-MTAB-3150	http://www.ebi.ac.uk/arrayexpress/experiments/E-MTAB-3150/	Sham	7	nasal epithelium
Sham_7M_NasalEpithelium		Omics analyses	Transcriptomics	MG430 2.0 GeneChip	Affymetrix	920796-NasalEpitheliumLeft-extract	P15001_920796_GRT12_04355.CEL	ArrayExpress	E-MTAB-3150	http://www.ebi.ac.uk/arrayexpress/experiments/E-MTAB-3150/	Data processing	COPD2-GCRMAnorm-RNE.txt	ArrayExpress	E-MTAB-3150	http://www.ebi.ac.uk/arrayexpress/experiments/E-MTAB-3150/	Sham	7	nasal epithelium
3R4F_4M_NasalEpithelium		Omics analyses	Transcriptomics	MG430 2.0 GeneChip	Affymetrix	920045-NasalEpitheliumLeft-extract	P15001_920045_GRT12_00255.CEL	ArrayExpress	E-MTAB-3150	http://www.ebi.ac.uk/arrayexpress/experiments/E-MTAB-3150/	Data processing	COPD2-GCRMAnorm-RNE.txt	ArrayExpress	E-MTAB-3150	http://www.ebi.ac.uk/arrayexpress/experiments/E-MTAB-3150/	3R4F	4	nasal epithelium
Sham_4M_NasalEpithelium		Omics analyses	Transcriptomics	MG430 2.0 GeneChip	Affymetrix	920134-NasalEpitheliumLeft-extract	P15001_920134_GRT12_00177.CEL	ArrayExpress	E-MTAB-3150	http://www.ebi.ac.uk/arrayexpress/experiments/E-MTAB-3150/	Data processing	COPD2-GCRMAnorm-RNE.txt	ArrayExpress	E-MTAB-3150	http://www.ebi.ac.uk/arrayexpress/experiments/E-MTAB-3150/	Sham	4	nasal epithelium
Sham_1M_NasalEpithelium		Omics analyses	Transcriptomics	MG430 2.0 GeneChip	Affymetrix	920841-NasalEpitheliumLeft-extract	P15001_920841_GRT12_00230.CEL	ArrayExpress	E-MTAB-3150	http://www.ebi.ac.uk/arrayexpress/experiments/E-MTAB-3150/	Data processing	COPD2-GCRMAnorm-RNE.txt	ArrayExpress	E-MTAB-3150	http://www.ebi.ac.uk/arrayexpress/experiments/E-MTAB-3150/	Sham	1	nasal epithelium
pMRTP_1M_NasalEpithelium		Omics analyses	Transcriptomics	MG430 2.0 GeneChip	Affymetrix	920411-NasalEpitheliumLeft-extract	P15001_920411_GRT12_00172.CEL	ArrayExpress	E-MTAB-3150	http://www.ebi.ac.uk/arrayexpress/experiments/E-MTAB-3150/	Data processing	COPD2-GCRMAnorm-RNE.txt	ArrayExpress	E-MTAB-3150	http://www.ebi.ac.uk/arrayexpress/experiments/E-MTAB-3150/	pMRTP	1	nasal epithelium
pMRTP_4M_NasalEpithelium		Omics analyses	Transcriptomics	MG430 2.0 GeneChip	Affymetrix	920082-NasalEpitheliumLeft-extract	P15001_920082_GRT12_00272.CEL	ArrayExpress	E-MTAB-3150	http://www.ebi.ac.uk/arrayexpress/experiments/E-MTAB-3150/	Data processing	COPD2-GCRMAnorm-RNE.txt	ArrayExpress	E-MTAB-3150	http://www.ebi.ac.uk/arrayexpress/experiments/E-MTAB-3150/	pMRTP	4	nasal epithelium
3R4F_2M_NasalEpithelium		Omics analyses	Transcriptomics	MG430 2.0 GeneChip	Affymetrix	921256-NasalEpitheliumLeft-extract	P15001_921256_GRT12_00283.CEL	ArrayExpress	E-MTAB-3150	http://www.ebi.ac.uk/arrayexpress/experiments/E-MTAB-3150/	Data processing	COPD2-GCRMAnorm-RNE.txt	ArrayExpress	E-MTAB-3150	http://www.ebi.ac.uk/arrayexpress/experiments/E-MTAB-3150/	3R4F	2	nasal epithelium
3R4F_4M_NasalEpithelium		Omics analyses	Transcriptomics	MG430 2.0 GeneChip	Affymetrix	921175-NasalEpitheliumLeft-extract	P15001_921175_GRT12_00269.CEL	ArrayExpress	E-MTAB-3150	http://www.ebi.ac.uk/arrayexpress/experiments/E-MTAB-3150/	Data processing	COPD2-GCRMAnorm-RNE.txt	ArrayExpress	E-MTAB-3150	http://www.ebi.ac.uk/arrayexpress/experiments/E-MTAB-3150/	3R4F	4	nasal epithelium
Switch_5M_NasalEpithelium		Omics analyses	Transcriptomics	MG430 2.0 GeneChip	Affymetrix	920129-NasalEpitheliumLeft-extract	P15001_920129_GRT12_05621.CEL	ArrayExpress	E-MTAB-3150	http://www.ebi.ac.uk/arrayexpress/experiments/E-MTAB-3150/	Data processing	COPD2-GCRMAnorm-RNE.txt	ArrayExpress	E-MTAB-3150	http://www.ebi.ac.uk/arrayexpress/experiments/E-MTAB-3150/	Switch	5	nasal epithelium
pMRTP_3M_NasalEpithelium		Omics analyses	Transcriptomics	MG430 2.0 GeneChip	Affymetrix	920553-NasalEpitheliumLeft-extract	P15001_920553_GRT12_00146.CEL	ArrayExpress	E-MTAB-3150	http://www.ebi.ac.uk/arrayexpress/experiments/E-MTAB-3150/	Data processing	COPD2-GCRMAnorm-RNE.txt	ArrayExpress	E-MTAB-3150	http://www.ebi.ac.uk/arrayexpress/experiments/E-MTAB-3150/	pMRTP	3	nasal epithelium
Cess_7M_NasalEpithelium		Omics analyses	Transcriptomics	MG430 2.0 GeneChip	Affymetrix	921151-NasalEpitheliumLeft-extract	P15001_921151_GRT12_04383.CEL	ArrayExpress	E-MTAB-3150	http://www.ebi.ac.uk/arrayexpress/experiments/E-MTAB-3150/	Data processing	COPD2-GCRMAnorm-RNE.txt	ArrayExpress	E-MTAB-3150	http://www.ebi.ac.uk/arrayexpress/experiments/E-MTAB-3150/	Cess	7	nasal epithelium
Sham_7M_NasalEpithelium		Omics analyses	Transcriptomics	MG430 2.0 GeneChip	Affymetrix	920274-NasalEpitheliumLeft-extract	P15001_920274_GRT12_04370.CEL	ArrayExpress	E-MTAB-3150	http://www.ebi.ac.uk/arrayexpress/experiments/E-MTAB-3150/	Data processing	COPD2-GCRMAnorm-RNE.txt	ArrayExpress	E-MTAB-3150	http://www.ebi.ac.uk/arrayexpress/experiments/E-MTAB-3150/	Sham	7	nasal epithelium
pMRTP_7M_NasalEpithelium		Omics analyses	Transcriptomics	MG430 2.0 GeneChip	Affymetrix	920098-NasalEpitheliumLeft-extract	P15001_920098_GRT12_04372.CEL	ArrayExpress	E-MTAB-3150	http://www.ebi.ac.uk/arrayexpress/experiments/E-MTAB-3150/	Data processing	COPD2-GCRMAnorm-RNE.txt	ArrayExpress	E-MTAB-3150	http://www.ebi.ac.uk/arrayexpress/experiments/E-MTAB-3150/	pMRTP	7	nasal epithelium
pMRTP_7M_NasalEpithelium		Omics analyses	Transcriptomics	MG430 2.0 GeneChip	Affymetrix	920983-NasalEpitheliumLeft-extract	P15001_920983_GRT12_04357.CEL	ArrayExpress	E-MTAB-3150	http://www.ebi.ac.uk/arrayexpress/experiments/E-MTAB-3150/	Data processing	COPD2-GCRMAnorm-RNE.txt	ArrayExpress	E-MTAB-3150	http://www.ebi.ac.uk/arrayexpress/experiments/E-MTAB-3150/	pMRTP	7	nasal epithelium
Cess_5M_NasalEpithelium		Omics analyses	Transcriptomics	MG430 2.0 GeneChip	Affymetrix	920859-NasalEpitheliumLeft-extract	P15001_920859_GRT12_05587.CEL	ArrayExpress	E-MTAB-3150	http://www.ebi.ac.uk/arrayexpress/experiments/E-MTAB-3150/	Data processing	COPD2-GCRMAnorm-RNE.txt	ArrayExpress	E-MTAB-3150	http://www.ebi.ac.uk/arrayexpress/experiments/E-MTAB-3150/	Cess	5	nasal epithelium
3R4F_4M_NasalEpithelium		Omics analyses	Transcriptomics	MG430 2.0 GeneChip	Affymetrix	920949-NasalEpitheliumLeft-extract	P15001_920949_GRT12_00203.CEL	ArrayExpress	E-MTAB-3150	http://www.ebi.ac.uk/arrayexpress/experiments/E-MTAB-3150/	Data processing	COPD2-GCRMAnorm-RNE.txt	ArrayExpress	E-MTAB-3150	http://www.ebi.ac.uk/arrayexpress/experiments/E-MTAB-3150/	3R4F	4	nasal epithelium
pMRTP_7M_NasalEpithelium		Omics analyses	Transcriptomics	MG430 2.0 GeneChip	Affymetrix	921159-NasalEpitheliumLeft-extract	P15001_921159_GRT12_04792.CEL	ArrayExpress	E-MTAB-3150	http://www.ebi.ac.uk/arrayexpress/experiments/E-MTAB-3150/	Data processing	COPD2-GCRMAnorm-RNE.txt	ArrayExpress	E-MTAB-3150	http://www.ebi.ac.uk/arrayexpress/experiments/E-MTAB-3150/	pMRTP	7	nasal epithelium
3R4F_2M_NasalEpithelium		Omics analyses	Transcriptomics	MG430 2.0 GeneChip	Affymetrix	920605-NasalEpitheliumLeft-extract	P15001_920605_GRT12_00175.CEL	ArrayExpress	E-MTAB-3150	http://www.ebi.ac.uk/arrayexpress/experiments/E-MTAB-3150/	Data processing	COPD2-GCRMAnorm-RNE.txt	ArrayExpress	E-MTAB-3150	http://www.ebi.ac.uk/arrayexpress/experiments/E-MTAB-3150/	3R4F	2	nasal epithelium
Sham_3M_NasalEpithelium		Omics analyses	Transcriptomics	MG430 2.0 GeneChip	Affymetrix	921128-NasalEpitheliumLeft-extract	P15001_921128_GRT12_00209.CEL	ArrayExpress	E-MTAB-3150	http://www.ebi.ac.uk/arrayexpress/experiments/E-MTAB-3150/	Data processing	COPD2-GCRMAnorm-RNE.txt	ArrayExpress	E-MTAB-3150	http://www.ebi.ac.uk/arrayexpress/experiments/E-MTAB-3150/	Sham	3	nasal epithelium
Sham_4M_NasalEpithelium		Omics analyses	Transcriptomics	MG430 2.0 GeneChip	Affymetrix	920973-NasalEpitheliumLeft-extract	P15001_920973_GRT12_00147.CEL	ArrayExpress	E-MTAB-3150	http://www.ebi.ac.uk/arrayexpress/experiments/E-MTAB-3150/	Data processing	COPD2-GCRMAnorm-RNE.txt	ArrayExpress	E-MTAB-3150	http://www.ebi.ac.uk/arrayexpress/experiments/E-MTAB-3150/	Sham	4	nasal epithelium
Sham_2M_NasalEpithelium		Omics analyses	Transcriptomics	MG430 2.0 GeneChip	Affymetrix	921089-NasalEpitheliumLeft-extract	P15001_921089_GRT12_00266.CEL	ArrayExpress	E-MTAB-3150	http://www.ebi.ac.uk/arrayexpress/experiments/E-MTAB-3150/	Data processing	COPD2-GCRMAnorm-RNE.txt	ArrayExpress	E-MTAB-3150	http://www.ebi.ac.uk/arrayexpress/experiments/E-MTAB-3150/	Sham	2	nasal epithelium
3R4F_5M_NasalEpithelium		Omics analyses	Transcriptomics	MG430 2.0 GeneChip	Affymetrix	921281-NasalEpitheliumLeft-extract	P15001_921281_GRT12_05591.CEL	ArrayExpress	E-MTAB-3150	http://www.ebi.ac.uk/arrayexpress/experiments/E-MTAB-3150/	Data processing	COPD2-GCRMAnorm-RNE.txt	ArrayExpress	E-MTAB-3150	http://www.ebi.ac.uk/arrayexpress/experiments/E-MTAB-3150/	3R4F	5	nasal epithelium
pMRTP_5M_NasalEpithelium		Omics analyses	Transcriptomics	MG430 2.0 GeneChip	Affymetrix	920447-NasalEpitheliumLeft-extract	P15001_920447_GRT12_05620.CEL	ArrayExpress	E-MTAB-3150	http://www.ebi.ac.uk/arrayexpress/experiments/E-MTAB-3150/	Data processing	COPD2-GCRMAnorm-RNE.txt	ArrayExpress	E-MTAB-3150	http://www.ebi.ac.uk/arrayexpress/experiments/E-MTAB-3150/	pMRTP	5	nasal epithelium
Switch_7M_NasalEpithelium		Omics analyses	Transcriptomics	MG430 2.0 GeneChip	Affymetrix	920484-NasalEpitheliumLeft-extract	P15001_920484_GRT12_04379.CEL	ArrayExpress	E-MTAB-3150	http://www.ebi.ac.uk/arrayexpress/experiments/E-MTAB-3150/	Data processing	COPD2-GCRMAnorm-RNE.txt	ArrayExpress	E-MTAB-3150	http://www.ebi.ac.uk/arrayexpress/experiments/E-MTAB-3150/	Switch	7	nasal epithelium
pMRTP_3M_NasalEpithelium		Omics analyses	Transcriptomics	MG430 2.0 GeneChip	Affymetrix	920705-NasalEpitheliumLeft-extract	P15001_920705_GRT12_00240.CEL	ArrayExpress	E-MTAB-3150	http://www.ebi.ac.uk/arrayexpress/experiments/E-MTAB-3150/	Data processing	COPD2-GCRMAnorm-RNE.txt	ArrayExpress	E-MTAB-3150	http://www.ebi.ac.uk/arrayexpress/experiments/E-MTAB-3150/	pMRTP	3	nasal epithelium
Switch_3M_NasalEpithelium		Omics analyses	Transcriptomics	MG430 2.0 GeneChip	Affymetrix	920602-NasalEpitheliumLeft-extract	P15001_920602_GRT12_00274.CEL	ArrayExpress	E-MTAB-3150	http://www.ebi.ac.uk/arrayexpress/experiments/E-MTAB-3150/	Data processing	COPD2-GCRMAnorm-RNE.txt	ArrayExpress	E-MTAB-3150	http://www.ebi.ac.uk/arrayexpress/experiments/E-MTAB-3150/	Switch	3	nasal epithelium
3R4F_5M_NasalEpithelium		Omics analyses	Transcriptomics	MG430 2.0 GeneChip	Affymetrix	921071-NasalEpitheliumLeft-extract	P15001_921071_GRT12_05617.CEL	ArrayExpress	E-MTAB-3150	http://www.ebi.ac.uk/arrayexpress/experiments/E-MTAB-3150/	Data processing	COPD2-GCRMAnorm-RNE.txt	ArrayExpress	E-MTAB-3150	http://www.ebi.ac.uk/arrayexpress/experiments/E-MTAB-3150/	3R4F	5	nasal epithelium
Switch_3M_NasalEpithelium		Omics analyses	Transcriptomics	MG430 2.0 GeneChip	Affymetrix	921037-NasalEpitheliumLeft-extract	P15001_921037_GRT12_00226.CEL	ArrayExpress	E-MTAB-3150	http://www.ebi.ac.uk/arrayexpress/experiments/E-MTAB-3150/	Data processing	COPD2-GCRMAnorm-RNE.txt	ArrayExpress	E-MTAB-3150	http://www.ebi.ac.uk/arrayexpress/experiments/E-MTAB-3150/	Switch	3	nasal epithelium
pMRTP_5M_NasalEpithelium		Omics analyses	Transcriptomics	MG430 2.0 GeneChip	Affymetrix	920051-NasalEpitheliumLeft-extract	P15001_920051_GRT12_05601.CEL	ArrayExpress	E-MTAB-3150	http://www.ebi.ac.uk/arrayexpress/experiments/E-MTAB-3150/	Data processing	COPD2-GCRMAnorm-RNE.txt	ArrayExpress	E-MTAB-3150	http://www.ebi.ac.uk/arrayexpress/experiments/E-MTAB-3150/	pMRTP	5	nasal epithelium
3R4F_5M_NasalEpithelium		Omics analyses	Transcriptomics	MG430 2.0 GeneChip	Affymetrix	920002-NasalEpitheliumLeft-extract	P15001_920002_GRT12_05624.CEL	ArrayExpress	E-MTAB-3150	http://www.ebi.ac.uk/arrayexpress/experiments/E-MTAB-3150/	Data processing	COPD2-GCRMAnorm-RNE.txt	ArrayExpress	E-MTAB-3150	http://www.ebi.ac.uk/arrayexpress/experiments/E-MTAB-3150/	3R4F	5	nasal epithelium
pMRTP_5M_NasalEpithelium		Omics analyses	Transcriptomics	MG430 2.0 GeneChip	Affymetrix	920904-NasalEpitheliumLeft-extract	P15001_920904_GRT12_05615.CEL	ArrayExpress	E-MTAB-3150	http://www.ebi.ac.uk/arrayexpress/experiments/E-MTAB-3150/	Data processing	COPD2-GCRMAnorm-RNE.txt	ArrayExpress	E-MTAB-3150	http://www.ebi.ac.uk/arrayexpress/experiments/E-MTAB-3150/	pMRTP	5	nasal epithelium
3R4F_4M_NasalEpithelium		Omics analyses	Transcriptomics	MG430 2.0 GeneChip	Affymetrix	920256-NasalEpitheliumLeft-extract	P15001_920256_GRT12_00221.CEL	ArrayExpress	E-MTAB-3150	http://www.ebi.ac.uk/arrayexpress/experiments/E-MTAB-3150/	Data processing	COPD2-GCRMAnorm-RNE.txt	ArrayExpress	E-MTAB-3150	http://www.ebi.ac.uk/arrayexpress/experiments/E-MTAB-3150/	3R4F	4	nasal epithelium
3R4F_2M_NasalEpithelium		Omics analyses	Transcriptomics	MG430 2.0 GeneChip	Affymetrix	920186-NasalEpitheliumLeft-extract	P15001_920186_GRT12_00228.CEL	ArrayExpress	E-MTAB-3150	http://www.ebi.ac.uk/arrayexpress/experiments/E-MTAB-3150/	Data processing	COPD2-GCRMAnorm-RNE.txt	ArrayExpress	E-MTAB-3150	http://www.ebi.ac.uk/arrayexpress/experiments/E-MTAB-3150/	3R4F	2	nasal epithelium
Cess_5M_NasalEpithelium		Omics analyses	Transcriptomics	MG430 2.0 GeneChip	Affymetrix	920669-NasalEpitheliumLeft-extract	P15001_920669_GRT12_05577.CEL	ArrayExpress	E-MTAB-3150	http://www.ebi.ac.uk/arrayexpress/experiments/E-MTAB-3150/	Data processing	COPD2-GCRMAnorm-RNE.txt	ArrayExpress	E-MTAB-3150	http://www.ebi.ac.uk/arrayexpress/experiments/E-MTAB-3150/	Cess	5	nasal epithelium
3R4F_2M_NasalEpithelium		Omics analyses	Transcriptomics	MG430 2.0 GeneChip	Affymetrix	920093-NasalEpitheliumLeft-extract	P15001_920093_GRT12_00213.CEL	ArrayExpress	E-MTAB-3150	http://www.ebi.ac.uk/arrayexpress/experiments/E-MTAB-3150/	Data processing	COPD2-GCRMAnorm-RNE.txt	ArrayExpress	E-MTAB-3150	http://www.ebi.ac.uk/arrayexpress/experiments/E-MTAB-3150/	3R4F	2	nasal epithelium
Sham_5M_NasalEpithelium		Omics analyses	Transcriptomics	MG430 2.0 GeneChip	Affymetrix	921316-NasalEpitheliumLeft-extract	P15001_921316_GRT12_05623.CEL	ArrayExpress	E-MTAB-3150	http://www.ebi.ac.uk/arrayexpress/experiments/E-MTAB-3150/	Data processing	COPD2-GCRMAnorm-RNE.txt	ArrayExpress	E-MTAB-3150	http://www.ebi.ac.uk/arrayexpress/experiments/E-MTAB-3150/	Sham	5	nasal epithelium
Sham_1M_NasalEpithelium		Omics analyses	Transcriptomics	MG430 2.0 GeneChip	Affymetrix	920351-NasalEpitheliumLeft-extract	P15001_920351_GRT12_00162.CEL	ArrayExpress	E-MTAB-3150	http://www.ebi.ac.uk/arrayexpress/experiments/E-MTAB-3150/	Data processing	COPD2-GCRMAnorm-RNE.txt	ArrayExpress	E-MTAB-3150	http://www.ebi.ac.uk/arrayexpress/experiments/E-MTAB-3150/	Sham	1	nasal epithelium
Switch_5M_NasalEpithelium		Omics analyses	Transcriptomics	MG430 2.0 GeneChip	Affymetrix	920220-NasalEpitheliumLeft-extract	P15001_920220_GRT12_05581.CEL	ArrayExpress	E-MTAB-3150	http://www.ebi.ac.uk/arrayexpress/experiments/E-MTAB-3150/	Data processing	COPD2-GCRMAnorm-RNE.txt	ArrayExpress	E-MTAB-3150	http://www.ebi.ac.uk/arrayexpress/experiments/E-MTAB-3150/	Switch	5	nasal epithelium
Sham_1M_NasalEpithelium		Omics analyses	Transcriptomics	MG430 2.0 GeneChip	Affymetrix	920107-NasalEpitheliumLeft-extract	P15001_920107_GRT12_00150.CEL	ArrayExpress	E-MTAB-3150	http://www.ebi.ac.uk/arrayexpress/experiments/E-MTAB-3150/	Data processing	COPD2-GCRMAnorm-RNE.txt	ArrayExpress	E-MTAB-3150	http://www.ebi.ac.uk/arrayexpress/experiments/E-MTAB-3150/	Sham	1	nasal epithelium
Switch_7M_NasalEpithelium		Omics analyses	Transcriptomics	MG430 2.0 GeneChip	Affymetrix	920208-NasalEpitheliumLeft-extract	P15001_920208_GRT12_04369.CEL	ArrayExpress	E-MTAB-3150	http://www.ebi.ac.uk/arrayexpress/experiments/E-MTAB-3150/	Data processing	COPD2-GCRMAnorm-RNE.txt	ArrayExpress	E-MTAB-3150	http://www.ebi.ac.uk/arrayexpress/experiments/E-MTAB-3150/	Switch	7	nasal epithelium
3R4F_3M_NasalEpithelium		Omics analyses	Transcriptomics	MG430 2.0 GeneChip	Affymetrix	920092-NasalEpitheliumLeft-extract	P15001_920092_GRT12_00270.CEL	ArrayExpress	E-MTAB-3150	http://www.ebi.ac.uk/arrayexpress/experiments/E-MTAB-3150/	Data processing	COPD2-GCRMAnorm-RNE.txt	ArrayExpress	E-MTAB-3150	http://www.ebi.ac.uk/arrayexpress/experiments/E-MTAB-3150/	3R4F	3	nasal epithelium
Sham_5M_NasalEpithelium		Omics analyses	Transcriptomics	MG430 2.0 GeneChip	Affymetrix	920509-NasalEpitheliumLeft-extract	P15001_920509_GRT12_05596.CEL	ArrayExpress	E-MTAB-3150	http://www.ebi.ac.uk/arrayexpress/experiments/E-MTAB-3150/	Data processing	COPD2-GCRMAnorm-RNE.txt	ArrayExpress	E-MTAB-3150	http://www.ebi.ac.uk/arrayexpress/experiments/E-MTAB-3150/	Sham	5	nasal epithelium
3R4F_2M_NasalEpithelium		Omics analyses	Transcriptomics	MG430 2.0 GeneChip	Affymetrix	920906-NasalEpitheliumLeft-extract	P15001_920906_GRT12_00163.CEL	ArrayExpress	E-MTAB-3150	http://www.ebi.ac.uk/arrayexpress/experiments/E-MTAB-3150/	Data processing	COPD2-GCRMAnorm-RNE.txt	ArrayExpress	E-MTAB-3150	http://www.ebi.ac.uk/arrayexpress/experiments/E-MTAB-3150/	3R4F	2	nasal epithelium
pMRTP_5M_NasalEpithelium		Omics analyses	Transcriptomics	MG430 2.0 GeneChip	Affymetrix	921082-NasalEpitheliumLeft-extract	P15001_921082_GRT12_05585.CEL	ArrayExpress	E-MTAB-3150	http://www.ebi.ac.uk/arrayexpress/experiments/E-MTAB-3150/	Data processing	COPD2-GCRMAnorm-RNE.txt	ArrayExpress	E-MTAB-3150	http://www.ebi.ac.uk/arrayexpress/experiments/E-MTAB-3150/	pMRTP	5	nasal epithelium
Sham_2M_NasalEpithelium		Omics analyses	Transcriptomics	MG430 2.0 GeneChip	Affymetrix	920700-NasalEpitheliumLeft-extract	P15001_920700_GRT12_00275.CEL	ArrayExpress	E-MTAB-3150	http://www.ebi.ac.uk/arrayexpress/experiments/E-MTAB-3150/	Data processing	COPD2-GCRMAnorm-RNE.txt	ArrayExpress	E-MTAB-3150	http://www.ebi.ac.uk/arrayexpress/experiments/E-MTAB-3150/	Sham	2	nasal epithelium
Sham_2M_NasalEpithelium		Omics analyses	Transcriptomics	MG430 2.0 GeneChip	Affymetrix	920885-NasalEpitheliumLeft-extract	P15001_920885_GRT12_00187.CEL	ArrayExpress	E-MTAB-3150	http://www.ebi.ac.uk/arrayexpress/experiments/E-MTAB-3150/	Data processing	COPD2-GCRMAnorm-RNE.txt	ArrayExpress	E-MTAB-3150	http://www.ebi.ac.uk/arrayexpress/experiments/E-MTAB-3150/	Sham	2	nasal epithelium
Cess_5M_NasalEpithelium		Omics analyses	Transcriptomics	MG430 2.0 GeneChip	Affymetrix	920718-NasalEpitheliumLeft-extract	P15001_920718_GRT12_05594.CEL	ArrayExpress	E-MTAB-3150	http://www.ebi.ac.uk/arrayexpress/experiments/E-MTAB-3150/	Data processing	COPD2-GCRMAnorm-RNE.txt	ArrayExpress	E-MTAB-3150	http://www.ebi.ac.uk/arrayexpress/experiments/E-MTAB-3150/	Cess	5	nasal epithelium
pMRTP_3M_NasalEpithelium		Omics analyses	Transcriptomics	MG430 2.0 GeneChip	Affymetrix	921054-NasalEpitheliumLeft-extract	P15001_921054_GRT12_00182.CEL	ArrayExpress	E-MTAB-3150	http://www.ebi.ac.uk/arrayexpress/experiments/E-MTAB-3150/	Data processing	COPD2-GCRMAnorm-RNE.txt	ArrayExpress	E-MTAB-3150	http://www.ebi.ac.uk/arrayexpress/experiments/E-MTAB-3150/	pMRTP	3	nasal epithelium
Sham_5M_NasalEpithelium		Omics analyses	Transcriptomics	MG430 2.0 GeneChip	Affymetrix	920473-NasalEpitheliumLeft-extract	P15001_920473_GRT12_05597.CEL	ArrayExpress	E-MTAB-3150	http://www.ebi.ac.uk/arrayexpress/experiments/E-MTAB-3150/	Data processing	COPD2-GCRMAnorm-RNE.txt	ArrayExpress	E-MTAB-3150	http://www.ebi.ac.uk/arrayexpress/experiments/E-MTAB-3150/	Sham	5	nasal epithelium
Sham_4M_NasalEpithelium		Omics analyses	Transcriptomics	MG430 2.0 GeneChip	Affymetrix	920118-NasalEpitheliumLeft-extract	P15001_920118_GRT12_00170.CEL	ArrayExpress	E-MTAB-3150	http://www.ebi.ac.uk/arrayexpress/experiments/E-MTAB-3150/	Data processing	COPD2-GCRMAnorm-RNE.txt	ArrayExpress	E-MTAB-3150	http://www.ebi.ac.uk/arrayexpress/experiments/E-MTAB-3150/	Sham	4	nasal epithelium
Switch_3M_NasalEpithelium		Omics analyses	Transcriptomics	MG430 2.0 GeneChip	Affymetrix	920416-NasalEpitheliumLeft-extract	P15001_920416_GRT12_00282.CEL	ArrayExpress	E-MTAB-3150	http://www.ebi.ac.uk/arrayexpress/experiments/E-MTAB-3150/	Data processing	COPD2-GCRMAnorm-RNE.txt	ArrayExpress	E-MTAB-3150	http://www.ebi.ac.uk/arrayexpress/experiments/E-MTAB-3150/	Switch	3	nasal epithelium
3R4F_1M_NasalEpithelium		Omics analyses	Transcriptomics	MG430 2.0 GeneChip	Affymetrix	921019-NasalEpitheliumLeft-extract	P15001_921019_GRT12_00227.CEL	ArrayExpress	E-MTAB-3150	http://www.ebi.ac.uk/arrayexpress/experiments/E-MTAB-3150/	Data processing	COPD2-GCRMAnorm-RNE.txt	ArrayExpress	E-MTAB-3150	http://www.ebi.ac.uk/arrayexpress/experiments/E-MTAB-3150/	3R4F	1	nasal epithelium
3R4F_7M_NasalEpithelium		Omics analyses	Transcriptomics	MG430 2.0 GeneChip	Affymetrix	920399-NasalEpitheliumLeft-extract	P15001_920399_GRT12_04781.CEL	ArrayExpress	E-MTAB-3150	http://www.ebi.ac.uk/arrayexpress/experiments/E-MTAB-3150/	Data processing	COPD2-GCRMAnorm-RNE.txt	ArrayExpress	E-MTAB-3150	http://www.ebi.ac.uk/arrayexpress/experiments/E-MTAB-3150/	3R4F	7	nasal epithelium
Sham_5M_NasalEpithelium		Omics analyses	Transcriptomics	MG430 2.0 GeneChip	Affymetrix	920780-NasalEpitheliumLeft-extract	P15001_920780_GRT12_05627.CEL	ArrayExpress	E-MTAB-3150	http://www.ebi.ac.uk/arrayexpress/experiments/E-MTAB-3150/	Data processing	COPD2-GCRMAnorm-RNE.txt	ArrayExpress	E-MTAB-3150	http://www.ebi.ac.uk/arrayexpress/experiments/E-MTAB-3150/	Sham	5	nasal epithelium
Cess_7M_NasalEpithelium		Omics analyses	Transcriptomics	MG430 2.0 GeneChip	Affymetrix	920663-NasalEpitheliumLeft-extract	P15001_920663_GRT12_04788.CEL	ArrayExpress	E-MTAB-3150	http://www.ebi.ac.uk/arrayexpress/experiments/E-MTAB-3150/	Data processing	COPD2-GCRMAnorm-RNE.txt	ArrayExpress	E-MTAB-3150	http://www.ebi.ac.uk/arrayexpress/experiments/E-MTAB-3150/	Cess	7	nasal epithelium
Sham_7M_NasalEpithelium		Omics analyses	Transcriptomics	MG430 2.0 GeneChip	Affymetrix	921113-NasalEpitheliumLeft-extract	P15001_921113_GRT12_04365.CEL	ArrayExpress	E-MTAB-3150	http://www.ebi.ac.uk/arrayexpress/experiments/E-MTAB-3150/	Data processing	COPD2-GCRMAnorm-RNE.txt	ArrayExpress	E-MTAB-3150	http://www.ebi.ac.uk/arrayexpress/experiments/E-MTAB-3150/	Sham	7	nasal epithelium
Switch_7M_NasalEpithelium		Omics analyses	Transcriptomics	MG430 2.0 GeneChip	Affymetrix	920142-NasalEpitheliumLeft-extract	P15001_920142_GRT12_04359.CEL	ArrayExpress	E-MTAB-3150	http://www.ebi.ac.uk/arrayexpress/experiments/E-MTAB-3150/	Data processing	COPD2-GCRMAnorm-RNE.txt	ArrayExpress	E-MTAB-3150	http://www.ebi.ac.uk/arrayexpress/experiments/E-MTAB-3150/	Switch	7	nasal epithelium
3R4F_1M_NasalEpithelium		Omics analyses	Transcriptomics	MG430 2.0 GeneChip	Affymetrix	920785-NasalEpitheliumLeft-extract	P15001_920785_GRT12_00206.CEL	ArrayExpress	E-MTAB-3150	http://www.ebi.ac.uk/arrayexpress/experiments/E-MTAB-3150/	Data processing	COPD2-GCRMAnorm-RNE.txt	ArrayExpress	E-MTAB-3150	http://www.ebi.ac.uk/arrayexpress/experiments/E-MTAB-3150/	3R4F	1	nasal epithelium
3R4F_4M_NasalEpithelium		Omics analyses	Transcriptomics	MG430 2.0 GeneChip	Affymetrix	920819-NasalEpitheliumLeft-extract	P15001_920819_GRT12_00236.CEL	ArrayExpress	E-MTAB-3150	http://www.ebi.ac.uk/arrayexpress/experiments/E-MTAB-3150/	Data processing	COPD2-GCRMAnorm-RNE.txt	ArrayExpress	E-MTAB-3150	http://www.ebi.ac.uk/arrayexpress/experiments/E-MTAB-3150/	3R4F	4	nasal epithelium
pMRTP_5M_NasalEpithelium		Omics analyses	Transcriptomics	MG430 2.0 GeneChip	Affymetrix	920424-NasalEpitheliumLeft-extract	P15001_920424_GRT12_05589.CEL	ArrayExpress	E-MTAB-3150	http://www.ebi.ac.uk/arrayexpress/experiments/E-MTAB-3150/	Data processing	COPD2-GCRMAnorm-RNE.txt	ArrayExpress	E-MTAB-3150	http://www.ebi.ac.uk/arrayexpress/experiments/E-MTAB-3150/	pMRTP	5	nasal epithelium
Switch_5M_NasalEpithelium		Omics analyses	Transcriptomics	MG430 2.0 GeneChip	Affymetrix	920405-NasalEpitheliumLeft-extract	P15001_920405_GRT12_05592.CEL	ArrayExpress	E-MTAB-3150	http://www.ebi.ac.uk/arrayexpress/experiments/E-MTAB-3150/	Data processing	COPD2-GCRMAnorm-RNE.txt	ArrayExpress	E-MTAB-3150	http://www.ebi.ac.uk/arrayexpress/experiments/E-MTAB-3150/	Switch	5	nasal epithelium
Cess_7M_NasalEpithelium		Omics analyses	Transcriptomics	MG430 2.0 GeneChip	Affymetrix	920100-NasalEpitheliumLeft-extract	P15001_920100_GRT12_04793.CEL	ArrayExpress	E-MTAB-3150	http://www.ebi.ac.uk/arrayexpress/experiments/E-MTAB-3150/	Data processing	COPD2-GCRMAnorm-RNE.txt	ArrayExpress	E-MTAB-3150	http://www.ebi.ac.uk/arrayexpress/experiments/E-MTAB-3150/	Cess	7	nasal epithelium
3R4F_3M_NasalEpithelium		Omics analyses	Transcriptomics	MG430 2.0 GeneChip	Affymetrix	921262-NasalEpitheliumLeft-extract	P15001_921262_GRT12_00185.CEL	ArrayExpress	E-MTAB-3150	http://www.ebi.ac.uk/arrayexpress/experiments/E-MTAB-3150/	Data processing	COPD2-GCRMAnorm-RNE.txt	ArrayExpress	E-MTAB-3150	http://www.ebi.ac.uk/arrayexpress/experiments/E-MTAB-3150/	3R4F	3	nasal epithelium
pMRTP_5M_NasalEpithelium		Omics analyses	Transcriptomics	MG430 2.0 GeneChip	Affymetrix	920288-NasalEpitheliumLeft-extract	P15001_920288_GRT12_05582.CEL	ArrayExpress	E-MTAB-3150	http://www.ebi.ac.uk/arrayexpress/experiments/E-MTAB-3150/	Data processing	COPD2-GCRMAnorm-RNE.txt	ArrayExpress	E-MTAB-3150	http://www.ebi.ac.uk/arrayexpress/experiments/E-MTAB-3150/	pMRTP	5	nasal epithelium
Cess_3M_NasalEpithelium		Omics analyses	Transcriptomics	MG430 2.0 GeneChip	Affymetrix	920587-NasalEpitheliumLeft-extract	P15001_920587_GRT12_00246.CEL	ArrayExpress	E-MTAB-3150	http://www.ebi.ac.uk/arrayexpress/experiments/E-MTAB-3150/	Data processing	COPD2-GCRMAnorm-RNE.txt	ArrayExpress	E-MTAB-3150	http://www.ebi.ac.uk/arrayexpress/experiments/E-MTAB-3150/	Cess	3	nasal epithelium
3R4F_7M_NasalEpithelium		Omics analyses	Transcriptomics	MG430 2.0 GeneChip	Affymetrix	920025-NasalEpitheliumLeft-extract	P15001_920025_GRT12_04376.CEL	ArrayExpress	E-MTAB-3150	http://www.ebi.ac.uk/arrayexpress/experiments/E-MTAB-3150/	Data processing	COPD2-GCRMAnorm-RNE.txt	ArrayExpress	E-MTAB-3150	http://www.ebi.ac.uk/arrayexpress/experiments/E-MTAB-3150/	3R4F	7	nasal epithelium
Sham_3M_NasalEpithelium		Omics analyses	Transcriptomics	MG430 2.0 GeneChip	Affymetrix	921134-NasalEpitheliumLeft-extract	P15001_921134_GRT12_00148.CEL	ArrayExpress	E-MTAB-3150	http://www.ebi.ac.uk/arrayexpress/experiments/E-MTAB-3150/	Data processing	COPD2-GCRMAnorm-RNE.txt	ArrayExpress	E-MTAB-3150	http://www.ebi.ac.uk/arrayexpress/experiments/E-MTAB-3150/	Sham	3	nasal epithelium
Sham_2M_NasalEpithelium		Omics analyses	Transcriptomics	MG430 2.0 GeneChip	Affymetrix	921183-NasalEpitheliumLeft-extract	P15001_921183_GRT12_00210.CEL	ArrayExpress	E-MTAB-3150	http://www.ebi.ac.uk/arrayexpress/experiments/E-MTAB-3150/	Data processing	COPD2-GCRMAnorm-RNE.txt	ArrayExpress	E-MTAB-3150	http://www.ebi.ac.uk/arrayexpress/experiments/E-MTAB-3150/	Sham	2	nasal epithelium
3R4F_2M_NasalEpithelium		Omics analyses	Transcriptomics	MG430 2.0 GeneChip	Affymetrix	920279-NasalEpitheliumLeft-extract	P15001_920279_GRT12_00225.CEL	ArrayExpress	E-MTAB-3150	http://www.ebi.ac.uk/arrayexpress/experiments/E-MTAB-3150/	Data processing	COPD2-GCRMAnorm-RNE.txt	ArrayExpress	E-MTAB-3150	http://www.ebi.ac.uk/arrayexpress/experiments/E-MTAB-3150/	3R4F	2	nasal epithelium
Sham_1M_NasalEpithelium		Omics analyses	Transcriptomics	MG430 2.0 GeneChip	Affymetrix	920151-NasalEpitheliumLeft-extract	P15001_920151_GRT12_00207.CEL	ArrayExpress	E-MTAB-3150	http://www.ebi.ac.uk/arrayexpress/experiments/E-MTAB-3150/	Data processing	COPD2-GCRMAnorm-RNE.txt	ArrayExpress	E-MTAB-3150	http://www.ebi.ac.uk/arrayexpress/experiments/E-MTAB-3150/	Sham	1	nasal epithelium
3R4F_5M_NasalEpithelium		Omics analyses	Transcriptomics	MG430 2.0 GeneChip	Affymetrix	920765-NasalEpitheliumLeft-extract	P15001_920765_GRT12_05619.CEL	ArrayExpress	E-MTAB-3150	http://www.ebi.ac.uk/arrayexpress/experiments/E-MTAB-3150/	Data processing	COPD2-GCRMAnorm-RNE.txt	ArrayExpress	E-MTAB-3150	http://www.ebi.ac.uk/arrayexpress/experiments/E-MTAB-3150/	3R4F	5	nasal epithelium
Switch_5M_NasalEpithelium		Omics analyses	Transcriptomics	MG430 2.0 GeneChip	Affymetrix	920761-NasalEpitheliumLeft-extract	P15001_920761_GRT12_05613.CEL	ArrayExpress	E-MTAB-3150	http://www.ebi.ac.uk/arrayexpress/experiments/E-MTAB-3150/	Data processing	COPD2-GCRMAnorm-RNE.txt	ArrayExpress	E-MTAB-3150	http://www.ebi.ac.uk/arrayexpress/experiments/E-MTAB-3150/	Switch	5	nasal epithelium
Cess_5M_NasalEpithelium		Omics analyses	Transcriptomics	MG430 2.0 GeneChip	Affymetrix	920912-NasalEpitheliumLeft-extract	P15001_920912_GRT12_05628.CEL	ArrayExpress	E-MTAB-3150	http://www.ebi.ac.uk/arrayexpress/experiments/E-MTAB-3150/	Data processing	COPD2-GCRMAnorm-RNE.txt	ArrayExpress	E-MTAB-3150	http://www.ebi.ac.uk/arrayexpress/experiments/E-MTAB-3150/	Cess	5	nasal epithelium
3R4F_3M_NasalEpithelium		Omics analyses	Transcriptomics	MG430 2.0 GeneChip	Affymetrix	921162-NasalEpitheliumLeft-extract	P15001_921162_GRT12_00165.CEL	ArrayExpress	E-MTAB-3150	http://www.ebi.ac.uk/arrayexpress/experiments/E-MTAB-3150/	Data processing	COPD2-GCRMAnorm-RNE.txt	ArrayExpress	E-MTAB-3150	http://www.ebi.ac.uk/arrayexpress/experiments/E-MTAB-3150/	3R4F	3	nasal epithelium
Cess_5M_NasalEpithelium		Omics analyses	Transcriptomics	MG430 2.0 GeneChip	Affymetrix	920099-NasalEpitheliumLeft-extract	P15001_920099_GRT12_05590.CEL	ArrayExpress	E-MTAB-3150	http://www.ebi.ac.uk/arrayexpress/experiments/E-MTAB-3150/	Data processing	COPD2-GCRMAnorm-RNE.txt	ArrayExpress	E-MTAB-3150	http://www.ebi.ac.uk/arrayexpress/experiments/E-MTAB-3150/	Cess	5	nasal epithelium
pMRTP_5M_NasalEpithelium		Omics analyses	Transcriptomics	MG430 2.0 GeneChip	Affymetrix	920123-NasalEpitheliumLeft-extract	P15001_920123_GRT12_05618.CEL	ArrayExpress	E-MTAB-3150	http://www.ebi.ac.uk/arrayexpress/experiments/E-MTAB-3150/	Data processing	COPD2-GCRMAnorm-RNE.txt	ArrayExpress	E-MTAB-3150	http://www.ebi.ac.uk/arrayexpress/experiments/E-MTAB-3150/	pMRTP	5	nasal epithelium
Switch_3M_NasalEpithelium		Omics analyses	Transcriptomics	MG430 2.0 GeneChip	Affymetrix	920621-NasalEpitheliumLeft-extract	P15001_920621_GRT12_00168.CEL	ArrayExpress	E-MTAB-3150	http://www.ebi.ac.uk/arrayexpress/experiments/E-MTAB-3150/	Data processing	COPD2-GCRMAnorm-RNE.txt	ArrayExpress	E-MTAB-3150	http://www.ebi.ac.uk/arrayexpress/experiments/E-MTAB-3150/	Switch	3	nasal epithelium
Sham_2M_NasalEpithelium		Omics analyses	Transcriptomics	MG430 2.0 GeneChip	Affymetrix	920902-NasalEpitheliumLeft-extract	P15001_920902_GRT12_00161.CEL	ArrayExpress	E-MTAB-3150	http://www.ebi.ac.uk/arrayexpress/experiments/E-MTAB-3150/	Data processing	COPD2-GCRMAnorm-RNE.txt	ArrayExpress	E-MTAB-3150	http://www.ebi.ac.uk/arrayexpress/experiments/E-MTAB-3150/	Sham	2	nasal epithelium
Switch_7M_NasalEpithelium		Omics analyses	Transcriptomics	MG430 2.0 GeneChip	Affymetrix	920645-NasalEpitheliumLeft-extract	P15001_920645_GRT12_04374.CEL	ArrayExpress	E-MTAB-3150	http://www.ebi.ac.uk/arrayexpress/experiments/E-MTAB-3150/	Data processing	COPD2-GCRMAnorm-RNE.txt	ArrayExpress	E-MTAB-3150	http://www.ebi.ac.uk/arrayexpress/experiments/E-MTAB-3150/	Switch	7	nasal epithelium
3R4F_7M_NasalEpithelium		Omics analyses	Transcriptomics	MG430 2.0 GeneChip	Affymetrix	920767-NasalEpitheliumLeft-extract	P15001_920767_GRT12_04371.CEL	ArrayExpress	E-MTAB-3150	http://www.ebi.ac.uk/arrayexpress/experiments/E-MTAB-3150/	Data processing	COPD2-GCRMAnorm-RNE.txt	ArrayExpress	E-MTAB-3150	http://www.ebi.ac.uk/arrayexpress/experiments/E-MTAB-3150/	3R4F	7	nasal epithelium
Sham_2M_NasalEpithelium		Omics analyses	Transcriptomics	MG430 2.0 GeneChip	Affymetrix	921067-NasalEpitheliumLeft-extract	P15001_921067_GRT12_00265.CEL	ArrayExpress	E-MTAB-3150	http://www.ebi.ac.uk/arrayexpress/experiments/E-MTAB-3150/	Data processing	COPD2-GCRMAnorm-RNE.txt	ArrayExpress	E-MTAB-3150	http://www.ebi.ac.uk/arrayexpress/experiments/E-MTAB-3150/	Sham	2	nasal epithelium
Switch_3M_NasalEpithelium		Omics analyses	Transcriptomics	MG430 2.0 GeneChip	Affymetrix	920067-NasalEpitheliumLeft-extract	P15001_920067_GRT12_00217.CEL	ArrayExpress	E-MTAB-3150	http://www.ebi.ac.uk/arrayexpress/experiments/E-MTAB-3150/	Data processing	COPD2-GCRMAnorm-RNE.txt	ArrayExpress	E-MTAB-3150	http://www.ebi.ac.uk/arrayexpress/experiments/E-MTAB-3150/	Switch	3	nasal epithelium
3R4F_5M_NasalEpithelium		Omics analyses	Transcriptomics	MG430 2.0 GeneChip	Affymetrix	921021-NasalEpitheliumLeft-extract	P15001_921021_GRT12_05611.CEL	ArrayExpress	E-MTAB-3150	http://www.ebi.ac.uk/arrayexpress/experiments/E-MTAB-3150/	Data processing	COPD2-GCRMAnorm-RNE.txt	ArrayExpress	E-MTAB-3150	http://www.ebi.ac.uk/arrayexpress/experiments/E-MTAB-3150/	3R4F	5	nasal epithelium
Switch_5M_NasalEpithelium		Omics analyses	Transcriptomics	MG430 2.0 GeneChip	Affymetrix	920312-NasalEpitheliumLeft-extract	P15001_920312_GRT12_05583.CEL	ArrayExpress	E-MTAB-3150	http://www.ebi.ac.uk/arrayexpress/experiments/E-MTAB-3150/	Data processing	COPD2-GCRMAnorm-RNE.txt	ArrayExpress	E-MTAB-3150	http://www.ebi.ac.uk/arrayexpress/experiments/E-MTAB-3150/	Switch	5	nasal epithelium
3R4F_5M_NasalEpithelium		Omics analyses	Transcriptomics	MG430 2.0 GeneChip	Affymetrix	921075-NasalEpitheliumLeft-extract	P15001_921075_GRT12_05629.CEL	ArrayExpress	E-MTAB-3150	http://www.ebi.ac.uk/arrayexpress/experiments/E-MTAB-3150/	Data processing	COPD2-GCRMAnorm-RNE.txt	ArrayExpress	E-MTAB-3150	http://www.ebi.ac.uk/arrayexpress/experiments/E-MTAB-3150/	3R4F	5	nasal epithelium
Cess_5M_NasalEpithelium		Omics analyses	Transcriptomics	MG430 2.0 GeneChip	Affymetrix	920442-NasalEpitheliumLeft-extract	P15001_920442_GRT12_05612.CEL	ArrayExpress	E-MTAB-3150	http://www.ebi.ac.uk/arrayexpress/experiments/E-MTAB-3150/	Data processing	COPD2-GCRMAnorm-RNE.txt	ArrayExpress	E-MTAB-3150	http://www.ebi.ac.uk/arrayexpress/experiments/E-MTAB-3150/	Cess	5	nasal epithelium
pMRTP_4M_NasalEpithelium		Omics analyses	Transcriptomics	MG430 2.0 GeneChip	Affymetrix	920033-NasalEpitheliumLeft-extract	P15001_920033_GRT12_00179.CEL	ArrayExpress	E-MTAB-3150	http://www.ebi.ac.uk/arrayexpress/experiments/E-MTAB-3150/	Data processing	COPD2-GCRMAnorm-RNE.txt	ArrayExpress	E-MTAB-3150	http://www.ebi.ac.uk/arrayexpress/experiments/E-MTAB-3150/	pMRTP	4	nasal epithelium
pMRTP_3M_NasalEpithelium		Omics analyses	Transcriptomics	MG430 2.0 GeneChip	Affymetrix	920818-NasalEpitheliumLeft-extract	P15001_920818_GRT12_00171.CEL	ArrayExpress	E-MTAB-3150	http://www.ebi.ac.uk/arrayexpress/experiments/E-MTAB-3150/	Data processing	COPD2-GCRMAnorm-RNE.txt	ArrayExpress	E-MTAB-3150	http://www.ebi.ac.uk/arrayexpress/experiments/E-MTAB-3150/	pMRTP	3	nasal epithelium
Switch_5M_NasalEpithelium		Omics analyses	Transcriptomics	MG430 2.0 GeneChip	Affymetrix	921178-NasalEpitheliumLeft-extract	P15001_921178_GRT12_05580.CEL	ArrayExpress	E-MTAB-3150	http://www.ebi.ac.uk/arrayexpress/experiments/E-MTAB-3150/	Data processing	COPD2-GCRMAnorm-RNE.txt	ArrayExpress	E-MTAB-3150	http://www.ebi.ac.uk/arrayexpress/experiments/E-MTAB-3150/	Switch	5	nasal epithelium
Cess_7M_NasalEpithelium		Omics analyses	Transcriptomics	MG430 2.0 GeneChip	Affymetrix	920462-NasalEpitheliumLeft-extract	P15001_920462_GRT12_04783.CEL	ArrayExpress	E-MTAB-3150	http://www.ebi.ac.uk/arrayexpress/experiments/E-MTAB-3150/	Data processing	COPD2-GCRMAnorm-RNE.txt	ArrayExpress	E-MTAB-3150	http://www.ebi.ac.uk/arrayexpress/experiments/E-MTAB-3150/	Cess	7	nasal epithelium
Switch_7M_NasalEpithelium		Omics analyses	Transcriptomics	MG430 2.0 GeneChip	Affymetrix	920751-NasalEpitheliumLeft-extract	P15001_920751_GRT12_04364.CEL	ArrayExpress	E-MTAB-3150	http://www.ebi.ac.uk/arrayexpress/experiments/E-MTAB-3150/	Data processing	COPD2-GCRMAnorm-RNE.txt	ArrayExpress	E-MTAB-3150	http://www.ebi.ac.uk/arrayexpress/experiments/E-MTAB-3150/	Switch	7	nasal epithelium
3R4F_5M_NasalEpithelium		Omics analyses	Transcriptomics	MG430 2.0 GeneChip	Affymetrix	920898-NasalEpitheliumLeft-extract	P15001_920898_GRT12_05604.CEL	ArrayExpress	E-MTAB-3150	http://www.ebi.ac.uk/arrayexpress/experiments/E-MTAB-3150/	Data processing	COPD2-GCRMAnorm-RNE.txt	ArrayExpress	E-MTAB-3150	http://www.ebi.ac.uk/arrayexpress/experiments/E-MTAB-3150/	3R4F	5	nasal epithelium
Sham_5M_NasalEpithelium		Omics analyses	Transcriptomics	MG430 2.0 GeneChip	Affymetrix	920160-NasalEpitheliumLeft-extract	P15001_920160_GRT12_05599.CEL	ArrayExpress	E-MTAB-3150	http://www.ebi.ac.uk/arrayexpress/experiments/E-MTAB-3150/	Data processing	COPD2-GCRMAnorm-RNE.txt	ArrayExpress	E-MTAB-3150	http://www.ebi.ac.uk/arrayexpress/experiments/E-MTAB-3150/	Sham	5	nasal epithelium
3R4F_4M_NasalEpithelium		Omics analyses	Transcriptomics	MG430 2.0 GeneChip	Affymetrix	920662-NasalEpitheliumLeft-extract	P15001_920662_GRT12_00155.CEL	ArrayExpress	E-MTAB-3150	http://www.ebi.ac.uk/arrayexpress/experiments/E-MTAB-3150/	Data processing	COPD2-GCRMAnorm-RNE.txt	ArrayExpress	E-MTAB-3150	http://www.ebi.ac.uk/arrayexpress/experiments/E-MTAB-3150/	3R4F	4	nasal epithelium
pMRTP_7M_NasalEpithelium		Omics analyses	Transcriptomics	MG430 2.0 GeneChip	Affymetrix	920805-NasalEpitheliumLeft-extract	P15001_920805_GRT12_04367.CEL	ArrayExpress	E-MTAB-3150	http://www.ebi.ac.uk/arrayexpress/experiments/E-MTAB-3150/	Data processing	COPD2-GCRMAnorm-RNE.txt	ArrayExpress	E-MTAB-3150	http://www.ebi.ac.uk/arrayexpress/experiments/E-MTAB-3150/	pMRTP	7	nasal epithelium
3R4F_7M_NasalEpithelium		Omics analyses	Transcriptomics	MG430 2.0 GeneChip	Affymetrix	920497-NasalEpitheliumLeft-extract	P15001_920497_GRT12_04786.CEL	ArrayExpress	E-MTAB-3150	http://www.ebi.ac.uk/arrayexpress/experiments/E-MTAB-3150/	Data processing	COPD2-GCRMAnorm-RNE.txt	ArrayExpress	E-MTAB-3150	http://www.ebi.ac.uk/arrayexpress/experiments/E-MTAB-3150/	3R4F	7	nasal epithelium
pMRTP_2M_NasalEpithelium		Omics analyses	Transcriptomics	MG430 2.0 GeneChip	Affymetrix	920314-NasalEpitheliumLeft-extract	P15001_920314_GRT12_00183.CEL	ArrayExpress	E-MTAB-3150	http://www.ebi.ac.uk/arrayexpress/experiments/E-MTAB-3150/	Data processing	COPD2-GCRMAnorm-RNE.txt	ArrayExpress	E-MTAB-3150	http://www.ebi.ac.uk/arrayexpress/experiments/E-MTAB-3150/	pMRTP	2	nasal epithelium
pMRTP_5M_NasalEpithelium		Omics analyses	Transcriptomics	MG430 2.0 GeneChip	Affymetrix	920464-NasalEpitheliumLeft-extract	P15001_920464_GRT12_05606.CEL	ArrayExpress	E-MTAB-3150	http://www.ebi.ac.uk/arrayexpress/experiments/E-MTAB-3150/	Data processing	COPD2-GCRMAnorm-RNE.txt	ArrayExpress	E-MTAB-3150	http://www.ebi.ac.uk/arrayexpress/experiments/E-MTAB-3150/	pMRTP	5	nasal epithelium
Sham_3M_NasalEpithelium		Omics analyses	Transcriptomics	MG430 2.0 GeneChip	Affymetrix	920794-NasalEpitheliumLeft-extract	P15001_920794_GRT12_00167.CEL	ArrayExpress	E-MTAB-3150	http://www.ebi.ac.uk/arrayexpress/experiments/E-MTAB-3150/	Data processing	COPD2-GCRMAnorm-RNE.txt	ArrayExpress	E-MTAB-3150	http://www.ebi.ac.uk/arrayexpress/experiments/E-MTAB-3150/	Sham	3	nasal epithelium
pMRTP_1M_NasalEpithelium		Omics analyses	Transcriptomics	MG430 2.0 GeneChip	Affymetrix	920298-NasalEpitheliumLeft-extract	P15001_920298_GRT12_00184.CEL	ArrayExpress	E-MTAB-3150	http://www.ebi.ac.uk/arrayexpress/experiments/E-MTAB-3150/	Data processing	COPD2-GCRMAnorm-RNE.txt	ArrayExpress	E-MTAB-3150	http://www.ebi.ac.uk/arrayexpress/experiments/E-MTAB-3150/	pMRTP	1	nasal epithelium
3R4F_1M_NasalEpithelium		Omics analyses	Transcriptomics	MG430 2.0 GeneChip	Affymetrix	920569-NasalEpitheliumLeft-extract	P15001_920569_GRT12_00159.CEL	ArrayExpress	E-MTAB-3150	http://www.ebi.ac.uk/arrayexpress/experiments/E-MTAB-3150/	Data processing	COPD2-GCRMAnorm-RNE.txt	ArrayExpress	E-MTAB-3150	http://www.ebi.ac.uk/arrayexpress/experiments/E-MTAB-3150/	3R4F	1	nasal epithelium
3R4F_7M_NasalEpithelium		Omics analyses	Transcriptomics	MG430 2.0 GeneChip	Affymetrix	920421-NasalEpitheliumLeft-extract	P15001_920421_GRT12_04356.CEL	ArrayExpress	E-MTAB-3150	http://www.ebi.ac.uk/arrayexpress/experiments/E-MTAB-3150/	Data processing	COPD2-GCRMAnorm-RNE.txt	ArrayExpress	E-MTAB-3150	http://www.ebi.ac.uk/arrayexpress/experiments/E-MTAB-3150/	3R4F	7	nasal epithelium
3R4F_7M_NasalEpithelium		Omics analyses	Transcriptomics	MG430 2.0 GeneChip	Affymetrix	921304-NasalEpitheliumLeft-extract	P15001_921304_GRT12_04791.CEL	ArrayExpress	E-MTAB-3150	http://www.ebi.ac.uk/arrayexpress/experiments/E-MTAB-3150/	Data processing	COPD2-GCRMAnorm-RNE.txt	ArrayExpress	E-MTAB-3150	http://www.ebi.ac.uk/arrayexpress/experiments/E-MTAB-3150/	3R4F	7	nasal epithelium
Sham_7M_NasalEpithelium		Omics analyses	Transcriptomics	MG430 2.0 GeneChip	Affymetrix	920953-NasalEpitheliumLeft-extract	P15001_920953_GRT12_04775.CEL	ArrayExpress	E-MTAB-3150	http://www.ebi.ac.uk/arrayexpress/experiments/E-MTAB-3150/	Data processing	COPD2-GCRMAnorm-RNE.txt	ArrayExpress	E-MTAB-3150	http://www.ebi.ac.uk/arrayexpress/experiments/E-MTAB-3150/	Sham	7	nasal epithelium
3R4F_7M_NasalEpithelium		Omics analyses	Transcriptomics	MG430 2.0 GeneChip	Affymetrix	920843-NasalEpitheliumLeft-extract	P15001_920843_GRT12_04366.CEL	ArrayExpress	E-MTAB-3150	http://www.ebi.ac.uk/arrayexpress/experiments/E-MTAB-3150/	Data processing	COPD2-GCRMAnorm-RNE.txt	ArrayExpress	E-MTAB-3150	http://www.ebi.ac.uk/arrayexpress/experiments/E-MTAB-3150/	3R4F	7	nasal epithelium
Cess_3M_NasalEpithelium		Omics analyses	Transcriptomics	MG430 2.0 GeneChip	Affymetrix	920908-NasalEpitheliumLeft-extract	P15001_920908_GRT12_00231.CEL	ArrayExpress	E-MTAB-3150	http://www.ebi.ac.uk/arrayexpress/experiments/E-MTAB-3150/	Data processing	n/a	ArrayExpress	E-MTAB-3150	http://www.ebi.ac.uk/arrayexpress/experiments/E-MTAB-3150/	Cess	3	nasal epithelium
pMRTP_1M_NasalEpithelium		Omics analyses	Transcriptomics	MG430 2.0 GeneChip	Affymetrix	920053-NasalEpitheliumLeft-extract	P15001_920053_GRT12_00149.CEL	ArrayExpress	E-MTAB-3150	http://www.ebi.ac.uk/arrayexpress/experiments/E-MTAB-3150/	Data processing	n/a	ArrayExpress	E-MTAB-3150	http://www.ebi.ac.uk/arrayexpress/experiments/E-MTAB-3150/	pMRTP	1	nasal epithelium
Sham_5M_NasalEpithelium		Omics analyses	Transcriptomics	MG430 2.0 GeneChip	Affymetrix	921006-NasalEpitheliumLeft-extract	P15001_921006_GRT12_05616.CEL	ArrayExpress	E-MTAB-3150	http://www.ebi.ac.uk/arrayexpress/experiments/E-MTAB-3150/	Data processing	n/a	ArrayExpress	E-MTAB-3150	http://www.ebi.ac.uk/arrayexpress/experiments/E-MTAB-3150/	Sham	5	nasal epithelium
Cess_5M_Liver		Omics analyses	Transcriptomics	MG430 2.0 GeneChip	Affymetrix	920481-Liver-extract	P15001_920481_GRT12_05477.CEL	ArrayExpress	E-MTAB-3150	http://www.ebi.ac.uk/arrayexpress/experiments/E-MTAB-3150/	Data processing	COPD2-GCRMAnorm-Liver.txt	ArrayExpress	E-MTAB-3150	http://www.ebi.ac.uk/arrayexpress/experiments/E-MTAB-3150/	Cess	5	liver
Switch_5M_Liver		Omics analyses	Transcriptomics	MG430 2.0 GeneChip	Affymetrix	920220-Liver-extract	P15001_920220_GRT12_05557.CEL	ArrayExpress	E-MTAB-3150	http://www.ebi.ac.uk/arrayexpress/experiments/E-MTAB-3150/	Data processing	COPD2-GCRMAnorm-Liver.txt	ArrayExpress	E-MTAB-3150	http://www.ebi.ac.uk/arrayexpress/experiments/E-MTAB-3150/	Switch	5	liver
pMRTP_7M_Liver		Omics analyses	Transcriptomics	MG430 2.0 GeneChip	Affymetrix	921017-Liver-extract	P15001_921017_GRT12_05556.CEL	ArrayExpress	E-MTAB-3150	http://www.ebi.ac.uk/arrayexpress/experiments/E-MTAB-3150/	Data processing	COPD2-GCRMAnorm-Liver.txt	ArrayExpress	E-MTAB-3150	http://www.ebi.ac.uk/arrayexpress/experiments/E-MTAB-3150/	pMRTP	7	liver
pMRTP_5M_Liver		Omics analyses	Transcriptomics	MG430 2.0 GeneChip	Affymetrix	920123-Liver-extract	P15001_920123_GRT12_05530.CEL	ArrayExpress	E-MTAB-3150	http://www.ebi.ac.uk/arrayexpress/experiments/E-MTAB-3150/	Data processing	COPD2-GCRMAnorm-Liver.txt	ArrayExpress	E-MTAB-3150	http://www.ebi.ac.uk/arrayexpress/experiments/E-MTAB-3150/	pMRTP	5	liver
Sham_7M_Liver		Omics analyses	Transcriptomics	MG430 2.0 GeneChip	Affymetrix	920274-Liver-extract	P15001_920274_GRT12_05490.CEL	ArrayExpress	E-MTAB-3150	http://www.ebi.ac.uk/arrayexpress/experiments/E-MTAB-3150/	Data processing	COPD2-GCRMAnorm-Liver.txt	ArrayExpress	E-MTAB-3150	http://www.ebi.ac.uk/arrayexpress/experiments/E-MTAB-3150/	Sham	7	liver
3R4F_5M_Liver		Omics analyses	Transcriptomics	MG430 2.0 GeneChip	Affymetrix	921021-Liver-extract	P15001_921021_GRT12_05516.CEL	ArrayExpress	E-MTAB-3150	http://www.ebi.ac.uk/arrayexpress/experiments/E-MTAB-3150/	Data processing	COPD2-GCRMAnorm-Liver.txt	ArrayExpress	E-MTAB-3150	http://www.ebi.ac.uk/arrayexpress/experiments/E-MTAB-3150/	3R4F	5	liver
Switch_7M_Liver		Omics analyses	Transcriptomics	MG430 2.0 GeneChip	Affymetrix	920696-Liver-extract	P15001_920696_GRT12_05480.CEL	ArrayExpress	E-MTAB-3150	http://www.ebi.ac.uk/arrayexpress/experiments/E-MTAB-3150/	Data processing	COPD2-GCRMAnorm-Liver.txt	ArrayExpress	E-MTAB-3150	http://www.ebi.ac.uk/arrayexpress/experiments/E-MTAB-3150/	Switch	7	liver
Switch_5M_Liver		Omics analyses	Transcriptomics	MG430 2.0 GeneChip	Affymetrix	920405-Liver-extract	P15001_920405_GRT12_05538.CEL	ArrayExpress	E-MTAB-3150	http://www.ebi.ac.uk/arrayexpress/experiments/E-MTAB-3150/	Data processing	COPD2-GCRMAnorm-Liver.txt	ArrayExpress	E-MTAB-3150	http://www.ebi.ac.uk/arrayexpress/experiments/E-MTAB-3150/	Switch	5	liver
pMRTP_7M_Liver		Omics analyses	Transcriptomics	MG430 2.0 GeneChip	Affymetrix	920098-Liver-extract	P15001_920098_GRT12_05539.CEL	ArrayExpress	E-MTAB-3150	http://www.ebi.ac.uk/arrayexpress/experiments/E-MTAB-3150/	Data processing	COPD2-GCRMAnorm-Liver.txt	ArrayExpress	E-MTAB-3150	http://www.ebi.ac.uk/arrayexpress/experiments/E-MTAB-3150/	pMRTP	7	liver
pMRTP_7M_Liver		Omics analyses	Transcriptomics	MG430 2.0 GeneChip	Affymetrix	920113-Liver-extract	P15001_920113_GRT12_05572.CEL	ArrayExpress	E-MTAB-3150	http://www.ebi.ac.uk/arrayexpress/experiments/E-MTAB-3150/	Data processing	COPD2-GCRMAnorm-Liver.txt	ArrayExpress	E-MTAB-3150	http://www.ebi.ac.uk/arrayexpress/experiments/E-MTAB-3150/	pMRTP	7	liver
3R4F_5M_Liver		Omics analyses	Transcriptomics	MG430 2.0 GeneChip	Affymetrix	920002-Liver-extract	P15001_920002_GRT12_05482.CEL	ArrayExpress	E-MTAB-3150	http://www.ebi.ac.uk/arrayexpress/experiments/E-MTAB-3150/	Data processing	COPD2-GCRMAnorm-Liver.txt	ArrayExpress	E-MTAB-3150	http://www.ebi.ac.uk/arrayexpress/experiments/E-MTAB-3150/	3R4F	5	liver
Sham_5M_Liver		Omics analyses	Transcriptomics	MG430 2.0 GeneChip	Affymetrix	920780-Liver-extract	P15001_920780_GRT12_05575.CEL	ArrayExpress	E-MTAB-3150	http://www.ebi.ac.uk/arrayexpress/experiments/E-MTAB-3150/	Data processing	COPD2-GCRMAnorm-Liver.txt	ArrayExpress	E-MTAB-3150	http://www.ebi.ac.uk/arrayexpress/experiments/E-MTAB-3150/	Sham	5	liver
Cess_7M_Liver		Omics analyses	Transcriptomics	MG430 2.0 GeneChip	Affymetrix	920462-Liver-extract	P15001_920462_GRT12_05489.CEL	ArrayExpress	E-MTAB-3150	http://www.ebi.ac.uk/arrayexpress/experiments/E-MTAB-3150/	Data processing	COPD2-GCRMAnorm-Liver.txt	ArrayExpress	E-MTAB-3150	http://www.ebi.ac.uk/arrayexpress/experiments/E-MTAB-3150/	Cess	7	liver
Sham_7M_Liver		Omics analyses	Transcriptomics	MG430 2.0 GeneChip	Affymetrix	921113-Liver-extract	P15001_921113_GRT12_05541.CEL	ArrayExpress	E-MTAB-3150	http://www.ebi.ac.uk/arrayexpress/experiments/E-MTAB-3150/	Data processing	COPD2-GCRMAnorm-Liver.txt	ArrayExpress	E-MTAB-3150	http://www.ebi.ac.uk/arrayexpress/experiments/E-MTAB-3150/	Sham	7	liver
Switch_3M_Liver		Omics analyses	Transcriptomics	MG430 2.0 GeneChip	Affymetrix	921037-Liver-extract	P15001_921037_GRT12_00082.CEL	ArrayExpress	E-MTAB-3150	http://www.ebi.ac.uk/arrayexpress/experiments/E-MTAB-3150/	Data processing	COPD2-GCRMAnorm-Liver.txt	ArrayExpress	E-MTAB-3150	http://www.ebi.ac.uk/arrayexpress/experiments/E-MTAB-3150/	Switch	3	liver
3R4F_5M_Liver		Omics analyses	Transcriptomics	MG430 2.0 GeneChip	Affymetrix	921050-Liver-extract	P15001_921050_GRT12_05545.CEL	ArrayExpress	E-MTAB-3150	http://www.ebi.ac.uk/arrayexpress/experiments/E-MTAB-3150/	Data processing	COPD2-GCRMAnorm-Liver.txt	ArrayExpress	E-MTAB-3150	http://www.ebi.ac.uk/arrayexpress/experiments/E-MTAB-3150/	3R4F	5	liver
pMRTP_5M_Liver		Omics analyses	Transcriptomics	MG430 2.0 GeneChip	Affymetrix	920288-Liver-extract	P15001_920288_GRT12_05506.CEL	ArrayExpress	E-MTAB-3150	http://www.ebi.ac.uk/arrayexpress/experiments/E-MTAB-3150/	Data processing	COPD2-GCRMAnorm-Liver.txt	ArrayExpress	E-MTAB-3150	http://www.ebi.ac.uk/arrayexpress/experiments/E-MTAB-3150/	pMRTP	5	liver
pMRTP_3M_Liver		Omics analyses	Transcriptomics	MG430 2.0 GeneChip	Affymetrix	920673-Liver-extract	P15001_920673_GRT12_00108.CEL	ArrayExpress	E-MTAB-3150	http://www.ebi.ac.uk/arrayexpress/experiments/E-MTAB-3150/	Data processing	COPD2-GCRMAnorm-Liver.txt	ArrayExpress	E-MTAB-3150	http://www.ebi.ac.uk/arrayexpress/experiments/E-MTAB-3150/	pMRTP	3	liver
Cess_5M_Liver		Omics analyses	Transcriptomics	MG430 2.0 GeneChip	Affymetrix	920792-Liver-extract	P15001_920792_GRT12_05512.CEL	ArrayExpress	E-MTAB-3150	http://www.ebi.ac.uk/arrayexpress/experiments/E-MTAB-3150/	Data processing	COPD2-GCRMAnorm-Liver.txt	ArrayExpress	E-MTAB-3150	http://www.ebi.ac.uk/arrayexpress/experiments/E-MTAB-3150/	Cess	5	liver
pMRTP_7M_Liver		Omics analyses	Transcriptomics	MG430 2.0 GeneChip	Affymetrix	920805-Liver-extract	P15001_920805_GRT12_05504.CEL	ArrayExpress	E-MTAB-3150	http://www.ebi.ac.uk/arrayexpress/experiments/E-MTAB-3150/	Data processing	COPD2-GCRMAnorm-Liver.txt	ArrayExpress	E-MTAB-3150	http://www.ebi.ac.uk/arrayexpress/experiments/E-MTAB-3150/	pMRTP	7	liver
Switch_5M_Liver		Omics analyses	Transcriptomics	MG430 2.0 GeneChip	Affymetrix	921198-Liver-extract	P15001_921198_GRT12_05488.CEL	ArrayExpress	E-MTAB-3150	http://www.ebi.ac.uk/arrayexpress/experiments/E-MTAB-3150/	Data processing	COPD2-GCRMAnorm-Liver.txt	ArrayExpress	E-MTAB-3150	http://www.ebi.ac.uk/arrayexpress/experiments/E-MTAB-3150/	Switch	5	liver
pMRTP_5M_Liver		Omics analyses	Transcriptomics	MG430 2.0 GeneChip	Affymetrix	920447-Liver-extract	P15001_920447_GRT12_05576.CEL	ArrayExpress	E-MTAB-3150	http://www.ebi.ac.uk/arrayexpress/experiments/E-MTAB-3150/	Data processing	COPD2-GCRMAnorm-Liver.txt	ArrayExpress	E-MTAB-3150	http://www.ebi.ac.uk/arrayexpress/experiments/E-MTAB-3150/	pMRTP	5	liver
Switch_7M_Liver		Omics analyses	Transcriptomics	MG430 2.0 GeneChip	Affymetrix	920776-Liver-extract	P15001_920776_GRT12_05570.CEL	ArrayExpress	E-MTAB-3150	http://www.ebi.ac.uk/arrayexpress/experiments/E-MTAB-3150/	Data processing	COPD2-GCRMAnorm-Liver.txt	ArrayExpress	E-MTAB-3150	http://www.ebi.ac.uk/arrayexpress/experiments/E-MTAB-3150/	Switch	7	liver
Sham_7M_Liver		Omics analyses	Transcriptomics	MG430 2.0 GeneChip	Affymetrix	920043-Liver-extract	P15001_920043_GRT12_05524.CEL	ArrayExpress	E-MTAB-3150	http://www.ebi.ac.uk/arrayexpress/experiments/E-MTAB-3150/	Data processing	COPD2-GCRMAnorm-Liver.txt	ArrayExpress	E-MTAB-3150	http://www.ebi.ac.uk/arrayexpress/experiments/E-MTAB-3150/	Sham	7	liver
pMRTP_7M_Liver		Omics analyses	Transcriptomics	MG430 2.0 GeneChip	Affymetrix	920899-Liver-extract	P15001_920899_GRT12_05546.CEL	ArrayExpress	E-MTAB-3150	http://www.ebi.ac.uk/arrayexpress/experiments/E-MTAB-3150/	Data processing	COPD2-GCRMAnorm-Liver.txt	ArrayExpress	E-MTAB-3150	http://www.ebi.ac.uk/arrayexpress/experiments/E-MTAB-3150/	pMRTP	7	liver
Switch_7M_Liver		Omics analyses	Transcriptomics	MG430 2.0 GeneChip	Affymetrix	920751-Liver-extract	P15001_920751_GRT12_05518.CEL	ArrayExpress	E-MTAB-3150	http://www.ebi.ac.uk/arrayexpress/experiments/E-MTAB-3150/	Data processing	COPD2-GCRMAnorm-Liver.txt	ArrayExpress	E-MTAB-3150	http://www.ebi.ac.uk/arrayexpress/experiments/E-MTAB-3150/	Switch	7	liver
pMRTP_5M_Liver		Omics analyses	Transcriptomics	MG430 2.0 GeneChip	Affymetrix	920184-Liver-extract	P15001_920184_GRT12_05519.CEL	ArrayExpress	E-MTAB-3150	http://www.ebi.ac.uk/arrayexpress/experiments/E-MTAB-3150/	Data processing	COPD2-GCRMAnorm-Liver.txt	ArrayExpress	E-MTAB-3150	http://www.ebi.ac.uk/arrayexpress/experiments/E-MTAB-3150/	pMRTP	5	liver
Switch_5M_Liver		Omics analyses	Transcriptomics	MG430 2.0 GeneChip	Affymetrix	921178-Liver-extract	P15001_921178_GRT12_05520.CEL	ArrayExpress	E-MTAB-3150	http://www.ebi.ac.uk/arrayexpress/experiments/E-MTAB-3150/	Data processing	COPD2-GCRMAnorm-Liver.txt	ArrayExpress	E-MTAB-3150	http://www.ebi.ac.uk/arrayexpress/experiments/E-MTAB-3150/	Switch	5	liver
pMRTP_5M_Liver		Omics analyses	Transcriptomics	MG430 2.0 GeneChip	Affymetrix	920904-Liver-extract	P15001_920904_GRT12_05487.CEL	ArrayExpress	E-MTAB-3150	http://www.ebi.ac.uk/arrayexpress/experiments/E-MTAB-3150/	Data processing	COPD2-GCRMAnorm-Liver.txt	ArrayExpress	E-MTAB-3150	http://www.ebi.ac.uk/arrayexpress/experiments/E-MTAB-3150/	pMRTP	5	liver
pMRTP_7M_Liver		Omics analyses	Transcriptomics	MG430 2.0 GeneChip	Affymetrix	920280-Liver-extract	P15001_920280_GRT12_05525.CEL	ArrayExpress	E-MTAB-3150	http://www.ebi.ac.uk/arrayexpress/experiments/E-MTAB-3150/	Data processing	COPD2-GCRMAnorm-Liver.txt	ArrayExpress	E-MTAB-3150	http://www.ebi.ac.uk/arrayexpress/experiments/E-MTAB-3150/	pMRTP	7	liver
Switch_7M_Liver		Omics analyses	Transcriptomics	MG430 2.0 GeneChip	Affymetrix	920142-Liver-extract	P15001_920142_GRT12_05503.CEL	ArrayExpress	E-MTAB-3150	http://www.ebi.ac.uk/arrayexpress/experiments/E-MTAB-3150/	Data processing	COPD2-GCRMAnorm-Liver.txt	ArrayExpress	E-MTAB-3150	http://www.ebi.ac.uk/arrayexpress/experiments/E-MTAB-3150/	Switch	7	liver
3R4F_5M_Liver		Omics analyses	Transcriptomics	MG430 2.0 GeneChip	Affymetrix	920765-Liver-extract	P15001_920765_GRT12_05523.CEL	ArrayExpress	E-MTAB-3150	http://www.ebi.ac.uk/arrayexpress/experiments/E-MTAB-3150/	Data processing	COPD2-GCRMAnorm-Liver.txt	ArrayExpress	E-MTAB-3150	http://www.ebi.ac.uk/arrayexpress/experiments/E-MTAB-3150/	3R4F	5	liver
Cess_7M_Liver		Omics analyses	Transcriptomics	MG430 2.0 GeneChip	Affymetrix	920412-Liver-extract	P15001_920412_GRT12_05507.CEL	ArrayExpress	E-MTAB-3150	http://www.ebi.ac.uk/arrayexpress/experiments/E-MTAB-3150/	Data processing	COPD2-GCRMAnorm-Liver.txt	ArrayExpress	E-MTAB-3150	http://www.ebi.ac.uk/arrayexpress/experiments/E-MTAB-3150/	Cess	7	liver
3R4F_2M_Liver		Omics analyses	Transcriptomics	MG430 2.0 GeneChip	Affymetrix	920223-Liver-extract	P15001_920223_GRT12_00056.CEL	ArrayExpress	E-MTAB-3150	http://www.ebi.ac.uk/arrayexpress/experiments/E-MTAB-3150/	Data processing	COPD2-GCRMAnorm-Liver.txt	ArrayExpress	E-MTAB-3150	http://www.ebi.ac.uk/arrayexpress/experiments/E-MTAB-3150/	3R4F	2	liver
3R4F_7M_Liver		Omics analyses	Transcriptomics	MG430 2.0 GeneChip	Affymetrix	920421-Liver-extract	P15001_920421_GRT12_05569.CEL	ArrayExpress	E-MTAB-3150	http://www.ebi.ac.uk/arrayexpress/experiments/E-MTAB-3150/	Data processing	COPD2-GCRMAnorm-Liver.txt	ArrayExpress	E-MTAB-3150	http://www.ebi.ac.uk/arrayexpress/experiments/E-MTAB-3150/	3R4F	7	liver
3R4F_7M_Liver		Omics analyses	Transcriptomics	MG430 2.0 GeneChip	Affymetrix	920025-Liver-extract	P15001_920025_GRT12_05496.CEL	ArrayExpress	E-MTAB-3150	http://www.ebi.ac.uk/arrayexpress/experiments/E-MTAB-3150/	Data processing	COPD2-GCRMAnorm-Liver.txt	ArrayExpress	E-MTAB-3150	http://www.ebi.ac.uk/arrayexpress/experiments/E-MTAB-3150/	3R4F	7	liver
Sham_2M_Liver		Omics analyses	Transcriptomics	MG430 2.0 GeneChip	Affymetrix	921089-Liver-extract	P15001_921089_GRT12_00122.CEL	ArrayExpress	E-MTAB-3150	http://www.ebi.ac.uk/arrayexpress/experiments/E-MTAB-3150/	Data processing	COPD2-GCRMAnorm-Liver.txt	ArrayExpress	E-MTAB-3150	http://www.ebi.ac.uk/arrayexpress/experiments/E-MTAB-3150/	Sham	2	liver
Sham_5M_Liver		Omics analyses	Transcriptomics	MG430 2.0 GeneChip	Affymetrix	920160-Liver-extract	P15001_920160_GRT12_05501.CEL	ArrayExpress	E-MTAB-3150	http://www.ebi.ac.uk/arrayexpress/experiments/E-MTAB-3150/	Data processing	COPD2-GCRMAnorm-Liver.txt	ArrayExpress	E-MTAB-3150	http://www.ebi.ac.uk/arrayexpress/experiments/E-MTAB-3150/	Sham	5	liver
Cess_3M_Liver		Omics analyses	Transcriptomics	MG430 2.0 GeneChip	Affymetrix	920531-Liver-extract	P15001_920531_GRT12_00116.CEL	ArrayExpress	E-MTAB-3150	http://www.ebi.ac.uk/arrayexpress/experiments/E-MTAB-3150/	Data processing	COPD2-GCRMAnorm-Liver.txt	ArrayExpress	E-MTAB-3150	http://www.ebi.ac.uk/arrayexpress/experiments/E-MTAB-3150/	Cess	3	liver
pMRTP_3M_Liver		Omics analyses	Transcriptomics	MG430 2.0 GeneChip	Affymetrix	921177-Liver-extract	P15001_921177_GRT12_00067.CEL	ArrayExpress	E-MTAB-3150	http://www.ebi.ac.uk/arrayexpress/experiments/E-MTAB-3150/	Data processing	COPD2-GCRMAnorm-Liver.txt	ArrayExpress	E-MTAB-3150	http://www.ebi.ac.uk/arrayexpress/experiments/E-MTAB-3150/	pMRTP	3	liver
pMRTP_5M_Liver		Omics analyses	Transcriptomics	MG430 2.0 GeneChip	Affymetrix	920424-Liver-extract	P15001_920424_GRT12_05493.CEL	ArrayExpress	E-MTAB-3150	http://www.ebi.ac.uk/arrayexpress/experiments/E-MTAB-3150/	Data processing	COPD2-GCRMAnorm-Liver.txt	ArrayExpress	E-MTAB-3150	http://www.ebi.ac.uk/arrayexpress/experiments/E-MTAB-3150/	pMRTP	5	liver
Sham_5M_Liver		Omics analyses	Transcriptomics	MG430 2.0 GeneChip	Affymetrix	920016-Liver-extract	P15001_920016_GRT12_05563.CEL	ArrayExpress	E-MTAB-3150	http://www.ebi.ac.uk/arrayexpress/experiments/E-MTAB-3150/	Data processing	COPD2-GCRMAnorm-Liver.txt	ArrayExpress	E-MTAB-3150	http://www.ebi.ac.uk/arrayexpress/experiments/E-MTAB-3150/	Sham	5	liver
Sham_5M_Liver		Omics analyses	Transcriptomics	MG430 2.0 GeneChip	Affymetrix	920509-Liver-extract	P15001_920509_GRT12_05544.CEL	ArrayExpress	E-MTAB-3150	http://www.ebi.ac.uk/arrayexpress/experiments/E-MTAB-3150/	Data processing	COPD2-GCRMAnorm-Liver.txt	ArrayExpress	E-MTAB-3150	http://www.ebi.ac.uk/arrayexpress/experiments/E-MTAB-3150/	Sham	5	liver
Sham_7M_Liver		Omics analyses	Transcriptomics	MG430 2.0 GeneChip	Affymetrix	920796-Liver-extract	P15001_920796_GRT12_05473.CEL	ArrayExpress	E-MTAB-3150	http://www.ebi.ac.uk/arrayexpress/experiments/E-MTAB-3150/	Data processing	COPD2-GCRMAnorm-Liver.txt	ArrayExpress	E-MTAB-3150	http://www.ebi.ac.uk/arrayexpress/experiments/E-MTAB-3150/	Sham	7	liver
Cess_5M_Liver		Omics analyses	Transcriptomics	MG430 2.0 GeneChip	Affymetrix	920099-Liver-extract	P15001_920099_GRT12_05558.CEL	ArrayExpress	E-MTAB-3150	http://www.ebi.ac.uk/arrayexpress/experiments/E-MTAB-3150/	Data processing	COPD2-GCRMAnorm-Liver.txt	ArrayExpress	E-MTAB-3150	http://www.ebi.ac.uk/arrayexpress/experiments/E-MTAB-3150/	Cess	5	liver
3R4F_7M_Liver		Omics analyses	Transcriptomics	MG430 2.0 GeneChip	Affymetrix	920399-Liver-extract	P15001_920399_GRT12_05514.CEL	ArrayExpress	E-MTAB-3150	http://www.ebi.ac.uk/arrayexpress/experiments/E-MTAB-3150/	Data processing	COPD2-GCRMAnorm-Liver.txt	ArrayExpress	E-MTAB-3150	http://www.ebi.ac.uk/arrayexpress/experiments/E-MTAB-3150/	3R4F	7	liver
3R4F_5M_Liver		Omics analyses	Transcriptomics	MG430 2.0 GeneChip	Affymetrix	921281-Liver-extract	P15001_921281_GRT12_05500.CEL	ArrayExpress	E-MTAB-3150	http://www.ebi.ac.uk/arrayexpress/experiments/E-MTAB-3150/	Data processing	COPD2-GCRMAnorm-Liver.txt	ArrayExpress	E-MTAB-3150	http://www.ebi.ac.uk/arrayexpress/experiments/E-MTAB-3150/	3R4F	5	liver
3R4F_4M_Liver		Omics analyses	Transcriptomics	MG430 2.0 GeneChip	Affymetrix	920809-Liver-extract	P15001_920809_GRT12_00071.CEL	ArrayExpress	E-MTAB-3150	http://www.ebi.ac.uk/arrayexpress/experiments/E-MTAB-3150/	Data processing	COPD2-GCRMAnorm-Liver.txt	ArrayExpress	E-MTAB-3150	http://www.ebi.ac.uk/arrayexpress/experiments/E-MTAB-3150/	3R4F	4	liver
3R4F_5M_Liver		Omics analyses	Transcriptomics	MG430 2.0 GeneChip	Affymetrix	921071-Liver-extract	P15001_921071_GRT12_05534.CEL	ArrayExpress	E-MTAB-3150	http://www.ebi.ac.uk/arrayexpress/experiments/E-MTAB-3150/	Data processing	COPD2-GCRMAnorm-Liver.txt	ArrayExpress	E-MTAB-3150	http://www.ebi.ac.uk/arrayexpress/experiments/E-MTAB-3150/	3R4F	5	liver
pMRTP_7M_Liver		Omics analyses	Transcriptomics	MG430 2.0 GeneChip	Affymetrix	920116-Liver-extract	P15001_920116_GRT12_05537.CEL	ArrayExpress	E-MTAB-3150	http://www.ebi.ac.uk/arrayexpress/experiments/E-MTAB-3150/	Data processing	COPD2-GCRMAnorm-Liver.txt	ArrayExpress	E-MTAB-3150	http://www.ebi.ac.uk/arrayexpress/experiments/E-MTAB-3150/	pMRTP	7	liver
3R4F_5M_Liver		Omics analyses	Transcriptomics	MG430 2.0 GeneChip	Affymetrix	920898-Liver-extract	P15001_920898_GRT12_05550.CEL	ArrayExpress	E-MTAB-3150	http://www.ebi.ac.uk/arrayexpress/experiments/E-MTAB-3150/	Data processing	COPD2-GCRMAnorm-Liver.txt	ArrayExpress	E-MTAB-3150	http://www.ebi.ac.uk/arrayexpress/experiments/E-MTAB-3150/	3R4F	5	liver
Sham_4M_Liver		Omics analyses	Transcriptomics	MG430 2.0 GeneChip	Affymetrix	920189-Liver-extract	P15001_920189_GRT12_00037.CEL	ArrayExpress	E-MTAB-3150	http://www.ebi.ac.uk/arrayexpress/experiments/E-MTAB-3150/	Data processing	COPD2-GCRMAnorm-Liver.txt	ArrayExpress	E-MTAB-3150	http://www.ebi.ac.uk/arrayexpress/experiments/E-MTAB-3150/	Sham	4	liver
pMRTP_5M_Liver		Omics analyses	Transcriptomics	MG430 2.0 GeneChip	Affymetrix	920464-Liver-extract	P15001_920464_GRT12_05559.CEL	ArrayExpress	E-MTAB-3150	http://www.ebi.ac.uk/arrayexpress/experiments/E-MTAB-3150/	Data processing	COPD2-GCRMAnorm-Liver.txt	ArrayExpress	E-MTAB-3150	http://www.ebi.ac.uk/arrayexpress/experiments/E-MTAB-3150/	pMRTP	5	liver
pMRTP_5M_Liver		Omics analyses	Transcriptomics	MG430 2.0 GeneChip	Affymetrix	920387-Liver-extract	P15001_920387_GRT12_05543.CEL	ArrayExpress	E-MTAB-3150	http://www.ebi.ac.uk/arrayexpress/experiments/E-MTAB-3150/	Data processing	COPD2-GCRMAnorm-Liver.txt	ArrayExpress	E-MTAB-3150	http://www.ebi.ac.uk/arrayexpress/experiments/E-MTAB-3150/	pMRTP	5	liver
Sham_7M_Liver		Omics analyses	Transcriptomics	MG430 2.0 GeneChip	Affymetrix	920953-Liver-extract	P15001_920953_GRT12_05551.CEL	ArrayExpress	E-MTAB-3150	http://www.ebi.ac.uk/arrayexpress/experiments/E-MTAB-3150/	Data processing	COPD2-GCRMAnorm-Liver.txt	ArrayExpress	E-MTAB-3150	http://www.ebi.ac.uk/arrayexpress/experiments/E-MTAB-3150/	Sham	7	liver
Cess_5M_Liver		Omics analyses	Transcriptomics	MG430 2.0 GeneChip	Affymetrix	921275-Liver-extract	P15001_921275_GRT12_05475.CEL	ArrayExpress	E-MTAB-3150	http://www.ebi.ac.uk/arrayexpress/experiments/E-MTAB-3150/	Data processing	COPD2-GCRMAnorm-Liver.txt	ArrayExpress	E-MTAB-3150	http://www.ebi.ac.uk/arrayexpress/experiments/E-MTAB-3150/	Cess	5	liver
Sham_4M_Liver		Omics analyses	Transcriptomics	MG430 2.0 GeneChip	Affymetrix	921035-Liver-extract	P15001_921035_GRT12_00123.CEL	ArrayExpress	E-MTAB-3150	http://www.ebi.ac.uk/arrayexpress/experiments/E-MTAB-3150/	Data processing	COPD2-GCRMAnorm-Liver.txt	ArrayExpress	E-MTAB-3150	http://www.ebi.ac.uk/arrayexpress/experiments/E-MTAB-3150/	Sham	4	liver
3R4F_4M_Liver		Omics analyses	Transcriptomics	MG430 2.0 GeneChip	Affymetrix	921293-Liver-extract	P15001_921293_GRT12_00034.CEL	ArrayExpress	E-MTAB-3150	http://www.ebi.ac.uk/arrayexpress/experiments/E-MTAB-3150/	Data processing	COPD2-GCRMAnorm-Liver.txt	ArrayExpress	E-MTAB-3150	http://www.ebi.ac.uk/arrayexpress/experiments/E-MTAB-3150/	3R4F	4	liver
Switch_5M_Liver		Omics analyses	Transcriptomics	MG430 2.0 GeneChip	Affymetrix	920129-Liver-extract	P15001_920129_GRT12_05527.CEL	ArrayExpress	E-MTAB-3150	http://www.ebi.ac.uk/arrayexpress/experiments/E-MTAB-3150/	Data processing	COPD2-GCRMAnorm-Liver.txt	ArrayExpress	E-MTAB-3150	http://www.ebi.ac.uk/arrayexpress/experiments/E-MTAB-3150/	Switch	5	liver
Sham_3M_Liver		Omics analyses	Transcriptomics	MG430 2.0 GeneChip	Affymetrix	920683-Liver-extract	P15001_920683_GRT12_00068.CEL	ArrayExpress	E-MTAB-3150	http://www.ebi.ac.uk/arrayexpress/experiments/E-MTAB-3150/	Data processing	COPD2-GCRMAnorm-Liver.txt	ArrayExpress	E-MTAB-3150	http://www.ebi.ac.uk/arrayexpress/experiments/E-MTAB-3150/	Sham	3	liver
Cess_3M_Liver		Omics analyses	Transcriptomics	MG430 2.0 GeneChip	Affymetrix	920736-Liver-extract	P15001_920736_GRT12_00013.CEL	ArrayExpress	E-MTAB-3150	http://www.ebi.ac.uk/arrayexpress/experiments/E-MTAB-3150/	Data processing	COPD2-GCRMAnorm-Liver.txt	ArrayExpress	E-MTAB-3150	http://www.ebi.ac.uk/arrayexpress/experiments/E-MTAB-3150/	Cess	3	liver
Sham_5M_Liver		Omics analyses	Transcriptomics	MG430 2.0 GeneChip	Affymetrix	921316-Liver-extract	P15001_921316_GRT12_05526.CEL	ArrayExpress	E-MTAB-3150	http://www.ebi.ac.uk/arrayexpress/experiments/E-MTAB-3150/	Data processing	COPD2-GCRMAnorm-Liver.txt	ArrayExpress	E-MTAB-3150	http://www.ebi.ac.uk/arrayexpress/experiments/E-MTAB-3150/	Sham	5	liver
3R4F_5M_Liver		Omics analyses	Transcriptomics	MG430 2.0 GeneChip	Affymetrix	920753-Liver-extract	P15001_920753_GRT12_05495.CEL	ArrayExpress	E-MTAB-3150	http://www.ebi.ac.uk/arrayexpress/experiments/E-MTAB-3150/	Data processing	COPD2-GCRMAnorm-Liver.txt	ArrayExpress	E-MTAB-3150	http://www.ebi.ac.uk/arrayexpress/experiments/E-MTAB-3150/	3R4F	5	liver
3R4F_2M_Liver		Omics analyses	Transcriptomics	MG430 2.0 GeneChip	Affymetrix	920186-Liver-extract	P15001_920186_GRT12_00084.CEL	ArrayExpress	E-MTAB-3150	http://www.ebi.ac.uk/arrayexpress/experiments/E-MTAB-3150/	Data processing	COPD2-GCRMAnorm-Liver.txt	ArrayExpress	E-MTAB-3150	http://www.ebi.ac.uk/arrayexpress/experiments/E-MTAB-3150/	3R4F	2	liver
3R4F_7M_Liver		Omics analyses	Transcriptomics	MG430 2.0 GeneChip	Affymetrix	920843-Liver-extract	P15001_920843_GRT12_05515.CEL	ArrayExpress	E-MTAB-3150	http://www.ebi.ac.uk/arrayexpress/experiments/E-MTAB-3150/	Data processing	COPD2-GCRMAnorm-Liver.txt	ArrayExpress	E-MTAB-3150	http://www.ebi.ac.uk/arrayexpress/experiments/E-MTAB-3150/	3R4F	7	liver
Cess_3M_Liver		Omics analyses	Transcriptomics	MG430 2.0 GeneChip	Affymetrix	921296-Liver-extract	P15001_921296_GRT12_00076.CEL	ArrayExpress	E-MTAB-3150	http://www.ebi.ac.uk/arrayexpress/experiments/E-MTAB-3150/	Data processing	COPD2-GCRMAnorm-Liver.txt	ArrayExpress	E-MTAB-3150	http://www.ebi.ac.uk/arrayexpress/experiments/E-MTAB-3150/	Cess	3	liver
pMRTP_4M_Liver		Omics analyses	Transcriptomics	MG430 2.0 GeneChip	Affymetrix	920457-Liver-extract	P15001_920457_GRT12_00078.CEL	ArrayExpress	E-MTAB-3150	http://www.ebi.ac.uk/arrayexpress/experiments/E-MTAB-3150/	Data processing	COPD2-GCRMAnorm-Liver.txt	ArrayExpress	E-MTAB-3150	http://www.ebi.ac.uk/arrayexpress/experiments/E-MTAB-3150/	pMRTP	4	liver
Sham_7M_Liver		Omics analyses	Transcriptomics	MG430 2.0 GeneChip	Affymetrix	920922-Liver-extract	P15001_920922_GRT12_05483.CEL	ArrayExpress	E-MTAB-3150	http://www.ebi.ac.uk/arrayexpress/experiments/E-MTAB-3150/	Data processing	COPD2-GCRMAnorm-Liver.txt	ArrayExpress	E-MTAB-3150	http://www.ebi.ac.uk/arrayexpress/experiments/E-MTAB-3150/	Sham	7	liver
Sham_7M_Liver		Omics analyses	Transcriptomics	MG430 2.0 GeneChip	Affymetrix	920515-Liver-extract	P15001_920515_GRT12_05571.CEL	ArrayExpress	E-MTAB-3150	http://www.ebi.ac.uk/arrayexpress/experiments/E-MTAB-3150/	Data processing	COPD2-GCRMAnorm-Liver.txt	ArrayExpress	E-MTAB-3150	http://www.ebi.ac.uk/arrayexpress/experiments/E-MTAB-3150/	Sham	7	liver
Sham_2M_Liver		Omics analyses	Transcriptomics	MG430 2.0 GeneChip	Affymetrix	920374-Liver-extract	P15001_920374_GRT12_00118.CEL	ArrayExpress	E-MTAB-3150	http://www.ebi.ac.uk/arrayexpress/experiments/E-MTAB-3150/	Data processing	COPD2-GCRMAnorm-Liver.txt	ArrayExpress	E-MTAB-3150	http://www.ebi.ac.uk/arrayexpress/experiments/E-MTAB-3150/	Sham	2	liver
Switch_3M_Liver		Omics analyses	Transcriptomics	MG430 2.0 GeneChip	Affymetrix	921001-Liver-extract	P15001_921001_GRT12_00074.CEL	ArrayExpress	E-MTAB-3150	http://www.ebi.ac.uk/arrayexpress/experiments/E-MTAB-3150/	Data processing	COPD2-GCRMAnorm-Liver.txt	ArrayExpress	E-MTAB-3150	http://www.ebi.ac.uk/arrayexpress/experiments/E-MTAB-3150/	Switch	3	liver
Switch_7M_Liver		Omics analyses	Transcriptomics	MG430 2.0 GeneChip	Affymetrix	920484-Liver-extract	P15001_920484_GRT12_05476.CEL	ArrayExpress	E-MTAB-3150	http://www.ebi.ac.uk/arrayexpress/experiments/E-MTAB-3150/	Data processing	COPD2-GCRMAnorm-Liver.txt	ArrayExpress	E-MTAB-3150	http://www.ebi.ac.uk/arrayexpress/experiments/E-MTAB-3150/	Switch	7	liver
Switch_5M_Liver		Omics analyses	Transcriptomics	MG430 2.0 GeneChip	Affymetrix	920761-Liver-extract	P15001_920761_GRT12_05509.CEL	ArrayExpress	E-MTAB-3150	http://www.ebi.ac.uk/arrayexpress/experiments/E-MTAB-3150/	Data processing	COPD2-GCRMAnorm-Liver.txt	ArrayExpress	E-MTAB-3150	http://www.ebi.ac.uk/arrayexpress/experiments/E-MTAB-3150/	Switch	5	liver
3R4F_3M_Liver		Omics analyses	Transcriptomics	MG430 2.0 GeneChip	Affymetrix	920716-Liver-extract	P15001_920716_GRT12_00046.CEL	ArrayExpress	E-MTAB-3150	http://www.ebi.ac.uk/arrayexpress/experiments/E-MTAB-3150/	Data processing	COPD2-GCRMAnorm-Liver.txt	ArrayExpress	E-MTAB-3150	http://www.ebi.ac.uk/arrayexpress/experiments/E-MTAB-3150/	3R4F	3	liver
3R4F_2M_Liver		Omics analyses	Transcriptomics	MG430 2.0 GeneChip	Affymetrix	921057-Liver-extract	P15001_921057_GRT12_00100.CEL	ArrayExpress	E-MTAB-3150	http://www.ebi.ac.uk/arrayexpress/experiments/E-MTAB-3150/	Data processing	COPD2-GCRMAnorm-Liver.txt	ArrayExpress	E-MTAB-3150	http://www.ebi.ac.uk/arrayexpress/experiments/E-MTAB-3150/	3R4F	2	liver
Switch_3M_Liver		Omics analyses	Transcriptomics	MG430 2.0 GeneChip	Affymetrix	920621-Liver-extract	P15001_920621_GRT12_00024.CEL	ArrayExpress	E-MTAB-3150	http://www.ebi.ac.uk/arrayexpress/experiments/E-MTAB-3150/	Data processing	COPD2-GCRMAnorm-Liver.txt	ArrayExpress	E-MTAB-3150	http://www.ebi.ac.uk/arrayexpress/experiments/E-MTAB-3150/	Switch	3	liver
Cess_5M_Liver		Omics analyses	Transcriptomics	MG430 2.0 GeneChip	Affymetrix	920859-Liver-extract	P15001_920859_GRT12_05484.CEL	ArrayExpress	E-MTAB-3150	http://www.ebi.ac.uk/arrayexpress/experiments/E-MTAB-3150/	Data processing	COPD2-GCRMAnorm-Liver.txt	ArrayExpress	E-MTAB-3150	http://www.ebi.ac.uk/arrayexpress/experiments/E-MTAB-3150/	Cess	5	liver
Cess_7M_Liver		Omics analyses	Transcriptomics	MG430 2.0 GeneChip	Affymetrix	921286-Liver-extract	P15001_921286_GRT12_05486.CEL	ArrayExpress	E-MTAB-3150	http://www.ebi.ac.uk/arrayexpress/experiments/E-MTAB-3150/	Data processing	COPD2-GCRMAnorm-Liver.txt	ArrayExpress	E-MTAB-3150	http://www.ebi.ac.uk/arrayexpress/experiments/E-MTAB-3150/	Cess	7	liver
Switch_5M_Liver		Omics analyses	Transcriptomics	MG430 2.0 GeneChip	Affymetrix	920445-Liver-extract	P15001_920445_GRT12_05479.CEL	ArrayExpress	E-MTAB-3150	http://www.ebi.ac.uk/arrayexpress/experiments/E-MTAB-3150/	Data processing	COPD2-GCRMAnorm-Liver.txt	ArrayExpress	E-MTAB-3150	http://www.ebi.ac.uk/arrayexpress/experiments/E-MTAB-3150/	Switch	5	liver
Cess_3M_Liver		Omics analyses	Transcriptomics	MG430 2.0 GeneChip	Affymetrix	920587-Liver-extract	P15001_920587_GRT12_00102.CEL	ArrayExpress	E-MTAB-3150	http://www.ebi.ac.uk/arrayexpress/experiments/E-MTAB-3150/	Data processing	COPD2-GCRMAnorm-Liver.txt	ArrayExpress	E-MTAB-3150	http://www.ebi.ac.uk/arrayexpress/experiments/E-MTAB-3150/	Cess	3	liver
Sham_5M_Liver		Omics analyses	Transcriptomics	MG430 2.0 GeneChip	Affymetrix	920112-Liver-extract	P15001_920112_GRT12_05547.CEL	ArrayExpress	E-MTAB-3150	http://www.ebi.ac.uk/arrayexpress/experiments/E-MTAB-3150/	Data processing	COPD2-GCRMAnorm-Liver.txt	ArrayExpress	E-MTAB-3150	http://www.ebi.ac.uk/arrayexpress/experiments/E-MTAB-3150/	Sham	5	liver
Sham_3M_Liver		Omics analyses	Transcriptomics	MG430 2.0 GeneChip	Affymetrix	920289-Liver-extract	P15001_920289_GRT12_00091.CEL	ArrayExpress	E-MTAB-3150	http://www.ebi.ac.uk/arrayexpress/experiments/E-MTAB-3150/	Data processing	COPD2-GCRMAnorm-Liver.txt	ArrayExpress	E-MTAB-3150	http://www.ebi.ac.uk/arrayexpress/experiments/E-MTAB-3150/	Sham	3	liver
pMRTP_2M_Liver		Omics analyses	Transcriptomics	MG430 2.0 GeneChip	Affymetrix	920268-Liver-extract	P15001_920268_GRT12_00029.CEL	ArrayExpress	E-MTAB-3150	http://www.ebi.ac.uk/arrayexpress/experiments/E-MTAB-3150/	Data processing	COPD2-GCRMAnorm-Liver.txt	ArrayExpress	E-MTAB-3150	http://www.ebi.ac.uk/arrayexpress/experiments/E-MTAB-3150/	pMRTP	2	liver
3R4F_5M_Liver		Omics analyses	Transcriptomics	MG430 2.0 GeneChip	Affymetrix	920435-Liver-extract	P15001_920435_GRT12_05494.CEL	ArrayExpress	E-MTAB-3150	http://www.ebi.ac.uk/arrayexpress/experiments/E-MTAB-3150/	Data processing	COPD2-GCRMAnorm-Liver.txt	ArrayExpress	E-MTAB-3150	http://www.ebi.ac.uk/arrayexpress/experiments/E-MTAB-3150/	3R4F	5	liver
pMRTP_2M_Liver		Omics analyses	Transcriptomics	MG430 2.0 GeneChip	Affymetrix	920460-Liver-extract	P15001_920460_GRT12_00032.CEL	ArrayExpress	E-MTAB-3150	http://www.ebi.ac.uk/arrayexpress/experiments/E-MTAB-3150/	Data processing	COPD2-GCRMAnorm-Liver.txt	ArrayExpress	E-MTAB-3150	http://www.ebi.ac.uk/arrayexpress/experiments/E-MTAB-3150/	pMRTP	2	liver
pMRTP_7M_Liver		Omics analyses	Transcriptomics	MG430 2.0 GeneChip	Affymetrix	921159-Liver-extract	P15001_921159_GRT12_05474.CEL	ArrayExpress	E-MTAB-3150	http://www.ebi.ac.uk/arrayexpress/experiments/E-MTAB-3150/	Data processing	COPD2-GCRMAnorm-Liver.txt	ArrayExpress	E-MTAB-3150	http://www.ebi.ac.uk/arrayexpress/experiments/E-MTAB-3150/	pMRTP	7	liver
pMRTP_4M_Liver		Omics analyses	Transcriptomics	MG430 2.0 GeneChip	Affymetrix	920583-Liver-extract	P15001_920583_GRT12_00058.CEL	ArrayExpress	E-MTAB-3150	http://www.ebi.ac.uk/arrayexpress/experiments/E-MTAB-3150/	Data processing	COPD2-GCRMAnorm-Liver.txt	ArrayExpress	E-MTAB-3150	http://www.ebi.ac.uk/arrayexpress/experiments/E-MTAB-3150/	pMRTP	4	liver
Cess_3M_Liver		Omics analyses	Transcriptomics	MG430 2.0 GeneChip	Affymetrix	921081-Liver-extract	P15001_921081_GRT12_00020.CEL	ArrayExpress	E-MTAB-3150	http://www.ebi.ac.uk/arrayexpress/experiments/E-MTAB-3150/	Data processing	COPD2-GCRMAnorm-Liver.txt	ArrayExpress	E-MTAB-3150	http://www.ebi.ac.uk/arrayexpress/experiments/E-MTAB-3150/	Cess	3	liver
Switch_3M_Liver		Omics analyses	Transcriptomics	MG430 2.0 GeneChip	Affymetrix	920368-Liver-extract	P15001_920368_GRT12_00064.CEL	ArrayExpress	E-MTAB-3150	http://www.ebi.ac.uk/arrayexpress/experiments/E-MTAB-3150/	Data processing	COPD2-GCRMAnorm-Liver.txt	ArrayExpress	E-MTAB-3150	http://www.ebi.ac.uk/arrayexpress/experiments/E-MTAB-3150/	Switch	3	liver
Switch_7M_Liver		Omics analyses	Transcriptomics	MG430 2.0 GeneChip	Affymetrix	920208-Liver-extract	P15001_920208_GRT12_05508.CEL	ArrayExpress	E-MTAB-3150	http://www.ebi.ac.uk/arrayexpress/experiments/E-MTAB-3150/	Data processing	COPD2-GCRMAnorm-Liver.txt	ArrayExpress	E-MTAB-3150	http://www.ebi.ac.uk/arrayexpress/experiments/E-MTAB-3150/	Switch	7	liver
Switch_3M_Liver		Omics analyses	Transcriptomics	MG430 2.0 GeneChip	Affymetrix	920067-Liver-extract	P15001_920067_GRT12_00073.CEL	ArrayExpress	E-MTAB-3150	http://www.ebi.ac.uk/arrayexpress/experiments/E-MTAB-3150/	Data processing	COPD2-GCRMAnorm-Liver.txt	ArrayExpress	E-MTAB-3150	http://www.ebi.ac.uk/arrayexpress/experiments/E-MTAB-3150/	Switch	3	liver
pMRTP_5M_Liver		Omics analyses	Transcriptomics	MG430 2.0 GeneChip	Affymetrix	920051-Liver-extract	P15001_920051_GRT12_05553.CEL	ArrayExpress	E-MTAB-3150	http://www.ebi.ac.uk/arrayexpress/experiments/E-MTAB-3150/	Data processing	COPD2-GCRMAnorm-Liver.txt	ArrayExpress	E-MTAB-3150	http://www.ebi.ac.uk/arrayexpress/experiments/E-MTAB-3150/	pMRTP	5	liver
3R4F_2M_Liver		Omics analyses	Transcriptomics	MG430 2.0 GeneChip	Affymetrix	920093-Liver-extract	P15001_920093_GRT12_00069.CEL	ArrayExpress	E-MTAB-3150	http://www.ebi.ac.uk/arrayexpress/experiments/E-MTAB-3150/	Data processing	COPD2-GCRMAnorm-Liver.txt	ArrayExpress	E-MTAB-3150	http://www.ebi.ac.uk/arrayexpress/experiments/E-MTAB-3150/	3R4F	2	liver
Sham_5M_Liver		Omics analyses	Transcriptomics	MG430 2.0 GeneChip	Affymetrix	920021-Liver-extract	P15001_920021_GRT12_05574.CEL	ArrayExpress	E-MTAB-3150	http://www.ebi.ac.uk/arrayexpress/experiments/E-MTAB-3150/	Data processing	COPD2-GCRMAnorm-Liver.txt	ArrayExpress	E-MTAB-3150	http://www.ebi.ac.uk/arrayexpress/experiments/E-MTAB-3150/	Sham	5	liver
Switch_7M_Liver		Omics analyses	Transcriptomics	MG430 2.0 GeneChip	Affymetrix	920711-Liver-extract	P15001_920711_GRT12_05573.CEL	ArrayExpress	E-MTAB-3150	http://www.ebi.ac.uk/arrayexpress/experiments/E-MTAB-3150/	Data processing	COPD2-GCRMAnorm-Liver.txt	ArrayExpress	E-MTAB-3150	http://www.ebi.ac.uk/arrayexpress/experiments/E-MTAB-3150/	Switch	7	liver
Cess_5M_Liver		Omics analyses	Transcriptomics	MG430 2.0 GeneChip	Affymetrix	920669-Liver-extract	P15001_920669_GRT12_05499.CEL	ArrayExpress	E-MTAB-3150	http://www.ebi.ac.uk/arrayexpress/experiments/E-MTAB-3150/	Data processing	COPD2-GCRMAnorm-Liver.txt	ArrayExpress	E-MTAB-3150	http://www.ebi.ac.uk/arrayexpress/experiments/E-MTAB-3150/	Cess	5	liver
Sham_3M_Liver		Omics analyses	Transcriptomics	MG430 2.0 GeneChip	Affymetrix	921276-Liver-extract	P15001_921276_GRT12_00097.CEL	ArrayExpress	E-MTAB-3150	http://www.ebi.ac.uk/arrayexpress/experiments/E-MTAB-3150/	Data processing	COPD2-GCRMAnorm-Liver.txt	ArrayExpress	E-MTAB-3150	http://www.ebi.ac.uk/arrayexpress/experiments/E-MTAB-3150/	Sham	3	liver
3R4F_3M_Liver		Omics analyses	Transcriptomics	MG430 2.0 GeneChip	Affymetrix	921162-Liver-extract	P15001_921162_GRT12_00021.CEL	ArrayExpress	E-MTAB-3150	http://www.ebi.ac.uk/arrayexpress/experiments/E-MTAB-3150/	Data processing	COPD2-GCRMAnorm-Liver.txt	ArrayExpress	E-MTAB-3150	http://www.ebi.ac.uk/arrayexpress/experiments/E-MTAB-3150/	3R4F	3	liver
Sham_5M_Liver		Omics analyses	Transcriptomics	MG430 2.0 GeneChip	Affymetrix	921078-Liver-extract	P15001_921078_GRT12_05498.CEL	ArrayExpress	E-MTAB-3150	http://www.ebi.ac.uk/arrayexpress/experiments/E-MTAB-3150/	Data processing	COPD2-GCRMAnorm-Liver.txt	ArrayExpress	E-MTAB-3150	http://www.ebi.ac.uk/arrayexpress/experiments/E-MTAB-3150/	Sham	5	liver
3R4F_7M_Liver		Omics analyses	Transcriptomics	MG430 2.0 GeneChip	Affymetrix	920497-Liver-extract	P15001_920497_GRT12_05497.CEL	ArrayExpress	E-MTAB-3150	http://www.ebi.ac.uk/arrayexpress/experiments/E-MTAB-3150/	Data processing	COPD2-GCRMAnorm-Liver.txt	ArrayExpress	E-MTAB-3150	http://www.ebi.ac.uk/arrayexpress/experiments/E-MTAB-3150/	3R4F	7	liver
3R4F_7M_Liver		Omics analyses	Transcriptomics	MG430 2.0 GeneChip	Affymetrix	920767-Liver-extract	P15001_920767_GRT12_05542.CEL	ArrayExpress	E-MTAB-3150	http://www.ebi.ac.uk/arrayexpress/experiments/E-MTAB-3150/	Data processing	COPD2-GCRMAnorm-Liver.txt	ArrayExpress	E-MTAB-3150	http://www.ebi.ac.uk/arrayexpress/experiments/E-MTAB-3150/	3R4F	7	liver
pMRTP_3M_Liver		Omics analyses	Transcriptomics	MG430 2.0 GeneChip	Affymetrix	920132-Liver-extract	P15001_920132_GRT12_00098.CEL	ArrayExpress	E-MTAB-3150	http://www.ebi.ac.uk/arrayexpress/experiments/E-MTAB-3150/	Data processing	COPD2-GCRMAnorm-Liver.txt	ArrayExpress	E-MTAB-3150	http://www.ebi.ac.uk/arrayexpress/experiments/E-MTAB-3150/	pMRTP	3	liver
Sham_7M_Liver		Omics analyses	Transcriptomics	MG430 2.0 GeneChip	Affymetrix	921297-Liver-extract	P15001_921297_GRT12_05511.CEL	ArrayExpress	E-MTAB-3150	http://www.ebi.ac.uk/arrayexpress/experiments/E-MTAB-3150/	Data processing	COPD2-GCRMAnorm-Liver.txt	ArrayExpress	E-MTAB-3150	http://www.ebi.ac.uk/arrayexpress/experiments/E-MTAB-3150/	Sham	7	liver
3R4F_4M_Liver		Omics analyses	Transcriptomics	MG430 2.0 GeneChip	Affymetrix	920045-Liver-extract	P15001_920045_GRT12_00111.CEL	ArrayExpress	E-MTAB-3150	http://www.ebi.ac.uk/arrayexpress/experiments/E-MTAB-3150/	Data processing	COPD2-GCRMAnorm-Liver.txt	ArrayExpress	E-MTAB-3150	http://www.ebi.ac.uk/arrayexpress/experiments/E-MTAB-3150/	3R4F	4	liver
Switch_5M_Liver		Omics analyses	Transcriptomics	MG430 2.0 GeneChip	Affymetrix	920850-Liver-extract	P15001_920850_GRT12_05536.CEL	ArrayExpress	E-MTAB-3150	http://www.ebi.ac.uk/arrayexpress/experiments/E-MTAB-3150/	Data processing	COPD2-GCRMAnorm-Liver.txt	ArrayExpress	E-MTAB-3150	http://www.ebi.ac.uk/arrayexpress/experiments/E-MTAB-3150/	Switch	5	liver
pMRTP_5M_Liver		Omics analyses	Transcriptomics	MG430 2.0 GeneChip	Affymetrix	921082-Liver-extract	P15001_921082_GRT12_05555.CEL	ArrayExpress	E-MTAB-3150	http://www.ebi.ac.uk/arrayexpress/experiments/E-MTAB-3150/	Data processing	COPD2-GCRMAnorm-Liver.txt	ArrayExpress	E-MTAB-3150	http://www.ebi.ac.uk/arrayexpress/experiments/E-MTAB-3150/	pMRTP	5	liver
Cess_7M_Liver		Omics analyses	Transcriptomics	MG430 2.0 GeneChip	Affymetrix	921114-Liver-extract	P15001_921114_GRT12_05481.CEL	ArrayExpress	E-MTAB-3150	http://www.ebi.ac.uk/arrayexpress/experiments/E-MTAB-3150/	Data processing	COPD2-GCRMAnorm-Liver.txt	ArrayExpress	E-MTAB-3150	http://www.ebi.ac.uk/arrayexpress/experiments/E-MTAB-3150/	Cess	7	liver
pMRTP_2M_Liver		Omics analyses	Transcriptomics	MG430 2.0 GeneChip	Affymetrix	920056-Liver-extract	P15001_920056_GRT12_00007.CEL	ArrayExpress	E-MTAB-3150	http://www.ebi.ac.uk/arrayexpress/experiments/E-MTAB-3150/	Data processing	COPD2-GCRMAnorm-Liver.txt	ArrayExpress	E-MTAB-3150	http://www.ebi.ac.uk/arrayexpress/experiments/E-MTAB-3150/	pMRTP	2	liver
Sham_3M_Liver		Omics analyses	Transcriptomics	MG430 2.0 GeneChip	Affymetrix	921166-Liver-extract	P15001_921166_GRT12_00075.CEL	ArrayExpress	E-MTAB-3150	http://www.ebi.ac.uk/arrayexpress/experiments/E-MTAB-3150/	Data processing	COPD2-GCRMAnorm-Liver.txt	ArrayExpress	E-MTAB-3150	http://www.ebi.ac.uk/arrayexpress/experiments/E-MTAB-3150/	Sham	3	liver
3R4F_3M_Liver		Omics analyses	Transcriptomics	MG430 2.0 GeneChip	Affymetrix	920037-Liver-extract	P15001_920037_GRT12_00089.CEL	ArrayExpress	E-MTAB-3150	http://www.ebi.ac.uk/arrayexpress/experiments/E-MTAB-3150/	Data processing	COPD2-GCRMAnorm-Liver.txt	ArrayExpress	E-MTAB-3150	http://www.ebi.ac.uk/arrayexpress/experiments/E-MTAB-3150/	3R4F	3	liver
pMRTP_7M_Liver		Omics analyses	Transcriptomics	MG430 2.0 GeneChip	Affymetrix	921173-Liver-extract	P15001_921173_GRT12_05566.CEL	ArrayExpress	E-MTAB-3150	http://www.ebi.ac.uk/arrayexpress/experiments/E-MTAB-3150/	Data processing	COPD2-GCRMAnorm-Liver.txt	ArrayExpress	E-MTAB-3150	http://www.ebi.ac.uk/arrayexpress/experiments/E-MTAB-3150/	pMRTP	7	liver
3R4F_7M_Liver		Omics analyses	Transcriptomics	MG430 2.0 GeneChip	Affymetrix	920303-Liver-extract	P15001_920303_GRT12_05510.CEL	ArrayExpress	E-MTAB-3150	http://www.ebi.ac.uk/arrayexpress/experiments/E-MTAB-3150/	Data processing	COPD2-GCRMAnorm-Liver.txt	ArrayExpress	E-MTAB-3150	http://www.ebi.ac.uk/arrayexpress/experiments/E-MTAB-3150/	3R4F	7	liver
Switch_5M_Liver		Omics analyses	Transcriptomics	MG430 2.0 GeneChip	Affymetrix	920312-Liver-extract	P15001_920312_GRT12_05560.CEL	ArrayExpress	E-MTAB-3150	http://www.ebi.ac.uk/arrayexpress/experiments/E-MTAB-3150/	Data processing	COPD2-GCRMAnorm-Liver.txt	ArrayExpress	E-MTAB-3150	http://www.ebi.ac.uk/arrayexpress/experiments/E-MTAB-3150/	Switch	5	liver
Sham_3M_Liver		Omics analyses	Transcriptomics	MG430 2.0 GeneChip	Affymetrix	921128-Liver-extract	P15001_921128_GRT12_00065.CEL	ArrayExpress	E-MTAB-3150	http://www.ebi.ac.uk/arrayexpress/experiments/E-MTAB-3150/	Data processing	COPD2-GCRMAnorm-Liver.txt	ArrayExpress	E-MTAB-3150	http://www.ebi.ac.uk/arrayexpress/experiments/E-MTAB-3150/	Sham	3	liver
3R4F_4M_Liver		Omics analyses	Transcriptomics	MG430 2.0 GeneChip	Affymetrix	920256-Liver-extract	P15001_920256_GRT12_00077.CEL	ArrayExpress	E-MTAB-3150	http://www.ebi.ac.uk/arrayexpress/experiments/E-MTAB-3150/	Data processing	COPD2-GCRMAnorm-Liver.txt	ArrayExpress	E-MTAB-3150	http://www.ebi.ac.uk/arrayexpress/experiments/E-MTAB-3150/	3R4F	4	liver
pMRTP_3M_Liver		Omics analyses	Transcriptomics	MG430 2.0 GeneChip	Affymetrix	921054-Liver-extract	P15001_921054_GRT12_00038.CEL	ArrayExpress	E-MTAB-3150	http://www.ebi.ac.uk/arrayexpress/experiments/E-MTAB-3150/	Data processing	COPD2-GCRMAnorm-Liver.txt	ArrayExpress	E-MTAB-3150	http://www.ebi.ac.uk/arrayexpress/experiments/E-MTAB-3150/	pMRTP	3	liver
3R4F_2M_Liver		Omics analyses	Transcriptomics	MG430 2.0 GeneChip	Affymetrix	920906-Liver-extract	P15001_920906_GRT12_00019.CEL	ArrayExpress	E-MTAB-3150	http://www.ebi.ac.uk/arrayexpress/experiments/E-MTAB-3150/	Data processing	COPD2-GCRMAnorm-Liver.txt	ArrayExpress	E-MTAB-3150	http://www.ebi.ac.uk/arrayexpress/experiments/E-MTAB-3150/	3R4F	2	liver
Cess_5M_Liver		Omics analyses	Transcriptomics	MG430 2.0 GeneChip	Affymetrix	920912-Liver-extract	P15001_920912_GRT12_05549.CEL	ArrayExpress	E-MTAB-3150	http://www.ebi.ac.uk/arrayexpress/experiments/E-MTAB-3150/	Data processing	COPD2-GCRMAnorm-Liver.txt	ArrayExpress	E-MTAB-3150	http://www.ebi.ac.uk/arrayexpress/experiments/E-MTAB-3150/	Cess	5	liver
Sham_3M_Liver		Omics analyses	Transcriptomics	MG430 2.0 GeneChip	Affymetrix	920664-Liver-extract	P15001_920664_GRT12_00114.CEL	ArrayExpress	E-MTAB-3150	http://www.ebi.ac.uk/arrayexpress/experiments/E-MTAB-3150/	Data processing	COPD2-GCRMAnorm-Liver.txt	ArrayExpress	E-MTAB-3150	http://www.ebi.ac.uk/arrayexpress/experiments/E-MTAB-3150/	Sham	3	liver
Switch_5M_Liver		Omics analyses	Transcriptomics	MG430 2.0 GeneChip	Affymetrix	920878-Liver-extract	P15001_920878_GRT12_05485.CEL	ArrayExpress	E-MTAB-3150	http://www.ebi.ac.uk/arrayexpress/experiments/E-MTAB-3150/	Data processing	COPD2-GCRMAnorm-Liver.txt	ArrayExpress	E-MTAB-3150	http://www.ebi.ac.uk/arrayexpress/experiments/E-MTAB-3150/	Switch	5	liver
3R4F_7M_Liver		Omics analyses	Transcriptomics	MG430 2.0 GeneChip	Affymetrix	921086-Liver-extract	P15001_921086_GRT12_05517.CEL	ArrayExpress	E-MTAB-3150	http://www.ebi.ac.uk/arrayexpress/experiments/E-MTAB-3150/	Data processing	COPD2-GCRMAnorm-Liver.txt	ArrayExpress	E-MTAB-3150	http://www.ebi.ac.uk/arrayexpress/experiments/E-MTAB-3150/	3R4F	7	liver
Sham_3M_Liver		Omics analyses	Transcriptomics	MG430 2.0 GeneChip	Affymetrix	921134-Liver-extract	P15001_921134_GRT12_00004.CEL	ArrayExpress	E-MTAB-3150	http://www.ebi.ac.uk/arrayexpress/experiments/E-MTAB-3150/	Data processing	COPD2-GCRMAnorm-Liver.txt	ArrayExpress	E-MTAB-3150	http://www.ebi.ac.uk/arrayexpress/experiments/E-MTAB-3150/	Sham	3	liver
pMRTP_2M_Liver		Omics analyses	Transcriptomics	MG430 2.0 GeneChip	Affymetrix	920993-Liver-extract	P15001_920993_GRT12_00110.CEL	ArrayExpress	E-MTAB-3150	http://www.ebi.ac.uk/arrayexpress/experiments/E-MTAB-3150/	Data processing	COPD2-GCRMAnorm-Liver.txt	ArrayExpress	E-MTAB-3150	http://www.ebi.ac.uk/arrayexpress/experiments/E-MTAB-3150/	pMRTP	2	liver
3R4F_4M_Liver		Omics analyses	Transcriptomics	MG430 2.0 GeneChip	Affymetrix	920949-Liver-extract	P15001_920949_GRT12_00059.CEL	ArrayExpress	E-MTAB-3150	http://www.ebi.ac.uk/arrayexpress/experiments/E-MTAB-3150/	Data processing	COPD2-GCRMAnorm-Liver.txt	ArrayExpress	E-MTAB-3150	http://www.ebi.ac.uk/arrayexpress/experiments/E-MTAB-3150/	3R4F	4	liver
Sham_7M_Liver		Omics analyses	Transcriptomics	MG430 2.0 GeneChip	Affymetrix	920741-Liver-extract	P15001_920741_GRT12_05528.CEL	ArrayExpress	E-MTAB-3150	http://www.ebi.ac.uk/arrayexpress/experiments/E-MTAB-3150/	Data processing	COPD2-GCRMAnorm-Liver.txt	ArrayExpress	E-MTAB-3150	http://www.ebi.ac.uk/arrayexpress/experiments/E-MTAB-3150/	Sham	7	liver
Sham_4M_Liver		Omics analyses	Transcriptomics	MG430 2.0 GeneChip	Affymetrix	920517-Liver-extract	P15001_920517_GRT12_00036.CEL	ArrayExpress	E-MTAB-3150	http://www.ebi.ac.uk/arrayexpress/experiments/E-MTAB-3150/	Data processing	COPD2-GCRMAnorm-Liver.txt	ArrayExpress	E-MTAB-3150	http://www.ebi.ac.uk/arrayexpress/experiments/E-MTAB-3150/	Sham	4	liver
Cess_7M_Liver		Omics analyses	Transcriptomics	MG430 2.0 GeneChip	Affymetrix	920663-Liver-extract	P15001_920663_GRT12_05561.CEL	ArrayExpress	E-MTAB-3150	http://www.ebi.ac.uk/arrayexpress/experiments/E-MTAB-3150/	Data processing	COPD2-GCRMAnorm-Liver.txt	ArrayExpress	E-MTAB-3150	http://www.ebi.ac.uk/arrayexpress/experiments/E-MTAB-3150/	Cess	7	liver
3R4F_2M_Liver		Omics analyses	Transcriptomics	MG430 2.0 GeneChip	Affymetrix	920605-Liver-extract	P15001_920605_GRT12_00031.CEL	ArrayExpress	E-MTAB-3150	http://www.ebi.ac.uk/arrayexpress/experiments/E-MTAB-3150/	Data processing	COPD2-GCRMAnorm-Liver.txt	ArrayExpress	E-MTAB-3150	http://www.ebi.ac.uk/arrayexpress/experiments/E-MTAB-3150/	3R4F	2	liver
Sham_3M_Liver		Omics analyses	Transcriptomics	MG430 2.0 GeneChip	Affymetrix	920794-Liver-extract	P15001_920794_GRT12_00023.CEL	ArrayExpress	E-MTAB-3150	http://www.ebi.ac.uk/arrayexpress/experiments/E-MTAB-3150/	Data processing	COPD2-GCRMAnorm-Liver.txt	ArrayExpress	E-MTAB-3150	http://www.ebi.ac.uk/arrayexpress/experiments/E-MTAB-3150/	Sham	3	liver
Cess_7M_Liver		Omics analyses	Transcriptomics	MG430 2.0 GeneChip	Affymetrix	920174-Liver-extract	P15001_920174_GRT12_05513.CEL	ArrayExpress	E-MTAB-3150	http://www.ebi.ac.uk/arrayexpress/experiments/E-MTAB-3150/	Data processing	COPD2-GCRMAnorm-Liver.txt	ArrayExpress	E-MTAB-3150	http://www.ebi.ac.uk/arrayexpress/experiments/E-MTAB-3150/	Cess	7	liver
Sham_3M_Liver		Omics analyses	Transcriptomics	MG430 2.0 GeneChip	Affymetrix	920763-Liver-extract	P15001_920763_GRT12_00009.CEL	ArrayExpress	E-MTAB-3150	http://www.ebi.ac.uk/arrayexpress/experiments/E-MTAB-3150/	Data processing	COPD2-GCRMAnorm-Liver.txt	ArrayExpress	E-MTAB-3150	http://www.ebi.ac.uk/arrayexpress/experiments/E-MTAB-3150/	Sham	3	liver
Sham_7M_Liver		Omics analyses	Transcriptomics	MG430 2.0 GeneChip	Affymetrix	920952-Liver-extract	P15001_920952_GRT12_05565.CEL	ArrayExpress	E-MTAB-3150	http://www.ebi.ac.uk/arrayexpress/experiments/E-MTAB-3150/	Data processing	COPD2-GCRMAnorm-Liver.txt	ArrayExpress	E-MTAB-3150	http://www.ebi.ac.uk/arrayexpress/experiments/E-MTAB-3150/	Sham	7	liver
Sham_4M_Liver		Omics analyses	Transcriptomics	MG430 2.0 GeneChip	Affymetrix	920134-Liver-extract	P15001_920134_GRT12_00033.CEL	ArrayExpress	E-MTAB-3150	http://www.ebi.ac.uk/arrayexpress/experiments/E-MTAB-3150/	Data processing	COPD2-GCRMAnorm-Liver.txt	ArrayExpress	E-MTAB-3150	http://www.ebi.ac.uk/arrayexpress/experiments/E-MTAB-3150/	Sham	4	liver
Cess_7M_Liver		Omics analyses	Transcriptomics	MG430 2.0 GeneChip	Affymetrix	920590-Liver-extract	P15001_920590_GRT12_05505.CEL	ArrayExpress	E-MTAB-3150	http://www.ebi.ac.uk/arrayexpress/experiments/E-MTAB-3150/	Data processing	COPD2-GCRMAnorm-Liver.txt	ArrayExpress	E-MTAB-3150	http://www.ebi.ac.uk/arrayexpress/experiments/E-MTAB-3150/	Cess	7	liver
3R4F_5M_Liver		Omics analyses	Transcriptomics	MG430 2.0 GeneChip	Affymetrix	921075-Liver-extract	P15001_921075_GRT12_05535.CEL	ArrayExpress	E-MTAB-3150	http://www.ebi.ac.uk/arrayexpress/experiments/E-MTAB-3150/	Data processing	COPD2-GCRMAnorm-Liver.txt	ArrayExpress	E-MTAB-3150	http://www.ebi.ac.uk/arrayexpress/experiments/E-MTAB-3150/	3R4F	5	liver
pMRTP_3M_Liver		Omics analyses	Transcriptomics	MG430 2.0 GeneChip	Affymetrix	920224-Liver-extract	P15001_920224_GRT12_00101.CEL	ArrayExpress	E-MTAB-3150	http://www.ebi.ac.uk/arrayexpress/experiments/E-MTAB-3150/	Data processing	COPD2-GCRMAnorm-Liver.txt	ArrayExpress	E-MTAB-3150	http://www.ebi.ac.uk/arrayexpress/experiments/E-MTAB-3150/	pMRTP	3	liver
pMRTP_4M_Liver		Omics analyses	Transcriptomics	MG430 2.0 GeneChip	Affymetrix	921143-Liver-extract	P15001_921143_GRT12_00012.CEL	ArrayExpress	E-MTAB-3150	http://www.ebi.ac.uk/arrayexpress/experiments/E-MTAB-3150/	Data processing	COPD2-GCRMAnorm-Liver.txt	ArrayExpress	E-MTAB-3150	http://www.ebi.ac.uk/arrayexpress/experiments/E-MTAB-3150/	pMRTP	4	liver
Cess_5M_Liver		Omics analyses	Transcriptomics	MG430 2.0 GeneChip	Affymetrix	921157-Liver-extract	P15001_921157_GRT12_05568.CEL	ArrayExpress	E-MTAB-3150	http://www.ebi.ac.uk/arrayexpress/experiments/E-MTAB-3150/	Data processing	COPD2-GCRMAnorm-Liver.txt	ArrayExpress	E-MTAB-3150	http://www.ebi.ac.uk/arrayexpress/experiments/E-MTAB-3150/	Cess	5	liver
pMRTP_7M_Liver		Omics analyses	Transcriptomics	MG430 2.0 GeneChip	Affymetrix	920983-Liver-extract	P15001_920983_GRT12_05502.CEL	ArrayExpress	E-MTAB-3150	http://www.ebi.ac.uk/arrayexpress/experiments/E-MTAB-3150/	Data processing	COPD2-GCRMAnorm-Liver.txt	ArrayExpress	E-MTAB-3150	http://www.ebi.ac.uk/arrayexpress/experiments/E-MTAB-3150/	pMRTP	7	liver
3R4F_7M_Liver		Omics analyses	Transcriptomics	MG430 2.0 GeneChip	Affymetrix	921318-Liver-extract	P15001_921318_GRT12_05564.CEL	ArrayExpress	E-MTAB-3150	http://www.ebi.ac.uk/arrayexpress/experiments/E-MTAB-3150/	Data processing	COPD2-GCRMAnorm-Liver.txt	ArrayExpress	E-MTAB-3150	http://www.ebi.ac.uk/arrayexpress/experiments/E-MTAB-3150/	3R4F	7	liver
pMRTP_2M_Liver		Omics analyses	Transcriptomics	MG430 2.0 GeneChip	Affymetrix	920779-Liver-extract	P15001_920779_GRT12_00117.CEL	ArrayExpress	E-MTAB-3150	http://www.ebi.ac.uk/arrayexpress/experiments/E-MTAB-3150/	Data processing	COPD2-GCRMAnorm-Liver.txt	ArrayExpress	E-MTAB-3150	http://www.ebi.ac.uk/arrayexpress/experiments/E-MTAB-3150/	pMRTP	2	liver
pMRTP_2M_Liver		Omics analyses	Transcriptomics	MG430 2.0 GeneChip	Affymetrix	920314-Liver-extract	P15001_920314_GRT12_00039.CEL	ArrayExpress	E-MTAB-3150	http://www.ebi.ac.uk/arrayexpress/experiments/E-MTAB-3150/	Data processing	COPD2-GCRMAnorm-Liver.txt	ArrayExpress	E-MTAB-3150	http://www.ebi.ac.uk/arrayexpress/experiments/E-MTAB-3150/	pMRTP	2	liver
3R4F_3M_Liver		Omics analyses	Transcriptomics	MG430 2.0 GeneChip	Affymetrix	921139-Liver-extract	P15001_921139_GRT12_00103.CEL	ArrayExpress	E-MTAB-3150	http://www.ebi.ac.uk/arrayexpress/experiments/E-MTAB-3150/	Data processing	COPD2-GCRMAnorm-Liver.txt	ArrayExpress	E-MTAB-3150	http://www.ebi.ac.uk/arrayexpress/experiments/E-MTAB-3150/	3R4F	3	liver
pMRTP_3M_Liver		Omics analyses	Transcriptomics	MG430 2.0 GeneChip	Affymetrix	920705-Liver-extract	P15001_920705_GRT12_00096.CEL	ArrayExpress	E-MTAB-3150	http://www.ebi.ac.uk/arrayexpress/experiments/E-MTAB-3150/	Data processing	COPD2-GCRMAnorm-Liver.txt	ArrayExpress	E-MTAB-3150	http://www.ebi.ac.uk/arrayexpress/experiments/E-MTAB-3150/	pMRTP	3	liver
Sham_2M_Liver		Omics analyses	Transcriptomics	MG430 2.0 GeneChip	Affymetrix	921067-Liver-extract	P15001_921067_GRT12_00121.CEL	ArrayExpress	E-MTAB-3150	http://www.ebi.ac.uk/arrayexpress/experiments/E-MTAB-3150/	Data processing	COPD2-GCRMAnorm-Liver.txt	ArrayExpress	E-MTAB-3150	http://www.ebi.ac.uk/arrayexpress/experiments/E-MTAB-3150/	Sham	2	liver
Cess_3M_Liver		Omics analyses	Transcriptomics	MG430 2.0 GeneChip	Affymetrix	920713-Liver-extract	P15001_920713_GRT12_00045.CEL	ArrayExpress	E-MTAB-3150	http://www.ebi.ac.uk/arrayexpress/experiments/E-MTAB-3150/	Data processing	COPD2-GCRMAnorm-Liver.txt	ArrayExpress	E-MTAB-3150	http://www.ebi.ac.uk/arrayexpress/experiments/E-MTAB-3150/	Cess	3	liver
Sham_4M_Liver		Omics analyses	Transcriptomics	MG430 2.0 GeneChip	Affymetrix	920486-Liver-extract	P15001_920486_GRT12_00014.CEL	ArrayExpress	E-MTAB-3150	http://www.ebi.ac.uk/arrayexpress/experiments/E-MTAB-3150/	Data processing	COPD2-GCRMAnorm-Liver.txt	ArrayExpress	E-MTAB-3150	http://www.ebi.ac.uk/arrayexpress/experiments/E-MTAB-3150/	Sham	4	liver
3R4F_2M_Liver		Omics analyses	Transcriptomics	MG430 2.0 GeneChip	Affymetrix	920279-Liver-extract	P15001_920279_GRT12_00081.CEL	ArrayExpress	E-MTAB-3150	http://www.ebi.ac.uk/arrayexpress/experiments/E-MTAB-3150/	Data processing	COPD2-GCRMAnorm-Liver.txt	ArrayExpress	E-MTAB-3150	http://www.ebi.ac.uk/arrayexpress/experiments/E-MTAB-3150/	3R4F	2	liver
3R4F_7M_Liver		Omics analyses	Transcriptomics	MG430 2.0 GeneChip	Affymetrix	921304-Liver-extract	P15001_921304_GRT12_05540.CEL	ArrayExpress	E-MTAB-3150	http://www.ebi.ac.uk/arrayexpress/experiments/E-MTAB-3150/	Data processing	COPD2-GCRMAnorm-Liver.txt	ArrayExpress	E-MTAB-3150	http://www.ebi.ac.uk/arrayexpress/experiments/E-MTAB-3150/	3R4F	7	liver
Cess_3M_Liver		Omics analyses	Transcriptomics	MG430 2.0 GeneChip	Affymetrix	920908-Liver-extract	P15001_920908_GRT12_00087.CEL	ArrayExpress	E-MTAB-3150	http://www.ebi.ac.uk/arrayexpress/experiments/E-MTAB-3150/	Data processing	COPD2-GCRMAnorm-Liver.txt	ArrayExpress	E-MTAB-3150	http://www.ebi.ac.uk/arrayexpress/experiments/E-MTAB-3150/	Cess	3	liver
3R4F_4M_Liver		Omics analyses	Transcriptomics	MG430 2.0 GeneChip	Affymetrix	920819-Liver-extract	P15001_920819_GRT12_00092.CEL	ArrayExpress	E-MTAB-3150	http://www.ebi.ac.uk/arrayexpress/experiments/E-MTAB-3150/	Data processing	COPD2-GCRMAnorm-Liver.txt	ArrayExpress	E-MTAB-3150	http://www.ebi.ac.uk/arrayexpress/experiments/E-MTAB-3150/	3R4F	4	liver
Sham_2M_Liver		Omics analyses	Transcriptomics	MG430 2.0 GeneChip	Affymetrix	920888-Liver-extract	P15001_920888_GRT12_00025.CEL	ArrayExpress	E-MTAB-3150	http://www.ebi.ac.uk/arrayexpress/experiments/E-MTAB-3150/	Data processing	COPD2-GCRMAnorm-Liver.txt	ArrayExpress	E-MTAB-3150	http://www.ebi.ac.uk/arrayexpress/experiments/E-MTAB-3150/	Sham	2	liver
pMRTP_4M_Liver		Omics analyses	Transcriptomics	MG430 2.0 GeneChip	Affymetrix	920292-Liver-extract	P15001_920292_GRT12_00095.CEL	ArrayExpress	E-MTAB-3150	http://www.ebi.ac.uk/arrayexpress/experiments/E-MTAB-3150/	Data processing	COPD2-GCRMAnorm-Liver.txt	ArrayExpress	E-MTAB-3150	http://www.ebi.ac.uk/arrayexpress/experiments/E-MTAB-3150/	pMRTP	4	liver
Switch_7M_Liver		Omics analyses	Transcriptomics	MG430 2.0 GeneChip	Affymetrix	920645-Liver-extract	P15001_920645_GRT12_05478.CEL	ArrayExpress	E-MTAB-3150	http://www.ebi.ac.uk/arrayexpress/experiments/E-MTAB-3150/	Data processing	COPD2-GCRMAnorm-Liver.txt	ArrayExpress	E-MTAB-3150	http://www.ebi.ac.uk/arrayexpress/experiments/E-MTAB-3150/	Switch	7	liver
Switch_3M_Liver		Omics analyses	Transcriptomics	MG430 2.0 GeneChip	Affymetrix	920023-Liver-extract	P15001_920023_GRT12_00047.CEL	ArrayExpress	E-MTAB-3150	http://www.ebi.ac.uk/arrayexpress/experiments/E-MTAB-3150/	Data processing	COPD2-GCRMAnorm-Liver.txt	ArrayExpress	E-MTAB-3150	http://www.ebi.ac.uk/arrayexpress/experiments/E-MTAB-3150/	Switch	3	liver
pMRTP_4M_Liver		Omics analyses	Transcriptomics	MG430 2.0 GeneChip	Affymetrix	920815-Liver-extract	P15001_920815_GRT12_00112.CEL	ArrayExpress	E-MTAB-3150	http://www.ebi.ac.uk/arrayexpress/experiments/E-MTAB-3150/	Data processing	COPD2-GCRMAnorm-Liver.txt	ArrayExpress	E-MTAB-3150	http://www.ebi.ac.uk/arrayexpress/experiments/E-MTAB-3150/	pMRTP	4	liver
Cess_7M_Liver		Omics analyses	Transcriptomics	MG430 2.0 GeneChip	Affymetrix	920327-Liver-extract	P15001_920327_GRT12_05532.CEL	ArrayExpress	E-MTAB-3150	http://www.ebi.ac.uk/arrayexpress/experiments/E-MTAB-3150/	Data processing	COPD2-GCRMAnorm-Liver.txt	ArrayExpress	E-MTAB-3150	http://www.ebi.ac.uk/arrayexpress/experiments/E-MTAB-3150/	Cess	7	liver
Cess_5M_Liver		Omics analyses	Transcriptomics	MG430 2.0 GeneChip	Affymetrix	920442-Liver-extract	P15001_920442_GRT12_05554.CEL	ArrayExpress	E-MTAB-3150	http://www.ebi.ac.uk/arrayexpress/experiments/E-MTAB-3150/	Data processing	COPD2-GCRMAnorm-Liver.txt	ArrayExpress	E-MTAB-3150	http://www.ebi.ac.uk/arrayexpress/experiments/E-MTAB-3150/	Cess	5	liver
pMRTP_3M_Liver		Omics analyses	Transcriptomics	MG430 2.0 GeneChip	Affymetrix	920553-Liver-extract	P15001_920553_GRT12_00002.CEL	ArrayExpress	E-MTAB-3150	http://www.ebi.ac.uk/arrayexpress/experiments/E-MTAB-3150/	Data processing	COPD2-GCRMAnorm-Liver.txt	ArrayExpress	E-MTAB-3150	http://www.ebi.ac.uk/arrayexpress/experiments/E-MTAB-3150/	pMRTP	3	liver
Sham_2M_Liver		Omics analyses	Transcriptomics	MG430 2.0 GeneChip	Affymetrix	921183-Liver-extract	P15001_921183_GRT12_00066.CEL	ArrayExpress	E-MTAB-3150	http://www.ebi.ac.uk/arrayexpress/experiments/E-MTAB-3150/	Data processing	COPD2-GCRMAnorm-Liver.txt	ArrayExpress	E-MTAB-3150	http://www.ebi.ac.uk/arrayexpress/experiments/E-MTAB-3150/	Sham	2	liver
Cess_3M_Liver		Omics analyses	Transcriptomics	MG430 2.0 GeneChip	Affymetrix	920604-Liver-extract	P15001_920604_GRT12_00061.CEL	ArrayExpress	E-MTAB-3150	http://www.ebi.ac.uk/arrayexpress/experiments/E-MTAB-3150/	Data processing	COPD2-GCRMAnorm-Liver.txt	ArrayExpress	E-MTAB-3150	http://www.ebi.ac.uk/arrayexpress/experiments/E-MTAB-3150/	Cess	3	liver
Sham_2M_Liver		Omics analyses	Transcriptomics	MG430 2.0 GeneChip	Affymetrix	920885-Liver-extract	P15001_920885_GRT12_00043.CEL	ArrayExpress	E-MTAB-3150	http://www.ebi.ac.uk/arrayexpress/experiments/E-MTAB-3150/	Data processing	COPD2-GCRMAnorm-Liver.txt	ArrayExpress	E-MTAB-3150	http://www.ebi.ac.uk/arrayexpress/experiments/E-MTAB-3150/	Sham	2	liver
pMRTP_4M_Liver		Omics analyses	Transcriptomics	MG430 2.0 GeneChip	Affymetrix	920803-Liver-extract	P15001_920803_GRT12_00044.CEL	ArrayExpress	E-MTAB-3150	http://www.ebi.ac.uk/arrayexpress/experiments/E-MTAB-3150/	Data processing	COPD2-GCRMAnorm-Liver.txt	ArrayExpress	E-MTAB-3150	http://www.ebi.ac.uk/arrayexpress/experiments/E-MTAB-3150/	pMRTP	4	liver
Switch_7M_Liver		Omics analyses	Transcriptomics	MG430 2.0 GeneChip	Affymetrix	920649-Liver-extract	P15001_920649_GRT12_05521.CEL	ArrayExpress	E-MTAB-3150	http://www.ebi.ac.uk/arrayexpress/experiments/E-MTAB-3150/	Data processing	COPD2-GCRMAnorm-Liver.txt	ArrayExpress	E-MTAB-3150	http://www.ebi.ac.uk/arrayexpress/experiments/E-MTAB-3150/	Switch	7	liver
3R4F_3M_Liver		Omics analyses	Transcriptomics	MG430 2.0 GeneChip	Affymetrix	920942-Liver-extract	P15001_920942_GRT12_00051.CEL	ArrayExpress	E-MTAB-3150	http://www.ebi.ac.uk/arrayexpress/experiments/E-MTAB-3150/	Data processing	COPD2-GCRMAnorm-Liver.txt	ArrayExpress	E-MTAB-3150	http://www.ebi.ac.uk/arrayexpress/experiments/E-MTAB-3150/	3R4F	3	liver
3R4F_3M_Liver		Omics analyses	Transcriptomics	MG430 2.0 GeneChip	Affymetrix	921262-Liver-extract	P15001_921262_GRT12_00041.CEL	ArrayExpress	E-MTAB-3150	http://www.ebi.ac.uk/arrayexpress/experiments/E-MTAB-3150/	Data processing	COPD2-GCRMAnorm-Liver.txt	ArrayExpress	E-MTAB-3150	http://www.ebi.ac.uk/arrayexpress/experiments/E-MTAB-3150/	3R4F	3	liver
pMRTP_2M_Liver		Omics analyses	Transcriptomics	MG430 2.0 GeneChip	Affymetrix	921132-Liver-extract	P15001_921132_GRT12_00099.CEL	ArrayExpress	E-MTAB-3150	http://www.ebi.ac.uk/arrayexpress/experiments/E-MTAB-3150/	Data processing	COPD2-GCRMAnorm-Liver.txt	ArrayExpress	E-MTAB-3150	http://www.ebi.ac.uk/arrayexpress/experiments/E-MTAB-3150/	pMRTP	2	liver
Sham_4M_Liver		Omics analyses	Transcriptomics	MG430 2.0 GeneChip	Affymetrix	920973-Liver-extract	P15001_920973_GRT12_00003.CEL	ArrayExpress	E-MTAB-3150	http://www.ebi.ac.uk/arrayexpress/experiments/E-MTAB-3150/	Data processing	COPD2-GCRMAnorm-Liver.txt	ArrayExpress	E-MTAB-3150	http://www.ebi.ac.uk/arrayexpress/experiments/E-MTAB-3150/	Sham	4	liver
pMRTP_4M_Liver		Omics analyses	Transcriptomics	MG430 2.0 GeneChip	Affymetrix	920033-Liver-extract	P15001_920033_GRT12_00035.CEL	ArrayExpress	E-MTAB-3150	http://www.ebi.ac.uk/arrayexpress/experiments/E-MTAB-3150/	Data processing	COPD2-GCRMAnorm-Liver.txt	ArrayExpress	E-MTAB-3150	http://www.ebi.ac.uk/arrayexpress/experiments/E-MTAB-3150/	pMRTP	4	liver
Cess_7M_Liver		Omics analyses	Transcriptomics	MG430 2.0 GeneChip	Affymetrix	920100-Liver-extract	P15001_920100_GRT12_05533.CEL	ArrayExpress	E-MTAB-3150	http://www.ebi.ac.uk/arrayexpress/experiments/E-MTAB-3150/	Data processing	COPD2-GCRMAnorm-Liver.txt	ArrayExpress	E-MTAB-3150	http://www.ebi.ac.uk/arrayexpress/experiments/E-MTAB-3150/	Cess	7	liver
Sham_5M_Liver		Omics analyses	Transcriptomics	MG430 2.0 GeneChip	Affymetrix	920473-Liver-extract	P15001_920473_GRT12_05567.CEL	ArrayExpress	E-MTAB-3150	http://www.ebi.ac.uk/arrayexpress/experiments/E-MTAB-3150/	Data processing	COPD2-GCRMAnorm-Liver.txt	ArrayExpress	E-MTAB-3150	http://www.ebi.ac.uk/arrayexpress/experiments/E-MTAB-3150/	Sham	5	liver
3R4F_4M_Liver		Omics analyses	Transcriptomics	MG430 2.0 GeneChip	Affymetrix	920662-Liver-extract	P15001_920662_GRT12_00011.CEL	ArrayExpress	E-MTAB-3150	http://www.ebi.ac.uk/arrayexpress/experiments/E-MTAB-3150/	Data processing	COPD2-GCRMAnorm-Liver.txt	ArrayExpress	E-MTAB-3150	http://www.ebi.ac.uk/arrayexpress/experiments/E-MTAB-3150/	3R4F	4	liver
Switch_7M_Liver		Omics analyses	Transcriptomics	MG430 2.0 GeneChip	Affymetrix	920880-Liver-extract	P15001_920880_GRT12_05529.CEL	ArrayExpress	E-MTAB-3150	http://www.ebi.ac.uk/arrayexpress/experiments/E-MTAB-3150/	Data processing	COPD2-GCRMAnorm-Liver.txt	ArrayExpress	E-MTAB-3150	http://www.ebi.ac.uk/arrayexpress/experiments/E-MTAB-3150/	Switch	7	liver
pMRTP_3M_Liver		Omics analyses	Transcriptomics	MG430 2.0 GeneChip	Affymetrix	920818-Liver-extract	P15001_920818_GRT12_00027.CEL	ArrayExpress	E-MTAB-3150	http://www.ebi.ac.uk/arrayexpress/experiments/E-MTAB-3150/	Data processing	COPD2-GCRMAnorm-Liver.txt	ArrayExpress	E-MTAB-3150	http://www.ebi.ac.uk/arrayexpress/experiments/E-MTAB-3150/	pMRTP	3	liver
Sham_2M_Liver		Omics analyses	Transcriptomics	MG430 2.0 GeneChip	Affymetrix	921243-Liver-extract	P15001_921243_GRT12_00115.CEL	ArrayExpress	E-MTAB-3150	http://www.ebi.ac.uk/arrayexpress/experiments/E-MTAB-3150/	Data processing	COPD2-GCRMAnorm-Liver.txt	ArrayExpress	E-MTAB-3150	http://www.ebi.ac.uk/arrayexpress/experiments/E-MTAB-3150/	Sham	2	liver
Sham_2M_Liver		Omics analyses	Transcriptomics	MG430 2.0 GeneChip	Affymetrix	920902-Liver-extract	P15001_920902_GRT12_00017.CEL	ArrayExpress	E-MTAB-3150	http://www.ebi.ac.uk/arrayexpress/experiments/E-MTAB-3150/	Data processing	COPD2-GCRMAnorm-Liver.txt	ArrayExpress	E-MTAB-3150	http://www.ebi.ac.uk/arrayexpress/experiments/E-MTAB-3150/	Sham	2	liver
pMRTP_2M_Liver		Omics analyses	Transcriptomics	MG430 2.0 GeneChip	Affymetrix	921248-Liver-extract	P15001_921248_GRT12_00010.CEL	ArrayExpress	E-MTAB-3150	http://www.ebi.ac.uk/arrayexpress/experiments/E-MTAB-3150/	Data processing	COPD2-GCRMAnorm-Liver.txt	ArrayExpress	E-MTAB-3150	http://www.ebi.ac.uk/arrayexpress/experiments/E-MTAB-3150/	pMRTP	2	liver
pMRTP_4M_Liver		Omics analyses	Transcriptomics	MG430 2.0 GeneChip	Affymetrix	920579-Liver-extract	P15001_920579_GRT12_00105.CEL	ArrayExpress	E-MTAB-3150	http://www.ebi.ac.uk/arrayexpress/experiments/E-MTAB-3150/	Data processing	COPD2-GCRMAnorm-Liver.txt	ArrayExpress	E-MTAB-3150	http://www.ebi.ac.uk/arrayexpress/experiments/E-MTAB-3150/	pMRTP	4	liver
3R4F_4M_Liver		Omics analyses	Transcriptomics	MG430 2.0 GeneChip	Affymetrix	920321-Liver-extract	P15001_920321_GRT12_00072.CEL	ArrayExpress	E-MTAB-3150	http://www.ebi.ac.uk/arrayexpress/experiments/E-MTAB-3150/	Data processing	COPD2-GCRMAnorm-Liver.txt	ArrayExpress	E-MTAB-3150	http://www.ebi.ac.uk/arrayexpress/experiments/E-MTAB-3150/	3R4F	4	liver
pMRTP_2M_Liver		Omics analyses	Transcriptomics	MG430 2.0 GeneChip	Affymetrix	920857-Liver-extract	P15001_920857_GRT12_00093.CEL	ArrayExpress	E-MTAB-3150	http://www.ebi.ac.uk/arrayexpress/experiments/E-MTAB-3150/	Data processing	COPD2-GCRMAnorm-Liver.txt	ArrayExpress	E-MTAB-3150	http://www.ebi.ac.uk/arrayexpress/experiments/E-MTAB-3150/	pMRTP	2	liver
3R4F_3M_Liver		Omics analyses	Transcriptomics	MG430 2.0 GeneChip	Affymetrix	920770-Liver-extract	P15001_920770_GRT12_00104.CEL	ArrayExpress	E-MTAB-3150	http://www.ebi.ac.uk/arrayexpress/experiments/E-MTAB-3150/	Data processing	COPD2-GCRMAnorm-Liver.txt	ArrayExpress	E-MTAB-3150	http://www.ebi.ac.uk/arrayexpress/experiments/E-MTAB-3150/	3R4F	3	liver
Sham_5M_Liver		Omics analyses	Transcriptomics	MG430 2.0 GeneChip	Affymetrix	921006-Liver-extract	P15001_921006_GRT12_05531.CEL	ArrayExpress	E-MTAB-3150	http://www.ebi.ac.uk/arrayexpress/experiments/E-MTAB-3150/	Data processing	COPD2-GCRMAnorm-Liver.txt	ArrayExpress	E-MTAB-3150	http://www.ebi.ac.uk/arrayexpress/experiments/E-MTAB-3150/	Sham	5	liver
Cess_7M_Liver		Omics analyses	Transcriptomics	MG430 2.0 GeneChip	Affymetrix	921151-Liver-extract	P15001_921151_GRT12_05562.CEL	ArrayExpress	E-MTAB-3150	http://www.ebi.ac.uk/arrayexpress/experiments/E-MTAB-3150/	Data processing	COPD2-GCRMAnorm-Liver.txt	ArrayExpress	E-MTAB-3150	http://www.ebi.ac.uk/arrayexpress/experiments/E-MTAB-3150/	Cess	7	liver
Cess_3M_Liver		Omics analyses	Transcriptomics	MG430 2.0 GeneChip	Affymetrix	920568-Liver-extract	P15001_920568_GRT12_00070.CEL	ArrayExpress	E-MTAB-3150	http://www.ebi.ac.uk/arrayexpress/experiments/E-MTAB-3150/	Data processing	COPD2-GCRMAnorm-Liver.txt	ArrayExpress	E-MTAB-3150	http://www.ebi.ac.uk/arrayexpress/experiments/E-MTAB-3150/	Cess	3	liver
Cess_5M_Liver		Omics analyses	Transcriptomics	MG430 2.0 GeneChip	Affymetrix	920718-Liver-extract	P15001_920718_GRT12_05548.CEL	ArrayExpress	E-MTAB-3150	http://www.ebi.ac.uk/arrayexpress/experiments/E-MTAB-3150/	Data processing	COPD2-GCRMAnorm-Liver.txt	ArrayExpress	E-MTAB-3150	http://www.ebi.ac.uk/arrayexpress/experiments/E-MTAB-3150/	Cess	5	liver
3R4F_4M_Liver		Omics analyses	Transcriptomics	MG430 2.0 GeneChip	Affymetrix	920475-Liver-extract	P15001_920475_GRT12_00124.CEL	ArrayExpress	E-MTAB-3150	http://www.ebi.ac.uk/arrayexpress/experiments/E-MTAB-3150/	Data processing	COPD2-GCRMAnorm-Liver.txt	ArrayExpress	E-MTAB-3150	http://www.ebi.ac.uk/arrayexpress/experiments/E-MTAB-3150/	3R4F	4	liver
Switch_3M_Liver		Omics analyses	Transcriptomics	MG430 2.0 GeneChip	Affymetrix	920205-Liver-extract	P15001_920205_GRT12_00049.CEL	ArrayExpress	E-MTAB-3150	http://www.ebi.ac.uk/arrayexpress/experiments/E-MTAB-3150/	Data processing	COPD2-GCRMAnorm-Liver.txt	ArrayExpress	E-MTAB-3150	http://www.ebi.ac.uk/arrayexpress/experiments/E-MTAB-3150/	Switch	3	liver
Sham_4M_Liver		Omics analyses	Transcriptomics	MG430 2.0 GeneChip	Affymetrix	920118-Liver-extract	P15001_920118_GRT12_00026.CEL	ArrayExpress	E-MTAB-3150	http://www.ebi.ac.uk/arrayexpress/experiments/E-MTAB-3150/	Data processing	COPD2-GCRMAnorm-Liver.txt	ArrayExpress	E-MTAB-3150	http://www.ebi.ac.uk/arrayexpress/experiments/E-MTAB-3150/	Sham	4	liver
3R4F_3M_Liver		Omics analyses	Transcriptomics	MG430 2.0 GeneChip	Affymetrix	920941-Liver-extract	P15001_920941_GRT12_00119.CEL	ArrayExpress	E-MTAB-3150	http://www.ebi.ac.uk/arrayexpress/experiments/E-MTAB-3150/	Data processing	COPD2-GCRMAnorm-Liver.txt	ArrayExpress	E-MTAB-3150	http://www.ebi.ac.uk/arrayexpress/experiments/E-MTAB-3150/	3R4F	3	liver
pMRTP_4M_Liver		Omics analyses	Transcriptomics	MG430 2.0 GeneChip	Affymetrix	920463-Liver-extract	P15001_920463_GRT12_00022.CEL	ArrayExpress	E-MTAB-3150	http://www.ebi.ac.uk/arrayexpress/experiments/E-MTAB-3150/	Data processing	COPD2-GCRMAnorm-Liver.txt	ArrayExpress	E-MTAB-3150	http://www.ebi.ac.uk/arrayexpress/experiments/E-MTAB-3150/	pMRTP	4	liver
pMRTP_2M_Liver		Omics analyses	Transcriptomics	MG430 2.0 GeneChip	Affymetrix	920146-Liver-extract	P15001_920146_GRT12_00094.CEL	ArrayExpress	E-MTAB-3150	http://www.ebi.ac.uk/arrayexpress/experiments/E-MTAB-3150/	Data processing	COPD2-GCRMAnorm-Liver.txt	ArrayExpress	E-MTAB-3150	http://www.ebi.ac.uk/arrayexpress/experiments/E-MTAB-3150/	pMRTP	2	liver
Sham_3M_Liver		Omics analyses	Transcriptomics	MG430 2.0 GeneChip	Affymetrix	920712-Liver-extract	P15001_920712_GRT12_00050.CEL	ArrayExpress	E-MTAB-3150	http://www.ebi.ac.uk/arrayexpress/experiments/E-MTAB-3150/	Data processing	COPD2-GCRMAnorm-Liver.txt	ArrayExpress	E-MTAB-3150	http://www.ebi.ac.uk/arrayexpress/experiments/E-MTAB-3150/	Sham	3	liver
3R4F_4M_Liver		Omics analyses	Transcriptomics	MG430 2.0 GeneChip	Affymetrix	921175-Liver-extract	P15001_921175_GRT12_00125.CEL	ArrayExpress	E-MTAB-3150	http://www.ebi.ac.uk/arrayexpress/experiments/E-MTAB-3150/	Data processing	COPD2-GCRMAnorm-Liver.txt	ArrayExpress	E-MTAB-3150	http://www.ebi.ac.uk/arrayexpress/experiments/E-MTAB-3150/	3R4F	4	liver
pMRTP_4M_Liver		Omics analyses	Transcriptomics	MG430 2.0 GeneChip	Affymetrix	920082-Liver-extract	P15001_920082_GRT12_00128.CEL	ArrayExpress	E-MTAB-3150	http://www.ebi.ac.uk/arrayexpress/experiments/E-MTAB-3150/	Data processing	COPD2-GCRMAnorm-Liver.txt	ArrayExpress	E-MTAB-3150	http://www.ebi.ac.uk/arrayexpress/experiments/E-MTAB-3150/	pMRTP	4	liver
3R4F_3M_Liver		Omics analyses	Transcriptomics	MG430 2.0 GeneChip	Affymetrix	920300-Liver-extract	P15001_920300_GRT12_00132.CEL	ArrayExpress	E-MTAB-3150	http://www.ebi.ac.uk/arrayexpress/experiments/E-MTAB-3150/	Data processing	COPD2-GCRMAnorm-Liver.txt	ArrayExpress	E-MTAB-3150	http://www.ebi.ac.uk/arrayexpress/experiments/E-MTAB-3150/	3R4F	3	liver
Switch_3M_Liver		Omics analyses	Transcriptomics	MG430 2.0 GeneChip	Affymetrix	920416-Liver-extract	P15001_920416_GRT12_00138.CEL	ArrayExpress	E-MTAB-3150	http://www.ebi.ac.uk/arrayexpress/experiments/E-MTAB-3150/	Data processing	COPD2-GCRMAnorm-Liver.txt	ArrayExpress	E-MTAB-3150	http://www.ebi.ac.uk/arrayexpress/experiments/E-MTAB-3150/	Switch	3	liver
Sham_4M_Liver		Omics analyses	Transcriptomics	MG430 2.0 GeneChip	Affymetrix	920390-Liver-extract	P15001_920390_GRT12_00144.CEL	ArrayExpress	E-MTAB-3150	http://www.ebi.ac.uk/arrayexpress/experiments/E-MTAB-3150/	Data processing	COPD2-GCRMAnorm-Liver.txt	ArrayExpress	E-MTAB-3150	http://www.ebi.ac.uk/arrayexpress/experiments/E-MTAB-3150/	Sham	4	liver
Sham_4M_Liver		Omics analyses	Transcriptomics	MG430 2.0 GeneChip	Affymetrix	921171-Liver-extract	P15001_921171_GRT12_00140.CEL	ArrayExpress	E-MTAB-3150	http://www.ebi.ac.uk/arrayexpress/experiments/E-MTAB-3150/	Data processing	COPD2-GCRMAnorm-Liver.txt	ArrayExpress	E-MTAB-3150	http://www.ebi.ac.uk/arrayexpress/experiments/E-MTAB-3150/	Sham	4	liver
Sham_4M_Liver		Omics analyses	Transcriptomics	MG430 2.0 GeneChip	Affymetrix	921279-Liver-extract	P15001_921279_GRT12_00129.CEL	ArrayExpress	E-MTAB-3150	http://www.ebi.ac.uk/arrayexpress/experiments/E-MTAB-3150/	Data processing	COPD2-GCRMAnorm-Liver.txt	ArrayExpress	E-MTAB-3150	http://www.ebi.ac.uk/arrayexpress/experiments/E-MTAB-3150/	Sham	4	liver
Sham_2M_Liver		Omics analyses	Transcriptomics	MG430 2.0 GeneChip	Affymetrix	920700-Liver-extract	P15001_920700_GRT12_00131.CEL	ArrayExpress	E-MTAB-3150	http://www.ebi.ac.uk/arrayexpress/experiments/E-MTAB-3150/	Data processing	COPD2-GCRMAnorm-Liver.txt	ArrayExpress	E-MTAB-3150	http://www.ebi.ac.uk/arrayexpress/experiments/E-MTAB-3150/	Sham	2	liver
Sham_2M_Liver		Omics analyses	Transcriptomics	MG430 2.0 GeneChip	Affymetrix	921059-Liver-extract	P15001_921059_GRT12_00137.CEL	ArrayExpress	E-MTAB-3150	http://www.ebi.ac.uk/arrayexpress/experiments/E-MTAB-3150/	Data processing	COPD2-GCRMAnorm-Liver.txt	ArrayExpress	E-MTAB-3150	http://www.ebi.ac.uk/arrayexpress/experiments/E-MTAB-3150/	Sham	2	liver
3R4F_2M_Liver		Omics analyses	Transcriptomics	MG430 2.0 GeneChip	Affymetrix	921256-Liver-extract	P15001_921256_GRT12_00139.CEL	ArrayExpress	E-MTAB-3150	http://www.ebi.ac.uk/arrayexpress/experiments/E-MTAB-3150/	Data processing	COPD2-GCRMAnorm-Liver.txt	ArrayExpress	E-MTAB-3150	http://www.ebi.ac.uk/arrayexpress/experiments/E-MTAB-3150/	3R4F	2	liver
3R4F_2M_Liver		Omics analyses	Transcriptomics	MG430 2.0 GeneChip	Affymetrix	921062-Liver-extract	P15001_921062_GRT12_00142.CEL	ArrayExpress	E-MTAB-3150	http://www.ebi.ac.uk/arrayexpress/experiments/E-MTAB-3150/	Data processing	COPD2-GCRMAnorm-Liver.txt	ArrayExpress	E-MTAB-3150	http://www.ebi.ac.uk/arrayexpress/experiments/E-MTAB-3150/	3R4F	2	liver
3R4F_2M_Liver		Omics analyses	Transcriptomics	MG430 2.0 GeneChip	Affymetrix	920678-Liver-extract	P15001_920678_GRT12_00136.CEL	ArrayExpress	E-MTAB-3150	http://www.ebi.ac.uk/arrayexpress/experiments/E-MTAB-3150/	Data processing	COPD2-GCRMAnorm-Liver.txt	ArrayExpress	E-MTAB-3150	http://www.ebi.ac.uk/arrayexpress/experiments/E-MTAB-3150/	3R4F	2	liver
3R4F_3M_Liver		Omics analyses	Transcriptomics	MG430 2.0 GeneChip	Affymetrix	920092-Liver-extract	P15001_920092_GRT12_00126.CEL	ArrayExpress	E-MTAB-3150	http://www.ebi.ac.uk/arrayexpress/experiments/E-MTAB-3150/	Data processing	COPD2-GCRMAnorm-Liver.txt	ArrayExpress	E-MTAB-3150	http://www.ebi.ac.uk/arrayexpress/experiments/E-MTAB-3150/	3R4F	3	liver
pMRTP_3M_Liver		Omics analyses	Transcriptomics	MG430 2.0 GeneChip	Affymetrix	920243-Liver-extract	P15001_920243_GRT12_00127.CEL	ArrayExpress	E-MTAB-3150	http://www.ebi.ac.uk/arrayexpress/experiments/E-MTAB-3150/	Data processing	COPD2-GCRMAnorm-Liver.txt	ArrayExpress	E-MTAB-3150	http://www.ebi.ac.uk/arrayexpress/experiments/E-MTAB-3150/	pMRTP	3	liver
pMRTP_3M_Liver		Omics analyses	Transcriptomics	MG430 2.0 GeneChip	Affymetrix	920981-Liver-extract	P15001_920981_GRT12_00133.CEL	ArrayExpress	E-MTAB-3150	http://www.ebi.ac.uk/arrayexpress/experiments/E-MTAB-3150/	Data processing	COPD2-GCRMAnorm-Liver.txt	ArrayExpress	E-MTAB-3150	http://www.ebi.ac.uk/arrayexpress/experiments/E-MTAB-3150/	pMRTP	3	liver
Cess_3M_Liver		Omics analyses	Transcriptomics	MG430 2.0 GeneChip	Affymetrix	920616-Liver-extract	P15001_920616_GRT12_00135.CEL	ArrayExpress	E-MTAB-3150	http://www.ebi.ac.uk/arrayexpress/experiments/E-MTAB-3150/	Data processing	COPD2-GCRMAnorm-Liver.txt	ArrayExpress	E-MTAB-3150	http://www.ebi.ac.uk/arrayexpress/experiments/E-MTAB-3150/	Cess	3	liver
Switch_3M_Liver		Omics analyses	Transcriptomics	MG430 2.0 GeneChip	Affymetrix	920602-Liver-extract	P15001_920602_GRT12_00130.CEL	ArrayExpress	E-MTAB-3150	http://www.ebi.ac.uk/arrayexpress/experiments/E-MTAB-3150/	Data processing	COPD2-GCRMAnorm-Liver.txt	ArrayExpress	E-MTAB-3150	http://www.ebi.ac.uk/arrayexpress/experiments/E-MTAB-3150/	Switch	3	liver
Switch_3M_Liver		Omics analyses	Transcriptomics	MG430 2.0 GeneChip	Affymetrix	920630-Liver-extract	P15001_920630_GRT12_00134.CEL	ArrayExpress	E-MTAB-3150	http://www.ebi.ac.uk/arrayexpress/experiments/E-MTAB-3150/	Data processing	COPD2-GCRMAnorm-Liver.txt	ArrayExpress	E-MTAB-3150	http://www.ebi.ac.uk/arrayexpress/experiments/E-MTAB-3150/	Switch	3	liver
Sham_7M_Blood		Omics analyses	Transcriptomics	MG430 2.0 GeneChip	Affymetrix	920362-Blood-extract	P15001_GRT13_01209_920362_COPDII_Blood_7M_11122013.CEL	ArrayExpress	E-MTAB-3150	http://www.ebi.ac.uk/arrayexpress/experiments/E-MTAB-3150/	Data processing	COPD2-GCRMAnorm-Blood.txt	ArrayExpress	E-MTAB-3150	http://www.ebi.ac.uk/arrayexpress/experiments/E-MTAB-3150/	Sham	7	blood
3R4F_7M_Blood		Omics analyses	Transcriptomics	MG430 2.0 GeneChip	Affymetrix	921012-Blood-extract	P15001_GRT13_01210_921012_COPDII_Blood_7M_11122013.CEL	ArrayExpress	E-MTAB-3150	http://www.ebi.ac.uk/arrayexpress/experiments/E-MTAB-3150/	Data processing	COPD2-GCRMAnorm-Blood.txt	ArrayExpress	E-MTAB-3150	http://www.ebi.ac.uk/arrayexpress/experiments/E-MTAB-3150/	3R4F	7	blood
pMRTP_7M_Blood		Omics analyses	Transcriptomics	MG430 2.0 GeneChip	Affymetrix	921010-Blood-extract	P15001_GRT13_01212_921010_COPDII_Blood_7M_11122013.CEL	ArrayExpress	E-MTAB-3150	http://www.ebi.ac.uk/arrayexpress/experiments/E-MTAB-3150/	Data processing	COPD2-GCRMAnorm-Blood.txt	ArrayExpress	E-MTAB-3150	http://www.ebi.ac.uk/arrayexpress/experiments/E-MTAB-3150/	pMRTP	7	blood
Sham_7M_Blood		Omics analyses	Transcriptomics	MG430 2.0 GeneChip	Affymetrix	920578-Blood-extract	P15001_GRT13_01215_920578_COPDII_Blood_7M_11122013.CEL	ArrayExpress	E-MTAB-3150	http://www.ebi.ac.uk/arrayexpress/experiments/E-MTAB-3150/	Data processing	COPD2-GCRMAnorm-Blood.txt	ArrayExpress	E-MTAB-3150	http://www.ebi.ac.uk/arrayexpress/experiments/E-MTAB-3150/	Sham	7	blood
Sham_7M_Blood		Omics analyses	Transcriptomics	MG430 2.0 GeneChip	Affymetrix	921087-Blood-extract	P15001_GRT13_01217_921087_COPDII_Blood_7M_11122013.CEL	ArrayExpress	E-MTAB-3150	http://www.ebi.ac.uk/arrayexpress/experiments/E-MTAB-3150/	Data processing	COPD2-GCRMAnorm-Blood.txt	ArrayExpress	E-MTAB-3150	http://www.ebi.ac.uk/arrayexpress/experiments/E-MTAB-3150/	Sham	7	blood
Switch_7M_Blood		Omics analyses	Transcriptomics	MG430 2.0 GeneChip	Affymetrix	920452-Blood-extract	P15001_GRT13_01219_920452_COPDII_Blood_7M_11122013.CEL	ArrayExpress	E-MTAB-3150	http://www.ebi.ac.uk/arrayexpress/experiments/E-MTAB-3150/	Data processing	COPD2-GCRMAnorm-Blood.txt	ArrayExpress	E-MTAB-3150	http://www.ebi.ac.uk/arrayexpress/experiments/E-MTAB-3150/	Switch	7	blood
Sham_7M_Blood		Omics analyses	Transcriptomics	MG430 2.0 GeneChip	Affymetrix	920311-Blood-extract	P15001_GRT13_01222_920311_COPDII_Blood_7M_11122013.CEL	ArrayExpress	E-MTAB-3150	http://www.ebi.ac.uk/arrayexpress/experiments/E-MTAB-3150/	Data processing	COPD2-GCRMAnorm-Blood.txt	ArrayExpress	E-MTAB-3150	http://www.ebi.ac.uk/arrayexpress/experiments/E-MTAB-3150/	Sham	7	blood
Cess_7M_Blood		Omics analyses	Transcriptomics	MG430 2.0 GeneChip	Affymetrix	920019-Blood-extract	P15001_GRT13_01226_920019_COPDII_Blood_7M_11122013.CEL	ArrayExpress	E-MTAB-3150	http://www.ebi.ac.uk/arrayexpress/experiments/E-MTAB-3150/	Data processing	COPD2-GCRMAnorm-Blood.txt	ArrayExpress	E-MTAB-3150	http://www.ebi.ac.uk/arrayexpress/experiments/E-MTAB-3150/	Cess	7	blood
3R4F_7M_Blood		Omics analyses	Transcriptomics	MG430 2.0 GeneChip	Affymetrix	920650-Blood-extract	P15001_GRT13_01228_920650_COPDII_Blood_7M_11122013.CEL	ArrayExpress	E-MTAB-3150	http://www.ebi.ac.uk/arrayexpress/experiments/E-MTAB-3150/	Data processing	n/a	ArrayExpress	E-MTAB-3150	http://www.ebi.ac.uk/arrayexpress/experiments/E-MTAB-3150/	3R4F	7	blood
Switch_7M_Blood		Omics analyses	Transcriptomics	MG430 2.0 GeneChip	Affymetrix	920085-Blood-extract	P15001_GRT13_01229_920085_COPDII_Blood_7M_11122013.CEL	ArrayExpress	E-MTAB-3150	http://www.ebi.ac.uk/arrayexpress/experiments/E-MTAB-3150/	Data processing	COPD2-GCRMAnorm-Blood.txt	ArrayExpress	E-MTAB-3150	http://www.ebi.ac.uk/arrayexpress/experiments/E-MTAB-3150/	Switch	7	blood
Switch_7M_Blood		Omics analyses	Transcriptomics	MG430 2.0 GeneChip	Affymetrix	920813-Blood-extract	P15001_GRT13_01235_920813_COPDII_Blood_7M_11122013.CEL	ArrayExpress	E-MTAB-3150	http://www.ebi.ac.uk/arrayexpress/experiments/E-MTAB-3150/	Data processing	COPD2-GCRMAnorm-Blood.txt	ArrayExpress	E-MTAB-3150	http://www.ebi.ac.uk/arrayexpress/experiments/E-MTAB-3150/	Switch	7	blood
Cess_7M_Blood		Omics analyses	Transcriptomics	MG430 2.0 GeneChip	Affymetrix	920706-Blood-extract	P15001_GRT13_01238_920706_COPDII_Blood_7M_11122013.CEL	ArrayExpress	E-MTAB-3150	http://www.ebi.ac.uk/arrayexpress/experiments/E-MTAB-3150/	Data processing	COPD2-GCRMAnorm-Blood.txt	ArrayExpress	E-MTAB-3150	http://www.ebi.ac.uk/arrayexpress/experiments/E-MTAB-3150/	Cess	7	blood
pMRTP_7M_Blood		Omics analyses	Transcriptomics	MG430 2.0 GeneChip	Affymetrix	920238-Blood-extract	P15001_GRT13_01240_920238_COPDII_Blood_7M_11122013.CEL	ArrayExpress	E-MTAB-3150	http://www.ebi.ac.uk/arrayexpress/experiments/E-MTAB-3150/	Data processing	COPD2-GCRMAnorm-Blood.txt	ArrayExpress	E-MTAB-3150	http://www.ebi.ac.uk/arrayexpress/experiments/E-MTAB-3150/	pMRTP	7	blood
Cess_7M_Blood		Omics analyses	Transcriptomics	MG430 2.0 GeneChip	Affymetrix	921282-Blood-extract	P15001_GRT13_01251_921282_COPDII_Blood_7M_11122013.CEL	ArrayExpress	E-MTAB-3150	http://www.ebi.ac.uk/arrayexpress/experiments/E-MTAB-3150/	Data processing	COPD2-GCRMAnorm-Blood.txt	ArrayExpress	E-MTAB-3150	http://www.ebi.ac.uk/arrayexpress/experiments/E-MTAB-3150/	Cess	7	blood
pMRTP_7M_Blood		Omics analyses	Transcriptomics	MG430 2.0 GeneChip	Affymetrix	920261-Blood-extract	P15001_GRT13_01261_920261_COPDII_Blood_7M_11122013.CEL	ArrayExpress	E-MTAB-3150	http://www.ebi.ac.uk/arrayexpress/experiments/E-MTAB-3150/	Data processing	COPD2-GCRMAnorm-Blood.txt	ArrayExpress	E-MTAB-3150	http://www.ebi.ac.uk/arrayexpress/experiments/E-MTAB-3150/	pMRTP	7	blood
Sham_7M_Blood		Omics analyses	Transcriptomics	MG430 2.0 GeneChip	Affymetrix	920523-Blood-extract	P15001_GRT13_01268_920523_COPDII_Blood_7M_11122013.CEL	ArrayExpress	E-MTAB-3150	http://www.ebi.ac.uk/arrayexpress/experiments/E-MTAB-3150/	Data processing	n/a	ArrayExpress	E-MTAB-3150	http://www.ebi.ac.uk/arrayexpress/experiments/E-MTAB-3150/	Sham	7	blood
pMRTP_7M_Blood		Omics analyses	Transcriptomics	MG430 2.0 GeneChip	Affymetrix	920814-Blood-extract	P15001_GRT13_01271_920814_COPDII_Blood_7M_11122013.CEL	ArrayExpress	E-MTAB-3150	http://www.ebi.ac.uk/arrayexpress/experiments/E-MTAB-3150/	Data processing	COPD2-GCRMAnorm-Blood.txt	ArrayExpress	E-MTAB-3150	http://www.ebi.ac.uk/arrayexpress/experiments/E-MTAB-3150/	pMRTP	7	blood
Switch_7M_Blood		Omics analyses	Transcriptomics	MG430 2.0 GeneChip	Affymetrix	920296-Blood-extract	P15001_GRT13_01272_920296_COPDII_Blood_7M_11122013.CEL	ArrayExpress	E-MTAB-3150	http://www.ebi.ac.uk/arrayexpress/experiments/E-MTAB-3150/	Data processing	COPD2-GCRMAnorm-Blood.txt	ArrayExpress	E-MTAB-3150	http://www.ebi.ac.uk/arrayexpress/experiments/E-MTAB-3150/	Switch	7	blood
3R4F_7M_Blood		Omics analyses	Transcriptomics	MG430 2.0 GeneChip	Affymetrix	920714-Blood-extract	P15001_GRT13_01276_920714_COPDII_Blood_7M_11122013.CEL	ArrayExpress	E-MTAB-3150	http://www.ebi.ac.uk/arrayexpress/experiments/E-MTAB-3150/	Data processing	COPD2-GCRMAnorm-Blood.txt	ArrayExpress	E-MTAB-3150	http://www.ebi.ac.uk/arrayexpress/experiments/E-MTAB-3150/	3R4F	7	blood
3R4F_7M_Blood		Omics analyses	Transcriptomics	MG430 2.0 GeneChip	Affymetrix	920808-Blood-extract	P15001_GRT13_01277_920808_COPDII_Blood_7M_11122013_2.CEL	ArrayExpress	E-MTAB-3150	http://www.ebi.ac.uk/arrayexpress/experiments/E-MTAB-3150/	Data processing	COPD2-GCRMAnorm-Blood.txt	ArrayExpress	E-MTAB-3150	http://www.ebi.ac.uk/arrayexpress/experiments/E-MTAB-3150/	3R4F	7	blood
pMRTP_7M_Blood		Omics analyses	Transcriptomics	MG430 2.0 GeneChip	Affymetrix	920734-Blood-extract	P15001_GRT13_01279_920734_COPDII_Blood_7M_11122013.CEL	ArrayExpress	E-MTAB-3150	http://www.ebi.ac.uk/arrayexpress/experiments/E-MTAB-3150/	Data processing	COPD2-GCRMAnorm-Blood.txt	ArrayExpress	E-MTAB-3150	http://www.ebi.ac.uk/arrayexpress/experiments/E-MTAB-3150/	pMRTP	7	blood
3R4F_7M_Blood		Omics analyses	Transcriptomics	MG430 2.0 GeneChip	Affymetrix	921144-Blood-extract	P15001_GRT13_01281_921144_COPDII_Blood_7M_11122013_2.CEL	ArrayExpress	E-MTAB-3150	http://www.ebi.ac.uk/arrayexpress/experiments/E-MTAB-3150/	Data processing	COPD2-GCRMAnorm-Blood.txt	ArrayExpress	E-MTAB-3150	http://www.ebi.ac.uk/arrayexpress/experiments/E-MTAB-3150/	3R4F	7	blood
Cess_7M_Blood		Omics analyses	Transcriptomics	MG430 2.0 GeneChip	Affymetrix	920975-Blood-extract	P15001_GRT13_01282_920975_COPDII_Blood_7M_11122013.CEL	ArrayExpress	E-MTAB-3150	http://www.ebi.ac.uk/arrayexpress/experiments/E-MTAB-3150/	Data processing	COPD2-GCRMAnorm-Blood.txt	ArrayExpress	E-MTAB-3150	http://www.ebi.ac.uk/arrayexpress/experiments/E-MTAB-3150/	Cess	7	blood
Cess_7M_Blood		Omics analyses	Transcriptomics	MG430 2.0 GeneChip	Affymetrix	920029-Blood-extract	P15001_GRT13_01294_920029_COPDII_Blood_7M_11122013.CEL	ArrayExpress	E-MTAB-3150	http://www.ebi.ac.uk/arrayexpress/experiments/E-MTAB-3150/	Data processing	COPD2-GCRMAnorm-Blood.txt	ArrayExpress	E-MTAB-3150	http://www.ebi.ac.uk/arrayexpress/experiments/E-MTAB-3150/	Cess	7	blood
Switch_7M_Blood		Omics analyses	Transcriptomics	MG430 2.0 GeneChip	Affymetrix	921308-Blood-extract	P15001_GRT13_01296_921308_COPDII_Blood_7M_11122013.CEL	ArrayExpress	E-MTAB-3150	http://www.ebi.ac.uk/arrayexpress/experiments/E-MTAB-3150/	Data processing	COPD2-GCRMAnorm-Blood.txt	ArrayExpress	E-MTAB-3150	http://www.ebi.ac.uk/arrayexpress/experiments/E-MTAB-3150/	Switch	7	blood
Sham_7M_Blood		Omics analyses	Transcriptomics	MG430 2.0 GeneChip	Affymetrix	920514-Blood-extract	P15001_GRT13_01301_920514_COPDII_Blood_7M_11122013.CEL	ArrayExpress	E-MTAB-3150	http://www.ebi.ac.uk/arrayexpress/experiments/E-MTAB-3150/	Data processing	COPD2-GCRMAnorm-Blood.txt	ArrayExpress	E-MTAB-3150	http://www.ebi.ac.uk/arrayexpress/experiments/E-MTAB-3150/	Sham	7	blood
pMRTP_7M_Blood		Omics analyses	Transcriptomics	MG430 2.0 GeneChip	Affymetrix	920483-Blood-extract	P15001_GRT13_01314_920483_COPDII_Blood_7M_11122013.CEL	ArrayExpress	E-MTAB-3150	http://www.ebi.ac.uk/arrayexpress/experiments/E-MTAB-3150/	Data processing	COPD2-GCRMAnorm-Blood.txt	ArrayExpress	E-MTAB-3150	http://www.ebi.ac.uk/arrayexpress/experiments/E-MTAB-3150/	pMRTP	7	blood
Cess_7M_Blood		Omics analyses	Transcriptomics	MG430 2.0 GeneChip	Affymetrix	920001-Blood-extract	P15001_GRT13_01320_920001_COPDII_Blood_7M_11122013.CEL	ArrayExpress	E-MTAB-3150	http://www.ebi.ac.uk/arrayexpress/experiments/E-MTAB-3150/	Data processing	COPD2-GCRMAnorm-Blood.txt	ArrayExpress	E-MTAB-3150	http://www.ebi.ac.uk/arrayexpress/experiments/E-MTAB-3150/	Cess	7	blood
3R4F_7M_Blood		Omics analyses	Transcriptomics	MG430 2.0 GeneChip	Affymetrix	920960-Blood-extract	P15001_GRT13_01321_920960_COPDII_Blood_7M_11122013.CEL	ArrayExpress	E-MTAB-3150	http://www.ebi.ac.uk/arrayexpress/experiments/E-MTAB-3150/	Data processing	COPD2-GCRMAnorm-Blood.txt	ArrayExpress	E-MTAB-3150	http://www.ebi.ac.uk/arrayexpress/experiments/E-MTAB-3150/	3R4F	7	blood
Cess_7M_Blood		Omics analyses	Transcriptomics	MG430 2.0 GeneChip	Affymetrix	920087-Blood-extract	P15001_GRT13_01326_920087_COPDII_Blood_7M_11122013.CEL	ArrayExpress	E-MTAB-3150	http://www.ebi.ac.uk/arrayexpress/experiments/E-MTAB-3150/	Data processing	COPD2-GCRMAnorm-Blood.txt	ArrayExpress	E-MTAB-3150	http://www.ebi.ac.uk/arrayexpress/experiments/E-MTAB-3150/	Cess	7	blood
Switch_7M_Blood		Omics analyses	Transcriptomics	MG430 2.0 GeneChip	Affymetrix	920267-Blood-extract	P15001_GRT13_01340_920267_COPDII_Blood_7M_11122013.CEL	ArrayExpress	E-MTAB-3150	http://www.ebi.ac.uk/arrayexpress/experiments/E-MTAB-3150/	Data processing	COPD2-GCRMAnorm-Blood.txt	ArrayExpress	E-MTAB-3150	http://www.ebi.ac.uk/arrayexpress/experiments/E-MTAB-3150/	Switch	7	blood
3R4F_7M_Blood		Omics analyses	Transcriptomics	MG430 2.0 GeneChip	Affymetrix	920078-Blood-extract	P15001_GRT13_01344_920078_COPDII_Blood_7M_11122013.CEL	ArrayExpress	E-MTAB-3150	http://www.ebi.ac.uk/arrayexpress/experiments/E-MTAB-3150/	Data processing	COPD2-GCRMAnorm-Blood.txt	ArrayExpress	E-MTAB-3150	http://www.ebi.ac.uk/arrayexpress/experiments/E-MTAB-3150/	3R4F	7	blood
Sham_7M_Blood		Omics analyses	Transcriptomics	MG430 2.0 GeneChip	Affymetrix	921104-Blood-extract	P15001_GRT13_01360_921104_COPDII_Blood_7M_11122013.CEL	ArrayExpress	E-MTAB-3150	http://www.ebi.ac.uk/arrayexpress/experiments/E-MTAB-3150/	Data processing	COPD2-GCRMAnorm-Blood.txt	ArrayExpress	E-MTAB-3150	http://www.ebi.ac.uk/arrayexpress/experiments/E-MTAB-3150/	Sham	7	blood
Sham_7M_Blood		Omics analyses	Transcriptomics	MG430 2.0 GeneChip	Affymetrix	920884-Blood-extract	P15001_GRT13_01370_920884_COPDII_Blood_7M_11122013.CEL	ArrayExpress	E-MTAB-3150	http://www.ebi.ac.uk/arrayexpress/experiments/E-MTAB-3150/	Data processing	COPD2-GCRMAnorm-Blood.txt	ArrayExpress	E-MTAB-3150	http://www.ebi.ac.uk/arrayexpress/experiments/E-MTAB-3150/	Sham	7	blood
3R4F_7M_Blood		Omics analyses	Transcriptomics	MG430 2.0 GeneChip	Affymetrix	920012-Blood-extract	P15001_GRT13_01373_920012_COPDII_Blood_7M_11122013.CEL	ArrayExpress	E-MTAB-3150	http://www.ebi.ac.uk/arrayexpress/experiments/E-MTAB-3150/	Data processing	COPD2-GCRMAnorm-Blood.txt	ArrayExpress	E-MTAB-3150	http://www.ebi.ac.uk/arrayexpress/experiments/E-MTAB-3150/	3R4F	7	blood
pMRTP_7M_Blood		Omics analyses	Transcriptomics	MG430 2.0 GeneChip	Affymetrix	920969-Blood-extract	P15001_GRT13_01375_920969_COPDII_Blood_7M_11122013.CEL	ArrayExpress	E-MTAB-3150	http://www.ebi.ac.uk/arrayexpress/experiments/E-MTAB-3150/	Data processing	COPD2-GCRMAnorm-Blood.txt	ArrayExpress	E-MTAB-3150	http://www.ebi.ac.uk/arrayexpress/experiments/E-MTAB-3150/	pMRTP	7	blood
Switch_7M_Blood		Omics analyses	Transcriptomics	MG430 2.0 GeneChip	Affymetrix	920310-Blood-extract	P15001_GRT13_01379_920310_COPDII_Blood_7M_11122013.CEL	ArrayExpress	E-MTAB-3150	http://www.ebi.ac.uk/arrayexpress/experiments/E-MTAB-3150/	Data processing	COPD2-GCRMAnorm-Blood.txt	ArrayExpress	E-MTAB-3150	http://www.ebi.ac.uk/arrayexpress/experiments/E-MTAB-3150/	Switch	7	blood
pMRTP_7M_Blood		Omics analyses	Transcriptomics	MG430 2.0 GeneChip	Affymetrix	921288-Blood-extract	P15001_GRT13_01382_921288_COPDII_Blood_7M_11122013.CEL	ArrayExpress	E-MTAB-3150	http://www.ebi.ac.uk/arrayexpress/experiments/E-MTAB-3150/	Data processing	COPD2-GCRMAnorm-Blood.txt	ArrayExpress	E-MTAB-3150	http://www.ebi.ac.uk/arrayexpress/experiments/E-MTAB-3150/	pMRTP	7	blood
Sham_7M_Blood		Omics analyses	Transcriptomics	MG430 2.0 GeneChip	Affymetrix	920385-Blood-extract	P15001_GRT13_01383_920385_COPDII_Blood_7M_11122013.CEL	ArrayExpress	E-MTAB-3150	http://www.ebi.ac.uk/arrayexpress/experiments/E-MTAB-3150/	Data processing	COPD2-GCRMAnorm-Blood.txt	ArrayExpress	E-MTAB-3150	http://www.ebi.ac.uk/arrayexpress/experiments/E-MTAB-3150/	Sham	7	blood
Switch_7M_Blood		Omics analyses	Transcriptomics	MG430 2.0 GeneChip	Affymetrix	920787-Blood-extract	P15001_GRT13_01390_920787_COPDII_Blood_7M_11122013.CEL	ArrayExpress	E-MTAB-3150	http://www.ebi.ac.uk/arrayexpress/experiments/E-MTAB-3150/	Data processing	COPD2-GCRMAnorm-Blood.txt	ArrayExpress	E-MTAB-3150	http://www.ebi.ac.uk/arrayexpress/experiments/E-MTAB-3150/	Switch	7	blood
pMRTP_7M_Blood		Omics analyses	Transcriptomics	MG430 2.0 GeneChip	Affymetrix	920724-Blood-extract	P15001_GRT13_01395_920724_COPDII_Blood_7M_11122013.CEL	ArrayExpress	E-MTAB-3150	http://www.ebi.ac.uk/arrayexpress/experiments/E-MTAB-3150/	Data processing	COPD2-GCRMAnorm-Blood.txt	ArrayExpress	E-MTAB-3150	http://www.ebi.ac.uk/arrayexpress/experiments/E-MTAB-3150/	pMRTP	7	blood
Switch_7M_Blood		Omics analyses	Transcriptomics	MG430 2.0 GeneChip	Affymetrix	920183-Blood-extract	P15001_GRT13_01402_920183_COPDII_Blood_7M_11122013.CEL	ArrayExpress	E-MTAB-3150	http://www.ebi.ac.uk/arrayexpress/experiments/E-MTAB-3150/	Data processing	COPD2-GCRMAnorm-Blood.txt	ArrayExpress	E-MTAB-3150	http://www.ebi.ac.uk/arrayexpress/experiments/E-MTAB-3150/	Switch	7	blood
Switch_7M_Blood		Omics analyses	Transcriptomics	MG430 2.0 GeneChip	Affymetrix	920384-Blood-extract	P15001_GRT13_01407_920384_COPDII_Blood_7M_11122013.CEL	ArrayExpress	E-MTAB-3150	http://www.ebi.ac.uk/arrayexpress/experiments/E-MTAB-3150/	Data processing	COPD2-GCRMAnorm-Blood.txt	ArrayExpress	E-MTAB-3150	http://www.ebi.ac.uk/arrayexpress/experiments/E-MTAB-3150/	Switch	7	blood
Cess_7M_Blood		Omics analyses	Transcriptomics	MG430 2.0 GeneChip	Affymetrix	921106-Blood-extract	P15001_GRT13_01408_921106_COPDII_Blood_7M_11122013.CEL	ArrayExpress	E-MTAB-3150	http://www.ebi.ac.uk/arrayexpress/experiments/E-MTAB-3150/	Data processing	COPD2-GCRMAnorm-Blood.txt	ArrayExpress	E-MTAB-3150	http://www.ebi.ac.uk/arrayexpress/experiments/E-MTAB-3150/	Cess	7	blood
Sham_7M_Blood		Omics analyses	Transcriptomics	MG430 2.0 GeneChip	Affymetrix	920821-Blood-extract	P15001_GRT13_01418_920821_COPDII_Blood_7M_11122013.CEL	ArrayExpress	E-MTAB-3150	http://www.ebi.ac.uk/arrayexpress/experiments/E-MTAB-3150/	Data processing	COPD2-GCRMAnorm-Blood.txt	ArrayExpress	E-MTAB-3150	http://www.ebi.ac.uk/arrayexpress/experiments/E-MTAB-3150/	Sham	7	blood
Cess_7M_Blood		Omics analyses	Transcriptomics	MG430 2.0 GeneChip	Affymetrix	920958-Blood-extract	P15001_GRT13_01420_920958_COPDII_Blood_7M_11122013.CEL	ArrayExpress	E-MTAB-3150	http://www.ebi.ac.uk/arrayexpress/experiments/E-MTAB-3150/	Data processing	COPD2-GCRMAnorm-Blood.txt	ArrayExpress	E-MTAB-3150	http://www.ebi.ac.uk/arrayexpress/experiments/E-MTAB-3150/	Cess	7	blood
Cess_7M_Blood		Omics analyses	Transcriptomics	MG430 2.0 GeneChip	Affymetrix	920851-Blood-extract	P15001_GRT13_01430_920851_COPDII_Blood_7M_11122013.CEL	ArrayExpress	E-MTAB-3150	http://www.ebi.ac.uk/arrayexpress/experiments/E-MTAB-3150/	Data processing	COPD2-GCRMAnorm-Blood.txt	ArrayExpress	E-MTAB-3150	http://www.ebi.ac.uk/arrayexpress/experiments/E-MTAB-3150/	Cess	7	blood
pMRTP_7M_Blood		Omics analyses	Transcriptomics	MG430 2.0 GeneChip	Affymetrix	921097-Blood-extract	P15001_GRT13_01431_921097_COPDII_Blood_7M_11122013.CEL	ArrayExpress	E-MTAB-3150	http://www.ebi.ac.uk/arrayexpress/experiments/E-MTAB-3150/	Data processing	COPD2-GCRMAnorm-Blood.txt	ArrayExpress	E-MTAB-3150	http://www.ebi.ac.uk/arrayexpress/experiments/E-MTAB-3150/	pMRTP	7	blood
3R4F_7M_Blood		Omics analyses	Transcriptomics	MG430 2.0 GeneChip	Affymetrix	920077-Blood-extract	P15001_GRT13_01435_920077_COPDII_Blood_7M_11122013.CEL	ArrayExpress	E-MTAB-3150	http://www.ebi.ac.uk/arrayexpress/experiments/E-MTAB-3150/	Data processing	COPD2-GCRMAnorm-Blood.txt	ArrayExpress	E-MTAB-3150	http://www.ebi.ac.uk/arrayexpress/experiments/E-MTAB-3150/	3R4F	7	blood
3R4F_7M_Blood		Omics analyses	Transcriptomics	MG430 2.0 GeneChip	Affymetrix	920388-Blood-extract	P15001_GRT13_01436_920388_COPDII_Blood_7M_11122013.CEL	ArrayExpress	E-MTAB-3150	http://www.ebi.ac.uk/arrayexpress/experiments/E-MTAB-3150/	Data processing	COPD2-GCRMAnorm-Blood.txt	ArrayExpress	E-MTAB-3150	http://www.ebi.ac.uk/arrayexpress/experiments/E-MTAB-3150/	3R4F	7	blood
3R4F_3M_Blood		Omics analyses	Transcriptomics	MG430 2.0 GeneChip	Affymetrix	921039-Blood-extract	P15001_921039_GRT13_01372_01.CEL	ArrayExpress	E-MTAB-3150	http://www.ebi.ac.uk/arrayexpress/experiments/E-MTAB-3150/	Data processing	COPD2-GCRMAnorm-Blood.txt	ArrayExpress	E-MTAB-3150	http://www.ebi.ac.uk/arrayexpress/experiments/E-MTAB-3150/	3R4F	3	blood
Cess_5M_Blood		Omics analyses	Transcriptomics	MG430 2.0 GeneChip	Affymetrix	920431-Blood-extract	P15001_920431_GRT13_01348_01.CEL	ArrayExpress	E-MTAB-3150	http://www.ebi.ac.uk/arrayexpress/experiments/E-MTAB-3150/	Data processing	COPD2-GCRMAnorm-Blood.txt	ArrayExpress	E-MTAB-3150	http://www.ebi.ac.uk/arrayexpress/experiments/E-MTAB-3150/	Cess	5	blood
Sham_5M_Blood		Omics analyses	Transcriptomics	MG430 2.0 GeneChip	Affymetrix	920986-Blood-extract	P15001_920986_GRT13_01275_01.CEL	ArrayExpress	E-MTAB-3150	http://www.ebi.ac.uk/arrayexpress/experiments/E-MTAB-3150/	Data processing	COPD2-GCRMAnorm-Blood.txt	ArrayExpress	E-MTAB-3150	http://www.ebi.ac.uk/arrayexpress/experiments/E-MTAB-3150/	Sham	5	blood
Sham_4M_Blood		Omics analyses	Transcriptomics	MG430 2.0 GeneChip	Affymetrix	920125-Blood-extract	P15001_920125_GRT13_01207_01.CEL	ArrayExpress	E-MTAB-3150	http://www.ebi.ac.uk/arrayexpress/experiments/E-MTAB-3150/	Data processing	COPD2-GCRMAnorm-Blood.txt	ArrayExpress	E-MTAB-3150	http://www.ebi.ac.uk/arrayexpress/experiments/E-MTAB-3150/	Sham	4	blood
Switch_3M_Blood		Omics analyses	Transcriptomics	MG430 2.0 GeneChip	Affymetrix	921032-Blood-extract	P15001_921032_GRT13_01397_01.CEL	ArrayExpress	E-MTAB-3150	http://www.ebi.ac.uk/arrayexpress/experiments/E-MTAB-3150/	Data processing	COPD2-GCRMAnorm-Blood.txt	ArrayExpress	E-MTAB-3150	http://www.ebi.ac.uk/arrayexpress/experiments/E-MTAB-3150/	Switch	3	blood
Switch_5M_Blood		Omics analyses	Transcriptomics	MG430 2.0 GeneChip	Affymetrix	921250-Blood-extract	P15001_921250_GRT13_01224_01.CEL	ArrayExpress	E-MTAB-3150	http://www.ebi.ac.uk/arrayexpress/experiments/E-MTAB-3150/	Data processing	COPD2-GCRMAnorm-Blood.txt	ArrayExpress	E-MTAB-3150	http://www.ebi.ac.uk/arrayexpress/experiments/E-MTAB-3150/	Switch	5	blood
pMRTP_3M_Blood		Omics analyses	Transcriptomics	MG430 2.0 GeneChip	Affymetrix	921029-Blood-extract	P15001_921029_GRT13_01409_01.CEL	ArrayExpress	E-MTAB-3150	http://www.ebi.ac.uk/arrayexpress/experiments/E-MTAB-3150/	Data processing	COPD2-GCRMAnorm-Blood.txt	ArrayExpress	E-MTAB-3150	http://www.ebi.ac.uk/arrayexpress/experiments/E-MTAB-3150/	pMRTP	3	blood
3R4F_4M_Blood		Omics analyses	Transcriptomics	MG430 2.0 GeneChip	Affymetrix	921322-Blood-extract	P15001_921322_GRT13_01298_01.CEL	ArrayExpress	E-MTAB-3150	http://www.ebi.ac.uk/arrayexpress/experiments/E-MTAB-3150/	Data processing	COPD2-GCRMAnorm-Blood.txt	ArrayExpress	E-MTAB-3150	http://www.ebi.ac.uk/arrayexpress/experiments/E-MTAB-3150/	3R4F	4	blood
Sham_3M_Blood		Omics analyses	Transcriptomics	MG430 2.0 GeneChip	Affymetrix	920222-Blood-extract	P15001_920222_GRT13_01411_01.CEL	ArrayExpress	E-MTAB-3150	http://www.ebi.ac.uk/arrayexpress/experiments/E-MTAB-3150/	Data processing	COPD2-GCRMAnorm-Blood.txt	ArrayExpress	E-MTAB-3150	http://www.ebi.ac.uk/arrayexpress/experiments/E-MTAB-3150/	Sham	3	blood
Cess_5M_Blood		Omics analyses	Transcriptomics	MG430 2.0 GeneChip	Affymetrix	920511-Blood-extract	P15001_920511_GRT13_01432_01.CEL	ArrayExpress	E-MTAB-3150	http://www.ebi.ac.uk/arrayexpress/experiments/E-MTAB-3150/	Data processing	COPD2-GCRMAnorm-Blood.txt	ArrayExpress	E-MTAB-3150	http://www.ebi.ac.uk/arrayexpress/experiments/E-MTAB-3150/	Cess	5	blood
pMRTP_4M_Blood		Omics analyses	Transcriptomics	MG430 2.0 GeneChip	Affymetrix	921251-Blood-extract	P15001_921251_GRT13_01331_01.CEL	ArrayExpress	E-MTAB-3150	http://www.ebi.ac.uk/arrayexpress/experiments/E-MTAB-3150/	Data processing	COPD2-GCRMAnorm-Blood.txt	ArrayExpress	E-MTAB-3150	http://www.ebi.ac.uk/arrayexpress/experiments/E-MTAB-3150/	pMRTP	4	blood
pMRTP_5M_Blood		Omics analyses	Transcriptomics	MG430 2.0 GeneChip	Affymetrix	920226-Blood-extract	n/a	ArrayExpress	E-MTAB-3150	http://www.ebi.ac.uk/arrayexpress/experiments/E-MTAB-3150/	Data processing	n/a	ArrayExpress	E-MTAB-3150	http://www.ebi.ac.uk/arrayexpress/experiments/E-MTAB-3150/	pMRTP	5	blood
Switch_5M_Blood		Omics analyses	Transcriptomics	MG430 2.0 GeneChip	Affymetrix	921180-Blood-extract	P15001_921180_GRT13_01317_01.CEL	ArrayExpress	E-MTAB-3150	http://www.ebi.ac.uk/arrayexpress/experiments/E-MTAB-3150/	Data processing	COPD2-GCRMAnorm-Blood.txt	ArrayExpress	E-MTAB-3150	http://www.ebi.ac.uk/arrayexpress/experiments/E-MTAB-3150/	Switch	5	blood
pMRTP_4M_Blood		Omics analyses	Transcriptomics	MG430 2.0 GeneChip	Affymetrix	920940-Blood-extract	P15001_920940_GRT13_01355_01.CEL	ArrayExpress	E-MTAB-3150	http://www.ebi.ac.uk/arrayexpress/experiments/E-MTAB-3150/	Data processing	COPD2-GCRMAnorm-Blood.txt	ArrayExpress	E-MTAB-3150	http://www.ebi.ac.uk/arrayexpress/experiments/E-MTAB-3150/	pMRTP	4	blood
Switch_3M_Blood		Omics analyses	Transcriptomics	MG430 2.0 GeneChip	Affymetrix	920549-Blood-extract	P15001_920549_GRT13_01266_01.CEL	ArrayExpress	E-MTAB-3150	http://www.ebi.ac.uk/arrayexpress/experiments/E-MTAB-3150/	Data processing	COPD2-GCRMAnorm-Blood.txt	ArrayExpress	E-MTAB-3150	http://www.ebi.ac.uk/arrayexpress/experiments/E-MTAB-3150/	Switch	3	blood
3R4F_3M_Blood		Omics analyses	Transcriptomics	MG430 2.0 GeneChip	Affymetrix	920775-Blood-extract	P15001_920775_GRT13_01398_01.CEL	ArrayExpress	E-MTAB-3150	http://www.ebi.ac.uk/arrayexpress/experiments/E-MTAB-3150/	Data processing	COPD2-GCRMAnorm-Blood.txt	ArrayExpress	E-MTAB-3150	http://www.ebi.ac.uk/arrayexpress/experiments/E-MTAB-3150/	3R4F	3	blood
Cess_5M_Blood		Omics analyses	Transcriptomics	MG430 2.0 GeneChip	Affymetrix	920420-Blood-extract	P15001_920420_GRT13_01350_01.CEL	ArrayExpress	E-MTAB-3150	http://www.ebi.ac.uk/arrayexpress/experiments/E-MTAB-3150/	Data processing	n/a	ArrayExpress	E-MTAB-3150	http://www.ebi.ac.uk/arrayexpress/experiments/E-MTAB-3150/	Cess	5	blood
3R4F_4M_Blood		Omics analyses	Transcriptomics	MG430 2.0 GeneChip	Affymetrix	920956-Blood-extract	P15001_920956_920956.CEL	ArrayExpress	E-MTAB-3150	http://www.ebi.ac.uk/arrayexpress/experiments/E-MTAB-3150/	Data processing	n/a	ArrayExpress	E-MTAB-3150	http://www.ebi.ac.uk/arrayexpress/experiments/E-MTAB-3150/	3R4F	4	blood
3R4F_4M_Blood		Omics analyses	Transcriptomics	MG430 2.0 GeneChip	Affymetrix	920370-Blood-extract	P15001_920370_GRT13_01368_01.CEL	ArrayExpress	E-MTAB-3150	http://www.ebi.ac.uk/arrayexpress/experiments/E-MTAB-3150/	Data processing	n/a	ArrayExpress	E-MTAB-3150	http://www.ebi.ac.uk/arrayexpress/experiments/E-MTAB-3150/	3R4F	4	blood
Cess_3M_Blood		Omics analyses	Transcriptomics	MG430 2.0 GeneChip	Affymetrix	920143-Blood-extract	P15001_920143_GRT13_01260_01.CEL	ArrayExpress	E-MTAB-3150	http://www.ebi.ac.uk/arrayexpress/experiments/E-MTAB-3150/	Data processing	COPD2-GCRMAnorm-Blood.txt	ArrayExpress	E-MTAB-3150	http://www.ebi.ac.uk/arrayexpress/experiments/E-MTAB-3150/	Cess	3	blood
3R4F_5M_Blood		Omics analyses	Transcriptomics	MG430 2.0 GeneChip	Affymetrix	920191-Blood-extract	P15001_920191_GRT13_01241_01.CEL	ArrayExpress	E-MTAB-3150	http://www.ebi.ac.uk/arrayexpress/experiments/E-MTAB-3150/	Data processing	COPD2-GCRMAnorm-Blood.txt	ArrayExpress	E-MTAB-3150	http://www.ebi.ac.uk/arrayexpress/experiments/E-MTAB-3150/	3R4F	5	blood
3R4F_3M_Blood		Omics analyses	Transcriptomics	MG430 2.0 GeneChip	Affymetrix	920804-Blood-extract	P15001_920804_GRT13_01363_01.CEL	ArrayExpress	E-MTAB-3150	http://www.ebi.ac.uk/arrayexpress/experiments/E-MTAB-3150/	Data processing	COPD2-GCRMAnorm-Blood.txt	ArrayExpress	E-MTAB-3150	http://www.ebi.ac.uk/arrayexpress/experiments/E-MTAB-3150/	3R4F	3	blood
pMRTP_4M_Blood		Omics analyses	Transcriptomics	MG430 2.0 GeneChip	Affymetrix	920586-Blood-extract	P15001_920586_GRT13_01345_01.CEL	ArrayExpress	E-MTAB-3150	http://www.ebi.ac.uk/arrayexpress/experiments/E-MTAB-3150/	Data processing	COPD2-GCRMAnorm-Blood.txt	ArrayExpress	E-MTAB-3150	http://www.ebi.ac.uk/arrayexpress/experiments/E-MTAB-3150/	pMRTP	4	blood
3R4F_5M_Blood		Omics analyses	Transcriptomics	MG430 2.0 GeneChip	Affymetrix	920356-Blood-extract	P15001_920356_GRT13_01239_01.CEL	ArrayExpress	E-MTAB-3150	http://www.ebi.ac.uk/arrayexpress/experiments/E-MTAB-3150/	Data processing	COPD2-GCRMAnorm-Blood.txt	ArrayExpress	E-MTAB-3150	http://www.ebi.ac.uk/arrayexpress/experiments/E-MTAB-3150/	3R4F	5	blood
pMRTP_3M_Blood		Omics analyses	Transcriptomics	MG430 2.0 GeneChip	Affymetrix	920533-Blood-extract	P15001_920533_GRT13_01273_01.CEL	ArrayExpress	E-MTAB-3150	http://www.ebi.ac.uk/arrayexpress/experiments/E-MTAB-3150/	Data processing	COPD2-GCRMAnorm-Blood.txt	ArrayExpress	E-MTAB-3150	http://www.ebi.ac.uk/arrayexpress/experiments/E-MTAB-3150/	pMRTP	3	blood
3R4F_4M_Blood		Omics analyses	Transcriptomics	MG430 2.0 GeneChip	Affymetrix	920409-Blood-extract	P15001_920409_GRT13_01278_01.CEL	ArrayExpress	E-MTAB-3150	http://www.ebi.ac.uk/arrayexpress/experiments/E-MTAB-3150/	Data processing	COPD2-GCRMAnorm-Blood.txt	ArrayExpress	E-MTAB-3150	http://www.ebi.ac.uk/arrayexpress/experiments/E-MTAB-3150/	3R4F	4	blood
3R4F_2M_Blood		Omics analyses	Transcriptomics	MG430 2.0 GeneChip	Affymetrix	920114-Blood-extract	P15001_920114_GRT13_01283_01.CEL	ArrayExpress	E-MTAB-3150	http://www.ebi.ac.uk/arrayexpress/experiments/E-MTAB-3150/	Data processing	COPD2-GCRMAnorm-Blood.txt	ArrayExpress	E-MTAB-3150	http://www.ebi.ac.uk/arrayexpress/experiments/E-MTAB-3150/	3R4F	2	blood
3R4F_3M_Blood		Omics analyses	Transcriptomics	MG430 2.0 GeneChip	Affymetrix	920064-Blood-extract	P15001_920064_GRT13_01439_01.CEL	ArrayExpress	E-MTAB-3150	http://www.ebi.ac.uk/arrayexpress/experiments/E-MTAB-3150/	Data processing	COPD2-GCRMAnorm-Blood.txt	ArrayExpress	E-MTAB-3150	http://www.ebi.ac.uk/arrayexpress/experiments/E-MTAB-3150/	3R4F	3	blood
Cess_3M_Blood		Omics analyses	Transcriptomics	MG430 2.0 GeneChip	Affymetrix	920454-Blood-extract	P15001_920454_GRT13_01269_01.CEL	ArrayExpress	E-MTAB-3150	http://www.ebi.ac.uk/arrayexpress/experiments/E-MTAB-3150/	Data processing	COPD2-GCRMAnorm-Blood.txt	ArrayExpress	E-MTAB-3150	http://www.ebi.ac.uk/arrayexpress/experiments/E-MTAB-3150/	Cess	3	blood
pMRTP_4M_Blood		Omics analyses	Transcriptomics	MG430 2.0 GeneChip	Affymetrix	920697-Blood-extract	P15001_920697_GRT13_01248_01.CEL	ArrayExpress	E-MTAB-3150	http://www.ebi.ac.uk/arrayexpress/experiments/E-MTAB-3150/	Data processing	COPD2-GCRMAnorm-Blood.txt	ArrayExpress	E-MTAB-3150	http://www.ebi.ac.uk/arrayexpress/experiments/E-MTAB-3150/	pMRTP	4	blood
Sham_4M_Blood		Omics analyses	Transcriptomics	MG430 2.0 GeneChip	Affymetrix	920254-Blood-extract	P15001_920254_GRT13_01308_01.CEL	ArrayExpress	E-MTAB-3150	http://www.ebi.ac.uk/arrayexpress/experiments/E-MTAB-3150/	Data processing	COPD2-GCRMAnorm-Blood.txt	ArrayExpress	E-MTAB-3150	http://www.ebi.ac.uk/arrayexpress/experiments/E-MTAB-3150/	Sham	4	blood
Cess_5M_Blood		Omics analyses	Transcriptomics	MG430 2.0 GeneChip	Affymetrix	920999-Blood-extract	P15001_920999_GRT13_01380_01.CEL	ArrayExpress	E-MTAB-3150	http://www.ebi.ac.uk/arrayexpress/experiments/E-MTAB-3150/	Data processing	COPD2-GCRMAnorm-Blood.txt	ArrayExpress	E-MTAB-3150	http://www.ebi.ac.uk/arrayexpress/experiments/E-MTAB-3150/	Cess	5	blood
3R4F_2M_Blood		Omics analyses	Transcriptomics	MG430 2.0 GeneChip	Affymetrix	920163-Blood-extract	P15001_920163_GRT13_01357_01.CEL	ArrayExpress	E-MTAB-3150	http://www.ebi.ac.uk/arrayexpress/experiments/E-MTAB-3150/	Data processing	COPD2-GCRMAnorm-Blood.txt	ArrayExpress	E-MTAB-3150	http://www.ebi.ac.uk/arrayexpress/experiments/E-MTAB-3150/	3R4F	2	blood
Switch_3M_Blood		Omics analyses	Transcriptomics	MG430 2.0 GeneChip	Affymetrix	920521-Blood-extract	P15001_920521_GRT13_01252_01.CEL	ArrayExpress	E-MTAB-3150	http://www.ebi.ac.uk/arrayexpress/experiments/E-MTAB-3150/	Data processing	COPD2-GCRMAnorm-Blood.txt	ArrayExpress	E-MTAB-3150	http://www.ebi.ac.uk/arrayexpress/experiments/E-MTAB-3150/	Switch	3	blood
pMRTP_5M_Blood		Omics analyses	Transcriptomics	MG430 2.0 GeneChip	Affymetrix	920504-Blood-extract	P15001_920504_GRT13_01232_01.CEL	ArrayExpress	E-MTAB-3150	http://www.ebi.ac.uk/arrayexpress/experiments/E-MTAB-3150/	Data processing	COPD2-GCRMAnorm-Blood.txt	ArrayExpress	E-MTAB-3150	http://www.ebi.ac.uk/arrayexpress/experiments/E-MTAB-3150/	pMRTP	5	blood
Sham_2M_Blood		Omics analyses	Transcriptomics	MG430 2.0 GeneChip	Affymetrix	921301-Blood-extract	P15001_921301_GRT13_01419_01.CEL	ArrayExpress	E-MTAB-3150	http://www.ebi.ac.uk/arrayexpress/experiments/E-MTAB-3150/	Data processing	COPD2-GCRMAnorm-Blood.txt	ArrayExpress	E-MTAB-3150	http://www.ebi.ac.uk/arrayexpress/experiments/E-MTAB-3150/	Sham	2	blood
Sham_3M_Blood		Omics analyses	Transcriptomics	MG430 2.0 GeneChip	Affymetrix	920931-Blood-extract	P15001_920931_GRT13_01391_01.CEL	ArrayExpress	E-MTAB-3150	http://www.ebi.ac.uk/arrayexpress/experiments/E-MTAB-3150/	Data processing	COPD2-GCRMAnorm-Blood.txt	ArrayExpress	E-MTAB-3150	http://www.ebi.ac.uk/arrayexpress/experiments/E-MTAB-3150/	Sham	3	blood
pMRTP_2M_Blood		Omics analyses	Transcriptomics	MG430 2.0 GeneChip	Affymetrix	920153-Blood-extract	P15001_920153_GRT13_01284_01.CEL	ArrayExpress	E-MTAB-3150	http://www.ebi.ac.uk/arrayexpress/experiments/E-MTAB-3150/	Data processing	COPD2-GCRMAnorm-Blood.txt	ArrayExpress	E-MTAB-3150	http://www.ebi.ac.uk/arrayexpress/experiments/E-MTAB-3150/	pMRTP	2	blood
Sham_5M_Blood		Omics analyses	Transcriptomics	MG430 2.0 GeneChip	Affymetrix	920177-Blood-extract	P15001_920177_GRT13_01356_01.CEL	ArrayExpress	E-MTAB-3150	http://www.ebi.ac.uk/arrayexpress/experiments/E-MTAB-3150/	Data processing	COPD2-GCRMAnorm-Blood.txt	ArrayExpress	E-MTAB-3150	http://www.ebi.ac.uk/arrayexpress/experiments/E-MTAB-3150/	Sham	5	blood
3R4F_5M_Blood		Omics analyses	Transcriptomics	MG430 2.0 GeneChip	Affymetrix	921165-Blood-extract	P15001_921165_921165.CEL	ArrayExpress	E-MTAB-3150	http://www.ebi.ac.uk/arrayexpress/experiments/E-MTAB-3150/	Data processing	COPD2-GCRMAnorm-Blood.txt	ArrayExpress	E-MTAB-3150	http://www.ebi.ac.uk/arrayexpress/experiments/E-MTAB-3150/	3R4F	5	blood
Cess_3M_Blood		Omics analyses	Transcriptomics	MG430 2.0 GeneChip	Affymetrix	920559-Blood-extract	P15001_920559_GRT13_01342_01.CEL	ArrayExpress	E-MTAB-3150	http://www.ebi.ac.uk/arrayexpress/experiments/E-MTAB-3150/	Data processing	COPD2-GCRMAnorm-Blood.txt	ArrayExpress	E-MTAB-3150	http://www.ebi.ac.uk/arrayexpress/experiments/E-MTAB-3150/	Cess	3	blood
Sham_3M_Blood		Omics analyses	Transcriptomics	MG430 2.0 GeneChip	Affymetrix	920601-Blood-extract	P15001_920601_GRT13_01424_01.CEL	ArrayExpress	E-MTAB-3150	http://www.ebi.ac.uk/arrayexpress/experiments/E-MTAB-3150/	Data processing	COPD2-GCRMAnorm-Blood.txt	ArrayExpress	E-MTAB-3150	http://www.ebi.ac.uk/arrayexpress/experiments/E-MTAB-3150/	Sham	3	blood
Sham_4M_Blood		Omics analyses	Transcriptomics	MG430 2.0 GeneChip	Affymetrix	921120-Blood-extract	P15001_921120_GRT13_01214_01.CEL	ArrayExpress	E-MTAB-3150	http://www.ebi.ac.uk/arrayexpress/experiments/E-MTAB-3150/	Data processing	COPD2-GCRMAnorm-Blood.txt	ArrayExpress	E-MTAB-3150	http://www.ebi.ac.uk/arrayexpress/experiments/E-MTAB-3150/	Sham	4	blood
Sham_2M_Blood		Omics analyses	Transcriptomics	MG430 2.0 GeneChip	Affymetrix	920545-Blood-extract	P15001_920545_GRT13_01423_01.CEL	ArrayExpress	E-MTAB-3150	http://www.ebi.ac.uk/arrayexpress/experiments/E-MTAB-3150/	Data processing	COPD2-GCRMAnorm-Blood.txt	ArrayExpress	E-MTAB-3150	http://www.ebi.ac.uk/arrayexpress/experiments/E-MTAB-3150/	Sham	2	blood
Switch_3M_Blood		Omics analyses	Transcriptomics	MG430 2.0 GeneChip	Affymetrix	920610-Blood-extract	P15001_920610_GRT13_01367_01.CEL	ArrayExpress	E-MTAB-3150	http://www.ebi.ac.uk/arrayexpress/experiments/E-MTAB-3150/	Data processing	COPD2-GCRMAnorm-Blood.txt	ArrayExpress	E-MTAB-3150	http://www.ebi.ac.uk/arrayexpress/experiments/E-MTAB-3150/	Switch	3	blood
pMRTP_5M_Blood		Omics analyses	Transcriptomics	MG430 2.0 GeneChip	Affymetrix	920613-Blood-extract	P15001_920613_GRT13_01328_01.CEL	ArrayExpress	E-MTAB-3150	http://www.ebi.ac.uk/arrayexpress/experiments/E-MTAB-3150/	Data processing	COPD2-GCRMAnorm-Blood.txt	ArrayExpress	E-MTAB-3150	http://www.ebi.ac.uk/arrayexpress/experiments/E-MTAB-3150/	pMRTP	5	blood
pMRTP_3M_Blood		Omics analyses	Transcriptomics	MG430 2.0 GeneChip	Affymetrix	920171-Blood-extract	P15001_920171_GRT13_01293_01.CEL	ArrayExpress	E-MTAB-3150	http://www.ebi.ac.uk/arrayexpress/experiments/E-MTAB-3150/	Data processing	COPD2-GCRMAnorm-Blood.txt	ArrayExpress	E-MTAB-3150	http://www.ebi.ac.uk/arrayexpress/experiments/E-MTAB-3150/	pMRTP	3	blood
pMRTP_2M_Blood		Omics analyses	Transcriptomics	MG430 2.0 GeneChip	Affymetrix	920070-Blood-extract	P15001_920070_GRT13_01265_01.CEL	ArrayExpress	E-MTAB-3150	http://www.ebi.ac.uk/arrayexpress/experiments/E-MTAB-3150/	Data processing	COPD2-GCRMAnorm-Blood.txt	ArrayExpress	E-MTAB-3150	http://www.ebi.ac.uk/arrayexpress/experiments/E-MTAB-3150/	pMRTP	2	blood
Cess_3M_Blood		Omics analyses	Transcriptomics	MG430 2.0 GeneChip	Affymetrix	920948-Blood-extract	P15001_920948_GRT13_01259_01.CEL	ArrayExpress	E-MTAB-3150	http://www.ebi.ac.uk/arrayexpress/experiments/E-MTAB-3150/	Data processing	COPD2-GCRMAnorm-Blood.txt	ArrayExpress	E-MTAB-3150	http://www.ebi.ac.uk/arrayexpress/experiments/E-MTAB-3150/	Cess	3	blood
pMRTP_2M_Blood		Omics analyses	Transcriptomics	MG430 2.0 GeneChip	Affymetrix	921199-Blood-extract	P15001_921199_GRT13_01225_01.CEL	ArrayExpress	E-MTAB-3150	http://www.ebi.ac.uk/arrayexpress/experiments/E-MTAB-3150/	Data processing	COPD2-GCRMAnorm-Blood.txt	ArrayExpress	E-MTAB-3150	http://www.ebi.ac.uk/arrayexpress/experiments/E-MTAB-3150/	pMRTP	2	blood
3R4F_2M_Blood		Omics analyses	Transcriptomics	MG430 2.0 GeneChip	Affymetrix	920723-Blood-extract	P15001_920723_GRT13_01300_01.CEL	ArrayExpress	E-MTAB-3150	http://www.ebi.ac.uk/arrayexpress/experiments/E-MTAB-3150/	Data processing	COPD2-GCRMAnorm-Blood.txt	ArrayExpress	E-MTAB-3150	http://www.ebi.ac.uk/arrayexpress/experiments/E-MTAB-3150/	3R4F	2	blood
Cess_5M_Blood		Omics analyses	Transcriptomics	MG430 2.0 GeneChip	Affymetrix	921093-Blood-extract	P15001_921093_GRT13_01247_01.CEL	ArrayExpress	E-MTAB-3150	http://www.ebi.ac.uk/arrayexpress/experiments/E-MTAB-3150/	Data processing	COPD2-GCRMAnorm-Blood.txt	ArrayExpress	E-MTAB-3150	http://www.ebi.ac.uk/arrayexpress/experiments/E-MTAB-3150/	Cess	5	blood
3R4F_5M_Blood		Omics analyses	Transcriptomics	MG430 2.0 GeneChip	Affymetrix	920389-Blood-extract	P15001_920389_GRT13_01267_01.CEL	ArrayExpress	E-MTAB-3150	http://www.ebi.ac.uk/arrayexpress/experiments/E-MTAB-3150/	Data processing	COPD2-GCRMAnorm-Blood.txt	ArrayExpress	E-MTAB-3150	http://www.ebi.ac.uk/arrayexpress/experiments/E-MTAB-3150/	3R4F	5	blood
3R4F_5M_Blood		Omics analyses	Transcriptomics	MG430 2.0 GeneChip	Affymetrix	920695-Blood-extract	P15001_920695_GRT13_01346_01.CEL	ArrayExpress	E-MTAB-3150	http://www.ebi.ac.uk/arrayexpress/experiments/E-MTAB-3150/	Data processing	COPD2-GCRMAnorm-Blood.txt	ArrayExpress	E-MTAB-3150	http://www.ebi.ac.uk/arrayexpress/experiments/E-MTAB-3150/	3R4F	5	blood
3R4F_2M_Blood		Omics analyses	Transcriptomics	MG430 2.0 GeneChip	Affymetrix	920353-Blood-extract	P15001_920353_GRT13_01428_01.CEL	ArrayExpress	E-MTAB-3150	http://www.ebi.ac.uk/arrayexpress/experiments/E-MTAB-3150/	Data processing	COPD2-GCRMAnorm-Blood.txt	ArrayExpress	E-MTAB-3150	http://www.ebi.ac.uk/arrayexpress/experiments/E-MTAB-3150/	3R4F	2	blood
pMRTP_5M_Blood		Omics analyses	Transcriptomics	MG430 2.0 GeneChip	Affymetrix	920199-Blood-extract	P15001_920199_GRT13_01332_01.CEL	ArrayExpress	E-MTAB-3150	http://www.ebi.ac.uk/arrayexpress/experiments/E-MTAB-3150/	Data processing	COPD2-GCRMAnorm-Blood.txt	ArrayExpress	E-MTAB-3150	http://www.ebi.ac.uk/arrayexpress/experiments/E-MTAB-3150/	pMRTP	5	blood
pMRTP_5M_Blood		Omics analyses	Transcriptomics	MG430 2.0 GeneChip	Affymetrix	920929-Blood-extract	P15001_920929_GRT13_01242_01.CEL	ArrayExpress	E-MTAB-3150	http://www.ebi.ac.uk/arrayexpress/experiments/E-MTAB-3150/	Data processing	COPD2-GCRMAnorm-Blood.txt	ArrayExpress	E-MTAB-3150	http://www.ebi.ac.uk/arrayexpress/experiments/E-MTAB-3150/	pMRTP	5	blood
Cess_5M_Blood		Omics analyses	Transcriptomics	MG430 2.0 GeneChip	Affymetrix	920149-Blood-extract	P15001_920149_GRT13_01319_01.CEL	ArrayExpress	E-MTAB-3150	http://www.ebi.ac.uk/arrayexpress/experiments/E-MTAB-3150/	Data processing	COPD2-GCRMAnorm-Blood.txt	ArrayExpress	E-MTAB-3150	http://www.ebi.ac.uk/arrayexpress/experiments/E-MTAB-3150/	Cess	5	blood
Sham_4M_Blood		Omics analyses	Transcriptomics	MG430 2.0 GeneChip	Affymetrix	921016-Blood-extract	P15001_921016_GRT13_01354_01.CEL	ArrayExpress	E-MTAB-3150	http://www.ebi.ac.uk/arrayexpress/experiments/E-MTAB-3150/	Data processing	COPD2-GCRMAnorm-Blood.txt	ArrayExpress	E-MTAB-3150	http://www.ebi.ac.uk/arrayexpress/experiments/E-MTAB-3150/	Sham	4	blood
3R4F_2M_Blood		Omics analyses	Transcriptomics	MG430 2.0 GeneChip	Affymetrix	921267-Blood-extract	P15001_921267_GRT13_01213_01.CEL	ArrayExpress	E-MTAB-3150	http://www.ebi.ac.uk/arrayexpress/experiments/E-MTAB-3150/	Data processing	COPD2-GCRMAnorm-Blood.txt	ArrayExpress	E-MTAB-3150	http://www.ebi.ac.uk/arrayexpress/experiments/E-MTAB-3150/	3R4F	2	blood
3R4F_3M_Blood		Omics analyses	Transcriptomics	MG430 2.0 GeneChip	Affymetrix	920828-Blood-extract	P15001_920828_GRT13_01236_01.CEL	ArrayExpress	E-MTAB-3150	http://www.ebi.ac.uk/arrayexpress/experiments/E-MTAB-3150/	Data processing	COPD2-GCRMAnorm-Blood.txt	ArrayExpress	E-MTAB-3150	http://www.ebi.ac.uk/arrayexpress/experiments/E-MTAB-3150/	3R4F	3	blood
Sham_5M_Blood		Omics analyses	Transcriptomics	MG430 2.0 GeneChip	Affymetrix	920783-Blood-extract	P15001_920783_GRT13_01297_01.CEL	ArrayExpress	E-MTAB-3150	http://www.ebi.ac.uk/arrayexpress/experiments/E-MTAB-3150/	Data processing	COPD2-GCRMAnorm-Blood.txt	ArrayExpress	E-MTAB-3150	http://www.ebi.ac.uk/arrayexpress/experiments/E-MTAB-3150/	Sham	5	blood
pMRTP_3M_Blood		Omics analyses	Transcriptomics	MG430 2.0 GeneChip	Affymetrix	921022-Blood-extract	P15001_921022_GRT13_01206_01.CEL	ArrayExpress	E-MTAB-3150	http://www.ebi.ac.uk/arrayexpress/experiments/E-MTAB-3150/	Data processing	COPD2-GCRMAnorm-Blood.txt	ArrayExpress	E-MTAB-3150	http://www.ebi.ac.uk/arrayexpress/experiments/E-MTAB-3150/	pMRTP	3	blood
Sham_2M_Blood		Omics analyses	Transcriptomics	MG430 2.0 GeneChip	Affymetrix	921073-Blood-extract	P15001_921073_921073.CEL	ArrayExpress	E-MTAB-3150	http://www.ebi.ac.uk/arrayexpress/experiments/E-MTAB-3150/	Data processing	COPD2-GCRMAnorm-Blood.txt	ArrayExpress	E-MTAB-3150	http://www.ebi.ac.uk/arrayexpress/experiments/E-MTAB-3150/	Sham	2	blood
Switch_3M_Blood		Omics analyses	Transcriptomics	MG430 2.0 GeneChip	Affymetrix	920858-Blood-extract	P15001_920858_GRT13_01403_01.CEL	ArrayExpress	E-MTAB-3150	http://www.ebi.ac.uk/arrayexpress/experiments/E-MTAB-3150/	Data processing	COPD2-GCRMAnorm-Blood.txt	ArrayExpress	E-MTAB-3150	http://www.ebi.ac.uk/arrayexpress/experiments/E-MTAB-3150/	Switch	3	blood
Cess_3M_Blood		Omics analyses	Transcriptomics	MG430 2.0 GeneChip	Affymetrix	921298-Blood-extract	P15001_921298_GRT13_01256_01.CEL	ArrayExpress	E-MTAB-3150	http://www.ebi.ac.uk/arrayexpress/experiments/E-MTAB-3150/	Data processing	COPD2-GCRMAnorm-Blood.txt	ArrayExpress	E-MTAB-3150	http://www.ebi.ac.uk/arrayexpress/experiments/E-MTAB-3150/	Cess	3	blood
Sham_4M_Blood		Omics analyses	Transcriptomics	MG430 2.0 GeneChip	Affymetrix	921307-Blood-extract	P15001_921307_GRT13_01322_01.CEL	ArrayExpress	E-MTAB-3150	http://www.ebi.ac.uk/arrayexpress/experiments/E-MTAB-3150/	Data processing	COPD2-GCRMAnorm-Blood.txt	ArrayExpress	E-MTAB-3150	http://www.ebi.ac.uk/arrayexpress/experiments/E-MTAB-3150/	Sham	4	blood
Sham_2M_Blood		Omics analyses	Transcriptomics	MG430 2.0 GeneChip	Affymetrix	921254-Blood-extract	P15001_921254_GRT13_01250_01.CEL	ArrayExpress	E-MTAB-3150	http://www.ebi.ac.uk/arrayexpress/experiments/E-MTAB-3150/	Data processing	COPD2-GCRMAnorm-Blood.txt	ArrayExpress	E-MTAB-3150	http://www.ebi.ac.uk/arrayexpress/experiments/E-MTAB-3150/	Sham	2	blood
3R4F_5M_Blood		Omics analyses	Transcriptomics	MG430 2.0 GeneChip	Affymetrix	921313-Blood-extract	P15001_921313_GRT13_01427_01.CEL	ArrayExpress	E-MTAB-3150	http://www.ebi.ac.uk/arrayexpress/experiments/E-MTAB-3150/	Data processing	COPD2-GCRMAnorm-Blood.txt	ArrayExpress	E-MTAB-3150	http://www.ebi.ac.uk/arrayexpress/experiments/E-MTAB-3150/	3R4F	5	blood
pMRTP_3M_Blood		Omics analyses	Transcriptomics	MG430 2.0 GeneChip	Affymetrix	920665-Blood-extract	P15001_920665_GRT13_01243_01.CEL	ArrayExpress	E-MTAB-3150	http://www.ebi.ac.uk/arrayexpress/experiments/E-MTAB-3150/	Data processing	COPD2-GCRMAnorm-Blood.txt	ArrayExpress	E-MTAB-3150	http://www.ebi.ac.uk/arrayexpress/experiments/E-MTAB-3150/	pMRTP	3	blood
Cess_5M_Blood		Omics analyses	Transcriptomics	MG430 2.0 GeneChip	Affymetrix	920872-Blood-extract	P15001_920872_GRT13_01313_01.CEL	ArrayExpress	E-MTAB-3150	http://www.ebi.ac.uk/arrayexpress/experiments/E-MTAB-3150/	Data processing	COPD2-GCRMAnorm-Blood.txt	ArrayExpress	E-MTAB-3150	http://www.ebi.ac.uk/arrayexpress/experiments/E-MTAB-3150/	Cess	5	blood
3R4F_3M_Blood		Omics analyses	Transcriptomics	MG430 2.0 GeneChip	Affymetrix	920026-Blood-extract	P15001_920026_GRT13_01341_01.CEL	ArrayExpress	E-MTAB-3150	http://www.ebi.ac.uk/arrayexpress/experiments/E-MTAB-3150/	Data processing	COPD2-GCRMAnorm-Blood.txt	ArrayExpress	E-MTAB-3150	http://www.ebi.ac.uk/arrayexpress/experiments/E-MTAB-3150/	3R4F	3	blood
pMRTP_4M_Blood		Omics analyses	Transcriptomics	MG430 2.0 GeneChip	Affymetrix	920870-Blood-extract	P15001_920870_920870.CEL	ArrayExpress	E-MTAB-3150	http://www.ebi.ac.uk/arrayexpress/experiments/E-MTAB-3150/	Data processing	COPD2-GCRMAnorm-Blood.txt	ArrayExpress	E-MTAB-3150	http://www.ebi.ac.uk/arrayexpress/experiments/E-MTAB-3150/	pMRTP	4	blood
Sham_3M_Blood		Omics analyses	Transcriptomics	MG430 2.0 GeneChip	Affymetrix	920838-Blood-extract	P15001_920838_GRT13_01362_01.CEL	ArrayExpress	E-MTAB-3150	http://www.ebi.ac.uk/arrayexpress/experiments/E-MTAB-3150/	Data processing	COPD2-GCRMAnorm-Blood.txt	ArrayExpress	E-MTAB-3150	http://www.ebi.ac.uk/arrayexpress/experiments/E-MTAB-3150/	Sham	3	blood
Switch_5M_Blood		Omics analyses	Transcriptomics	MG430 2.0 GeneChip	Affymetrix	920197-Blood-extract	P15001_920197_GRT13_01425_01.CEL	ArrayExpress	E-MTAB-3150	http://www.ebi.ac.uk/arrayexpress/experiments/E-MTAB-3150/	Data processing	COPD2-GCRMAnorm-Blood.txt	ArrayExpress	E-MTAB-3150	http://www.ebi.ac.uk/arrayexpress/experiments/E-MTAB-3150/	Switch	5	blood
Sham_5M_Blood		Omics analyses	Transcriptomics	MG430 2.0 GeneChip	Affymetrix	920410-Blood-extract	P15001_920410_GRT13_01325_01.CEL	ArrayExpress	E-MTAB-3150	http://www.ebi.ac.uk/arrayexpress/experiments/E-MTAB-3150/	Data processing	COPD2-GCRMAnorm-Blood.txt	ArrayExpress	E-MTAB-3150	http://www.ebi.ac.uk/arrayexpress/experiments/E-MTAB-3150/	Sham	5	blood
pMRTP_3M_Blood		Omics analyses	Transcriptomics	MG430 2.0 GeneChip	Affymetrix	920932-Blood-extract	P15001_920932_GRT13_01410_01.CEL	ArrayExpress	E-MTAB-3150	http://www.ebi.ac.uk/arrayexpress/experiments/E-MTAB-3150/	Data processing	COPD2-GCRMAnorm-Blood.txt	ArrayExpress	E-MTAB-3150	http://www.ebi.ac.uk/arrayexpress/experiments/E-MTAB-3150/	pMRTP	3	blood
pMRTP_3M_Blood		Omics analyses	Transcriptomics	MG430 2.0 GeneChip	Affymetrix	920977-Blood-extract	P15001_920977_GRT13_01285_01.CEL	ArrayExpress	E-MTAB-3150	http://www.ebi.ac.uk/arrayexpress/experiments/E-MTAB-3150/	Data processing	COPD2-GCRMAnorm-Blood.txt	ArrayExpress	E-MTAB-3150	http://www.ebi.ac.uk/arrayexpress/experiments/E-MTAB-3150/	pMRTP	3	blood
Sham_3M_Blood		Omics analyses	Transcriptomics	MG430 2.0 GeneChip	Affymetrix	921042-Blood-extract	P15001_921042_GRT13_01274_01.CEL	ArrayExpress	E-MTAB-3150	http://www.ebi.ac.uk/arrayexpress/experiments/E-MTAB-3150/	Data processing	COPD2-GCRMAnorm-Blood.txt	ArrayExpress	E-MTAB-3150	http://www.ebi.ac.uk/arrayexpress/experiments/E-MTAB-3150/	Sham	3	blood
Switch_5M_Blood		Omics analyses	Transcriptomics	MG430 2.0 GeneChip	Affymetrix	921060-Blood-extract	P15001_921060_GRT13_01223_01.CEL	ArrayExpress	E-MTAB-3150	http://www.ebi.ac.uk/arrayexpress/experiments/E-MTAB-3150/	Data processing	COPD2-GCRMAnorm-Blood.txt	ArrayExpress	E-MTAB-3150	http://www.ebi.ac.uk/arrayexpress/experiments/E-MTAB-3150/	Switch	5	blood
3R4F_5M_Blood		Omics analyses	Transcriptomics	MG430 2.0 GeneChip	Affymetrix	920801-Blood-extract	P15001_920801_GRT13_01394_01.CEL	ArrayExpress	E-MTAB-3150	http://www.ebi.ac.uk/arrayexpress/experiments/E-MTAB-3150/	Data processing	COPD2-GCRMAnorm-Blood.txt	ArrayExpress	E-MTAB-3150	http://www.ebi.ac.uk/arrayexpress/experiments/E-MTAB-3150/	3R4F	5	blood
pMRTP_2M_Blood		Omics analyses	Transcriptomics	MG430 2.0 GeneChip	Affymetrix	920013-Blood-extract	P15001_920013_GRT13_01270_01.CEL	ArrayExpress	E-MTAB-3150	http://www.ebi.ac.uk/arrayexpress/experiments/E-MTAB-3150/	Data processing	COPD2-GCRMAnorm-Blood.txt	ArrayExpress	E-MTAB-3150	http://www.ebi.ac.uk/arrayexpress/experiments/E-MTAB-3150/	pMRTP	2	blood
3R4F_2M_Blood		Omics analyses	Transcriptomics	MG430 2.0 GeneChip	Affymetrix	920316-Blood-extract	P15001_920316_GRT13_01287_01.CEL	ArrayExpress	E-MTAB-3150	http://www.ebi.ac.uk/arrayexpress/experiments/E-MTAB-3150/	Data processing	COPD2-GCRMAnorm-Blood.txt	ArrayExpress	E-MTAB-3150	http://www.ebi.ac.uk/arrayexpress/experiments/E-MTAB-3150/	3R4F	2	blood
Sham_5M_Blood		Omics analyses	Transcriptomics	MG430 2.0 GeneChip	Affymetrix	920239-Blood-extract	P15001_920239_GRT13_01230_01.CEL	ArrayExpress	E-MTAB-3150	http://www.ebi.ac.uk/arrayexpress/experiments/E-MTAB-3150/	Data processing	COPD2-GCRMAnorm-Blood.txt	ArrayExpress	E-MTAB-3150	http://www.ebi.ac.uk/arrayexpress/experiments/E-MTAB-3150/	Sham	5	blood
pMRTP_5M_Blood		Omics analyses	Transcriptomics	MG430 2.0 GeneChip	Affymetrix	920060-Blood-extract	P15001_920060_GRT13_01263_01.CEL	ArrayExpress	E-MTAB-3150	http://www.ebi.ac.uk/arrayexpress/experiments/E-MTAB-3150/	Data processing	COPD2-GCRMAnorm-Blood.txt	ArrayExpress	E-MTAB-3150	http://www.ebi.ac.uk/arrayexpress/experiments/E-MTAB-3150/	pMRTP	5	blood
Switch_5M_Blood		Omics analyses	Transcriptomics	MG430 2.0 GeneChip	Affymetrix	920014-Blood-extract	P15001_920014_GRT13_01369_01.CEL	ArrayExpress	E-MTAB-3150	http://www.ebi.ac.uk/arrayexpress/experiments/E-MTAB-3150/	Data processing	COPD2-GCRMAnorm-Blood.txt	ArrayExpress	E-MTAB-3150	http://www.ebi.ac.uk/arrayexpress/experiments/E-MTAB-3150/	Switch	5	blood
Sham_3M_Blood		Omics analyses	Transcriptomics	MG430 2.0 GeneChip	Affymetrix	920326-Blood-extract	P15001_920326_GRT13_01433_01.CEL	ArrayExpress	E-MTAB-3150	http://www.ebi.ac.uk/arrayexpress/experiments/E-MTAB-3150/	Data processing	COPD2-GCRMAnorm-Blood.txt	ArrayExpress	E-MTAB-3150	http://www.ebi.ac.uk/arrayexpress/experiments/E-MTAB-3150/	Sham	3	blood
pMRTP_2M_Blood		Omics analyses	Transcriptomics	MG430 2.0 GeneChip	Affymetrix	920381-Blood-extract	P15001_920381_GRT13_01353_01.CEL	ArrayExpress	E-MTAB-3150	http://www.ebi.ac.uk/arrayexpress/experiments/E-MTAB-3150/	Data processing	COPD2-GCRMAnorm-Blood.txt	ArrayExpress	E-MTAB-3150	http://www.ebi.ac.uk/arrayexpress/experiments/E-MTAB-3150/	pMRTP	2	blood
pMRTP_5M_Blood		Omics analyses	Transcriptomics	MG430 2.0 GeneChip	Affymetrix	920076-Blood-extract	P15001_920076_GRT13_01381_01.CEL	ArrayExpress	E-MTAB-3150	http://www.ebi.ac.uk/arrayexpress/experiments/E-MTAB-3150/	Data processing	COPD2-GCRMAnorm-Blood.txt	ArrayExpress	E-MTAB-3150	http://www.ebi.ac.uk/arrayexpress/experiments/E-MTAB-3150/	pMRTP	5	blood
Sham_2M_Blood		Omics analyses	Transcriptomics	MG430 2.0 GeneChip	Affymetrix	920760-Blood-extract	P15001_920760_GRT13_01437_01.CEL	ArrayExpress	E-MTAB-3150	http://www.ebi.ac.uk/arrayexpress/experiments/E-MTAB-3150/	Data processing	COPD2-GCRMAnorm-Blood.txt	ArrayExpress	E-MTAB-3150	http://www.ebi.ac.uk/arrayexpress/experiments/E-MTAB-3150/	Sham	2	blood
Sham_3M_Blood		Omics analyses	Transcriptomics	MG430 2.0 GeneChip	Affymetrix	920825-Blood-extract	P15001_920825_GRT13_01414_01.CEL	ArrayExpress	E-MTAB-3150	http://www.ebi.ac.uk/arrayexpress/experiments/E-MTAB-3150/	Data processing	n/a	ArrayExpress	E-MTAB-3150	http://www.ebi.ac.uk/arrayexpress/experiments/E-MTAB-3150/	Sham	3	blood
3R4F_3M_Blood		Omics analyses	Transcriptomics	MG430 2.0 GeneChip	Affymetrix	920443-Blood-extract	P15001_920443_GRT13_01305_01.CEL	ArrayExpress	E-MTAB-3150	http://www.ebi.ac.uk/arrayexpress/experiments/E-MTAB-3150/	Data processing	COPD2-GCRMAnorm-Blood.txt	ArrayExpress	E-MTAB-3150	http://www.ebi.ac.uk/arrayexpress/experiments/E-MTAB-3150/	3R4F	3	blood
pMRTP_3M_Blood		Omics analyses	Transcriptomics	MG430 2.0 GeneChip	Affymetrix	920544-Blood-extract	P15001_920544_GRT13_01339_01.CEL	ArrayExpress	E-MTAB-3150	http://www.ebi.ac.uk/arrayexpress/experiments/E-MTAB-3150/	Data processing	COPD2-GCRMAnorm-Blood.txt	ArrayExpress	E-MTAB-3150	http://www.ebi.ac.uk/arrayexpress/experiments/E-MTAB-3150/	pMRTP	3	blood
pMRTP_4M_Blood		Omics analyses	Transcriptomics	MG430 2.0 GeneChip	Affymetrix	920022-Blood-extract	P15001_920022_GRT13_01445_01.CEL	ArrayExpress	E-MTAB-3150	http://www.ebi.ac.uk/arrayexpress/experiments/E-MTAB-3150/	Data processing	COPD2-GCRMAnorm-Blood.txt	ArrayExpress	E-MTAB-3150	http://www.ebi.ac.uk/arrayexpress/experiments/E-MTAB-3150/	pMRTP	4	blood
Sham_4M_Blood		Omics analyses	Transcriptomics	MG430 2.0 GeneChip	Affymetrix	920212-Blood-extract	P15001_920212_GRT13_01221_01.CEL	ArrayExpress	E-MTAB-3150	http://www.ebi.ac.uk/arrayexpress/experiments/E-MTAB-3150/	Data processing	COPD2-GCRMAnorm-Blood.txt	ArrayExpress	E-MTAB-3150	http://www.ebi.ac.uk/arrayexpress/experiments/E-MTAB-3150/	Sham	4	blood
pMRTP_3M_Blood		Omics analyses	Transcriptomics	MG430 2.0 GeneChip	Affymetrix	921241-Blood-extract	P15001_921241_GRT13_01352_01.CEL	ArrayExpress	E-MTAB-3150	http://www.ebi.ac.uk/arrayexpress/experiments/E-MTAB-3150/	Data processing	COPD2-GCRMAnorm-Blood.txt	ArrayExpress	E-MTAB-3150	http://www.ebi.ac.uk/arrayexpress/experiments/E-MTAB-3150/	pMRTP	3	blood
Sham_5M_Blood		Omics analyses	Transcriptomics	MG430 2.0 GeneChip	Affymetrix	920935-Blood-extract	P15001_920935_GRT13_01351_01.CEL	ArrayExpress	E-MTAB-3150	http://www.ebi.ac.uk/arrayexpress/experiments/E-MTAB-3150/	Data processing	COPD2-GCRMAnorm-Blood.txt	ArrayExpress	E-MTAB-3150	http://www.ebi.ac.uk/arrayexpress/experiments/E-MTAB-3150/	Sham	5	blood
pMRTP_4M_Blood		Omics analyses	Transcriptomics	MG430 2.0 GeneChip	Affymetrix	921164-Blood-extract	P15001_921164_GRT13_01400_01.CEL	ArrayExpress	E-MTAB-3150	http://www.ebi.ac.uk/arrayexpress/experiments/E-MTAB-3150/	Data processing	COPD2-GCRMAnorm-Blood.txt	ArrayExpress	E-MTAB-3150	http://www.ebi.ac.uk/arrayexpress/experiments/E-MTAB-3150/	pMRTP	4	blood
Switch_3M_Blood		Omics analyses	Transcriptomics	MG430 2.0 GeneChip	Affymetrix	921291-Blood-extract	P15001_921291_GRT13_01384_01.CEL	ArrayExpress	E-MTAB-3150	http://www.ebi.ac.uk/arrayexpress/experiments/E-MTAB-3150/	Data processing	COPD2-GCRMAnorm-Blood.txt	ArrayExpress	E-MTAB-3150	http://www.ebi.ac.uk/arrayexpress/experiments/E-MTAB-3150/	Switch	3	blood
Sham_4M_Blood		Omics analyses	Transcriptomics	MG430 2.0 GeneChip	Affymetrix	920003-Blood-extract	P15001_920003_GRT13_01442_01.CEL	ArrayExpress	E-MTAB-3150	http://www.ebi.ac.uk/arrayexpress/experiments/E-MTAB-3150/	Data processing	COPD2-GCRMAnorm-Blood.txt	ArrayExpress	E-MTAB-3150	http://www.ebi.ac.uk/arrayexpress/experiments/E-MTAB-3150/	Sham	4	blood
pMRTP_3M_Blood		Omics analyses	Transcriptomics	MG430 2.0 GeneChip	Affymetrix	920141-Blood-extract	P15001_920141_GRT13_01330_01.CEL	ArrayExpress	E-MTAB-3150	http://www.ebi.ac.uk/arrayexpress/experiments/E-MTAB-3150/	Data processing	COPD2-GCRMAnorm-Blood.txt	ArrayExpress	E-MTAB-3150	http://www.ebi.ac.uk/arrayexpress/experiments/E-MTAB-3150/	pMRTP	3	blood
pMRTP_4M_Blood		Omics analyses	Transcriptomics	MG430 2.0 GeneChip	Affymetrix	920834-Blood-extract	P15001_920834_GRT13_01385_01.CEL	ArrayExpress	E-MTAB-3150	http://www.ebi.ac.uk/arrayexpress/experiments/E-MTAB-3150/	Data processing	COPD2-GCRMAnorm-Blood.txt	ArrayExpress	E-MTAB-3150	http://www.ebi.ac.uk/arrayexpress/experiments/E-MTAB-3150/	pMRTP	4	blood
3R4F_5M_Blood		Omics analyses	Transcriptomics	MG430 2.0 GeneChip	Affymetrix	920687-Blood-extract	P15001_920687_GRT13_01310_01.CEL	ArrayExpress	E-MTAB-3150	http://www.ebi.ac.uk/arrayexpress/experiments/E-MTAB-3150/	Data processing	COPD2-GCRMAnorm-Blood.txt	ArrayExpress	E-MTAB-3150	http://www.ebi.ac.uk/arrayexpress/experiments/E-MTAB-3150/	3R4F	5	blood
pMRTP_4M_Blood		Omics analyses	Transcriptomics	MG430 2.0 GeneChip	Affymetrix	920594-Blood-extract	P15001_920594_GRT13_01393_01.CEL	ArrayExpress	E-MTAB-3150	http://www.ebi.ac.uk/arrayexpress/experiments/E-MTAB-3150/	Data processing	COPD2-GCRMAnorm-Blood.txt	ArrayExpress	E-MTAB-3150	http://www.ebi.ac.uk/arrayexpress/experiments/E-MTAB-3150/	pMRTP	4	blood
pMRTP_2M_Blood		Omics analyses	Transcriptomics	MG430 2.0 GeneChip	Affymetrix	920091-Blood-extract	P15001_920091_920091.CEL	ArrayExpress	E-MTAB-3150	http://www.ebi.ac.uk/arrayexpress/experiments/E-MTAB-3150/	Data processing	COPD2-GCRMAnorm-Blood.txt	ArrayExpress	E-MTAB-3150	http://www.ebi.ac.uk/arrayexpress/experiments/E-MTAB-3150/	pMRTP	2	blood
Sham_4M_Blood		Omics analyses	Transcriptomics	MG430 2.0 GeneChip	Affymetrix	921056-Blood-extract	P15001_921056_GRT13_01255_01.CEL	ArrayExpress	E-MTAB-3150	http://www.ebi.ac.uk/arrayexpress/experiments/E-MTAB-3150/	Data processing	COPD2-GCRMAnorm-Blood.txt	ArrayExpress	E-MTAB-3150	http://www.ebi.ac.uk/arrayexpress/experiments/E-MTAB-3150/	Sham	4	blood
Cess_5M_Blood		Omics analyses	Transcriptomics	MG430 2.0 GeneChip	Affymetrix	921005-Blood-extract	P15001_921005_GRT13_01335_01.CEL	ArrayExpress	E-MTAB-3150	http://www.ebi.ac.uk/arrayexpress/experiments/E-MTAB-3150/	Data processing	COPD2-GCRMAnorm-Blood.txt	ArrayExpress	E-MTAB-3150	http://www.ebi.ac.uk/arrayexpress/experiments/E-MTAB-3150/	Cess	5	blood
pMRTP_2M_Blood		Omics analyses	Transcriptomics	MG430 2.0 GeneChip	Affymetrix	920334-Blood-extract	P15001_920334_GRT13_01405_01.CEL	ArrayExpress	E-MTAB-3150	http://www.ebi.ac.uk/arrayexpress/experiments/E-MTAB-3150/	Data processing	COPD2-GCRMAnorm-Blood.txt	ArrayExpress	E-MTAB-3150	http://www.ebi.ac.uk/arrayexpress/experiments/E-MTAB-3150/	pMRTP	2	blood
Switch_5M_Blood		Omics analyses	Transcriptomics	MG430 2.0 GeneChip	Affymetrix	921259-Blood-extract	P15001_921259_GRT13_01286_01.CEL	ArrayExpress	E-MTAB-3150	http://www.ebi.ac.uk/arrayexpress/experiments/E-MTAB-3150/	Data processing	COPD2-GCRMAnorm-Blood.txt	ArrayExpress	E-MTAB-3150	http://www.ebi.ac.uk/arrayexpress/experiments/E-MTAB-3150/	Switch	5	blood
3R4F_4M_Blood		Omics analyses	Transcriptomics	MG430 2.0 GeneChip	Affymetrix	920305-Blood-extract	P15001_920305_GRT13_01246_01.CEL	ArrayExpress	E-MTAB-3150	http://www.ebi.ac.uk/arrayexpress/experiments/E-MTAB-3150/	Data processing	COPD2-GCRMAnorm-Blood.txt	ArrayExpress	E-MTAB-3150	http://www.ebi.ac.uk/arrayexpress/experiments/E-MTAB-3150/	3R4F	4	blood
Sham_3M_Blood		Omics analyses	Transcriptomics	MG430 2.0 GeneChip	Affymetrix	920580-Blood-extract	P15001_920580_GRT13_01254_01.CEL	ArrayExpress	E-MTAB-3150	http://www.ebi.ac.uk/arrayexpress/experiments/E-MTAB-3150/	Data processing	COPD2-GCRMAnorm-Blood.txt	ArrayExpress	E-MTAB-3150	http://www.ebi.ac.uk/arrayexpress/experiments/E-MTAB-3150/	Sham	3	blood
3R4F_5M_Blood		Omics analyses	Transcriptomics	MG430 2.0 GeneChip	Affymetrix	920985-Blood-extract	P15001_920985_GRT13_01303_01.CEL	ArrayExpress	E-MTAB-3150	http://www.ebi.ac.uk/arrayexpress/experiments/E-MTAB-3150/	Data processing	COPD2-GCRMAnorm-Blood.txt	ArrayExpress	E-MTAB-3150	http://www.ebi.ac.uk/arrayexpress/experiments/E-MTAB-3150/	3R4F	5	blood
3R4F_5M_Blood		Omics analyses	Transcriptomics	MG430 2.0 GeneChip	Affymetrix	920916-Blood-extract	P15001_920916_GRT13_01347_01.CEL	ArrayExpress	E-MTAB-3150	http://www.ebi.ac.uk/arrayexpress/experiments/E-MTAB-3150/	Data processing	COPD2-GCRMAnorm-Blood.txt	ArrayExpress	E-MTAB-3150	http://www.ebi.ac.uk/arrayexpress/experiments/E-MTAB-3150/	3R4F	5	blood
Cess_3M_Blood		Omics analyses	Transcriptomics	MG430 2.0 GeneChip	Affymetrix	921326-Blood-extract	P15001_921326_GRT13_01386_01.CEL	ArrayExpress	E-MTAB-3150	http://www.ebi.ac.uk/arrayexpress/experiments/E-MTAB-3150/	Data processing	COPD2-GCRMAnorm-Blood.txt	ArrayExpress	E-MTAB-3150	http://www.ebi.ac.uk/arrayexpress/experiments/E-MTAB-3150/	Cess	3	blood
Switch_3M_Blood		Omics analyses	Transcriptomics	MG430 2.0 GeneChip	Affymetrix	920668-Blood-extract	P15001_920668_GRT13_01371_01.CEL	ArrayExpress	E-MTAB-3150	http://www.ebi.ac.uk/arrayexpress/experiments/E-MTAB-3150/	Data processing	COPD2-GCRMAnorm-Blood.txt	ArrayExpress	E-MTAB-3150	http://www.ebi.ac.uk/arrayexpress/experiments/E-MTAB-3150/	Switch	3	blood
Sham_2M_Blood		Omics analyses	Transcriptomics	MG430 2.0 GeneChip	Affymetrix	920301-Blood-extract	P15001_920301_GRT13_01245_01.CEL	ArrayExpress	E-MTAB-3150	http://www.ebi.ac.uk/arrayexpress/experiments/E-MTAB-3150/	Data processing	COPD2-GCRMAnorm-Blood.txt	ArrayExpress	E-MTAB-3150	http://www.ebi.ac.uk/arrayexpress/experiments/E-MTAB-3150/	Sham	2	blood
Cess_3M_Blood		Omics analyses	Transcriptomics	MG430 2.0 GeneChip	Affymetrix	921287-Blood-extract	P15001_921287_GRT13_01253_01.CEL	ArrayExpress	E-MTAB-3150	http://www.ebi.ac.uk/arrayexpress/experiments/E-MTAB-3150/	Data processing	COPD2-GCRMAnorm-Blood.txt	ArrayExpress	E-MTAB-3150	http://www.ebi.ac.uk/arrayexpress/experiments/E-MTAB-3150/	Cess	3	blood
3R4F_4M_Blood		Omics analyses	Transcriptomics	MG430 2.0 GeneChip	Affymetrix	920273-Blood-extract	P15001_920273_920273.CEL	ArrayExpress	E-MTAB-3150	http://www.ebi.ac.uk/arrayexpress/experiments/E-MTAB-3150/	Data processing	COPD2-GCRMAnorm-Blood.txt	ArrayExpress	E-MTAB-3150	http://www.ebi.ac.uk/arrayexpress/experiments/E-MTAB-3150/	3R4F	4	blood
pMRTP_2M_Blood		Omics analyses	Transcriptomics	MG430 2.0 GeneChip	Affymetrix	920769-Blood-extract	P15001_920769_GRT13_01396_01.CEL	ArrayExpress	E-MTAB-3150	http://www.ebi.ac.uk/arrayexpress/experiments/E-MTAB-3150/	Data processing	COPD2-GCRMAnorm-Blood.txt	ArrayExpress	E-MTAB-3150	http://www.ebi.ac.uk/arrayexpress/experiments/E-MTAB-3150/	pMRTP	2	blood
Sham_4M_Blood		Omics analyses	Transcriptomics	MG430 2.0 GeneChip	Affymetrix	920747-Blood-extract	P15001_920747_GRT13_01349_01.CEL	ArrayExpress	E-MTAB-3150	http://www.ebi.ac.uk/arrayexpress/experiments/E-MTAB-3150/	Data processing	COPD2-GCRMAnorm-Blood.txt	ArrayExpress	E-MTAB-3150	http://www.ebi.ac.uk/arrayexpress/experiments/E-MTAB-3150/	Sham	4	blood
Sham_5M_Blood		Omics analyses	Transcriptomics	MG430 2.0 GeneChip	Affymetrix	921253-Blood-extract	P15001_921253_GRT13_01244_01.CEL	ArrayExpress	E-MTAB-3150	http://www.ebi.ac.uk/arrayexpress/experiments/E-MTAB-3150/	Data processing	COPD2-GCRMAnorm-Blood.txt	ArrayExpress	E-MTAB-3150	http://www.ebi.ac.uk/arrayexpress/experiments/E-MTAB-3150/	Sham	5	blood
Switch_3M_Blood		Omics analyses	Transcriptomics	MG430 2.0 GeneChip	Affymetrix	920251-Blood-extract	P15001_920251_GRT13_01237_01.CEL	ArrayExpress	E-MTAB-3150	http://www.ebi.ac.uk/arrayexpress/experiments/E-MTAB-3150/	Data processing	COPD2-GCRMAnorm-Blood.txt	ArrayExpress	E-MTAB-3150	http://www.ebi.ac.uk/arrayexpress/experiments/E-MTAB-3150/	Switch	3	blood
Cess_3M_Blood		Omics analyses	Transcriptomics	MG430 2.0 GeneChip	Affymetrix	920670-Blood-extract	P15001_920670_GRT13_01364_01.CEL	ArrayExpress	E-MTAB-3150	http://www.ebi.ac.uk/arrayexpress/experiments/E-MTAB-3150/	Data processing	COPD2-GCRMAnorm-Blood.txt	ArrayExpress	E-MTAB-3150	http://www.ebi.ac.uk/arrayexpress/experiments/E-MTAB-3150/	Cess	3	blood
pMRTP_4M_Blood		Omics analyses	Transcriptomics	MG430 2.0 GeneChip	Affymetrix	920868-Blood-extract	P15001_920868_GRT13_01288_01.CEL	ArrayExpress	E-MTAB-3150	http://www.ebi.ac.uk/arrayexpress/experiments/E-MTAB-3150/	Data processing	COPD2-GCRMAnorm-Blood.txt	ArrayExpress	E-MTAB-3150	http://www.ebi.ac.uk/arrayexpress/experiments/E-MTAB-3150/	pMRTP	4	blood
Switch_5M_Blood		Omics analyses	Transcriptomics	MG430 2.0 GeneChip	Affymetrix	920735-Blood-extract	P15001_920735_GRT13_01392_01.CEL	ArrayExpress	E-MTAB-3150	http://www.ebi.ac.uk/arrayexpress/experiments/E-MTAB-3150/	Data processing	COPD2-GCRMAnorm-Blood.txt	ArrayExpress	E-MTAB-3150	http://www.ebi.ac.uk/arrayexpress/experiments/E-MTAB-3150/	Switch	5	blood
Cess_3M_Blood		Omics analyses	Transcriptomics	MG430 2.0 GeneChip	Affymetrix	920644-Blood-extract	P15001_920644_GRT13_01315_01.CEL	ArrayExpress	E-MTAB-3150	http://www.ebi.ac.uk/arrayexpress/experiments/E-MTAB-3150/	Data processing	COPD2-GCRMAnorm-Blood.txt	ArrayExpress	E-MTAB-3150	http://www.ebi.ac.uk/arrayexpress/experiments/E-MTAB-3150/	Cess	3	blood
3R4F_4M_Blood		Omics analyses	Transcriptomics	MG430 2.0 GeneChip	Affymetrix	920658-Blood-extract	P15001_920658_GRT13_01401_01.CEL	ArrayExpress	E-MTAB-3150	http://www.ebi.ac.uk/arrayexpress/experiments/E-MTAB-3150/	Data processing	COPD2-GCRMAnorm-Blood.txt	ArrayExpress	E-MTAB-3150	http://www.ebi.ac.uk/arrayexpress/experiments/E-MTAB-3150/	3R4F	4	blood
Sham_5M_Blood		Omics analyses	Transcriptomics	MG430 2.0 GeneChip	Affymetrix	920090-Blood-extract	P15001_920090_GRT13_01387_01.CEL	ArrayExpress	E-MTAB-3150	http://www.ebi.ac.uk/arrayexpress/experiments/E-MTAB-3150/	Data processing	COPD2-GCRMAnorm-Blood.txt	ArrayExpress	E-MTAB-3150	http://www.ebi.ac.uk/arrayexpress/experiments/E-MTAB-3150/	Sham	5	blood
Switch_3M_Blood		Omics analyses	Transcriptomics	MG430 2.0 GeneChip	Affymetrix	920830-Blood-extract	P15001_920830_GRT13_01216_01.CEL	ArrayExpress	E-MTAB-3150	http://www.ebi.ac.uk/arrayexpress/experiments/E-MTAB-3150/	Data processing	COPD2-GCRMAnorm-Blood.txt	ArrayExpress	E-MTAB-3150	http://www.ebi.ac.uk/arrayexpress/experiments/E-MTAB-3150/	Switch	3	blood
3R4F_2M_Blood		Omics analyses	Transcriptomics	MG430 2.0 GeneChip	Affymetrix	920195-Blood-extract	P15001_920195_GRT13_01318_01.CEL	ArrayExpress	E-MTAB-3150	http://www.ebi.ac.uk/arrayexpress/experiments/E-MTAB-3150/	Data processing	COPD2-GCRMAnorm-Blood.txt	ArrayExpress	E-MTAB-3150	http://www.ebi.ac.uk/arrayexpress/experiments/E-MTAB-3150/	3R4F	2	blood
pMRTP_5M_Blood		Omics analyses	Transcriptomics	MG430 2.0 GeneChip	Affymetrix	920352-Blood-extract	P15001_920352_GRT13_01434_01.CEL	ArrayExpress	E-MTAB-3150	http://www.ebi.ac.uk/arrayexpress/experiments/E-MTAB-3150/	Data processing	COPD2-GCRMAnorm-Blood.txt	ArrayExpress	E-MTAB-3150	http://www.ebi.ac.uk/arrayexpress/experiments/E-MTAB-3150/	pMRTP	5	blood
Sham_5M_Blood		Omics analyses	Transcriptomics	MG430 2.0 GeneChip	Affymetrix	920088-Blood-extract	P15001_920088_GRT13_01388_01.CEL	ArrayExpress	E-MTAB-3150	http://www.ebi.ac.uk/arrayexpress/experiments/E-MTAB-3150/	Data processing	COPD2-GCRMAnorm-Blood.txt	ArrayExpress	E-MTAB-3150	http://www.ebi.ac.uk/arrayexpress/experiments/E-MTAB-3150/	Sham	5	blood
3R4F_4M_Blood		Omics analyses	Transcriptomics	MG430 2.0 GeneChip	Affymetrix	921163-Blood-extract	P15001_921163_GRT13_01389_01.CEL	ArrayExpress	E-MTAB-3150	http://www.ebi.ac.uk/arrayexpress/experiments/E-MTAB-3150/	Data processing	COPD2-GCRMAnorm-Blood.txt	ArrayExpress	E-MTAB-3150	http://www.ebi.ac.uk/arrayexpress/experiments/E-MTAB-3150/	3R4F	4	blood
Sham_2M_Blood		Omics analyses	Transcriptomics	MG430 2.0 GeneChip	Affymetrix	920332-Blood-extract	P15001_920332_GRT13_01299_01.CEL	ArrayExpress	E-MTAB-3150	http://www.ebi.ac.uk/arrayexpress/experiments/E-MTAB-3150/	Data processing	COPD2-GCRMAnorm-Blood.txt	ArrayExpress	E-MTAB-3150	http://www.ebi.ac.uk/arrayexpress/experiments/E-MTAB-3150/	Sham	2	blood
Switch_5M_Blood		Omics analyses	Transcriptomics	MG430 2.0 GeneChip	Affymetrix	921092-Blood-extract	P15001_921092_GRT13_01416_01.CEL	ArrayExpress	E-MTAB-3150	http://www.ebi.ac.uk/arrayexpress/experiments/E-MTAB-3150/	Data processing	COPD2-GCRMAnorm-Blood.txt	ArrayExpress	E-MTAB-3150	http://www.ebi.ac.uk/arrayexpress/experiments/E-MTAB-3150/	Switch	5	blood
Sham_3M_Blood		Omics analyses	Transcriptomics	MG430 2.0 GeneChip	Affymetrix	920915-Blood-extract	P15001_920915_GRT13_01361_01.CEL	ArrayExpress	E-MTAB-3150	http://www.ebi.ac.uk/arrayexpress/experiments/E-MTAB-3150/	Data processing	COPD2-GCRMAnorm-Blood.txt	ArrayExpress	E-MTAB-3150	http://www.ebi.ac.uk/arrayexpress/experiments/E-MTAB-3150/	Sham	3	blood
3R4F_4M_Blood		Omics analyses	Transcriptomics	MG430 2.0 GeneChip	Affymetrix	921239-Blood-extract	P15001_921239_GRT13_01249_01.CEL	ArrayExpress	E-MTAB-3150	http://www.ebi.ac.uk/arrayexpress/experiments/E-MTAB-3150/	Data processing	COPD2-GCRMAnorm-Blood.txt	ArrayExpress	E-MTAB-3150	http://www.ebi.ac.uk/arrayexpress/experiments/E-MTAB-3150/	3R4F	4	blood
Sham_4M_Blood		Omics analyses	Transcriptomics	MG430 2.0 GeneChip	Affymetrix	920565-Blood-extract	P15001_920565_GRT13_01257_01.CEL	ArrayExpress	E-MTAB-3150	http://www.ebi.ac.uk/arrayexpress/experiments/E-MTAB-3150/	Data processing	COPD2-GCRMAnorm-Blood.txt	ArrayExpress	E-MTAB-3150	http://www.ebi.ac.uk/arrayexpress/experiments/E-MTAB-3150/	Sham	4	blood
Cess_5M_Blood		Omics analyses	Transcriptomics	MG430 2.0 GeneChip	Affymetrix	920909-Blood-extract	P15001_920909_GRT13_01413_01.CEL	ArrayExpress	E-MTAB-3150	http://www.ebi.ac.uk/arrayexpress/experiments/E-MTAB-3150/	Data processing	COPD2-GCRMAnorm-Blood.txt	ArrayExpress	E-MTAB-3150	http://www.ebi.ac.uk/arrayexpress/experiments/E-MTAB-3150/	Cess	5	blood
pMRTP_5M_Blood		Omics analyses	Transcriptomics	MG430 2.0 GeneChip	Affymetrix	920309-Blood-extract	P15001_920309_GRT13_01312_01.CEL	ArrayExpress	E-MTAB-3150	http://www.ebi.ac.uk/arrayexpress/experiments/E-MTAB-3150/	Data processing	COPD2-GCRMAnorm-Blood.txt	ArrayExpress	E-MTAB-3150	http://www.ebi.ac.uk/arrayexpress/experiments/E-MTAB-3150/	pMRTP	5	blood
Switch_5M_Blood		Omics analyses	Transcriptomics	MG430 2.0 GeneChip	Affymetrix	920004-Blood-extract	P15001_920004_GRT13_01295_01.CEL	ArrayExpress	E-MTAB-3150	http://www.ebi.ac.uk/arrayexpress/experiments/E-MTAB-3150/	Data processing	COPD2-GCRMAnorm-Blood.txt	ArrayExpress	E-MTAB-3150	http://www.ebi.ac.uk/arrayexpress/experiments/E-MTAB-3150/	Switch	5	blood
Sham_3M_Blood		Omics analyses	Transcriptomics	MG430 2.0 GeneChip	Affymetrix	920618-Blood-extract	P15001_920618_GRT13_01359_01.CEL	ArrayExpress	E-MTAB-3150	http://www.ebi.ac.uk/arrayexpress/experiments/E-MTAB-3150/	Data processing	COPD2-GCRMAnorm-Blood.txt	ArrayExpress	E-MTAB-3150	http://www.ebi.ac.uk/arrayexpress/experiments/E-MTAB-3150/	Sham	3	blood
pMRTP_2M_Blood		Omics analyses	Transcriptomics	MG430 2.0 GeneChip	Affymetrix	921069-Blood-extract	P15001_921069_GRT13_01376_01.CEL	ArrayExpress	E-MTAB-3150	http://www.ebi.ac.uk/arrayexpress/experiments/E-MTAB-3150/	Data processing	COPD2-GCRMAnorm-Blood.txt	ArrayExpress	E-MTAB-3150	http://www.ebi.ac.uk/arrayexpress/experiments/E-MTAB-3150/	pMRTP	2	blood
Switch_5M_Blood		Omics analyses	Transcriptomics	MG430 2.0 GeneChip	Affymetrix	920108-Blood-extract	P15001_920108_GRT13_01406_01.CEL	ArrayExpress	E-MTAB-3150	http://www.ebi.ac.uk/arrayexpress/experiments/E-MTAB-3150/	Data processing	COPD2-GCRMAnorm-Blood.txt	ArrayExpress	E-MTAB-3150	http://www.ebi.ac.uk/arrayexpress/experiments/E-MTAB-3150/	Switch	5	blood
Sham_5M_Blood		Omics analyses	Transcriptomics	MG430 2.0 GeneChip	Affymetrix	920272-Blood-extract	P15001_920272_GRT13_01264_01.CEL	ArrayExpress	E-MTAB-3150	http://www.ebi.ac.uk/arrayexpress/experiments/E-MTAB-3150/	Data processing	COPD2-GCRMAnorm-Blood.txt	ArrayExpress	E-MTAB-3150	http://www.ebi.ac.uk/arrayexpress/experiments/E-MTAB-3150/	Sham	5	blood
