# Supplementary material for: Comprehensive systems biology analysis of a 7-month cigarette smoke inhalation study in C57BL/6 mice
Source: Sci Data. 2016 Jan 5;3:150077. doi: 10.1038/sdata.2015.77 (PMC4700839; doi:10.1038/sdata.2015.77)
Supplement: Supplementary file 3 [file sdata201577-isa1.zip › a_lipidomics_Hoeng.txt]

Sample Name	Protocol REF	Protocol REF	Assay Name	Raw Data File	Comment [Data Repository]	Comment [Data Record Accession]	Comment [Data Record URI]	Protocol REF	Derived Data File	Comment [Data Repository]	Comment [Data Record Accession]	Comment [Data Record URI]	Factor Value[exposure group]	Factor Value[exposure duration in months]	Factor Value[assayed tissue]
pMRTP_2M_Blood	Omics analyses	Lipidomics	920031-Blood-extract	51803_R001_SPH_PL_ZP05_20120824.wiff	MetaboLights	MTBLS-143	http://www.ebi.ac.uk/metabolights/MTBLS143	Lipidomics	m_mtbls143_SPH_mass_spectrometry_v2_maf.tsv	MetaboLights	MTBLS-143	http://www.ebi.ac.uk/metabolights/MTBLS143	pMRTP	2	blood
Switch_3M_Blood	Omics analyses	Lipidomics	920046-Blood-extract	51803_R001_SPH_PL_ZP05_20120824.wiff	MetaboLights	MTBLS-143	http://www.ebi.ac.uk/metabolights/MTBLS143	Lipidomics	m_mtbls143_SPH_mass_spectrometry_v2_maf.tsv	MetaboLights	MTBLS-143	http://www.ebi.ac.uk/metabolights/MTBLS143	Switch	3	blood
Sham_3M_Blood	Omics analyses	Lipidomics	920050-Blood-extract	51803_R001_SPH_PL_ZP05_20120824.wiff	MetaboLights	MTBLS-143	http://www.ebi.ac.uk/metabolights/MTBLS143	Lipidomics	m_mtbls143_SPH_mass_spectrometry_v2_maf.tsv	MetaboLights	MTBLS-143	http://www.ebi.ac.uk/metabolights/MTBLS143	Sham	3	blood
Switch_3M_Blood	Omics analyses	Lipidomics	920052-Blood-extract	51803_R001_SPH_PL_ZP05_20120824.wiff	MetaboLights	MTBLS-143	http://www.ebi.ac.uk/metabolights/MTBLS143	Lipidomics	m_mtbls143_SPH_mass_spectrometry_v2_maf.tsv	MetaboLights	MTBLS-143	http://www.ebi.ac.uk/metabolights/MTBLS143	Switch	3	blood
Switch_3M_Blood	Omics analyses	Lipidomics	920115-Blood-extract	51803_R001_SPH_PL_ZP05_20120824.wiff	MetaboLights	MTBLS-143	http://www.ebi.ac.uk/metabolights/MTBLS143	Lipidomics	m_mtbls143_SPH_mass_spectrometry_v2_maf.tsv	MetaboLights	MTBLS-143	http://www.ebi.ac.uk/metabolights/MTBLS143	Switch	3	blood
3R4F_3M_Blood	Omics analyses	Lipidomics	920216-Blood-extract	51803_R001_SPH_PL_ZP05_20120824.wiff	MetaboLights	MTBLS-143	http://www.ebi.ac.uk/metabolights/MTBLS143	Lipidomics	m_mtbls143_SPH_mass_spectrometry_v2_maf.tsv	MetaboLights	MTBLS-143	http://www.ebi.ac.uk/metabolights/MTBLS143	3R4F	3	blood
3R4F_2M_Blood	Omics analyses	Lipidomics	920229-Blood-extract	51803_R001_SPH_PL_ZP05_20120824.wiff	MetaboLights	MTBLS-143	http://www.ebi.ac.uk/metabolights/MTBLS143	Lipidomics	m_mtbls143_SPH_mass_spectrometry_v2_maf.tsv	MetaboLights	MTBLS-143	http://www.ebi.ac.uk/metabolights/MTBLS143	3R4F	2	blood
Cess_3M_Blood	Omics analyses	Lipidomics	920264-Blood-extract	51803_R001_SPH_PL_ZP05_20120824.wiff	MetaboLights	MTBLS-143	http://www.ebi.ac.uk/metabolights/MTBLS143	Lipidomics	m_mtbls143_SPH_mass_spectrometry_v2_maf.tsv	MetaboLights	MTBLS-143	http://www.ebi.ac.uk/metabolights/MTBLS143	Cess	3	blood
3R4F_2M_Blood	Omics analyses	Lipidomics	920265-Blood-extract	51803_R001_SPH_PL_ZP05_20120824.wiff	MetaboLights	MTBLS-143	http://www.ebi.ac.uk/metabolights/MTBLS143	Lipidomics	m_mtbls143_SPH_mass_spectrometry_v2_maf.tsv	MetaboLights	MTBLS-143	http://www.ebi.ac.uk/metabolights/MTBLS143	3R4F	2	blood
3R4F_2M_Blood	Omics analyses	Lipidomics	920281-Blood-extract	51803_R001_SPH_PL_ZP05_20120824.wiff	MetaboLights	MTBLS-143	http://www.ebi.ac.uk/metabolights/MTBLS143	Lipidomics	m_mtbls143_SPH_mass_spectrometry_v2_maf.tsv	MetaboLights	MTBLS-143	http://www.ebi.ac.uk/metabolights/MTBLS143	3R4F	2	blood
Switch_3M_Blood	Omics analyses	Lipidomics	920302-Blood-extract	51803_R001_SPH_PL_ZP05_20120824.wiff	MetaboLights	MTBLS-143	http://www.ebi.ac.uk/metabolights/MTBLS143	Lipidomics	m_mtbls143_SPH_mass_spectrometry_v2_maf.tsv	MetaboLights	MTBLS-143	http://www.ebi.ac.uk/metabolights/MTBLS143	Switch	3	blood
Sham_2M_Blood	Omics analyses	Lipidomics	920323-Blood-extract	51803_R001_SPH_PL_ZP05_20120824.wiff	MetaboLights	MTBLS-143	http://www.ebi.ac.uk/metabolights/MTBLS143	Lipidomics	m_mtbls143_SPH_mass_spectrometry_v2_maf.tsv	MetaboLights	MTBLS-143	http://www.ebi.ac.uk/metabolights/MTBLS143	Sham	2	blood
Switch_3M_Blood	Omics analyses	Lipidomics	920346-Blood-extract	51803_R001_SPH_PL_ZP05_20120824.wiff	MetaboLights	MTBLS-143	http://www.ebi.ac.uk/metabolights/MTBLS143	Lipidomics	m_mtbls143_SPH_mass_spectrometry_v2_maf.tsv	MetaboLights	MTBLS-143	http://www.ebi.ac.uk/metabolights/MTBLS143	Switch	3	blood
Sham_3M_Blood	Omics analyses	Lipidomics	920375-Blood-extract	51803_R001_SPH_PL_ZP05_20120824.wiff	MetaboLights	MTBLS-143	http://www.ebi.ac.uk/metabolights/MTBLS143	Lipidomics	m_mtbls143_SPH_mass_spectrometry_v2_maf.tsv	MetaboLights	MTBLS-143	http://www.ebi.ac.uk/metabolights/MTBLS143	Sham	3	blood
Sham_2M_Blood	Omics analyses	Lipidomics	920377-Blood-extract	51803_R001_SPH_PL_ZP05_20120824.wiff	MetaboLights	MTBLS-143	http://www.ebi.ac.uk/metabolights/MTBLS143	Lipidomics	m_mtbls143_SPH_mass_spectrometry_v2_maf.tsv	MetaboLights	MTBLS-143	http://www.ebi.ac.uk/metabolights/MTBLS143	Sham	2	blood
Cess_3M_Blood	Omics analyses	Lipidomics	920404-Blood-extract	51803_R001_SPH_PL_ZP05_20120824.wiff	MetaboLights	MTBLS-143	http://www.ebi.ac.uk/metabolights/MTBLS143	Lipidomics	m_mtbls143_SPH_mass_spectrometry_v2_maf.tsv	MetaboLights	MTBLS-143	http://www.ebi.ac.uk/metabolights/MTBLS143	Cess	3	blood
Sham_3M_Blood	Omics analyses	Lipidomics	920414-Blood-extract	51803_R001_SPH_PL_ZP05_20120824.wiff	MetaboLights	MTBLS-143	http://www.ebi.ac.uk/metabolights/MTBLS143	Lipidomics	m_mtbls143_SPH_mass_spectrometry_v2_maf.tsv	MetaboLights	MTBLS-143	http://www.ebi.ac.uk/metabolights/MTBLS143	Sham	3	blood
3R4F_2M_Blood	Omics analyses	Lipidomics	920427-Blood-extract	51803_R001_SPH_PL_ZP05_20120824.wiff	MetaboLights	MTBLS-143	http://www.ebi.ac.uk/metabolights/MTBLS143	Lipidomics	m_mtbls143_SPH_mass_spectrometry_v2_maf.tsv	MetaboLights	MTBLS-143	http://www.ebi.ac.uk/metabolights/MTBLS143	3R4F	2	blood
Sham_2M_Blood	Omics analyses	Lipidomics	920430-Blood-extract	51803_R001_SPH_PL_ZP05_20120824.wiff	MetaboLights	MTBLS-143	http://www.ebi.ac.uk/metabolights/MTBLS143	Lipidomics	m_mtbls143_SPH_mass_spectrometry_v2_maf.tsv	MetaboLights	MTBLS-143	http://www.ebi.ac.uk/metabolights/MTBLS143	Sham	2	blood
Cess_3M_Blood	Omics analyses	Lipidomics	920456-Blood-extract	51803_R001_SPH_PL_ZP05_20120824.wiff	MetaboLights	MTBLS-143	http://www.ebi.ac.uk/metabolights/MTBLS143	Lipidomics	m_mtbls143_SPH_mass_spectrometry_v2_maf.tsv	MetaboLights	MTBLS-143	http://www.ebi.ac.uk/metabolights/MTBLS143	Cess	3	blood
Sham_3M_Blood	Omics analyses	Lipidomics	920480-Blood-extract	51803_R001_SPH_PL_ZP05_20120824.wiff	MetaboLights	MTBLS-143	http://www.ebi.ac.uk/metabolights/MTBLS143	Lipidomics	m_mtbls143_SPH_mass_spectrometry_v2_maf.tsv	MetaboLights	MTBLS-143	http://www.ebi.ac.uk/metabolights/MTBLS143	Sham	3	blood
pMRTP_2M_Blood	Omics analyses	Lipidomics	920513-Blood-extract	51803_R001_SPH_PL_ZP05_20120824.wiff	MetaboLights	MTBLS-143	http://www.ebi.ac.uk/metabolights/MTBLS143	Lipidomics	m_mtbls143_SPH_mass_spectrometry_v2_maf.tsv	MetaboLights	MTBLS-143	http://www.ebi.ac.uk/metabolights/MTBLS143	pMRTP	2	blood
pMRTP_2M_Blood	Omics analyses	Lipidomics	920524-Blood-extract	51803_R001_SPH_PL_ZP05_20120824.wiff	MetaboLights	MTBLS-143	http://www.ebi.ac.uk/metabolights/MTBLS143	Lipidomics	m_mtbls143_SPH_mass_spectrometry_v2_maf.tsv	MetaboLights	MTBLS-143	http://www.ebi.ac.uk/metabolights/MTBLS143	pMRTP	2	blood
pMRTP_3M_Blood	Omics analyses	Lipidomics	920527-Blood-extract	51803_R001_SPH_PL_ZP05_20120824.wiff	MetaboLights	MTBLS-143	http://www.ebi.ac.uk/metabolights/MTBLS143	Lipidomics	m_mtbls143_SPH_mass_spectrometry_v2_maf.tsv	MetaboLights	MTBLS-143	http://www.ebi.ac.uk/metabolights/MTBLS143	pMRTP	3	blood
pMRTP_3M_Blood	Omics analyses	Lipidomics	920538-Blood-extract	51803_R001_SPH_PL_ZP05_20120824.wiff	MetaboLights	MTBLS-143	http://www.ebi.ac.uk/metabolights/MTBLS143	Lipidomics	m_mtbls143_SPH_mass_spectrometry_v2_maf.tsv	MetaboLights	MTBLS-143	http://www.ebi.ac.uk/metabolights/MTBLS143	pMRTP	3	blood
Cess_3M_Blood	Omics analyses	Lipidomics	920541-Blood-extract	51803_R001_SPH_PL_ZP05_20120824.wiff	MetaboLights	MTBLS-143	http://www.ebi.ac.uk/metabolights/MTBLS143	Lipidomics	m_mtbls143_SPH_mass_spectrometry_v2_maf.tsv	MetaboLights	MTBLS-143	http://www.ebi.ac.uk/metabolights/MTBLS143	Cess	3	blood
Cess_3M_Blood	Omics analyses	Lipidomics	920548-Blood-extract	51803_R001_SPH_PL_ZP05_20120824.wiff	MetaboLights	MTBLS-143	http://www.ebi.ac.uk/metabolights/MTBLS143	Lipidomics	m_mtbls143_SPH_mass_spectrometry_v2_maf.tsv	MetaboLights	MTBLS-143	http://www.ebi.ac.uk/metabolights/MTBLS143	Cess	3	blood
Sham_2M_Blood	Omics analyses	Lipidomics	920563-Blood-extract	51803_R001_SPH_PL_ZP05_20120824.wiff	MetaboLights	MTBLS-143	http://www.ebi.ac.uk/metabolights/MTBLS143	Lipidomics	m_mtbls143_SPH_mass_spectrometry_v2_maf.tsv	MetaboLights	MTBLS-143	http://www.ebi.ac.uk/metabolights/MTBLS143	Sham	2	blood
Switch_3M_Blood	Omics analyses	Lipidomics	920612-Blood-extract	51803_R001_SPH_PL_ZP05_20120824.wiff	MetaboLights	MTBLS-143	http://www.ebi.ac.uk/metabolights/MTBLS143	Lipidomics	m_mtbls143_SPH_mass_spectrometry_v2_maf.tsv	MetaboLights	MTBLS-143	http://www.ebi.ac.uk/metabolights/MTBLS143	Switch	3	blood
Sham_3M_Blood	Omics analyses	Lipidomics	920635-Blood-extract	51803_R001_SPH_PL_ZP05_20120824.wiff	MetaboLights	MTBLS-143	http://www.ebi.ac.uk/metabolights/MTBLS143	Lipidomics	m_mtbls143_SPH_mass_spectrometry_v2_maf.tsv	MetaboLights	MTBLS-143	http://www.ebi.ac.uk/metabolights/MTBLS143	Sham	3	blood
pMRTP_2M_Blood	Omics analyses	Lipidomics	920642-Blood-extract	51803_R001_SPH_PL_ZP05_20120824.wiff	MetaboLights	MTBLS-143	http://www.ebi.ac.uk/metabolights/MTBLS143	Lipidomics	m_mtbls143_SPH_mass_spectrometry_v2_maf.tsv	MetaboLights	MTBLS-143	http://www.ebi.ac.uk/metabolights/MTBLS143	pMRTP	2	blood
Sham_3M_Blood	Omics analyses	Lipidomics	920694-Blood-extract	51803_R001_SPH_PL_ZP05_20120824.wiff	MetaboLights	MTBLS-143	http://www.ebi.ac.uk/metabolights/MTBLS143	Lipidomics	m_mtbls143_SPH_mass_spectrometry_v2_maf.tsv	MetaboLights	MTBLS-143	http://www.ebi.ac.uk/metabolights/MTBLS143	Sham	3	blood
pMRTP_3M_Blood	Omics analyses	Lipidomics	920728-Blood-extract	51803_R001_SPH_PL_ZP05_20120824.wiff	MetaboLights	MTBLS-143	http://www.ebi.ac.uk/metabolights/MTBLS143	Lipidomics	m_mtbls143_SPH_mass_spectrometry_v2_maf.tsv	MetaboLights	MTBLS-143	http://www.ebi.ac.uk/metabolights/MTBLS143	pMRTP	3	blood
3R4F_2M_Blood	Omics analyses	Lipidomics	920738-Blood-extract	51803_R001_SPH_PL_ZP05_20120824.wiff	MetaboLights	MTBLS-143	http://www.ebi.ac.uk/metabolights/MTBLS143	Lipidomics	m_mtbls143_SPH_mass_spectrometry_v2_maf.tsv	MetaboLights	MTBLS-143	http://www.ebi.ac.uk/metabolights/MTBLS143	3R4F	2	blood
pMRTP_2M_Blood	Omics analyses	Lipidomics	920778-Blood-extract	51803_R001_SPH_PL_ZP05_20120824.wiff	MetaboLights	MTBLS-143	http://www.ebi.ac.uk/metabolights/MTBLS143	Lipidomics	m_mtbls143_SPH_mass_spectrometry_v2_maf.tsv	MetaboLights	MTBLS-143	http://www.ebi.ac.uk/metabolights/MTBLS143	pMRTP	2	blood
Sham_2M_Blood	Omics analyses	Lipidomics	920788-Blood-extract	51803_R001_SPH_PL_ZP05_20120824.wiff	MetaboLights	MTBLS-143	http://www.ebi.ac.uk/metabolights/MTBLS143	Lipidomics	m_mtbls143_SPH_mass_spectrometry_v2_maf.tsv	MetaboLights	MTBLS-143	http://www.ebi.ac.uk/metabolights/MTBLS143	Sham	2	blood
Cess_3M_Blood	Omics analyses	Lipidomics	920833-Blood-extract	51803_R001_SPH_PL_ZP05_20120824.wiff	MetaboLights	MTBLS-143	http://www.ebi.ac.uk/metabolights/MTBLS143	Lipidomics	m_mtbls143_SPH_mass_spectrometry_v2_maf.tsv	MetaboLights	MTBLS-143	http://www.ebi.ac.uk/metabolights/MTBLS143	Cess	3	blood
Sham_2M_Blood	Omics analyses	Lipidomics	920863-Blood-extract	51803_R001_SPH_PL_ZP05_20120824.wiff	MetaboLights	MTBLS-143	http://www.ebi.ac.uk/metabolights/MTBLS143	Lipidomics	m_mtbls143_SPH_mass_spectrometry_v2_maf.tsv	MetaboLights	MTBLS-143	http://www.ebi.ac.uk/metabolights/MTBLS143	Sham	2	blood
pMRTP_3M_Blood	Omics analyses	Lipidomics	920881-Blood-extract	51803_R001_SPH_PL_ZP05_20120824.wiff	MetaboLights	MTBLS-143	http://www.ebi.ac.uk/metabolights/MTBLS143	Lipidomics	m_mtbls143_SPH_mass_spectrometry_v2_maf.tsv	MetaboLights	MTBLS-143	http://www.ebi.ac.uk/metabolights/MTBLS143	pMRTP	3	blood
3R4F_2M_Blood	Omics analyses	Lipidomics	920893-Blood-extract	51803_R001_SPH_PL_ZP05_20120824.wiff	MetaboLights	MTBLS-143	http://www.ebi.ac.uk/metabolights/MTBLS143	Lipidomics	m_mtbls143_SPH_mass_spectrometry_v2_maf.tsv	MetaboLights	MTBLS-143	http://www.ebi.ac.uk/metabolights/MTBLS143	3R4F	2	blood
Switch_3M_Blood	Omics analyses	Lipidomics	920896-Blood-extract	51803_R001_SPH_PL_ZP05_20120824.wiff	MetaboLights	MTBLS-143	http://www.ebi.ac.uk/metabolights/MTBLS143	Lipidomics	m_mtbls143_SPH_mass_spectrometry_v2_maf.tsv	MetaboLights	MTBLS-143	http://www.ebi.ac.uk/metabolights/MTBLS143	Switch	3	blood
Sham_3M_Blood	Omics analyses	Lipidomics	920903-Blood-extract	51803_R001_SPH_PL_ZP05_20120824.wiff	MetaboLights	MTBLS-143	http://www.ebi.ac.uk/metabolights/MTBLS143	Lipidomics	m_mtbls143_SPH_mass_spectrometry_v2_maf.tsv	MetaboLights	MTBLS-143	http://www.ebi.ac.uk/metabolights/MTBLS143	Sham	3	blood
Cess_3M_Blood	Omics analyses	Lipidomics	920907-Blood-extract	51803_R001_SPH_PL_ZP05_20120824.wiff	MetaboLights	MTBLS-143	http://www.ebi.ac.uk/metabolights/MTBLS143	Lipidomics	m_mtbls143_SPH_mass_spectrometry_v2_maf.tsv	MetaboLights	MTBLS-143	http://www.ebi.ac.uk/metabolights/MTBLS143	Cess	3	blood
pMRTP_3M_Blood	Omics analyses	Lipidomics	920923-Blood-extract	51803_R001_SPH_PL_ZP05_20120824.wiff	MetaboLights	MTBLS-143	http://www.ebi.ac.uk/metabolights/MTBLS143	Lipidomics	m_mtbls143_SPH_mass_spectrometry_v2_maf.tsv	MetaboLights	MTBLS-143	http://www.ebi.ac.uk/metabolights/MTBLS143	pMRTP	3	blood
Cess_3M_Blood	Omics analyses	Lipidomics	920933-Blood-extract	51803_R001_SPH_PL_ZP05_20120824.wiff	MetaboLights	MTBLS-143	http://www.ebi.ac.uk/metabolights/MTBLS143	Lipidomics	m_mtbls143_SPH_mass_spectrometry_v2_maf.tsv	MetaboLights	MTBLS-143	http://www.ebi.ac.uk/metabolights/MTBLS143	Cess	3	blood
3R4F_3M_Blood	Omics analyses	Lipidomics	920939-Blood-extract	51803_R001_SPH_PL_ZP05_20120824.wiff	MetaboLights	MTBLS-143	http://www.ebi.ac.uk/metabolights/MTBLS143	Lipidomics	m_mtbls143_SPH_mass_spectrometry_v2_maf.tsv	MetaboLights	MTBLS-143	http://www.ebi.ac.uk/metabolights/MTBLS143	3R4F	3	blood
Switch_3M_Blood	Omics analyses	Lipidomics	920947-Blood-extract	51803_R001_SPH_PL_ZP05_20120824.wiff	MetaboLights	MTBLS-143	http://www.ebi.ac.uk/metabolights/MTBLS143	Lipidomics	m_mtbls143_SPH_mass_spectrometry_v2_maf.tsv	MetaboLights	MTBLS-143	http://www.ebi.ac.uk/metabolights/MTBLS143	Switch	3	blood
pMRTP_2M_Blood	Omics analyses	Lipidomics	920959-Blood-extract	51803_R001_SPH_PL_ZP05_20120824.wiff	MetaboLights	MTBLS-143	http://www.ebi.ac.uk/metabolights/MTBLS143	Lipidomics	m_mtbls143_SPH_mass_spectrometry_v2_maf.tsv	MetaboLights	MTBLS-143	http://www.ebi.ac.uk/metabolights/MTBLS143	pMRTP	2	blood
3R4F_3M_Blood	Omics analyses	Lipidomics	920984-Blood-extract	51803_R001_SPH_PL_ZP05_20120824.wiff	MetaboLights	MTBLS-143	http://www.ebi.ac.uk/metabolights/MTBLS143	Lipidomics	m_mtbls143_SPH_mass_spectrometry_v2_maf.tsv	MetaboLights	MTBLS-143	http://www.ebi.ac.uk/metabolights/MTBLS143	3R4F	3	blood
3R4F_3M_Blood	Omics analyses	Lipidomics	921007-Blood-extract	51803_R001_SPH_PL_ZP05_20120824.wiff	MetaboLights	MTBLS-143	http://www.ebi.ac.uk/metabolights/MTBLS143	Lipidomics	m_mtbls143_SPH_mass_spectrometry_v2_maf.tsv	MetaboLights	MTBLS-143	http://www.ebi.ac.uk/metabolights/MTBLS143	3R4F	3	blood
3R4F_3M_Blood	Omics analyses	Lipidomics	921013-Blood-extract	51803_R001_SPH_PL_ZP05_20120824.wiff	MetaboLights	MTBLS-143	http://www.ebi.ac.uk/metabolights/MTBLS143	Lipidomics	m_mtbls143_SPH_mass_spectrometry_v2_maf.tsv	MetaboLights	MTBLS-143	http://www.ebi.ac.uk/metabolights/MTBLS143	3R4F	3	blood
3R4F_2M_Blood	Omics analyses	Lipidomics	921047-Blood-extract	51803_R001_SPH_PL_ZP05_20120824.wiff	MetaboLights	MTBLS-143	http://www.ebi.ac.uk/metabolights/MTBLS143	Lipidomics	m_mtbls143_SPH_mass_spectrometry_v2_maf.tsv	MetaboLights	MTBLS-143	http://www.ebi.ac.uk/metabolights/MTBLS143	3R4F	2	blood
pMRTP_2M_Blood	Omics analyses	Lipidomics	921061-Blood-extract	51803_R001_SPH_PL_ZP05_20120824.wiff	MetaboLights	MTBLS-143	http://www.ebi.ac.uk/metabolights/MTBLS143	Lipidomics	m_mtbls143_SPH_mass_spectrometry_v2_maf.tsv	MetaboLights	MTBLS-143	http://www.ebi.ac.uk/metabolights/MTBLS143	pMRTP	2	blood
3R4F_3M_Blood	Omics analyses	Lipidomics	921101-Blood-extract	51803_R001_SPH_PL_ZP05_20120824.wiff	MetaboLights	MTBLS-143	http://www.ebi.ac.uk/metabolights/MTBLS143	Lipidomics	m_mtbls143_SPH_mass_spectrometry_v2_maf.tsv	MetaboLights	MTBLS-143	http://www.ebi.ac.uk/metabolights/MTBLS143	3R4F	3	blood
3R4F_3M_Blood	Omics analyses	Lipidomics	921109-Blood-extract	51803_R001_SPH_PL_ZP05_20120824.wiff	MetaboLights	MTBLS-143	http://www.ebi.ac.uk/metabolights/MTBLS143	Lipidomics	m_mtbls143_SPH_mass_spectrometry_v2_maf.tsv	MetaboLights	MTBLS-143	http://www.ebi.ac.uk/metabolights/MTBLS143	3R4F	3	blood
pMRTP_3M_Blood	Omics analyses	Lipidomics	921140-Blood-extract	51803_R001_SPH_PL_ZP05_20120824.wiff	MetaboLights	MTBLS-143	http://www.ebi.ac.uk/metabolights/MTBLS143	Lipidomics	m_mtbls143_SPH_mass_spectrometry_v2_maf.tsv	MetaboLights	MTBLS-143	http://www.ebi.ac.uk/metabolights/MTBLS143	pMRTP	3	blood
3R4F_3M_Blood	Omics analyses	Lipidomics	921147-Blood-extract	51803_R001_SPH_PL_ZP05_20120824.wiff	MetaboLights	MTBLS-143	http://www.ebi.ac.uk/metabolights/MTBLS143	Lipidomics	m_mtbls143_SPH_mass_spectrometry_v2_maf.tsv	MetaboLights	MTBLS-143	http://www.ebi.ac.uk/metabolights/MTBLS143	3R4F	3	blood
pMRTP_2M_Blood	Omics analyses	Lipidomics	921152-Blood-extract	51803_R001_SPH_PL_ZP05_20120824.wiff	MetaboLights	MTBLS-143	http://www.ebi.ac.uk/metabolights/MTBLS143	Lipidomics	m_mtbls143_SPH_mass_spectrometry_v2_maf.tsv	MetaboLights	MTBLS-143	http://www.ebi.ac.uk/metabolights/MTBLS143	pMRTP	2	blood
Sham_3M_Blood	Omics analyses	Lipidomics	921196-Blood-extract	51803_R001_SPH_PL_ZP05_20120824.wiff	MetaboLights	MTBLS-143	http://www.ebi.ac.uk/metabolights/MTBLS143	Lipidomics	m_mtbls143_SPH_mass_spectrometry_v2_maf.tsv	MetaboLights	MTBLS-143	http://www.ebi.ac.uk/metabolights/MTBLS143	Sham	3	blood
Sham_2M_Blood	Omics analyses	Lipidomics	921277-Blood-extract	51803_R001_SPH_PL_ZP05_20120824.wiff	MetaboLights	MTBLS-143	http://www.ebi.ac.uk/metabolights/MTBLS143	Lipidomics	m_mtbls143_SPH_mass_spectrometry_v2_maf.tsv	MetaboLights	MTBLS-143	http://www.ebi.ac.uk/metabolights/MTBLS143	Sham	2	blood
pMRTP_3M_Blood	Omics analyses	Lipidomics	921278-Blood-extract	51803_R001_SPH_PL_ZP05_20120824.wiff	MetaboLights	MTBLS-143	http://www.ebi.ac.uk/metabolights/MTBLS143	Lipidomics	m_mtbls143_SPH_mass_spectrometry_v2_maf.tsv	MetaboLights	MTBLS-143	http://www.ebi.ac.uk/metabolights/MTBLS143	pMRTP	3	blood
3R4F_2M_Blood	Omics analyses	Lipidomics	921294-Blood-extract	51803_R001_SPH_PL_ZP05_20120824.wiff	MetaboLights	MTBLS-143	http://www.ebi.ac.uk/metabolights/MTBLS143	Lipidomics	m_mtbls143_SPH_mass_spectrometry_v2_maf.tsv	MetaboLights	MTBLS-143	http://www.ebi.ac.uk/metabolights/MTBLS143	3R4F	2	blood
Sham_2M_Blood	Omics analyses	Lipidomics	921319-Blood-extract	51803_R001_SPH_PL_ZP05_20120824.wiff	MetaboLights	MTBLS-143	http://www.ebi.ac.uk/metabolights/MTBLS143	Lipidomics	m_mtbls143_SPH_mass_spectrometry_v2_maf.tsv	MetaboLights	MTBLS-143	http://www.ebi.ac.uk/metabolights/MTBLS143	Sham	2	blood
pMRTP_3M_Blood	Omics analyses	Lipidomics	921321-Blood-extract	51803_R001_SPH_PL_ZP05_20120824.wiff	MetaboLights	MTBLS-143	http://www.ebi.ac.uk/metabolights/MTBLS143	Lipidomics	m_mtbls143_SPH_mass_spectrometry_v2_maf.tsv	MetaboLights	MTBLS-143	http://www.ebi.ac.uk/metabolights/MTBLS143	pMRTP	3	blood
3R4F_3M_Lung	Omics analyses	Lipidomics	920037-Rightlung-extract	51803_R002_SPH_LU_ZP05_20120823.wiff	MetaboLights	MTBLS-143	http://www.ebi.ac.uk/metabolights/MTBLS143	Lipidomics	m_mtbls143_SPH_mass_spectrometry_v2_maf.tsv	MetaboLights	MTBLS-143	http://www.ebi.ac.uk/metabolights/MTBLS143	3R4F	3	lung
pMRTP_2M_Lung	Omics analyses	Lipidomics	920056-Rightlung-extract	51803_R002_SPH_LU_ZP05_20120823.wiff	MetaboLights	MTBLS-143	http://www.ebi.ac.uk/metabolights/MTBLS143	Lipidomics	m_mtbls143_SPH_mass_spectrometry_v2_maf.tsv	MetaboLights	MTBLS-143	http://www.ebi.ac.uk/metabolights/MTBLS143	pMRTP	2	lung
Switch_3M_Lung	Omics analyses	Lipidomics	920067-Rightlung-extract	51803_R002_SPH_LU_ZP05_20120823.wiff	MetaboLights	MTBLS-143	http://www.ebi.ac.uk/metabolights/MTBLS143	Lipidomics	m_mtbls143_SPH_mass_spectrometry_v2_maf.tsv	MetaboLights	MTBLS-143	http://www.ebi.ac.uk/metabolights/MTBLS143	Switch	3	lung
3R4F_3M_Lung	Omics analyses	Lipidomics	920092-Rightlung-extract	51803_R002_SPH_LU_ZP05_20120823.wiff	MetaboLights	MTBLS-143	http://www.ebi.ac.uk/metabolights/MTBLS143	Lipidomics	m_mtbls143_SPH_mass_spectrometry_v2_maf.tsv	MetaboLights	MTBLS-143	http://www.ebi.ac.uk/metabolights/MTBLS143	3R4F	3	lung
3R4F_2M_Lung	Omics analyses	Lipidomics	920093-Rightlung-extract	51803_R002_SPH_LU_ZP05_20120823.wiff	MetaboLights	MTBLS-143	http://www.ebi.ac.uk/metabolights/MTBLS143	Lipidomics	m_mtbls143_SPH_mass_spectrometry_v2_maf.tsv	MetaboLights	MTBLS-143	http://www.ebi.ac.uk/metabolights/MTBLS143	3R4F	2	lung
pMRTP_2M_Lung	Omics analyses	Lipidomics	920146-Rightlung-extract	51803_R002_SPH_LU_ZP05_20120823.wiff	MetaboLights	MTBLS-143	http://www.ebi.ac.uk/metabolights/MTBLS143	Lipidomics	m_mtbls143_SPH_mass_spectrometry_v2_maf.tsv	MetaboLights	MTBLS-143	http://www.ebi.ac.uk/metabolights/MTBLS143	pMRTP	2	lung
3R4F_2M_Lung	Omics analyses	Lipidomics	920186-Rightlung-extract	51803_R002_SPH_LU_ZP05_20120823.wiff	MetaboLights	MTBLS-143	http://www.ebi.ac.uk/metabolights/MTBLS143	Lipidomics	m_mtbls143_SPH_mass_spectrometry_v2_maf.tsv	MetaboLights	MTBLS-143	http://www.ebi.ac.uk/metabolights/MTBLS143	3R4F	2	lung
3R4F_2M_Lung	Omics analyses	Lipidomics	920223-Rightlung-extract	51803_R002_SPH_LU_ZP05_20120823.wiff	MetaboLights	MTBLS-143	http://www.ebi.ac.uk/metabolights/MTBLS143	Lipidomics	m_mtbls143_SPH_mass_spectrometry_v2_maf.tsv	MetaboLights	MTBLS-143	http://www.ebi.ac.uk/metabolights/MTBLS143	3R4F	2	lung
pMRTP_3M_Lung	Omics analyses	Lipidomics	920224-Rightlung-extract	51803_R002_SPH_LU_ZP05_20120823.wiff	MetaboLights	MTBLS-143	http://www.ebi.ac.uk/metabolights/MTBLS143	Lipidomics	m_mtbls143_SPH_mass_spectrometry_v2_maf.tsv	MetaboLights	MTBLS-143	http://www.ebi.ac.uk/metabolights/MTBLS143	pMRTP	3	lung
pMRTP_3M_Lung	Omics analyses	Lipidomics	920243-Rightlung-extract	51803_R002_SPH_LU_ZP05_20120823.wiff	MetaboLights	MTBLS-143	http://www.ebi.ac.uk/metabolights/MTBLS143	Lipidomics	m_mtbls143_SPH_mass_spectrometry_v2_maf.tsv	MetaboLights	MTBLS-143	http://www.ebi.ac.uk/metabolights/MTBLS143	pMRTP	3	lung
pMRTP_2M_Lung	Omics analyses	Lipidomics	920268-Rightlung-extract	51803_R002_SPH_LU_ZP05_20120823.wiff	MetaboLights	MTBLS-143	http://www.ebi.ac.uk/metabolights/MTBLS143	Lipidomics	m_mtbls143_SPH_mass_spectrometry_v2_maf.tsv	MetaboLights	MTBLS-143	http://www.ebi.ac.uk/metabolights/MTBLS143	pMRTP	2	lung
3R4F_2M_Lung	Omics analyses	Lipidomics	920279-Rightlung-extract	51803_R002_SPH_LU_ZP05_20120823.wiff	MetaboLights	MTBLS-143	http://www.ebi.ac.uk/metabolights/MTBLS143	Lipidomics	m_mtbls143_SPH_mass_spectrometry_v2_maf.tsv	MetaboLights	MTBLS-143	http://www.ebi.ac.uk/metabolights/MTBLS143	3R4F	2	lung
3R4F_3M_Lung	Omics analyses	Lipidomics	920300-Rightlung-extract	51803_R002_SPH_LU_ZP05_20120823.wiff	MetaboLights	MTBLS-143	http://www.ebi.ac.uk/metabolights/MTBLS143	Lipidomics	m_mtbls143_SPH_mass_spectrometry_v2_maf.tsv	MetaboLights	MTBLS-143	http://www.ebi.ac.uk/metabolights/MTBLS143	3R4F	3	lung
Switch_3M_Lung	Omics analyses	Lipidomics	920368-Rightlung-extract	51803_R002_SPH_LU_ZP05_20120823.wiff	MetaboLights	MTBLS-143	http://www.ebi.ac.uk/metabolights/MTBLS143	Lipidomics	m_mtbls143_SPH_mass_spectrometry_v2_maf.tsv	MetaboLights	MTBLS-143	http://www.ebi.ac.uk/metabolights/MTBLS143	Switch	3	lung
Sham_2M_Lung	Omics analyses	Lipidomics	920374-Rightlung-extract	51803_R002_SPH_LU_ZP05_20120823.wiff	MetaboLights	MTBLS-143	http://www.ebi.ac.uk/metabolights/MTBLS143	Lipidomics	m_mtbls143_SPH_mass_spectrometry_v2_maf.tsv	MetaboLights	MTBLS-143	http://www.ebi.ac.uk/metabolights/MTBLS143	Sham	2	lung
Switch_3M_Lung	Omics analyses	Lipidomics	920416-Rightlung-extract	51803_R002_SPH_LU_ZP05_20120823.wiff	MetaboLights	MTBLS-143	http://www.ebi.ac.uk/metabolights/MTBLS143	Lipidomics	m_mtbls143_SPH_mass_spectrometry_v2_maf.tsv	MetaboLights	MTBLS-143	http://www.ebi.ac.uk/metabolights/MTBLS143	Switch	3	lung
pMRTP_2M_Lung	Omics analyses	Lipidomics	920460-Rightlung-extract	51803_R002_SPH_LU_ZP05_20120823.wiff	MetaboLights	MTBLS-143	http://www.ebi.ac.uk/metabolights/MTBLS143	Lipidomics	m_mtbls143_SPH_mass_spectrometry_v2_maf.tsv	MetaboLights	MTBLS-143	http://www.ebi.ac.uk/metabolights/MTBLS143	pMRTP	2	lung
Cess_3M_Lung	Omics analyses	Lipidomics	920531-Rightlung-extract	51803_R002_SPH_LU_ZP05_20120823.wiff	MetaboLights	MTBLS-143	http://www.ebi.ac.uk/metabolights/MTBLS143	Lipidomics	m_mtbls143_SPH_mass_spectrometry_v2_maf.tsv	MetaboLights	MTBLS-143	http://www.ebi.ac.uk/metabolights/MTBLS143	Cess	3	lung
pMRTP_3M_Lung	Omics analyses	Lipidomics	920553-Rightlung-extract	51803_R002_SPH_LU_ZP05_20120823.wiff	MetaboLights	MTBLS-143	http://www.ebi.ac.uk/metabolights/MTBLS143	Lipidomics	m_mtbls143_SPH_mass_spectrometry_v2_maf.tsv	MetaboLights	MTBLS-143	http://www.ebi.ac.uk/metabolights/MTBLS143	pMRTP	3	lung
Cess_3M_Lung	Omics analyses	Lipidomics	920587-Rightlung-extract	51803_R002_SPH_LU_ZP05_20120823.wiff	MetaboLights	MTBLS-143	http://www.ebi.ac.uk/metabolights/MTBLS143	Lipidomics	m_mtbls143_SPH_mass_spectrometry_v2_maf.tsv	MetaboLights	MTBLS-143	http://www.ebi.ac.uk/metabolights/MTBLS143	Cess	3	lung
Switch_3M_Lung	Omics analyses	Lipidomics	920602-Rightlung-extract	51803_R002_SPH_LU_ZP05_20120823.wiff	MetaboLights	MTBLS-143	http://www.ebi.ac.uk/metabolights/MTBLS143	Lipidomics	m_mtbls143_SPH_mass_spectrometry_v2_maf.tsv	MetaboLights	MTBLS-143	http://www.ebi.ac.uk/metabolights/MTBLS143	Switch	3	lung
Cess_3M_Lung	Omics analyses	Lipidomics	920604-Rightlung-extract	51803_R002_SPH_LU_ZP05_20120823.wiff	MetaboLights	MTBLS-143	http://www.ebi.ac.uk/metabolights/MTBLS143	Lipidomics	m_mtbls143_SPH_mass_spectrometry_v2_maf.tsv	MetaboLights	MTBLS-143	http://www.ebi.ac.uk/metabolights/MTBLS143	Cess	3	lung
3R4F_2M_Lung	Omics analyses	Lipidomics	920605-Rightlung-extract	51803_R002_SPH_LU_ZP05_20120823.wiff	MetaboLights	MTBLS-143	http://www.ebi.ac.uk/metabolights/MTBLS143	Lipidomics	m_mtbls143_SPH_mass_spectrometry_v2_maf.tsv	MetaboLights	MTBLS-143	http://www.ebi.ac.uk/metabolights/MTBLS143	3R4F	2	lung
Cess_3M_Lung	Omics analyses	Lipidomics	920616-Rightlung-extract	51803_R002_SPH_LU_ZP05_20120823.wiff	MetaboLights	MTBLS-143	http://www.ebi.ac.uk/metabolights/MTBLS143	Lipidomics	m_mtbls143_SPH_mass_spectrometry_v2_maf.tsv	MetaboLights	MTBLS-143	http://www.ebi.ac.uk/metabolights/MTBLS143	Cess	3	lung
Switch_3M_Lung	Omics analyses	Lipidomics	920621-Rightlung-extract	51803_R002_SPH_LU_ZP05_20120823.wiff	MetaboLights	MTBLS-143	http://www.ebi.ac.uk/metabolights/MTBLS143	Lipidomics	m_mtbls143_SPH_mass_spectrometry_v2_maf.tsv	MetaboLights	MTBLS-143	http://www.ebi.ac.uk/metabolights/MTBLS143	Switch	3	lung
Switch_3M_Lung	Omics analyses	Lipidomics	920630-Rightlung-extract	51803_R002_SPH_LU_ZP05_20120823.wiff	MetaboLights	MTBLS-143	http://www.ebi.ac.uk/metabolights/MTBLS143	Lipidomics	m_mtbls143_SPH_mass_spectrometry_v2_maf.tsv	MetaboLights	MTBLS-143	http://www.ebi.ac.uk/metabolights/MTBLS143	Switch	3	lung
Sham_3M_Lung	Omics analyses	Lipidomics	920664-Rightlung-extract	51803_R002_SPH_LU_ZP05_20120823.wiff	MetaboLights	MTBLS-143	http://www.ebi.ac.uk/metabolights/MTBLS143	Lipidomics	m_mtbls143_SPH_mass_spectrometry_v2_maf.tsv	MetaboLights	MTBLS-143	http://www.ebi.ac.uk/metabolights/MTBLS143	Sham	3	lung
pMRTP_3M_Lung	Omics analyses	Lipidomics	920673-Rightlung-extract	51803_R002_SPH_LU_ZP05_20120823.wiff	MetaboLights	MTBLS-143	http://www.ebi.ac.uk/metabolights/MTBLS143	Lipidomics	m_mtbls143_SPH_mass_spectrometry_v2_maf.tsv	MetaboLights	MTBLS-143	http://www.ebi.ac.uk/metabolights/MTBLS143	pMRTP	3	lung
Sham_2M_Lung	Omics analyses	Lipidomics	920700-Rightlung-extract	51803_R002_SPH_LU_ZP05_20120823.wiff	MetaboLights	MTBLS-143	http://www.ebi.ac.uk/metabolights/MTBLS143	Lipidomics	m_mtbls143_SPH_mass_spectrometry_v2_maf.tsv	MetaboLights	MTBLS-143	http://www.ebi.ac.uk/metabolights/MTBLS143	Sham	2	lung
pMRTP_3M_Lung	Omics analyses	Lipidomics	920705-Rightlung-extract	51803_R002_SPH_LU_ZP05_20120823.wiff	MetaboLights	MTBLS-143	http://www.ebi.ac.uk/metabolights/MTBLS143	Lipidomics	m_mtbls143_SPH_mass_spectrometry_v2_maf.tsv	MetaboLights	MTBLS-143	http://www.ebi.ac.uk/metabolights/MTBLS143	pMRTP	3	lung
Sham_3M_Lung	Omics analyses	Lipidomics	920712-Rightlung-extract	51803_R002_SPH_LU_ZP05_20120823.wiff	MetaboLights	MTBLS-143	http://www.ebi.ac.uk/metabolights/MTBLS143	Lipidomics	m_mtbls143_SPH_mass_spectrometry_v2_maf.tsv	MetaboLights	MTBLS-143	http://www.ebi.ac.uk/metabolights/MTBLS143	Sham	3	lung
Cess_3M_Lung	Omics analyses	Lipidomics	920736-Rightlung-extract	51803_R002_SPH_LU_ZP05_20120823.wiff	MetaboLights	MTBLS-143	http://www.ebi.ac.uk/metabolights/MTBLS143	Lipidomics	m_mtbls143_SPH_mass_spectrometry_v2_maf.tsv	MetaboLights	MTBLS-143	http://www.ebi.ac.uk/metabolights/MTBLS143	Cess	3	lung
Sham_3M_Lung	Omics analyses	Lipidomics	920763-Rightlung-extract	51803_R002_SPH_LU_ZP05_20120823.wiff	MetaboLights	MTBLS-143	http://www.ebi.ac.uk/metabolights/MTBLS143	Lipidomics	m_mtbls143_SPH_mass_spectrometry_v2_maf.tsv	MetaboLights	MTBLS-143	http://www.ebi.ac.uk/metabolights/MTBLS143	Sham	3	lung
Sham_3M_Lung	Omics analyses	Lipidomics	920794-Rightlung-extract	51803_R002_SPH_LU_ZP05_20120823.wiff	MetaboLights	MTBLS-143	http://www.ebi.ac.uk/metabolights/MTBLS143	Lipidomics	m_mtbls143_SPH_mass_spectrometry_v2_maf.tsv	MetaboLights	MTBLS-143	http://www.ebi.ac.uk/metabolights/MTBLS143	Sham	3	lung
pMRTP_3M_Lung	Omics analyses	Lipidomics	920818-Rightlung-extract	51803_R002_SPH_LU_ZP05_20120823.wiff	MetaboLights	MTBLS-143	http://www.ebi.ac.uk/metabolights/MTBLS143	Lipidomics	m_mtbls143_SPH_mass_spectrometry_v2_maf.tsv	MetaboLights	MTBLS-143	http://www.ebi.ac.uk/metabolights/MTBLS143	pMRTP	3	lung
pMRTP_2M_Lung	Omics analyses	Lipidomics	920857-Rightlung-extract	51803_R002_SPH_LU_ZP05_20120823.wiff	MetaboLights	MTBLS-143	http://www.ebi.ac.uk/metabolights/MTBLS143	Lipidomics	m_mtbls143_SPH_mass_spectrometry_v2_maf.tsv	MetaboLights	MTBLS-143	http://www.ebi.ac.uk/metabolights/MTBLS143	pMRTP	2	lung
Sham_2M_Lung	Omics analyses	Lipidomics	920885-Rightlung-extract	51803_R002_SPH_LU_ZP05_20120823.wiff	MetaboLights	MTBLS-143	http://www.ebi.ac.uk/metabolights/MTBLS143	Lipidomics	m_mtbls143_SPH_mass_spectrometry_v2_maf.tsv	MetaboLights	MTBLS-143	http://www.ebi.ac.uk/metabolights/MTBLS143	Sham	2	lung
Sham_2M_Lung	Omics analyses	Lipidomics	920888-Rightlung-extract	51803_R002_SPH_LU_ZP05_20120823.wiff	MetaboLights	MTBLS-143	http://www.ebi.ac.uk/metabolights/MTBLS143	Lipidomics	m_mtbls143_SPH_mass_spectrometry_v2_maf.tsv	MetaboLights	MTBLS-143	http://www.ebi.ac.uk/metabolights/MTBLS143	Sham	2	lung
Sham_2M_Lung	Omics analyses	Lipidomics	920902-Rightlung-extract	51803_R002_SPH_LU_ZP05_20120823.wiff	MetaboLights	MTBLS-143	http://www.ebi.ac.uk/metabolights/MTBLS143	Lipidomics	m_mtbls143_SPH_mass_spectrometry_v2_maf.tsv	MetaboLights	MTBLS-143	http://www.ebi.ac.uk/metabolights/MTBLS143	Sham	2	lung
3R4F_2M_Lung	Omics analyses	Lipidomics	920906-Rightlung-extract	51803_R002_SPH_LU_ZP05_20120823.wiff	MetaboLights	MTBLS-143	http://www.ebi.ac.uk/metabolights/MTBLS143	Lipidomics	m_mtbls143_SPH_mass_spectrometry_v2_maf.tsv	MetaboLights	MTBLS-143	http://www.ebi.ac.uk/metabolights/MTBLS143	3R4F	2	lung
Cess_3M_Lung	Omics analyses	Lipidomics	920908-Rightlung-extract	51803_R002_SPH_LU_ZP05_20120823.wiff	MetaboLights	MTBLS-143	http://www.ebi.ac.uk/metabolights/MTBLS143	Lipidomics	m_mtbls143_SPH_mass_spectrometry_v2_maf.tsv	MetaboLights	MTBLS-143	http://www.ebi.ac.uk/metabolights/MTBLS143	Cess	3	lung
3R4F_3M_Lung	Omics analyses	Lipidomics	920941-Rightlung-extract	51803_R002_SPH_LU_ZP05_20120823.wiff	MetaboLights	MTBLS-143	http://www.ebi.ac.uk/metabolights/MTBLS143	Lipidomics	m_mtbls143_SPH_mass_spectrometry_v2_maf.tsv	MetaboLights	MTBLS-143	http://www.ebi.ac.uk/metabolights/MTBLS143	3R4F	3	lung
3R4F_3M_Lung	Omics analyses	Lipidomics	920942-Rightlung-extract	51803_R002_SPH_LU_ZP05_20120823.wiff	MetaboLights	MTBLS-143	http://www.ebi.ac.uk/metabolights/MTBLS143	Lipidomics	m_mtbls143_SPH_mass_spectrometry_v2_maf.tsv	MetaboLights	MTBLS-143	http://www.ebi.ac.uk/metabolights/MTBLS143	3R4F	3	lung
pMRTP_3M_Lung	Omics analyses	Lipidomics	920981-Rightlung-extract	51803_R002_SPH_LU_ZP05_20120823.wiff	MetaboLights	MTBLS-143	http://www.ebi.ac.uk/metabolights/MTBLS143	Lipidomics	m_mtbls143_SPH_mass_spectrometry_v2_maf.tsv	MetaboLights	MTBLS-143	http://www.ebi.ac.uk/metabolights/MTBLS143	pMRTP	3	lung
pMRTP_2M_Lung	Omics analyses	Lipidomics	920993-Rightlung-extract	51803_R002_SPH_LU_ZP05_20120823.wiff	MetaboLights	MTBLS-143	http://www.ebi.ac.uk/metabolights/MTBLS143	Lipidomics	m_mtbls143_SPH_mass_spectrometry_v2_maf.tsv	MetaboLights	MTBLS-143	http://www.ebi.ac.uk/metabolights/MTBLS143	pMRTP	2	lung
Switch_3M_Lung	Omics analyses	Lipidomics	921001-Rightlung-extract	51803_R002_SPH_LU_ZP05_20120823.wiff	MetaboLights	MTBLS-143	http://www.ebi.ac.uk/metabolights/MTBLS143	Lipidomics	m_mtbls143_SPH_mass_spectrometry_v2_maf.tsv	MetaboLights	MTBLS-143	http://www.ebi.ac.uk/metabolights/MTBLS143	Switch	3	lung
Switch_3M_Lung	Omics analyses	Lipidomics	921037-Rightlung-extract	51803_R002_SPH_LU_ZP05_20120823.wiff	MetaboLights	MTBLS-143	http://www.ebi.ac.uk/metabolights/MTBLS143	Lipidomics	m_mtbls143_SPH_mass_spectrometry_v2_maf.tsv	MetaboLights	MTBLS-143	http://www.ebi.ac.uk/metabolights/MTBLS143	Switch	3	lung
3R4F_2M_Lung	Omics analyses	Lipidomics	921057-Rightlung-extract	51803_R002_SPH_LU_ZP05_20120823.wiff	MetaboLights	MTBLS-143	http://www.ebi.ac.uk/metabolights/MTBLS143	Lipidomics	m_mtbls143_SPH_mass_spectrometry_v2_maf.tsv	MetaboLights	MTBLS-143	http://www.ebi.ac.uk/metabolights/MTBLS143	3R4F	2	lung
3R4F_2M_Lung	Omics analyses	Lipidomics	921062-Rightlung-extract	51803_R002_SPH_LU_ZP05_20120823.wiff	MetaboLights	MTBLS-143	http://www.ebi.ac.uk/metabolights/MTBLS143	Lipidomics	m_mtbls143_SPH_mass_spectrometry_v2_maf.tsv	MetaboLights	MTBLS-143	http://www.ebi.ac.uk/metabolights/MTBLS143	3R4F	2	lung
Sham_2M_Lung	Omics analyses	Lipidomics	921067-Rightlung-extract	51803_R002_SPH_LU_ZP05_20120823.wiff	MetaboLights	MTBLS-143	http://www.ebi.ac.uk/metabolights/MTBLS143	Lipidomics	m_mtbls143_SPH_mass_spectrometry_v2_maf.tsv	MetaboLights	MTBLS-143	http://www.ebi.ac.uk/metabolights/MTBLS143	Sham	2	lung
Cess_3M_Lung	Omics analyses	Lipidomics	921081-Rightlung-extract	51803_R002_SPH_LU_ZP05_20120823.wiff	MetaboLights	MTBLS-143	http://www.ebi.ac.uk/metabolights/MTBLS143	Lipidomics	m_mtbls143_SPH_mass_spectrometry_v2_maf.tsv	MetaboLights	MTBLS-143	http://www.ebi.ac.uk/metabolights/MTBLS143	Cess	3	lung
Sham_2M_Lung	Omics analyses	Lipidomics	921089-Rightlung-extract	51803_R002_SPH_LU_ZP05_20120823.wiff	MetaboLights	MTBLS-143	http://www.ebi.ac.uk/metabolights/MTBLS143	Lipidomics	m_mtbls143_SPH_mass_spectrometry_v2_maf.tsv	MetaboLights	MTBLS-143	http://www.ebi.ac.uk/metabolights/MTBLS143	Sham	2	lung
Sham_3M_Lung	Omics analyses	Lipidomics	921128-Rightlung-extract	51803_R002_SPH_LU_ZP05_20120823.wiff	MetaboLights	MTBLS-143	http://www.ebi.ac.uk/metabolights/MTBLS143	Lipidomics	m_mtbls143_SPH_mass_spectrometry_v2_maf.tsv	MetaboLights	MTBLS-143	http://www.ebi.ac.uk/metabolights/MTBLS143	Sham	3	lung
pMRTP_2M_Lung	Omics analyses	Lipidomics	921132-Rightlung-extract	51803_R002_SPH_LU_ZP05_20120823.wiff	MetaboLights	MTBLS-143	http://www.ebi.ac.uk/metabolights/MTBLS143	Lipidomics	m_mtbls143_SPH_mass_spectrometry_v2_maf.tsv	MetaboLights	MTBLS-143	http://www.ebi.ac.uk/metabolights/MTBLS143	pMRTP	2	lung
Sham_3M_Lung	Omics analyses	Lipidomics	921134-Rightlung-extract	51803_R002_SPH_LU_ZP05_20120823.wiff	MetaboLights	MTBLS-143	http://www.ebi.ac.uk/metabolights/MTBLS143	Lipidomics	m_mtbls143_SPH_mass_spectrometry_v2_maf.tsv	MetaboLights	MTBLS-143	http://www.ebi.ac.uk/metabolights/MTBLS143	Sham	3	lung
3R4F_3M_Lung	Omics analyses	Lipidomics	921139-Rightlung-extract	51803_R002_SPH_LU_ZP05_20120823.wiff	MetaboLights	MTBLS-143	http://www.ebi.ac.uk/metabolights/MTBLS143	Lipidomics	m_mtbls143_SPH_mass_spectrometry_v2_maf.tsv	MetaboLights	MTBLS-143	http://www.ebi.ac.uk/metabolights/MTBLS143	3R4F	3	lung
Sham_3M_Lung	Omics analyses	Lipidomics	921166-Rightlung-extract	51803_R002_SPH_LU_ZP05_20120823.wiff	MetaboLights	MTBLS-143	http://www.ebi.ac.uk/metabolights/MTBLS143	Lipidomics	m_mtbls143_SPH_mass_spectrometry_v2_maf.tsv	MetaboLights	MTBLS-143	http://www.ebi.ac.uk/metabolights/MTBLS143	Sham	3	lung
pMRTP_3M_Lung	Omics analyses	Lipidomics	921177-Rightlung-extract	51803_R002_SPH_LU_ZP05_20120823.wiff	MetaboLights	MTBLS-143	http://www.ebi.ac.uk/metabolights/MTBLS143	Lipidomics	m_mtbls143_SPH_mass_spectrometry_v2_maf.tsv	MetaboLights	MTBLS-143	http://www.ebi.ac.uk/metabolights/MTBLS143	pMRTP	3	lung
Sham_2M_Lung	Omics analyses	Lipidomics	921183-Rightlung-extract	51803_R002_SPH_LU_ZP05_20120823.wiff	MetaboLights	MTBLS-143	http://www.ebi.ac.uk/metabolights/MTBLS143	Lipidomics	m_mtbls143_SPH_mass_spectrometry_v2_maf.tsv	MetaboLights	MTBLS-143	http://www.ebi.ac.uk/metabolights/MTBLS143	Sham	2	lung
3R4F_3M_Lung	Omics analyses	Lipidomics	921262-Rightlung-extract	51803_R002_SPH_LU_ZP05_20120823.wiff	MetaboLights	MTBLS-143	http://www.ebi.ac.uk/metabolights/MTBLS143	Lipidomics	m_mtbls143_SPH_mass_spectrometry_v2_maf.tsv	MetaboLights	MTBLS-143	http://www.ebi.ac.uk/metabolights/MTBLS143	3R4F	3	lung
Sham_3M_Lung	Omics analyses	Lipidomics	921276-Rightlung-extract	51803_R002_SPH_LU_ZP05_20120823.wiff	MetaboLights	MTBLS-143	http://www.ebi.ac.uk/metabolights/MTBLS143	Lipidomics	m_mtbls143_SPH_mass_spectrometry_v2_maf.tsv	MetaboLights	MTBLS-143	http://www.ebi.ac.uk/metabolights/MTBLS143	Sham	3	lung
Cess_3M_Lung	Omics analyses	Lipidomics	921296-Rightlung-extract	51803_R002_SPH_LU_ZP05_20120823.wiff	MetaboLights	MTBLS-143	http://www.ebi.ac.uk/metabolights/MTBLS143	Lipidomics	m_mtbls143_SPH_mass_spectrometry_v2_maf.tsv	MetaboLights	MTBLS-143	http://www.ebi.ac.uk/metabolights/MTBLS143	Cess	3	lung
3R4F_3M_Lung	Omics analyses	Lipidomics	920037-Rightlung-extract	51803_R003_LU_EC_MRM1_20120823.wiff	MetaboLights	MTBLS-143	http://www.ebi.ac.uk/metabolights/MTBLS143	Lipidomics	m_mtbls143_EICO_mass_spectrometry_v2_maf.tsv	MetaboLights	MTBLS-143	http://www.ebi.ac.uk/metabolights/MTBLS143	3R4F	3	lung
pMRTP_2M_Lung	Omics analyses	Lipidomics	920056-Rightlung-extract	51803_R003_LU_EC_MRM1_20120823.wiff	MetaboLights	MTBLS-143	http://www.ebi.ac.uk/metabolights/MTBLS143	Lipidomics	m_mtbls143_EICO_mass_spectrometry_v2_maf.tsv	MetaboLights	MTBLS-143	http://www.ebi.ac.uk/metabolights/MTBLS143	pMRTP	2	lung
Switch_3M_Lung	Omics analyses	Lipidomics	920067-Rightlung-extract	51803_R003_LU_EC_MRM1_20120823.wiff	MetaboLights	MTBLS-143	http://www.ebi.ac.uk/metabolights/MTBLS143	Lipidomics	m_mtbls143_EICO_mass_spectrometry_v2_maf.tsv	MetaboLights	MTBLS-143	http://www.ebi.ac.uk/metabolights/MTBLS143	Switch	3	lung
3R4F_3M_Lung	Omics analyses	Lipidomics	920092-Rightlung-extract	51803_R003_LU_EC_MRM1_20120823.wiff	MetaboLights	MTBLS-143	http://www.ebi.ac.uk/metabolights/MTBLS143	Lipidomics	m_mtbls143_EICO_mass_spectrometry_v2_maf.tsv	MetaboLights	MTBLS-143	http://www.ebi.ac.uk/metabolights/MTBLS143	3R4F	3	lung
3R4F_2M_Lung	Omics analyses	Lipidomics	920093-Rightlung-extract	51803_R003_LU_EC_MRM1_20120823.wiff	MetaboLights	MTBLS-143	http://www.ebi.ac.uk/metabolights/MTBLS143	Lipidomics	m_mtbls143_EICO_mass_spectrometry_v2_maf.tsv	MetaboLights	MTBLS-143	http://www.ebi.ac.uk/metabolights/MTBLS143	3R4F	2	lung
pMRTP_2M_Lung	Omics analyses	Lipidomics	920146-Rightlung-extract	51803_R003_LU_EC_MRM1_20120823.wiff	MetaboLights	MTBLS-143	http://www.ebi.ac.uk/metabolights/MTBLS143	Lipidomics	m_mtbls143_EICO_mass_spectrometry_v2_maf.tsv	MetaboLights	MTBLS-143	http://www.ebi.ac.uk/metabolights/MTBLS143	pMRTP	2	lung
3R4F_2M_Lung	Omics analyses	Lipidomics	920186-Rightlung-extract	51803_R003_LU_EC_MRM1_20120823.wiff	MetaboLights	MTBLS-143	http://www.ebi.ac.uk/metabolights/MTBLS143	Lipidomics	m_mtbls143_EICO_mass_spectrometry_v2_maf.tsv	MetaboLights	MTBLS-143	http://www.ebi.ac.uk/metabolights/MTBLS143	3R4F	2	lung
3R4F_2M_Lung	Omics analyses	Lipidomics	920223-Rightlung-extract	51803_R003_LU_EC_MRM1_20120823.wiff	MetaboLights	MTBLS-143	http://www.ebi.ac.uk/metabolights/MTBLS143	Lipidomics	m_mtbls143_EICO_mass_spectrometry_v2_maf.tsv	MetaboLights	MTBLS-143	http://www.ebi.ac.uk/metabolights/MTBLS143	3R4F	2	lung
pMRTP_3M_Lung	Omics analyses	Lipidomics	920224-Rightlung-extract	51803_R003_LU_EC_MRM1_20120823.wiff	MetaboLights	MTBLS-143	http://www.ebi.ac.uk/metabolights/MTBLS143	Lipidomics	m_mtbls143_EICO_mass_spectrometry_v2_maf.tsv	MetaboLights	MTBLS-143	http://www.ebi.ac.uk/metabolights/MTBLS143	pMRTP	3	lung
pMRTP_3M_Lung	Omics analyses	Lipidomics	920243-Rightlung-extract	51803_R003_LU_EC_MRM1_20120823.wiff	MetaboLights	MTBLS-143	http://www.ebi.ac.uk/metabolights/MTBLS143	Lipidomics	m_mtbls143_EICO_mass_spectrometry_v2_maf.tsv	MetaboLights	MTBLS-143	http://www.ebi.ac.uk/metabolights/MTBLS143	pMRTP	3	lung
pMRTP_2M_Lung	Omics analyses	Lipidomics	920268-Rightlung-extract	51803_R003_LU_EC_MRM1_20120823.wiff	MetaboLights	MTBLS-143	http://www.ebi.ac.uk/metabolights/MTBLS143	Lipidomics	m_mtbls143_EICO_mass_spectrometry_v2_maf.tsv	MetaboLights	MTBLS-143	http://www.ebi.ac.uk/metabolights/MTBLS143	pMRTP	2	lung
3R4F_2M_Lung	Omics analyses	Lipidomics	920279-Rightlung-extract	51803_R003_LU_EC_MRM1_20120823.wiff	MetaboLights	MTBLS-143	http://www.ebi.ac.uk/metabolights/MTBLS143	Lipidomics	m_mtbls143_EICO_mass_spectrometry_v2_maf.tsv	MetaboLights	MTBLS-143	http://www.ebi.ac.uk/metabolights/MTBLS143	3R4F	2	lung
3R4F_3M_Lung	Omics analyses	Lipidomics	920300-Rightlung-extract	51803_R003_LU_EC_MRM1_20120823.wiff	MetaboLights	MTBLS-143	http://www.ebi.ac.uk/metabolights/MTBLS143	Lipidomics	m_mtbls143_EICO_mass_spectrometry_v2_maf.tsv	MetaboLights	MTBLS-143	http://www.ebi.ac.uk/metabolights/MTBLS143	3R4F	3	lung
Switch_3M_Lung	Omics analyses	Lipidomics	920368-Rightlung-extract	51803_R003_LU_EC_MRM1_20120823.wiff	MetaboLights	MTBLS-143	http://www.ebi.ac.uk/metabolights/MTBLS143	Lipidomics	m_mtbls143_EICO_mass_spectrometry_v2_maf.tsv	MetaboLights	MTBLS-143	http://www.ebi.ac.uk/metabolights/MTBLS143	Switch	3	lung
Sham_2M_Lung	Omics analyses	Lipidomics	920374-Rightlung-extract	51803_R003_LU_EC_MRM1_20120823.wiff	MetaboLights	MTBLS-143	http://www.ebi.ac.uk/metabolights/MTBLS143	Lipidomics	m_mtbls143_EICO_mass_spectrometry_v2_maf.tsv	MetaboLights	MTBLS-143	http://www.ebi.ac.uk/metabolights/MTBLS143	Sham	2	lung
Switch_3M_Lung	Omics analyses	Lipidomics	920416-Rightlung-extract	51803_R003_LU_EC_MRM1_20120823.wiff	MetaboLights	MTBLS-143	http://www.ebi.ac.uk/metabolights/MTBLS143	Lipidomics	m_mtbls143_EICO_mass_spectrometry_v2_maf.tsv	MetaboLights	MTBLS-143	http://www.ebi.ac.uk/metabolights/MTBLS143	Switch	3	lung
pMRTP_2M_Lung	Omics analyses	Lipidomics	920460-Rightlung-extract	51803_R003_LU_EC_MRM1_20120823.wiff	MetaboLights	MTBLS-143	http://www.ebi.ac.uk/metabolights/MTBLS143	Lipidomics	m_mtbls143_EICO_mass_spectrometry_v2_maf.tsv	MetaboLights	MTBLS-143	http://www.ebi.ac.uk/metabolights/MTBLS143	pMRTP	2	lung
Cess_3M_Lung	Omics analyses	Lipidomics	920531-Rightlung-extract	51803_R003_LU_EC_MRM1_20120823.wiff	MetaboLights	MTBLS-143	http://www.ebi.ac.uk/metabolights/MTBLS143	Lipidomics	m_mtbls143_EICO_mass_spectrometry_v2_maf.tsv	MetaboLights	MTBLS-143	http://www.ebi.ac.uk/metabolights/MTBLS143	Cess	3	lung
pMRTP_3M_Lung	Omics analyses	Lipidomics	920553-Rightlung-extract	51803_R003_LU_EC_MRM1_20120823.wiff	MetaboLights	MTBLS-143	http://www.ebi.ac.uk/metabolights/MTBLS143	Lipidomics	m_mtbls143_EICO_mass_spectrometry_v2_maf.tsv	MetaboLights	MTBLS-143	http://www.ebi.ac.uk/metabolights/MTBLS143	pMRTP	3	lung
Cess_3M_Lung	Omics analyses	Lipidomics	920587-Rightlung-extract	51803_R003_LU_EC_MRM1_20120823.wiff	MetaboLights	MTBLS-143	http://www.ebi.ac.uk/metabolights/MTBLS143	Lipidomics	m_mtbls143_EICO_mass_spectrometry_v2_maf.tsv	MetaboLights	MTBLS-143	http://www.ebi.ac.uk/metabolights/MTBLS143	Cess	3	lung
Switch_3M_Lung	Omics analyses	Lipidomics	920602-Rightlung-extract	51803_R003_LU_EC_MRM1_20120823.wiff	MetaboLights	MTBLS-143	http://www.ebi.ac.uk/metabolights/MTBLS143	Lipidomics	m_mtbls143_EICO_mass_spectrometry_v2_maf.tsv	MetaboLights	MTBLS-143	http://www.ebi.ac.uk/metabolights/MTBLS143	Switch	3	lung
Cess_3M_Lung	Omics analyses	Lipidomics	920604-Rightlung-extract	51803_R003_LU_EC_MRM1_20120823.wiff	MetaboLights	MTBLS-143	http://www.ebi.ac.uk/metabolights/MTBLS143	Lipidomics	m_mtbls143_EICO_mass_spectrometry_v2_maf.tsv	MetaboLights	MTBLS-143	http://www.ebi.ac.uk/metabolights/MTBLS143	Cess	3	lung
3R4F_2M_Lung	Omics analyses	Lipidomics	920605-Rightlung-extract	51803_R003_LU_EC_MRM1_20120823.wiff	MetaboLights	MTBLS-143	http://www.ebi.ac.uk/metabolights/MTBLS143	Lipidomics	m_mtbls143_EICO_mass_spectrometry_v2_maf.tsv	MetaboLights	MTBLS-143	http://www.ebi.ac.uk/metabolights/MTBLS143	3R4F	2	lung
Cess_3M_Lung	Omics analyses	Lipidomics	920616-Rightlung-extract	51803_R003_LU_EC_MRM1_20120823.wiff	MetaboLights	MTBLS-143	http://www.ebi.ac.uk/metabolights/MTBLS143	Lipidomics	m_mtbls143_EICO_mass_spectrometry_v2_maf.tsv	MetaboLights	MTBLS-143	http://www.ebi.ac.uk/metabolights/MTBLS143	Cess	3	lung
Switch_3M_Lung	Omics analyses	Lipidomics	920621-Rightlung-extract	51803_R003_LU_EC_MRM1_20120823.wiff	MetaboLights	MTBLS-143	http://www.ebi.ac.uk/metabolights/MTBLS143	Lipidomics	m_mtbls143_EICO_mass_spectrometry_v2_maf.tsv	MetaboLights	MTBLS-143	http://www.ebi.ac.uk/metabolights/MTBLS143	Switch	3	lung
Switch_3M_Lung	Omics analyses	Lipidomics	920630-Rightlung-extract	51803_R003_LU_EC_MRM1_20120823.wiff	MetaboLights	MTBLS-143	http://www.ebi.ac.uk/metabolights/MTBLS143	Lipidomics	m_mtbls143_EICO_mass_spectrometry_v2_maf.tsv	MetaboLights	MTBLS-143	http://www.ebi.ac.uk/metabolights/MTBLS143	Switch	3	lung
Sham_3M_Lung	Omics analyses	Lipidomics	920664-Rightlung-extract	51803_R003_LU_EC_MRM1_20120823.wiff	MetaboLights	MTBLS-143	http://www.ebi.ac.uk/metabolights/MTBLS143	Lipidomics	m_mtbls143_EICO_mass_spectrometry_v2_maf.tsv	MetaboLights	MTBLS-143	http://www.ebi.ac.uk/metabolights/MTBLS143	Sham	3	lung
pMRTP_3M_Lung	Omics analyses	Lipidomics	920673-Rightlung-extract	51803_R003_LU_EC_MRM1_20120823.wiff	MetaboLights	MTBLS-143	http://www.ebi.ac.uk/metabolights/MTBLS143	Lipidomics	m_mtbls143_EICO_mass_spectrometry_v2_maf.tsv	MetaboLights	MTBLS-143	http://www.ebi.ac.uk/metabolights/MTBLS143	pMRTP	3	lung
Sham_2M_Lung	Omics analyses	Lipidomics	920700-Rightlung-extract	51803_R003_LU_EC_MRM1_20120823.wiff	MetaboLights	MTBLS-143	http://www.ebi.ac.uk/metabolights/MTBLS143	Lipidomics	m_mtbls143_EICO_mass_spectrometry_v2_maf.tsv	MetaboLights	MTBLS-143	http://www.ebi.ac.uk/metabolights/MTBLS143	Sham	2	lung
pMRTP_3M_Lung	Omics analyses	Lipidomics	920705-Rightlung-extract	51803_R003_LU_EC_MRM1_20120823.wiff	MetaboLights	MTBLS-143	http://www.ebi.ac.uk/metabolights/MTBLS143	Lipidomics	m_mtbls143_EICO_mass_spectrometry_v2_maf.tsv	MetaboLights	MTBLS-143	http://www.ebi.ac.uk/metabolights/MTBLS143	pMRTP	3	lung
Sham_3M_Lung	Omics analyses	Lipidomics	920712-Rightlung-extract	51803_R003_LU_EC_MRM1_20120823.wiff	MetaboLights	MTBLS-143	http://www.ebi.ac.uk/metabolights/MTBLS143	Lipidomics	m_mtbls143_EICO_mass_spectrometry_v2_maf.tsv	MetaboLights	MTBLS-143	http://www.ebi.ac.uk/metabolights/MTBLS143	Sham	3	lung
Cess_3M_Lung	Omics analyses	Lipidomics	920736-Rightlung-extract	51803_R003_LU_EC_MRM1_20120823.wiff	MetaboLights	MTBLS-143	http://www.ebi.ac.uk/metabolights/MTBLS143	Lipidomics	m_mtbls143_EICO_mass_spectrometry_v2_maf.tsv	MetaboLights	MTBLS-143	http://www.ebi.ac.uk/metabolights/MTBLS143	Cess	3	lung
Sham_3M_Lung	Omics analyses	Lipidomics	920763-Rightlung-extract	51803_R003_LU_EC_MRM1_20120823.wiff	MetaboLights	MTBLS-143	http://www.ebi.ac.uk/metabolights/MTBLS143	Lipidomics	m_mtbls143_EICO_mass_spectrometry_v2_maf.tsv	MetaboLights	MTBLS-143	http://www.ebi.ac.uk/metabolights/MTBLS143	Sham	3	lung
3R4F_3M_Lung	Omics analyses	Lipidomics	920770-Rightlung-extract	51803_R003_LU_EC_MRM1_20120823.wiff	MetaboLights	MTBLS-143	http://www.ebi.ac.uk/metabolights/MTBLS143	Lipidomics	m_mtbls143_EICO_mass_spectrometry_v2_maf.tsv	MetaboLights	MTBLS-143	http://www.ebi.ac.uk/metabolights/MTBLS143	3R4F	3	lung
pMRTP_2M_Lung	Omics analyses	Lipidomics	920779-Rightlung-extract	51803_R003_LU_EC_MRM1_20120823.wiff	MetaboLights	MTBLS-143	http://www.ebi.ac.uk/metabolights/MTBLS143	Lipidomics	m_mtbls143_EICO_mass_spectrometry_v2_maf.tsv	MetaboLights	MTBLS-143	http://www.ebi.ac.uk/metabolights/MTBLS143	pMRTP	2	lung
Sham_3M_Lung	Omics analyses	Lipidomics	920794-Rightlung-extract	51803_R003_LU_EC_MRM1_20120823.wiff	MetaboLights	MTBLS-143	http://www.ebi.ac.uk/metabolights/MTBLS143	Lipidomics	m_mtbls143_EICO_mass_spectrometry_v2_maf.tsv	MetaboLights	MTBLS-143	http://www.ebi.ac.uk/metabolights/MTBLS143	Sham	3	lung
pMRTP_3M_Lung	Omics analyses	Lipidomics	920818-Rightlung-extract	51803_R003_LU_EC_MRM1_20120823.wiff	MetaboLights	MTBLS-143	http://www.ebi.ac.uk/metabolights/MTBLS143	Lipidomics	m_mtbls143_EICO_mass_spectrometry_v2_maf.tsv	MetaboLights	MTBLS-143	http://www.ebi.ac.uk/metabolights/MTBLS143	pMRTP	3	lung
pMRTP_2M_Lung	Omics analyses	Lipidomics	920857-Rightlung-extract	51803_R003_LU_EC_MRM1_20120823.wiff	MetaboLights	MTBLS-143	http://www.ebi.ac.uk/metabolights/MTBLS143	Lipidomics	m_mtbls143_EICO_mass_spectrometry_v2_maf.tsv	MetaboLights	MTBLS-143	http://www.ebi.ac.uk/metabolights/MTBLS143	pMRTP	2	lung
Sham_2M_Lung	Omics analyses	Lipidomics	920885-Rightlung-extract	51803_R003_LU_EC_MRM1_20120823.wiff	MetaboLights	MTBLS-143	http://www.ebi.ac.uk/metabolights/MTBLS143	Lipidomics	m_mtbls143_EICO_mass_spectrometry_v2_maf.tsv	MetaboLights	MTBLS-143	http://www.ebi.ac.uk/metabolights/MTBLS143	Sham	2	lung
Sham_2M_Lung	Omics analyses	Lipidomics	920888-Rightlung-extract	51803_R003_LU_EC_MRM1_20120823.wiff	MetaboLights	MTBLS-143	http://www.ebi.ac.uk/metabolights/MTBLS143	Lipidomics	m_mtbls143_EICO_mass_spectrometry_v2_maf.tsv	MetaboLights	MTBLS-143	http://www.ebi.ac.uk/metabolights/MTBLS143	Sham	2	lung
Sham_2M_Lung	Omics analyses	Lipidomics	920902-Rightlung-extract	51803_R003_LU_EC_MRM1_20120823.wiff	MetaboLights	MTBLS-143	http://www.ebi.ac.uk/metabolights/MTBLS143	Lipidomics	m_mtbls143_EICO_mass_spectrometry_v2_maf.tsv	MetaboLights	MTBLS-143	http://www.ebi.ac.uk/metabolights/MTBLS143	Sham	2	lung
3R4F_2M_Lung	Omics analyses	Lipidomics	920906-Rightlung-extract	51803_R003_LU_EC_MRM1_20120823.wiff	MetaboLights	MTBLS-143	http://www.ebi.ac.uk/metabolights/MTBLS143	Lipidomics	m_mtbls143_EICO_mass_spectrometry_v2_maf.tsv	MetaboLights	MTBLS-143	http://www.ebi.ac.uk/metabolights/MTBLS143	3R4F	2	lung
Cess_3M_Lung	Omics analyses	Lipidomics	920908-Rightlung-extract	51803_R003_LU_EC_MRM1_20120823.wiff	MetaboLights	MTBLS-143	http://www.ebi.ac.uk/metabolights/MTBLS143	Lipidomics	m_mtbls143_EICO_mass_spectrometry_v2_maf.tsv	MetaboLights	MTBLS-143	http://www.ebi.ac.uk/metabolights/MTBLS143	Cess	3	lung
3R4F_3M_Lung	Omics analyses	Lipidomics	920941-Rightlung-extract	51803_R003_LU_EC_MRM1_20120823.wiff	MetaboLights	MTBLS-143	http://www.ebi.ac.uk/metabolights/MTBLS143	Lipidomics	m_mtbls143_EICO_mass_spectrometry_v2_maf.tsv	MetaboLights	MTBLS-143	http://www.ebi.ac.uk/metabolights/MTBLS143	3R4F	3	lung
3R4F_3M_Lung	Omics analyses	Lipidomics	920942-Rightlung-extract	51803_R003_LU_EC_MRM1_20120823.wiff	MetaboLights	MTBLS-143	http://www.ebi.ac.uk/metabolights/MTBLS143	Lipidomics	m_mtbls143_EICO_mass_spectrometry_v2_maf.tsv	MetaboLights	MTBLS-143	http://www.ebi.ac.uk/metabolights/MTBLS143	3R4F	3	lung
pMRTP_3M_Lung	Omics analyses	Lipidomics	920981-Rightlung-extract	51803_R003_LU_EC_MRM1_20120823.wiff	MetaboLights	MTBLS-143	http://www.ebi.ac.uk/metabolights/MTBLS143	Lipidomics	m_mtbls143_EICO_mass_spectrometry_v2_maf.tsv	MetaboLights	MTBLS-143	http://www.ebi.ac.uk/metabolights/MTBLS143	pMRTP	3	lung
pMRTP_2M_Lung	Omics analyses	Lipidomics	920993-Rightlung-extract	51803_R003_LU_EC_MRM1_20120823.wiff	MetaboLights	MTBLS-143	http://www.ebi.ac.uk/metabolights/MTBLS143	Lipidomics	m_mtbls143_EICO_mass_spectrometry_v2_maf.tsv	MetaboLights	MTBLS-143	http://www.ebi.ac.uk/metabolights/MTBLS143	pMRTP	2	lung
Switch_3M_Lung	Omics analyses	Lipidomics	921001-Rightlung-extract	51803_R003_LU_EC_MRM1_20120823.wiff	MetaboLights	MTBLS-143	http://www.ebi.ac.uk/metabolights/MTBLS143	Lipidomics	m_mtbls143_EICO_mass_spectrometry_v2_maf.tsv	MetaboLights	MTBLS-143	http://www.ebi.ac.uk/metabolights/MTBLS143	Switch	3	lung
Switch_3M_Lung	Omics analyses	Lipidomics	921037-Rightlung-extract	51803_R003_LU_EC_MRM1_20120823.wiff	MetaboLights	MTBLS-143	http://www.ebi.ac.uk/metabolights/MTBLS143	Lipidomics	m_mtbls143_EICO_mass_spectrometry_v2_maf.tsv	MetaboLights	MTBLS-143	http://www.ebi.ac.uk/metabolights/MTBLS143	Switch	3	lung
3R4F_2M_Lung	Omics analyses	Lipidomics	921057-Rightlung-extract	51803_R003_LU_EC_MRM1_20120823.wiff	MetaboLights	MTBLS-143	http://www.ebi.ac.uk/metabolights/MTBLS143	Lipidomics	m_mtbls143_EICO_mass_spectrometry_v2_maf.tsv	MetaboLights	MTBLS-143	http://www.ebi.ac.uk/metabolights/MTBLS143	3R4F	2	lung
3R4F_2M_Lung	Omics analyses	Lipidomics	921062-Rightlung-extract	51803_R003_LU_EC_MRM1_20120823.wiff	MetaboLights	MTBLS-143	http://www.ebi.ac.uk/metabolights/MTBLS143	Lipidomics	m_mtbls143_EICO_mass_spectrometry_v2_maf.tsv	MetaboLights	MTBLS-143	http://www.ebi.ac.uk/metabolights/MTBLS143	3R4F	2	lung
Sham_2M_Lung	Omics analyses	Lipidomics	921067-Rightlung-extract	51803_R003_LU_EC_MRM1_20120823.wiff	MetaboLights	MTBLS-143	http://www.ebi.ac.uk/metabolights/MTBLS143	Lipidomics	m_mtbls143_EICO_mass_spectrometry_v2_maf.tsv	MetaboLights	MTBLS-143	http://www.ebi.ac.uk/metabolights/MTBLS143	Sham	2	lung
Cess_3M_Lung	Omics analyses	Lipidomics	921081-Rightlung-extract	51803_R003_LU_EC_MRM1_20120823.wiff	MetaboLights	MTBLS-143	http://www.ebi.ac.uk/metabolights/MTBLS143	Lipidomics	m_mtbls143_EICO_mass_spectrometry_v2_maf.tsv	MetaboLights	MTBLS-143	http://www.ebi.ac.uk/metabolights/MTBLS143	Cess	3	lung
Sham_2M_Lung	Omics analyses	Lipidomics	921089-Rightlung-extract	51803_R003_LU_EC_MRM1_20120823.wiff	MetaboLights	MTBLS-143	http://www.ebi.ac.uk/metabolights/MTBLS143	Lipidomics	m_mtbls143_EICO_mass_spectrometry_v2_maf.tsv	MetaboLights	MTBLS-143	http://www.ebi.ac.uk/metabolights/MTBLS143	Sham	2	lung
Sham_3M_Lung	Omics analyses	Lipidomics	921128-Rightlung-extract	51803_R003_LU_EC_MRM1_20120823.wiff	MetaboLights	MTBLS-143	http://www.ebi.ac.uk/metabolights/MTBLS143	Lipidomics	m_mtbls143_EICO_mass_spectrometry_v2_maf.tsv	MetaboLights	MTBLS-143	http://www.ebi.ac.uk/metabolights/MTBLS143	Sham	3	lung
pMRTP_2M_Lung	Omics analyses	Lipidomics	921132-Rightlung-extract	51803_R003_LU_EC_MRM1_20120823.wiff	MetaboLights	MTBLS-143	http://www.ebi.ac.uk/metabolights/MTBLS143	Lipidomics	m_mtbls143_EICO_mass_spectrometry_v2_maf.tsv	MetaboLights	MTBLS-143	http://www.ebi.ac.uk/metabolights/MTBLS143	pMRTP	2	lung
Sham_3M_Lung	Omics analyses	Lipidomics	921134-Rightlung-extract	51803_R003_LU_EC_MRM1_20120823.wiff	MetaboLights	MTBLS-143	http://www.ebi.ac.uk/metabolights/MTBLS143	Lipidomics	m_mtbls143_EICO_mass_spectrometry_v2_maf.tsv	MetaboLights	MTBLS-143	http://www.ebi.ac.uk/metabolights/MTBLS143	Sham	3	lung
3R4F_3M_Lung	Omics analyses	Lipidomics	921139-Rightlung-extract	51803_R003_LU_EC_MRM1_20120823.wiff	MetaboLights	MTBLS-143	http://www.ebi.ac.uk/metabolights/MTBLS143	Lipidomics	m_mtbls143_EICO_mass_spectrometry_v2_maf.tsv	MetaboLights	MTBLS-143	http://www.ebi.ac.uk/metabolights/MTBLS143	3R4F	3	lung
Sham_3M_Lung	Omics analyses	Lipidomics	921166-Rightlung-extract	51803_R003_LU_EC_MRM1_20120823.wiff	MetaboLights	MTBLS-143	http://www.ebi.ac.uk/metabolights/MTBLS143	Lipidomics	m_mtbls143_EICO_mass_spectrometry_v2_maf.tsv	MetaboLights	MTBLS-143	http://www.ebi.ac.uk/metabolights/MTBLS143	Sham	3	lung
pMRTP_3M_Lung	Omics analyses	Lipidomics	921177-Rightlung-extract	51803_R003_LU_EC_MRM1_20120823.wiff	MetaboLights	MTBLS-143	http://www.ebi.ac.uk/metabolights/MTBLS143	Lipidomics	m_mtbls143_EICO_mass_spectrometry_v2_maf.tsv	MetaboLights	MTBLS-143	http://www.ebi.ac.uk/metabolights/MTBLS143	pMRTP	3	lung
Sham_2M_Lung	Omics analyses	Lipidomics	921183-Rightlung-extract	51803_R003_LU_EC_MRM1_20120823.wiff	MetaboLights	MTBLS-143	http://www.ebi.ac.uk/metabolights/MTBLS143	Lipidomics	m_mtbls143_EICO_mass_spectrometry_v2_maf.tsv	MetaboLights	MTBLS-143	http://www.ebi.ac.uk/metabolights/MTBLS143	Sham	2	lung
3R4F_3M_Lung	Omics analyses	Lipidomics	921262-Rightlung-extract	51803_R003_LU_EC_MRM1_20120823.wiff	MetaboLights	MTBLS-143	http://www.ebi.ac.uk/metabolights/MTBLS143	Lipidomics	m_mtbls143_EICO_mass_spectrometry_v2_maf.tsv	MetaboLights	MTBLS-143	http://www.ebi.ac.uk/metabolights/MTBLS143	3R4F	3	lung
Sham_3M_Lung	Omics analyses	Lipidomics	921276-Rightlung-extract	51803_R003_LU_EC_MRM1_20120823.wiff	MetaboLights	MTBLS-143	http://www.ebi.ac.uk/metabolights/MTBLS143	Lipidomics	m_mtbls143_EICO_mass_spectrometry_v2_maf.tsv	MetaboLights	MTBLS-143	http://www.ebi.ac.uk/metabolights/MTBLS143	Sham	3	lung
Cess_3M_Lung	Omics analyses	Lipidomics	921296-Rightlung-extract	51803_R003_LU_EC_MRM1_20120823.wiff	MetaboLights	MTBLS-143	http://www.ebi.ac.uk/metabolights/MTBLS143	Lipidomics	m_mtbls143_EICO_mass_spectrometry_v2_maf.tsv	MetaboLights	MTBLS-143	http://www.ebi.ac.uk/metabolights/MTBLS143	Cess	3	lung
3R4F_3M_Lung	Omics analyses	Lipidomics	920037-Rightlung-extract	51803_R003_LU_EC_MRM2_20120823.wiff	MetaboLights	MTBLS-143	http://www.ebi.ac.uk/metabolights/MTBLS143	Lipidomics	m_mtbls143_EICO_mass_spectrometry_v2_maf.tsv	MetaboLights	MTBLS-143	http://www.ebi.ac.uk/metabolights/MTBLS143	3R4F	3	lung
pMRTP_2M_Lung	Omics analyses	Lipidomics	920056-Rightlung-extract	51803_R003_LU_EC_MRM2_20120823.wiff	MetaboLights	MTBLS-143	http://www.ebi.ac.uk/metabolights/MTBLS143	Lipidomics	m_mtbls143_EICO_mass_spectrometry_v2_maf.tsv	MetaboLights	MTBLS-143	http://www.ebi.ac.uk/metabolights/MTBLS143	pMRTP	2	lung
Switch_3M_Lung	Omics analyses	Lipidomics	920067-Rightlung-extract	51803_R003_LU_EC_MRM2_20120823.wiff	MetaboLights	MTBLS-143	http://www.ebi.ac.uk/metabolights/MTBLS143	Lipidomics	m_mtbls143_EICO_mass_spectrometry_v2_maf.tsv	MetaboLights	MTBLS-143	http://www.ebi.ac.uk/metabolights/MTBLS143	Switch	3	lung
3R4F_3M_Lung	Omics analyses	Lipidomics	920092-Rightlung-extract	51803_R003_LU_EC_MRM2_20120823.wiff	MetaboLights	MTBLS-143	http://www.ebi.ac.uk/metabolights/MTBLS143	Lipidomics	m_mtbls143_EICO_mass_spectrometry_v2_maf.tsv	MetaboLights	MTBLS-143	http://www.ebi.ac.uk/metabolights/MTBLS143	3R4F	3	lung
3R4F_2M_Lung	Omics analyses	Lipidomics	920093-Rightlung-extract	51803_R003_LU_EC_MRM2_20120823.wiff	MetaboLights	MTBLS-143	http://www.ebi.ac.uk/metabolights/MTBLS143	Lipidomics	m_mtbls143_EICO_mass_spectrometry_v2_maf.tsv	MetaboLights	MTBLS-143	http://www.ebi.ac.uk/metabolights/MTBLS143	3R4F	2	lung
pMRTP_2M_Lung	Omics analyses	Lipidomics	920146-Rightlung-extract	51803_R003_LU_EC_MRM2_20120823.wiff	MetaboLights	MTBLS-143	http://www.ebi.ac.uk/metabolights/MTBLS143	Lipidomics	m_mtbls143_EICO_mass_spectrometry_v2_maf.tsv	MetaboLights	MTBLS-143	http://www.ebi.ac.uk/metabolights/MTBLS143	pMRTP	2	lung
3R4F_2M_Lung	Omics analyses	Lipidomics	920186-Rightlung-extract	51803_R003_LU_EC_MRM2_20120823.wiff	MetaboLights	MTBLS-143	http://www.ebi.ac.uk/metabolights/MTBLS143	Lipidomics	m_mtbls143_EICO_mass_spectrometry_v2_maf.tsv	MetaboLights	MTBLS-143	http://www.ebi.ac.uk/metabolights/MTBLS143	3R4F	2	lung
3R4F_2M_Lung	Omics analyses	Lipidomics	920223-Rightlung-extract	51803_R003_LU_EC_MRM2_20120823.wiff	MetaboLights	MTBLS-143	http://www.ebi.ac.uk/metabolights/MTBLS143	Lipidomics	m_mtbls143_EICO_mass_spectrometry_v2_maf.tsv	MetaboLights	MTBLS-143	http://www.ebi.ac.uk/metabolights/MTBLS143	3R4F	2	lung
pMRTP_3M_Lung	Omics analyses	Lipidomics	920224-Rightlung-extract	51803_R003_LU_EC_MRM2_20120823.wiff	MetaboLights	MTBLS-143	http://www.ebi.ac.uk/metabolights/MTBLS143	Lipidomics	m_mtbls143_EICO_mass_spectrometry_v2_maf.tsv	MetaboLights	MTBLS-143	http://www.ebi.ac.uk/metabolights/MTBLS143	pMRTP	3	lung
pMRTP_3M_Lung	Omics analyses	Lipidomics	920243-Rightlung-extract	51803_R003_LU_EC_MRM2_20120823.wiff	MetaboLights	MTBLS-143	http://www.ebi.ac.uk/metabolights/MTBLS143	Lipidomics	m_mtbls143_EICO_mass_spectrometry_v2_maf.tsv	MetaboLights	MTBLS-143	http://www.ebi.ac.uk/metabolights/MTBLS143	pMRTP	3	lung
pMRTP_2M_Lung	Omics analyses	Lipidomics	920268-Rightlung-extract	51803_R003_LU_EC_MRM2_20120823.wiff	MetaboLights	MTBLS-143	http://www.ebi.ac.uk/metabolights/MTBLS143	Lipidomics	m_mtbls143_EICO_mass_spectrometry_v2_maf.tsv	MetaboLights	MTBLS-143	http://www.ebi.ac.uk/metabolights/MTBLS143	pMRTP	2	lung
3R4F_2M_Lung	Omics analyses	Lipidomics	920279-Rightlung-extract	51803_R003_LU_EC_MRM2_20120823.wiff	MetaboLights	MTBLS-143	http://www.ebi.ac.uk/metabolights/MTBLS143	Lipidomics	m_mtbls143_EICO_mass_spectrometry_v2_maf.tsv	MetaboLights	MTBLS-143	http://www.ebi.ac.uk/metabolights/MTBLS143	3R4F	2	lung
3R4F_3M_Lung	Omics analyses	Lipidomics	920300-Rightlung-extract	51803_R003_LU_EC_MRM2_20120823.wiff	MetaboLights	MTBLS-143	http://www.ebi.ac.uk/metabolights/MTBLS143	Lipidomics	m_mtbls143_EICO_mass_spectrometry_v2_maf.tsv	MetaboLights	MTBLS-143	http://www.ebi.ac.uk/metabolights/MTBLS143	3R4F	3	lung
Switch_3M_Lung	Omics analyses	Lipidomics	920368-Rightlung-extract	51803_R003_LU_EC_MRM2_20120823.wiff	MetaboLights	MTBLS-143	http://www.ebi.ac.uk/metabolights/MTBLS143	Lipidomics	m_mtbls143_EICO_mass_spectrometry_v2_maf.tsv	MetaboLights	MTBLS-143	http://www.ebi.ac.uk/metabolights/MTBLS143	Switch	3	lung
Sham_2M_Lung	Omics analyses	Lipidomics	920374-Rightlung-extract	51803_R003_LU_EC_MRM2_20120823.wiff	MetaboLights	MTBLS-143	http://www.ebi.ac.uk/metabolights/MTBLS143	Lipidomics	m_mtbls143_EICO_mass_spectrometry_v2_maf.tsv	MetaboLights	MTBLS-143	http://www.ebi.ac.uk/metabolights/MTBLS143	Sham	2	lung
Switch_3M_Lung	Omics analyses	Lipidomics	920416-Rightlung-extract	51803_R003_LU_EC_MRM2_20120823.wiff	MetaboLights	MTBLS-143	http://www.ebi.ac.uk/metabolights/MTBLS143	Lipidomics	m_mtbls143_EICO_mass_spectrometry_v2_maf.tsv	MetaboLights	MTBLS-143	http://www.ebi.ac.uk/metabolights/MTBLS143	Switch	3	lung
pMRTP_2M_Lung	Omics analyses	Lipidomics	920460-Rightlung-extract	51803_R003_LU_EC_MRM2_20120823.wiff	MetaboLights	MTBLS-143	http://www.ebi.ac.uk/metabolights/MTBLS143	Lipidomics	m_mtbls143_EICO_mass_spectrometry_v2_maf.tsv	MetaboLights	MTBLS-143	http://www.ebi.ac.uk/metabolights/MTBLS143	pMRTP	2	lung
Cess_3M_Lung	Omics analyses	Lipidomics	920531-Rightlung-extract	51803_R003_LU_EC_MRM2_20120823.wiff	MetaboLights	MTBLS-143	http://www.ebi.ac.uk/metabolights/MTBLS143	Lipidomics	m_mtbls143_EICO_mass_spectrometry_v2_maf.tsv	MetaboLights	MTBLS-143	http://www.ebi.ac.uk/metabolights/MTBLS143	Cess	3	lung
pMRTP_3M_Lung	Omics analyses	Lipidomics	920553-Rightlung-extract	51803_R003_LU_EC_MRM2_20120823.wiff	MetaboLights	MTBLS-143	http://www.ebi.ac.uk/metabolights/MTBLS143	Lipidomics	m_mtbls143_EICO_mass_spectrometry_v2_maf.tsv	MetaboLights	MTBLS-143	http://www.ebi.ac.uk/metabolights/MTBLS143	pMRTP	3	lung
Cess_3M_Lung	Omics analyses	Lipidomics	920587-Rightlung-extract	51803_R003_LU_EC_MRM2_20120823.wiff	MetaboLights	MTBLS-143	http://www.ebi.ac.uk/metabolights/MTBLS143	Lipidomics	m_mtbls143_EICO_mass_spectrometry_v2_maf.tsv	MetaboLights	MTBLS-143	http://www.ebi.ac.uk/metabolights/MTBLS143	Cess	3	lung
Switch_3M_Lung	Omics analyses	Lipidomics	920602-Rightlung-extract	51803_R003_LU_EC_MRM2_20120823.wiff	MetaboLights	MTBLS-143	http://www.ebi.ac.uk/metabolights/MTBLS143	Lipidomics	m_mtbls143_EICO_mass_spectrometry_v2_maf.tsv	MetaboLights	MTBLS-143	http://www.ebi.ac.uk/metabolights/MTBLS143	Switch	3	lung
Cess_3M_Lung	Omics analyses	Lipidomics	920604-Rightlung-extract	51803_R003_LU_EC_MRM2_20120823.wiff	MetaboLights	MTBLS-143	http://www.ebi.ac.uk/metabolights/MTBLS143	Lipidomics	m_mtbls143_EICO_mass_spectrometry_v2_maf.tsv	MetaboLights	MTBLS-143	http://www.ebi.ac.uk/metabolights/MTBLS143	Cess	3	lung
3R4F_2M_Lung	Omics analyses	Lipidomics	920605-Rightlung-extract	51803_R003_LU_EC_MRM2_20120823.wiff	MetaboLights	MTBLS-143	http://www.ebi.ac.uk/metabolights/MTBLS143	Lipidomics	m_mtbls143_EICO_mass_spectrometry_v2_maf.tsv	MetaboLights	MTBLS-143	http://www.ebi.ac.uk/metabolights/MTBLS143	3R4F	2	lung
Cess_3M_Lung	Omics analyses	Lipidomics	920616-Rightlung-extract	51803_R003_LU_EC_MRM2_20120823.wiff	MetaboLights	MTBLS-143	http://www.ebi.ac.uk/metabolights/MTBLS143	Lipidomics	m_mtbls143_EICO_mass_spectrometry_v2_maf.tsv	MetaboLights	MTBLS-143	http://www.ebi.ac.uk/metabolights/MTBLS143	Cess	3	lung
Switch_3M_Lung	Omics analyses	Lipidomics	920621-Rightlung-extract	51803_R003_LU_EC_MRM2_20120823.wiff	MetaboLights	MTBLS-143	http://www.ebi.ac.uk/metabolights/MTBLS143	Lipidomics	m_mtbls143_EICO_mass_spectrometry_v2_maf.tsv	MetaboLights	MTBLS-143	http://www.ebi.ac.uk/metabolights/MTBLS143	Switch	3	lung
Switch_3M_Lung	Omics analyses	Lipidomics	920630-Rightlung-extract	51803_R003_LU_EC_MRM2_20120823.wiff	MetaboLights	MTBLS-143	http://www.ebi.ac.uk/metabolights/MTBLS143	Lipidomics	m_mtbls143_EICO_mass_spectrometry_v2_maf.tsv	MetaboLights	MTBLS-143	http://www.ebi.ac.uk/metabolights/MTBLS143	Switch	3	lung
Sham_3M_Lung	Omics analyses	Lipidomics	920664-Rightlung-extract	51803_R003_LU_EC_MRM2_20120823.wiff	MetaboLights	MTBLS-143	http://www.ebi.ac.uk/metabolights/MTBLS143	Lipidomics	m_mtbls143_EICO_mass_spectrometry_v2_maf.tsv	MetaboLights	MTBLS-143	http://www.ebi.ac.uk/metabolights/MTBLS143	Sham	3	lung
pMRTP_3M_Lung	Omics analyses	Lipidomics	920673-Rightlung-extract	51803_R003_LU_EC_MRM2_20120823.wiff	MetaboLights	MTBLS-143	http://www.ebi.ac.uk/metabolights/MTBLS143	Lipidomics	m_mtbls143_EICO_mass_spectrometry_v2_maf.tsv	MetaboLights	MTBLS-143	http://www.ebi.ac.uk/metabolights/MTBLS143	pMRTP	3	lung
Sham_2M_Lung	Omics analyses	Lipidomics	920700-Rightlung-extract	51803_R003_LU_EC_MRM2_20120823.wiff	MetaboLights	MTBLS-143	http://www.ebi.ac.uk/metabolights/MTBLS143	Lipidomics	m_mtbls143_EICO_mass_spectrometry_v2_maf.tsv	MetaboLights	MTBLS-143	http://www.ebi.ac.uk/metabolights/MTBLS143	Sham	2	lung
pMRTP_3M_Lung	Omics analyses	Lipidomics	920705-Rightlung-extract	51803_R003_LU_EC_MRM2_20120823.wiff	MetaboLights	MTBLS-143	http://www.ebi.ac.uk/metabolights/MTBLS143	Lipidomics	m_mtbls143_EICO_mass_spectrometry_v2_maf.tsv	MetaboLights	MTBLS-143	http://www.ebi.ac.uk/metabolights/MTBLS143	pMRTP	3	lung
Sham_3M_Lung	Omics analyses	Lipidomics	920712-Rightlung-extract	51803_R003_LU_EC_MRM2_20120823.wiff	MetaboLights	MTBLS-143	http://www.ebi.ac.uk/metabolights/MTBLS143	Lipidomics	m_mtbls143_EICO_mass_spectrometry_v2_maf.tsv	MetaboLights	MTBLS-143	http://www.ebi.ac.uk/metabolights/MTBLS143	Sham	3	lung
Cess_3M_Lung	Omics analyses	Lipidomics	920736-Rightlung-extract	51803_R003_LU_EC_MRM2_20120823.wiff	MetaboLights	MTBLS-143	http://www.ebi.ac.uk/metabolights/MTBLS143	Lipidomics	m_mtbls143_EICO_mass_spectrometry_v2_maf.tsv	MetaboLights	MTBLS-143	http://www.ebi.ac.uk/metabolights/MTBLS143	Cess	3	lung
Sham_3M_Lung	Omics analyses	Lipidomics	920763-Rightlung-extract	51803_R003_LU_EC_MRM2_20120823.wiff	MetaboLights	MTBLS-143	http://www.ebi.ac.uk/metabolights/MTBLS143	Lipidomics	m_mtbls143_EICO_mass_spectrometry_v2_maf.tsv	MetaboLights	MTBLS-143	http://www.ebi.ac.uk/metabolights/MTBLS143	Sham	3	lung
3R4F_3M_Lung	Omics analyses	Lipidomics	920770-Rightlung-extract	51803_R003_LU_EC_MRM2_20120823.wiff	MetaboLights	MTBLS-143	http://www.ebi.ac.uk/metabolights/MTBLS143	Lipidomics	m_mtbls143_EICO_mass_spectrometry_v2_maf.tsv	MetaboLights	MTBLS-143	http://www.ebi.ac.uk/metabolights/MTBLS143	3R4F	3	lung
pMRTP_2M_Lung	Omics analyses	Lipidomics	920779-Rightlung-extract	51803_R003_LU_EC_MRM2_20120823.wiff	MetaboLights	MTBLS-143	http://www.ebi.ac.uk/metabolights/MTBLS143	Lipidomics	m_mtbls143_EICO_mass_spectrometry_v2_maf.tsv	MetaboLights	MTBLS-143	http://www.ebi.ac.uk/metabolights/MTBLS143	pMRTP	2	lung
Sham_3M_Lung	Omics analyses	Lipidomics	920794-Rightlung-extract	51803_R003_LU_EC_MRM2_20120823.wiff	MetaboLights	MTBLS-143	http://www.ebi.ac.uk/metabolights/MTBLS143	Lipidomics	m_mtbls143_EICO_mass_spectrometry_v2_maf.tsv	MetaboLights	MTBLS-143	http://www.ebi.ac.uk/metabolights/MTBLS143	Sham	3	lung
pMRTP_3M_Lung	Omics analyses	Lipidomics	920818-Rightlung-extract	51803_R003_LU_EC_MRM2_20120823.wiff	MetaboLights	MTBLS-143	http://www.ebi.ac.uk/metabolights/MTBLS143	Lipidomics	m_mtbls143_EICO_mass_spectrometry_v2_maf.tsv	MetaboLights	MTBLS-143	http://www.ebi.ac.uk/metabolights/MTBLS143	pMRTP	3	lung
pMRTP_2M_Lung	Omics analyses	Lipidomics	920857-Rightlung-extract	51803_R003_LU_EC_MRM2_20120823.wiff	MetaboLights	MTBLS-143	http://www.ebi.ac.uk/metabolights/MTBLS143	Lipidomics	m_mtbls143_EICO_mass_spectrometry_v2_maf.tsv	MetaboLights	MTBLS-143	http://www.ebi.ac.uk/metabolights/MTBLS143	pMRTP	2	lung
Sham_2M_Lung	Omics analyses	Lipidomics	920885-Rightlung-extract	51803_R003_LU_EC_MRM2_20120823.wiff	MetaboLights	MTBLS-143	http://www.ebi.ac.uk/metabolights/MTBLS143	Lipidomics	m_mtbls143_EICO_mass_spectrometry_v2_maf.tsv	MetaboLights	MTBLS-143	http://www.ebi.ac.uk/metabolights/MTBLS143	Sham	2	lung
Sham_2M_Lung	Omics analyses	Lipidomics	920888-Rightlung-extract	51803_R003_LU_EC_MRM2_20120823.wiff	MetaboLights	MTBLS-143	http://www.ebi.ac.uk/metabolights/MTBLS143	Lipidomics	m_mtbls143_EICO_mass_spectrometry_v2_maf.tsv	MetaboLights	MTBLS-143	http://www.ebi.ac.uk/metabolights/MTBLS143	Sham	2	lung
Sham_2M_Lung	Omics analyses	Lipidomics	920902-Rightlung-extract	51803_R003_LU_EC_MRM2_20120823.wiff	MetaboLights	MTBLS-143	http://www.ebi.ac.uk/metabolights/MTBLS143	Lipidomics	m_mtbls143_EICO_mass_spectrometry_v2_maf.tsv	MetaboLights	MTBLS-143	http://www.ebi.ac.uk/metabolights/MTBLS143	Sham	2	lung
3R4F_2M_Lung	Omics analyses	Lipidomics	920906-Rightlung-extract	51803_R003_LU_EC_MRM2_20120823.wiff	MetaboLights	MTBLS-143	http://www.ebi.ac.uk/metabolights/MTBLS143	Lipidomics	m_mtbls143_EICO_mass_spectrometry_v2_maf.tsv	MetaboLights	MTBLS-143	http://www.ebi.ac.uk/metabolights/MTBLS143	3R4F	2	lung
Cess_3M_Lung	Omics analyses	Lipidomics	920908-Rightlung-extract	51803_R003_LU_EC_MRM2_20120823.wiff	MetaboLights	MTBLS-143	http://www.ebi.ac.uk/metabolights/MTBLS143	Lipidomics	m_mtbls143_EICO_mass_spectrometry_v2_maf.tsv	MetaboLights	MTBLS-143	http://www.ebi.ac.uk/metabolights/MTBLS143	Cess	3	lung
3R4F_3M_Lung	Omics analyses	Lipidomics	920941-Rightlung-extract	51803_R003_LU_EC_MRM2_20120823.wiff	MetaboLights	MTBLS-143	http://www.ebi.ac.uk/metabolights/MTBLS143	Lipidomics	m_mtbls143_EICO_mass_spectrometry_v2_maf.tsv	MetaboLights	MTBLS-143	http://www.ebi.ac.uk/metabolights/MTBLS143	3R4F	3	lung
3R4F_3M_Lung	Omics analyses	Lipidomics	920942-Rightlung-extract	51803_R003_LU_EC_MRM2_20120823.wiff	MetaboLights	MTBLS-143	http://www.ebi.ac.uk/metabolights/MTBLS143	Lipidomics	m_mtbls143_EICO_mass_spectrometry_v2_maf.tsv	MetaboLights	MTBLS-143	http://www.ebi.ac.uk/metabolights/MTBLS143	3R4F	3	lung
pMRTP_3M_Lung	Omics analyses	Lipidomics	920981-Rightlung-extract	51803_R003_LU_EC_MRM2_20120823.wiff	MetaboLights	MTBLS-143	http://www.ebi.ac.uk/metabolights/MTBLS143	Lipidomics	m_mtbls143_EICO_mass_spectrometry_v2_maf.tsv	MetaboLights	MTBLS-143	http://www.ebi.ac.uk/metabolights/MTBLS143	pMRTP	3	lung
pMRTP_2M_Lung	Omics analyses	Lipidomics	920993-Rightlung-extract	51803_R003_LU_EC_MRM2_20120823.wiff	MetaboLights	MTBLS-143	http://www.ebi.ac.uk/metabolights/MTBLS143	Lipidomics	m_mtbls143_EICO_mass_spectrometry_v2_maf.tsv	MetaboLights	MTBLS-143	http://www.ebi.ac.uk/metabolights/MTBLS143	pMRTP	2	lung
Switch_3M_Lung	Omics analyses	Lipidomics	921001-Rightlung-extract	51803_R003_LU_EC_MRM2_20120823.wiff	MetaboLights	MTBLS-143	http://www.ebi.ac.uk/metabolights/MTBLS143	Lipidomics	m_mtbls143_EICO_mass_spectrometry_v2_maf.tsv	MetaboLights	MTBLS-143	http://www.ebi.ac.uk/metabolights/MTBLS143	Switch	3	lung
Switch_3M_Lung	Omics analyses	Lipidomics	921037-Rightlung-extract	51803_R003_LU_EC_MRM2_20120823.wiff	MetaboLights	MTBLS-143	http://www.ebi.ac.uk/metabolights/MTBLS143	Lipidomics	m_mtbls143_EICO_mass_spectrometry_v2_maf.tsv	MetaboLights	MTBLS-143	http://www.ebi.ac.uk/metabolights/MTBLS143	Switch	3	lung
3R4F_2M_Lung	Omics analyses	Lipidomics	921057-Rightlung-extract	51803_R003_LU_EC_MRM2_20120823.wiff	MetaboLights	MTBLS-143	http://www.ebi.ac.uk/metabolights/MTBLS143	Lipidomics	m_mtbls143_EICO_mass_spectrometry_v2_maf.tsv	MetaboLights	MTBLS-143	http://www.ebi.ac.uk/metabolights/MTBLS143	3R4F	2	lung
3R4F_2M_Lung	Omics analyses	Lipidomics	921062-Rightlung-extract	51803_R003_LU_EC_MRM2_20120823.wiff	MetaboLights	MTBLS-143	http://www.ebi.ac.uk/metabolights/MTBLS143	Lipidomics	m_mtbls143_EICO_mass_spectrometry_v2_maf.tsv	MetaboLights	MTBLS-143	http://www.ebi.ac.uk/metabolights/MTBLS143	3R4F	2	lung
Sham_2M_Lung	Omics analyses	Lipidomics	921067-Rightlung-extract	51803_R003_LU_EC_MRM2_20120823.wiff	MetaboLights	MTBLS-143	http://www.ebi.ac.uk/metabolights/MTBLS143	Lipidomics	m_mtbls143_EICO_mass_spectrometry_v2_maf.tsv	MetaboLights	MTBLS-143	http://www.ebi.ac.uk/metabolights/MTBLS143	Sham	2	lung
Cess_3M_Lung	Omics analyses	Lipidomics	921081-Rightlung-extract	51803_R003_LU_EC_MRM2_20120823.wiff	MetaboLights	MTBLS-143	http://www.ebi.ac.uk/metabolights/MTBLS143	Lipidomics	m_mtbls143_EICO_mass_spectrometry_v2_maf.tsv	MetaboLights	MTBLS-143	http://www.ebi.ac.uk/metabolights/MTBLS143	Cess	3	lung
Sham_2M_Lung	Omics analyses	Lipidomics	921089-Rightlung-extract	51803_R003_LU_EC_MRM2_20120823.wiff	MetaboLights	MTBLS-143	http://www.ebi.ac.uk/metabolights/MTBLS143	Lipidomics	m_mtbls143_EICO_mass_spectrometry_v2_maf.tsv	MetaboLights	MTBLS-143	http://www.ebi.ac.uk/metabolights/MTBLS143	Sham	2	lung
Sham_3M_Lung	Omics analyses	Lipidomics	921128-Rightlung-extract	51803_R003_LU_EC_MRM2_20120823.wiff	MetaboLights	MTBLS-143	http://www.ebi.ac.uk/metabolights/MTBLS143	Lipidomics	m_mtbls143_EICO_mass_spectrometry_v2_maf.tsv	MetaboLights	MTBLS-143	http://www.ebi.ac.uk/metabolights/MTBLS143	Sham	3	lung
pMRTP_2M_Lung	Omics analyses	Lipidomics	921132-Rightlung-extract	51803_R003_LU_EC_MRM2_20120823.wiff	MetaboLights	MTBLS-143	http://www.ebi.ac.uk/metabolights/MTBLS143	Lipidomics	m_mtbls143_EICO_mass_spectrometry_v2_maf.tsv	MetaboLights	MTBLS-143	http://www.ebi.ac.uk/metabolights/MTBLS143	pMRTP	2	lung
Sham_3M_Lung	Omics analyses	Lipidomics	921134-Rightlung-extract	51803_R003_LU_EC_MRM2_20120823.wiff	MetaboLights	MTBLS-143	http://www.ebi.ac.uk/metabolights/MTBLS143	Lipidomics	m_mtbls143_EICO_mass_spectrometry_v2_maf.tsv	MetaboLights	MTBLS-143	http://www.ebi.ac.uk/metabolights/MTBLS143	Sham	3	lung
3R4F_3M_Lung	Omics analyses	Lipidomics	921139-Rightlung-extract	51803_R003_LU_EC_MRM2_20120823.wiff	MetaboLights	MTBLS-143	http://www.ebi.ac.uk/metabolights/MTBLS143	Lipidomics	m_mtbls143_EICO_mass_spectrometry_v2_maf.tsv	MetaboLights	MTBLS-143	http://www.ebi.ac.uk/metabolights/MTBLS143	3R4F	3	lung
Sham_3M_Lung	Omics analyses	Lipidomics	921166-Rightlung-extract	51803_R003_LU_EC_MRM2_20120823.wiff	MetaboLights	MTBLS-143	http://www.ebi.ac.uk/metabolights/MTBLS143	Lipidomics	m_mtbls143_EICO_mass_spectrometry_v2_maf.tsv	MetaboLights	MTBLS-143	http://www.ebi.ac.uk/metabolights/MTBLS143	Sham	3	lung
pMRTP_3M_Lung	Omics analyses	Lipidomics	921177-Rightlung-extract	51803_R003_LU_EC_MRM2_20120823.wiff	MetaboLights	MTBLS-143	http://www.ebi.ac.uk/metabolights/MTBLS143	Lipidomics	m_mtbls143_EICO_mass_spectrometry_v2_maf.tsv	MetaboLights	MTBLS-143	http://www.ebi.ac.uk/metabolights/MTBLS143	pMRTP	3	lung
Sham_2M_Lung	Omics analyses	Lipidomics	921183-Rightlung-extract	51803_R003_LU_EC_MRM2_20120823.wiff	MetaboLights	MTBLS-143	http://www.ebi.ac.uk/metabolights/MTBLS143	Lipidomics	m_mtbls143_EICO_mass_spectrometry_v2_maf.tsv	MetaboLights	MTBLS-143	http://www.ebi.ac.uk/metabolights/MTBLS143	Sham	2	lung
3R4F_3M_Lung	Omics analyses	Lipidomics	921262-Rightlung-extract	51803_R003_LU_EC_MRM2_20120823.wiff	MetaboLights	MTBLS-143	http://www.ebi.ac.uk/metabolights/MTBLS143	Lipidomics	m_mtbls143_EICO_mass_spectrometry_v2_maf.tsv	MetaboLights	MTBLS-143	http://www.ebi.ac.uk/metabolights/MTBLS143	3R4F	3	lung
Sham_3M_Lung	Omics analyses	Lipidomics	921276-Rightlung-extract	51803_R003_LU_EC_MRM2_20120823.wiff	MetaboLights	MTBLS-143	http://www.ebi.ac.uk/metabolights/MTBLS143	Lipidomics	m_mtbls143_EICO_mass_spectrometry_v2_maf.tsv	MetaboLights	MTBLS-143	http://www.ebi.ac.uk/metabolights/MTBLS143	Sham	3	lung
Cess_3M_Lung	Omics analyses	Lipidomics	921296-Rightlung-extract	51803_R003_LU_EC_MRM2_20120823.wiff	MetaboLights	MTBLS-143	http://www.ebi.ac.uk/metabolights/MTBLS143	Lipidomics	m_mtbls143_EICO_mass_spectrometry_v2_maf.tsv	MetaboLights	MTBLS-143	http://www.ebi.ac.uk/metabolights/MTBLS143	Cess	3	lung
3R4F_3M_Lung	Omics analyses	Lipidomics	920037-Rightlung-extract	51803_R004_GL_LU_20121123.wiff	MetaboLights	MTBLS-143	http://www.ebi.ac.uk/metabolights/MTBLS143	Lipidomics	m_mtbls143_GANG_mass_spectrometry_v2_maf.tsv	MetaboLights	MTBLS-143	http://www.ebi.ac.uk/metabolights/MTBLS143	3R4F	3	lung
pMRTP_2M_Lung	Omics analyses	Lipidomics	920056-Rightlung-extract	51803_R004_GL_LU_20121123.wiff	MetaboLights	MTBLS-143	http://www.ebi.ac.uk/metabolights/MTBLS143	Lipidomics	m_mtbls143_GANG_mass_spectrometry_v2_maf.tsv	MetaboLights	MTBLS-143	http://www.ebi.ac.uk/metabolights/MTBLS143	pMRTP	2	lung
Switch_3M_Lung	Omics analyses	Lipidomics	920067-Rightlung-extract	51803_R004_GL_LU_20121123.wiff	MetaboLights	MTBLS-143	http://www.ebi.ac.uk/metabolights/MTBLS143	Lipidomics	m_mtbls143_GANG_mass_spectrometry_v2_maf.tsv	MetaboLights	MTBLS-143	http://www.ebi.ac.uk/metabolights/MTBLS143	Switch	3	lung
3R4F_3M_Lung	Omics analyses	Lipidomics	920092-Rightlung-extract	51803_R004_GL_LU_20121123.wiff	MetaboLights	MTBLS-143	http://www.ebi.ac.uk/metabolights/MTBLS143	Lipidomics	m_mtbls143_GANG_mass_spectrometry_v2_maf.tsv	MetaboLights	MTBLS-143	http://www.ebi.ac.uk/metabolights/MTBLS143	3R4F	3	lung
3R4F_2M_Lung	Omics analyses	Lipidomics	920093-Rightlung-extract	51803_R004_GL_LU_20121123.wiff	MetaboLights	MTBLS-143	http://www.ebi.ac.uk/metabolights/MTBLS143	Lipidomics	m_mtbls143_GANG_mass_spectrometry_v2_maf.tsv	MetaboLights	MTBLS-143	http://www.ebi.ac.uk/metabolights/MTBLS143	3R4F	2	lung
pMRTP_2M_Lung	Omics analyses	Lipidomics	920146-Rightlung-extract	51803_R004_GL_LU_20121123.wiff	MetaboLights	MTBLS-143	http://www.ebi.ac.uk/metabolights/MTBLS143	Lipidomics	m_mtbls143_GANG_mass_spectrometry_v2_maf.tsv	MetaboLights	MTBLS-143	http://www.ebi.ac.uk/metabolights/MTBLS143	pMRTP	2	lung
3R4F_2M_Lung	Omics analyses	Lipidomics	920186-Rightlung-extract	51803_R004_GL_LU_20121123.wiff	MetaboLights	MTBLS-143	http://www.ebi.ac.uk/metabolights/MTBLS143	Lipidomics	m_mtbls143_GANG_mass_spectrometry_v2_maf.tsv	MetaboLights	MTBLS-143	http://www.ebi.ac.uk/metabolights/MTBLS143	3R4F	2	lung
3R4F_2M_Lung	Omics analyses	Lipidomics	920223-Rightlung-extract	51803_R004_GL_LU_20121123.wiff	MetaboLights	MTBLS-143	http://www.ebi.ac.uk/metabolights/MTBLS143	Lipidomics	m_mtbls143_GANG_mass_spectrometry_v2_maf.tsv	MetaboLights	MTBLS-143	http://www.ebi.ac.uk/metabolights/MTBLS143	3R4F	2	lung
pMRTP_3M_Lung	Omics analyses	Lipidomics	920224-Rightlung-extract	51803_R004_GL_LU_20121123.wiff	MetaboLights	MTBLS-143	http://www.ebi.ac.uk/metabolights/MTBLS143	Lipidomics	m_mtbls143_GANG_mass_spectrometry_v2_maf.tsv	MetaboLights	MTBLS-143	http://www.ebi.ac.uk/metabolights/MTBLS143	pMRTP	3	lung
pMRTP_3M_Lung	Omics analyses	Lipidomics	920243-Rightlung-extract	51803_R004_GL_LU_20121123.wiff	MetaboLights	MTBLS-143	http://www.ebi.ac.uk/metabolights/MTBLS143	Lipidomics	m_mtbls143_GANG_mass_spectrometry_v2_maf.tsv	MetaboLights	MTBLS-143	http://www.ebi.ac.uk/metabolights/MTBLS143	pMRTP	3	lung
pMRTP_2M_Lung	Omics analyses	Lipidomics	920268-Rightlung-extract	51803_R004_GL_LU_20121123.wiff	MetaboLights	MTBLS-143	http://www.ebi.ac.uk/metabolights/MTBLS143	Lipidomics	m_mtbls143_GANG_mass_spectrometry_v2_maf.tsv	MetaboLights	MTBLS-143	http://www.ebi.ac.uk/metabolights/MTBLS143	pMRTP	2	lung
3R4F_2M_Lung	Omics analyses	Lipidomics	920279-Rightlung-extract	51803_R004_GL_LU_20121123.wiff	MetaboLights	MTBLS-143	http://www.ebi.ac.uk/metabolights/MTBLS143	Lipidomics	m_mtbls143_GANG_mass_spectrometry_v2_maf.tsv	MetaboLights	MTBLS-143	http://www.ebi.ac.uk/metabolights/MTBLS143	3R4F	2	lung
3R4F_3M_Lung	Omics analyses	Lipidomics	920300-Rightlung-extract	51803_R004_GL_LU_20121123.wiff	MetaboLights	MTBLS-143	http://www.ebi.ac.uk/metabolights/MTBLS143	Lipidomics	m_mtbls143_GANG_mass_spectrometry_v2_maf.tsv	MetaboLights	MTBLS-143	http://www.ebi.ac.uk/metabolights/MTBLS143	3R4F	3	lung
Switch_3M_Lung	Omics analyses	Lipidomics	920368-Rightlung-extract	51803_R004_GL_LU_20121123.wiff	MetaboLights	MTBLS-143	http://www.ebi.ac.uk/metabolights/MTBLS143	Lipidomics	m_mtbls143_GANG_mass_spectrometry_v2_maf.tsv	MetaboLights	MTBLS-143	http://www.ebi.ac.uk/metabolights/MTBLS143	Switch	3	lung
Sham_2M_Lung	Omics analyses	Lipidomics	920374-Rightlung-extract	51803_R004_GL_LU_20121123.wiff	MetaboLights	MTBLS-143	http://www.ebi.ac.uk/metabolights/MTBLS143	Lipidomics	m_mtbls143_GANG_mass_spectrometry_v2_maf.tsv	MetaboLights	MTBLS-143	http://www.ebi.ac.uk/metabolights/MTBLS143	Sham	2	lung
Switch_3M_Lung	Omics analyses	Lipidomics	920416-Rightlung-extract	51803_R004_GL_LU_20121123.wiff	MetaboLights	MTBLS-143	http://www.ebi.ac.uk/metabolights/MTBLS143	Lipidomics	m_mtbls143_GANG_mass_spectrometry_v2_maf.tsv	MetaboLights	MTBLS-143	http://www.ebi.ac.uk/metabolights/MTBLS143	Switch	3	lung
pMRTP_2M_Lung	Omics analyses	Lipidomics	920460-Rightlung-extract	51803_R004_GL_LU_20121123.wiff	MetaboLights	MTBLS-143	http://www.ebi.ac.uk/metabolights/MTBLS143	Lipidomics	m_mtbls143_GANG_mass_spectrometry_v2_maf.tsv	MetaboLights	MTBLS-143	http://www.ebi.ac.uk/metabolights/MTBLS143	pMRTP	2	lung
Cess_3M_Lung	Omics analyses	Lipidomics	920531-Rightlung-extract	51803_R004_GL_LU_20121123.wiff	MetaboLights	MTBLS-143	http://www.ebi.ac.uk/metabolights/MTBLS143	Lipidomics	m_mtbls143_GANG_mass_spectrometry_v2_maf.tsv	MetaboLights	MTBLS-143	http://www.ebi.ac.uk/metabolights/MTBLS143	Cess	3	lung
pMRTP_3M_Lung	Omics analyses	Lipidomics	920553-Rightlung-extract	51803_R004_GL_LU_20121123.wiff	MetaboLights	MTBLS-143	http://www.ebi.ac.uk/metabolights/MTBLS143	Lipidomics	m_mtbls143_GANG_mass_spectrometry_v2_maf.tsv	MetaboLights	MTBLS-143	http://www.ebi.ac.uk/metabolights/MTBLS143	pMRTP	3	lung
Cess_3M_Lung	Omics analyses	Lipidomics	920587-Rightlung-extract	51803_R004_GL_LU_20121123.wiff	MetaboLights	MTBLS-143	http://www.ebi.ac.uk/metabolights/MTBLS143	Lipidomics	m_mtbls143_GANG_mass_spectrometry_v2_maf.tsv	MetaboLights	MTBLS-143	http://www.ebi.ac.uk/metabolights/MTBLS143	Cess	3	lung
Switch_3M_Lung	Omics analyses	Lipidomics	920602-Rightlung-extract	51803_R004_GL_LU_20121123.wiff	MetaboLights	MTBLS-143	http://www.ebi.ac.uk/metabolights/MTBLS143	Lipidomics	m_mtbls143_GANG_mass_spectrometry_v2_maf.tsv	MetaboLights	MTBLS-143	http://www.ebi.ac.uk/metabolights/MTBLS143	Switch	3	lung
Cess_3M_Lung	Omics analyses	Lipidomics	920604-Rightlung-extract	51803_R004_GL_LU_20121123.wiff	MetaboLights	MTBLS-143	http://www.ebi.ac.uk/metabolights/MTBLS143	Lipidomics	m_mtbls143_GANG_mass_spectrometry_v2_maf.tsv	MetaboLights	MTBLS-143	http://www.ebi.ac.uk/metabolights/MTBLS143	Cess	3	lung
3R4F_2M_Lung	Omics analyses	Lipidomics	920605-Rightlung-extract	51803_R004_GL_LU_20121123.wiff	MetaboLights	MTBLS-143	http://www.ebi.ac.uk/metabolights/MTBLS143	Lipidomics	m_mtbls143_GANG_mass_spectrometry_v2_maf.tsv	MetaboLights	MTBLS-143	http://www.ebi.ac.uk/metabolights/MTBLS143	3R4F	2	lung
Cess_3M_Lung	Omics analyses	Lipidomics	920616-Rightlung-extract	51803_R004_GL_LU_20121123.wiff	MetaboLights	MTBLS-143	http://www.ebi.ac.uk/metabolights/MTBLS143	Lipidomics	m_mtbls143_GANG_mass_spectrometry_v2_maf.tsv	MetaboLights	MTBLS-143	http://www.ebi.ac.uk/metabolights/MTBLS143	Cess	3	lung
Switch_3M_Lung	Omics analyses	Lipidomics	920621-Rightlung-extract	51803_R004_GL_LU_20121123.wiff	MetaboLights	MTBLS-143	http://www.ebi.ac.uk/metabolights/MTBLS143	Lipidomics	m_mtbls143_GANG_mass_spectrometry_v2_maf.tsv	MetaboLights	MTBLS-143	http://www.ebi.ac.uk/metabolights/MTBLS143	Switch	3	lung
Switch_3M_Lung	Omics analyses	Lipidomics	920630-Rightlung-extract	51803_R004_GL_LU_20121123.wiff	MetaboLights	MTBLS-143	http://www.ebi.ac.uk/metabolights/MTBLS143	Lipidomics	m_mtbls143_GANG_mass_spectrometry_v2_maf.tsv	MetaboLights	MTBLS-143	http://www.ebi.ac.uk/metabolights/MTBLS143	Switch	3	lung
Sham_3M_Lung	Omics analyses	Lipidomics	920664-Rightlung-extract	51803_R004_GL_LU_20121123.wiff	MetaboLights	MTBLS-143	http://www.ebi.ac.uk/metabolights/MTBLS143	Lipidomics	m_mtbls143_GANG_mass_spectrometry_v2_maf.tsv	MetaboLights	MTBLS-143	http://www.ebi.ac.uk/metabolights/MTBLS143	Sham	3	lung
pMRTP_3M_Lung	Omics analyses	Lipidomics	920673-Rightlung-extract	51803_R004_GL_LU_20121123.wiff	MetaboLights	MTBLS-143	http://www.ebi.ac.uk/metabolights/MTBLS143	Lipidomics	m_mtbls143_GANG_mass_spectrometry_v2_maf.tsv	MetaboLights	MTBLS-143	http://www.ebi.ac.uk/metabolights/MTBLS143	pMRTP	3	lung
Sham_2M_Lung	Omics analyses	Lipidomics	920700-Rightlung-extract	51803_R004_GL_LU_20121123.wiff	MetaboLights	MTBLS-143	http://www.ebi.ac.uk/metabolights/MTBLS143	Lipidomics	m_mtbls143_GANG_mass_spectrometry_v2_maf.tsv	MetaboLights	MTBLS-143	http://www.ebi.ac.uk/metabolights/MTBLS143	Sham	2	lung
pMRTP_3M_Lung	Omics analyses	Lipidomics	920705-Rightlung-extract	51803_R004_GL_LU_20121123.wiff	MetaboLights	MTBLS-143	http://www.ebi.ac.uk/metabolights/MTBLS143	Lipidomics	m_mtbls143_GANG_mass_spectrometry_v2_maf.tsv	MetaboLights	MTBLS-143	http://www.ebi.ac.uk/metabolights/MTBLS143	pMRTP	3	lung
Sham_3M_Lung	Omics analyses	Lipidomics	920712-Rightlung-extract	51803_R004_GL_LU_20121123.wiff	MetaboLights	MTBLS-143	http://www.ebi.ac.uk/metabolights/MTBLS143	Lipidomics	m_mtbls143_GANG_mass_spectrometry_v2_maf.tsv	MetaboLights	MTBLS-143	http://www.ebi.ac.uk/metabolights/MTBLS143	Sham	3	lung
Cess_3M_Lung	Omics analyses	Lipidomics	920736-Rightlung-extract	51803_R004_GL_LU_20121123.wiff	MetaboLights	MTBLS-143	http://www.ebi.ac.uk/metabolights/MTBLS143	Lipidomics	m_mtbls143_GANG_mass_spectrometry_v2_maf.tsv	MetaboLights	MTBLS-143	http://www.ebi.ac.uk/metabolights/MTBLS143	Cess	3	lung
Sham_3M_Lung	Omics analyses	Lipidomics	920763-Rightlung-extract	51803_R004_GL_LU_20121123.wiff	MetaboLights	MTBLS-143	http://www.ebi.ac.uk/metabolights/MTBLS143	Lipidomics	m_mtbls143_GANG_mass_spectrometry_v2_maf.tsv	MetaboLights	MTBLS-143	http://www.ebi.ac.uk/metabolights/MTBLS143	Sham	3	lung
3R4F_3M_Lung	Omics analyses	Lipidomics	920770-Rightlung-extract	51803_R004_GL_LU_20121123.wiff	MetaboLights	MTBLS-143	http://www.ebi.ac.uk/metabolights/MTBLS143	Lipidomics	m_mtbls143_GANG_mass_spectrometry_v2_maf.tsv	MetaboLights	MTBLS-143	http://www.ebi.ac.uk/metabolights/MTBLS143	3R4F	3	lung
pMRTP_2M_Lung	Omics analyses	Lipidomics	920779-Rightlung-extract	51803_R004_GL_LU_20121123.wiff	MetaboLights	MTBLS-143	http://www.ebi.ac.uk/metabolights/MTBLS143	Lipidomics	m_mtbls143_GANG_mass_spectrometry_v2_maf.tsv	MetaboLights	MTBLS-143	http://www.ebi.ac.uk/metabolights/MTBLS143	pMRTP	2	lung
Sham_3M_Lung	Omics analyses	Lipidomics	920794-Rightlung-extract	51803_R004_GL_LU_20121123.wiff	MetaboLights	MTBLS-143	http://www.ebi.ac.uk/metabolights/MTBLS143	Lipidomics	m_mtbls143_GANG_mass_spectrometry_v2_maf.tsv	MetaboLights	MTBLS-143	http://www.ebi.ac.uk/metabolights/MTBLS143	Sham	3	lung
pMRTP_3M_Lung	Omics analyses	Lipidomics	920818-Rightlung-extract	51803_R004_GL_LU_20121123.wiff	MetaboLights	MTBLS-143	http://www.ebi.ac.uk/metabolights/MTBLS143	Lipidomics	m_mtbls143_GANG_mass_spectrometry_v2_maf.tsv	MetaboLights	MTBLS-143	http://www.ebi.ac.uk/metabolights/MTBLS143	pMRTP	3	lung
pMRTP_2M_Lung	Omics analyses	Lipidomics	920857-Rightlung-extract	51803_R004_GL_LU_20121123.wiff	MetaboLights	MTBLS-143	http://www.ebi.ac.uk/metabolights/MTBLS143	Lipidomics	m_mtbls143_GANG_mass_spectrometry_v2_maf.tsv	MetaboLights	MTBLS-143	http://www.ebi.ac.uk/metabolights/MTBLS143	pMRTP	2	lung
Sham_2M_Lung	Omics analyses	Lipidomics	920885-Rightlung-extract	51803_R004_GL_LU_20121123.wiff	MetaboLights	MTBLS-143	http://www.ebi.ac.uk/metabolights/MTBLS143	Lipidomics	m_mtbls143_GANG_mass_spectrometry_v2_maf.tsv	MetaboLights	MTBLS-143	http://www.ebi.ac.uk/metabolights/MTBLS143	Sham	2	lung
Sham_2M_Lung	Omics analyses	Lipidomics	920888-Rightlung-extract	51803_R004_GL_LU_20121123.wiff	MetaboLights	MTBLS-143	http://www.ebi.ac.uk/metabolights/MTBLS143	Lipidomics	m_mtbls143_GANG_mass_spectrometry_v2_maf.tsv	MetaboLights	MTBLS-143	http://www.ebi.ac.uk/metabolights/MTBLS143	Sham	2	lung
Sham_2M_Lung	Omics analyses	Lipidomics	920902-Rightlung-extract	51803_R004_GL_LU_20121123.wiff	MetaboLights	MTBLS-143	http://www.ebi.ac.uk/metabolights/MTBLS143	Lipidomics	m_mtbls143_GANG_mass_spectrometry_v2_maf.tsv	MetaboLights	MTBLS-143	http://www.ebi.ac.uk/metabolights/MTBLS143	Sham	2	lung
3R4F_2M_Lung	Omics analyses	Lipidomics	920906-Rightlung-extract	51803_R004_GL_LU_20121123.wiff	MetaboLights	MTBLS-143	http://www.ebi.ac.uk/metabolights/MTBLS143	Lipidomics	m_mtbls143_GANG_mass_spectrometry_v2_maf.tsv	MetaboLights	MTBLS-143	http://www.ebi.ac.uk/metabolights/MTBLS143	3R4F	2	lung
Cess_3M_Lung	Omics analyses	Lipidomics	920908-Rightlung-extract	51803_R004_GL_LU_20121123.wiff	MetaboLights	MTBLS-143	http://www.ebi.ac.uk/metabolights/MTBLS143	Lipidomics	m_mtbls143_GANG_mass_spectrometry_v2_maf.tsv	MetaboLights	MTBLS-143	http://www.ebi.ac.uk/metabolights/MTBLS143	Cess	3	lung
3R4F_3M_Lung	Omics analyses	Lipidomics	920941-Rightlung-extract	51803_R004_GL_LU_20121123.wiff	MetaboLights	MTBLS-143	http://www.ebi.ac.uk/metabolights/MTBLS143	Lipidomics	m_mtbls143_GANG_mass_spectrometry_v2_maf.tsv	MetaboLights	MTBLS-143	http://www.ebi.ac.uk/metabolights/MTBLS143	3R4F	3	lung
3R4F_3M_Lung	Omics analyses	Lipidomics	920942-Rightlung-extract	51803_R004_GL_LU_20121123.wiff	MetaboLights	MTBLS-143	http://www.ebi.ac.uk/metabolights/MTBLS143	Lipidomics	m_mtbls143_GANG_mass_spectrometry_v2_maf.tsv	MetaboLights	MTBLS-143	http://www.ebi.ac.uk/metabolights/MTBLS143	3R4F	3	lung
pMRTP_3M_Lung	Omics analyses	Lipidomics	920981-Rightlung-extract	51803_R004_GL_LU_20121123.wiff	MetaboLights	MTBLS-143	http://www.ebi.ac.uk/metabolights/MTBLS143	Lipidomics	m_mtbls143_GANG_mass_spectrometry_v2_maf.tsv	MetaboLights	MTBLS-143	http://www.ebi.ac.uk/metabolights/MTBLS143	pMRTP	3	lung
pMRTP_2M_Lung	Omics analyses	Lipidomics	920993-Rightlung-extract	51803_R004_GL_LU_20121123.wiff	MetaboLights	MTBLS-143	http://www.ebi.ac.uk/metabolights/MTBLS143	Lipidomics	m_mtbls143_GANG_mass_spectrometry_v2_maf.tsv	MetaboLights	MTBLS-143	http://www.ebi.ac.uk/metabolights/MTBLS143	pMRTP	2	lung
Switch_3M_Lung	Omics analyses	Lipidomics	921001-Rightlung-extract	51803_R004_GL_LU_20121123.wiff	MetaboLights	MTBLS-143	http://www.ebi.ac.uk/metabolights/MTBLS143	Lipidomics	m_mtbls143_GANG_mass_spectrometry_v2_maf.tsv	MetaboLights	MTBLS-143	http://www.ebi.ac.uk/metabolights/MTBLS143	Switch	3	lung
Switch_3M_Lung	Omics analyses	Lipidomics	921037-Rightlung-extract	51803_R004_GL_LU_20121123.wiff	MetaboLights	MTBLS-143	http://www.ebi.ac.uk/metabolights/MTBLS143	Lipidomics	m_mtbls143_GANG_mass_spectrometry_v2_maf.tsv	MetaboLights	MTBLS-143	http://www.ebi.ac.uk/metabolights/MTBLS143	Switch	3	lung
3R4F_2M_Lung	Omics analyses	Lipidomics	921057-Rightlung-extract	51803_R004_GL_LU_20121123.wiff	MetaboLights	MTBLS-143	http://www.ebi.ac.uk/metabolights/MTBLS143	Lipidomics	m_mtbls143_GANG_mass_spectrometry_v2_maf.tsv	MetaboLights	MTBLS-143	http://www.ebi.ac.uk/metabolights/MTBLS143	3R4F	2	lung
3R4F_2M_Lung	Omics analyses	Lipidomics	921062-Rightlung-extract	51803_R004_GL_LU_20121123.wiff	MetaboLights	MTBLS-143	http://www.ebi.ac.uk/metabolights/MTBLS143	Lipidomics	m_mtbls143_GANG_mass_spectrometry_v2_maf.tsv	MetaboLights	MTBLS-143	http://www.ebi.ac.uk/metabolights/MTBLS143	3R4F	2	lung
Sham_2M_Lung	Omics analyses	Lipidomics	921067-Rightlung-extract	51803_R004_GL_LU_20121123.wiff	MetaboLights	MTBLS-143	http://www.ebi.ac.uk/metabolights/MTBLS143	Lipidomics	m_mtbls143_GANG_mass_spectrometry_v2_maf.tsv	MetaboLights	MTBLS-143	http://www.ebi.ac.uk/metabolights/MTBLS143	Sham	2	lung
Cess_3M_Lung	Omics analyses	Lipidomics	921081-Rightlung-extract	51803_R004_GL_LU_20121123.wiff	MetaboLights	MTBLS-143	http://www.ebi.ac.uk/metabolights/MTBLS143	Lipidomics	m_mtbls143_GANG_mass_spectrometry_v2_maf.tsv	MetaboLights	MTBLS-143	http://www.ebi.ac.uk/metabolights/MTBLS143	Cess	3	lung
Sham_2M_Lung	Omics analyses	Lipidomics	921089-Rightlung-extract	51803_R004_GL_LU_20121123.wiff	MetaboLights	MTBLS-143	http://www.ebi.ac.uk/metabolights/MTBLS143	Lipidomics	m_mtbls143_GANG_mass_spectrometry_v2_maf.tsv	MetaboLights	MTBLS-143	http://www.ebi.ac.uk/metabolights/MTBLS143	Sham	2	lung
Sham_3M_Lung	Omics analyses	Lipidomics	921128-Rightlung-extract	51803_R004_GL_LU_20121123.wiff	MetaboLights	MTBLS-143	http://www.ebi.ac.uk/metabolights/MTBLS143	Lipidomics	m_mtbls143_GANG_mass_spectrometry_v2_maf.tsv	MetaboLights	MTBLS-143	http://www.ebi.ac.uk/metabolights/MTBLS143	Sham	3	lung
pMRTP_2M_Lung	Omics analyses	Lipidomics	921132-Rightlung-extract	51803_R004_GL_LU_20121123.wiff	MetaboLights	MTBLS-143	http://www.ebi.ac.uk/metabolights/MTBLS143	Lipidomics	m_mtbls143_GANG_mass_spectrometry_v2_maf.tsv	MetaboLights	MTBLS-143	http://www.ebi.ac.uk/metabolights/MTBLS143	pMRTP	2	lung
Sham_3M_Lung	Omics analyses	Lipidomics	921134-Rightlung-extract	51803_R004_GL_LU_20121123.wiff	MetaboLights	MTBLS-143	http://www.ebi.ac.uk/metabolights/MTBLS143	Lipidomics	m_mtbls143_GANG_mass_spectrometry_v2_maf.tsv	MetaboLights	MTBLS-143	http://www.ebi.ac.uk/metabolights/MTBLS143	Sham	3	lung
3R4F_3M_Lung	Omics analyses	Lipidomics	921139-Rightlung-extract	51803_R004_GL_LU_20121123.wiff	MetaboLights	MTBLS-143	http://www.ebi.ac.uk/metabolights/MTBLS143	Lipidomics	m_mtbls143_GANG_mass_spectrometry_v2_maf.tsv	MetaboLights	MTBLS-143	http://www.ebi.ac.uk/metabolights/MTBLS143	3R4F	3	lung
Sham_3M_Lung	Omics analyses	Lipidomics	921166-Rightlung-extract	51803_R004_GL_LU_20121123.wiff	MetaboLights	MTBLS-143	http://www.ebi.ac.uk/metabolights/MTBLS143	Lipidomics	m_mtbls143_GANG_mass_spectrometry_v2_maf.tsv	MetaboLights	MTBLS-143	http://www.ebi.ac.uk/metabolights/MTBLS143	Sham	3	lung
pMRTP_3M_Lung	Omics analyses	Lipidomics	921177-Rightlung-extract	51803_R004_GL_LU_20121123.wiff	MetaboLights	MTBLS-143	http://www.ebi.ac.uk/metabolights/MTBLS143	Lipidomics	m_mtbls143_GANG_mass_spectrometry_v2_maf.tsv	MetaboLights	MTBLS-143	http://www.ebi.ac.uk/metabolights/MTBLS143	pMRTP	3	lung
Sham_2M_Lung	Omics analyses	Lipidomics	921183-Rightlung-extract	51803_R004_GL_LU_20121123.wiff	MetaboLights	MTBLS-143	http://www.ebi.ac.uk/metabolights/MTBLS143	Lipidomics	m_mtbls143_GANG_mass_spectrometry_v2_maf.tsv	MetaboLights	MTBLS-143	http://www.ebi.ac.uk/metabolights/MTBLS143	Sham	2	lung
3R4F_3M_Lung	Omics analyses	Lipidomics	921262-Rightlung-extract	51803_R004_GL_LU_20121123.wiff	MetaboLights	MTBLS-143	http://www.ebi.ac.uk/metabolights/MTBLS143	Lipidomics	m_mtbls143_GANG_mass_spectrometry_v2_maf.tsv	MetaboLights	MTBLS-143	http://www.ebi.ac.uk/metabolights/MTBLS143	3R4F	3	lung
Sham_3M_Lung	Omics analyses	Lipidomics	921276-Rightlung-extract	51803_R004_GL_LU_20121123.wiff	MetaboLights	MTBLS-143	http://www.ebi.ac.uk/metabolights/MTBLS143	Lipidomics	m_mtbls143_GANG_mass_spectrometry_v2_maf.tsv	MetaboLights	MTBLS-143	http://www.ebi.ac.uk/metabolights/MTBLS143	Sham	3	lung
Cess_3M_Lung	Omics analyses	Lipidomics	921296-Rightlung-extract	51803_R004_GL_LU_20121123.wiff	MetaboLights	MTBLS-143	http://www.ebi.ac.uk/metabolights/MTBLS143	Lipidomics	m_mtbls143_GANG_mass_spectrometry_v2_maf.tsv	MetaboLights	MTBLS-143	http://www.ebi.ac.uk/metabolights/MTBLS143	Cess	3	lung
3R4F_3M_Lung	Omics analyses	Lipidomics	920037-Rightlung-extract	51803_R005_CER_LU_20120827.wiff	MetaboLights	MTBLS-143	http://www.ebi.ac.uk/metabolights/MTBLS143	Lipidomics	m_mtbls143_CER_mass_spectrometry_v2_maf.tsv	MetaboLights	MTBLS-143	http://www.ebi.ac.uk/metabolights/MTBLS143	3R4F	3	lung
pMRTP_2M_Lung	Omics analyses	Lipidomics	920056-Rightlung-extract	51803_R005_CER_LU_20120827.wiff	MetaboLights	MTBLS-143	http://www.ebi.ac.uk/metabolights/MTBLS143	Lipidomics	m_mtbls143_CER_mass_spectrometry_v2_maf.tsv	MetaboLights	MTBLS-143	http://www.ebi.ac.uk/metabolights/MTBLS143	pMRTP	2	lung
Switch_3M_Lung	Omics analyses	Lipidomics	920067-Rightlung-extract	51803_R005_CER_LU_20120827.wiff	MetaboLights	MTBLS-143	http://www.ebi.ac.uk/metabolights/MTBLS143	Lipidomics	m_mtbls143_CER_mass_spectrometry_v2_maf.tsv	MetaboLights	MTBLS-143	http://www.ebi.ac.uk/metabolights/MTBLS143	Switch	3	lung
3R4F_3M_Lung	Omics analyses	Lipidomics	920092-Rightlung-extract	51803_R005_CER_LU_20120827.wiff	MetaboLights	MTBLS-143	http://www.ebi.ac.uk/metabolights/MTBLS143	Lipidomics	m_mtbls143_CER_mass_spectrometry_v2_maf.tsv	MetaboLights	MTBLS-143	http://www.ebi.ac.uk/metabolights/MTBLS143	3R4F	3	lung
3R4F_2M_Lung	Omics analyses	Lipidomics	920093-Rightlung-extract	51803_R005_CER_LU_20120827.wiff	MetaboLights	MTBLS-143	http://www.ebi.ac.uk/metabolights/MTBLS143	Lipidomics	m_mtbls143_CER_mass_spectrometry_v2_maf.tsv	MetaboLights	MTBLS-143	http://www.ebi.ac.uk/metabolights/MTBLS143	3R4F	2	lung
pMRTP_2M_Lung	Omics analyses	Lipidomics	920146-Rightlung-extract	51803_R005_CER_LU_20120827.wiff	MetaboLights	MTBLS-143	http://www.ebi.ac.uk/metabolights/MTBLS143	Lipidomics	m_mtbls143_CER_mass_spectrometry_v2_maf.tsv	MetaboLights	MTBLS-143	http://www.ebi.ac.uk/metabolights/MTBLS143	pMRTP	2	lung
3R4F_2M_Lung	Omics analyses	Lipidomics	920186-Rightlung-extract	51803_R005_CER_LU_20120827.wiff	MetaboLights	MTBLS-143	http://www.ebi.ac.uk/metabolights/MTBLS143	Lipidomics	m_mtbls143_CER_mass_spectrometry_v2_maf.tsv	MetaboLights	MTBLS-143	http://www.ebi.ac.uk/metabolights/MTBLS143	3R4F	2	lung
3R4F_2M_Lung	Omics analyses	Lipidomics	920223-Rightlung-extract	51803_R005_CER_LU_20120827.wiff	MetaboLights	MTBLS-143	http://www.ebi.ac.uk/metabolights/MTBLS143	Lipidomics	m_mtbls143_CER_mass_spectrometry_v2_maf.tsv	MetaboLights	MTBLS-143	http://www.ebi.ac.uk/metabolights/MTBLS143	3R4F	2	lung
pMRTP_3M_Lung	Omics analyses	Lipidomics	920224-Rightlung-extract	51803_R005_CER_LU_20120827.wiff	MetaboLights	MTBLS-143	http://www.ebi.ac.uk/metabolights/MTBLS143	Lipidomics	m_mtbls143_CER_mass_spectrometry_v2_maf.tsv	MetaboLights	MTBLS-143	http://www.ebi.ac.uk/metabolights/MTBLS143	pMRTP	3	lung
pMRTP_3M_Lung	Omics analyses	Lipidomics	920243-Rightlung-extract	51803_R005_CER_LU_20120827.wiff	MetaboLights	MTBLS-143	http://www.ebi.ac.uk/metabolights/MTBLS143	Lipidomics	m_mtbls143_CER_mass_spectrometry_v2_maf.tsv	MetaboLights	MTBLS-143	http://www.ebi.ac.uk/metabolights/MTBLS143	pMRTP	3	lung
pMRTP_2M_Lung	Omics analyses	Lipidomics	920268-Rightlung-extract	51803_R005_CER_LU_20120827.wiff	MetaboLights	MTBLS-143	http://www.ebi.ac.uk/metabolights/MTBLS143	Lipidomics	m_mtbls143_CER_mass_spectrometry_v2_maf.tsv	MetaboLights	MTBLS-143	http://www.ebi.ac.uk/metabolights/MTBLS143	pMRTP	2	lung
3R4F_2M_Lung	Omics analyses	Lipidomics	920279-Rightlung-extract	51803_R005_CER_LU_20120827.wiff	MetaboLights	MTBLS-143	http://www.ebi.ac.uk/metabolights/MTBLS143	Lipidomics	m_mtbls143_CER_mass_spectrometry_v2_maf.tsv	MetaboLights	MTBLS-143	http://www.ebi.ac.uk/metabolights/MTBLS143	3R4F	2	lung
3R4F_3M_Lung	Omics analyses	Lipidomics	920300-Rightlung-extract	51803_R005_CER_LU_20120827.wiff	MetaboLights	MTBLS-143	http://www.ebi.ac.uk/metabolights/MTBLS143	Lipidomics	m_mtbls143_CER_mass_spectrometry_v2_maf.tsv	MetaboLights	MTBLS-143	http://www.ebi.ac.uk/metabolights/MTBLS143	3R4F	3	lung
Switch_3M_Lung	Omics analyses	Lipidomics	920368-Rightlung-extract	51803_R005_CER_LU_20120827.wiff	MetaboLights	MTBLS-143	http://www.ebi.ac.uk/metabolights/MTBLS143	Lipidomics	m_mtbls143_CER_mass_spectrometry_v2_maf.tsv	MetaboLights	MTBLS-143	http://www.ebi.ac.uk/metabolights/MTBLS143	Switch	3	lung
Sham_2M_Lung	Omics analyses	Lipidomics	920374-Rightlung-extract	51803_R005_CER_LU_20120827.wiff	MetaboLights	MTBLS-143	http://www.ebi.ac.uk/metabolights/MTBLS143	Lipidomics	m_mtbls143_CER_mass_spectrometry_v2_maf.tsv	MetaboLights	MTBLS-143	http://www.ebi.ac.uk/metabolights/MTBLS143	Sham	2	lung
Switch_3M_Lung	Omics analyses	Lipidomics	920416-Rightlung-extract	51803_R005_CER_LU_20120827.wiff	MetaboLights	MTBLS-143	http://www.ebi.ac.uk/metabolights/MTBLS143	Lipidomics	m_mtbls143_CER_mass_spectrometry_v2_maf.tsv	MetaboLights	MTBLS-143	http://www.ebi.ac.uk/metabolights/MTBLS143	Switch	3	lung
pMRTP_2M_Lung	Omics analyses	Lipidomics	920460-Rightlung-extract	51803_R005_CER_LU_20120827.wiff	MetaboLights	MTBLS-143	http://www.ebi.ac.uk/metabolights/MTBLS143	Lipidomics	m_mtbls143_CER_mass_spectrometry_v2_maf.tsv	MetaboLights	MTBLS-143	http://www.ebi.ac.uk/metabolights/MTBLS143	pMRTP	2	lung
Cess_3M_Lung	Omics analyses	Lipidomics	920531-Rightlung-extract	51803_R005_CER_LU_20120827.wiff	MetaboLights	MTBLS-143	http://www.ebi.ac.uk/metabolights/MTBLS143	Lipidomics	m_mtbls143_CER_mass_spectrometry_v2_maf.tsv	MetaboLights	MTBLS-143	http://www.ebi.ac.uk/metabolights/MTBLS143	Cess	3	lung
pMRTP_3M_Lung	Omics analyses	Lipidomics	920553-Rightlung-extract	51803_R005_CER_LU_20120827.wiff	MetaboLights	MTBLS-143	http://www.ebi.ac.uk/metabolights/MTBLS143	Lipidomics	m_mtbls143_CER_mass_spectrometry_v2_maf.tsv	MetaboLights	MTBLS-143	http://www.ebi.ac.uk/metabolights/MTBLS143	pMRTP	3	lung
Cess_3M_Lung	Omics analyses	Lipidomics	920587-Rightlung-extract	51803_R005_CER_LU_20120827.wiff	MetaboLights	MTBLS-143	http://www.ebi.ac.uk/metabolights/MTBLS143	Lipidomics	m_mtbls143_CER_mass_spectrometry_v2_maf.tsv	MetaboLights	MTBLS-143	http://www.ebi.ac.uk/metabolights/MTBLS143	Cess	3	lung
Switch_3M_Lung	Omics analyses	Lipidomics	920602-Rightlung-extract	51803_R005_CER_LU_20120827.wiff	MetaboLights	MTBLS-143	http://www.ebi.ac.uk/metabolights/MTBLS143	Lipidomics	m_mtbls143_CER_mass_spectrometry_v2_maf.tsv	MetaboLights	MTBLS-143	http://www.ebi.ac.uk/metabolights/MTBLS143	Switch	3	lung
Cess_3M_Lung	Omics analyses	Lipidomics	920604-Rightlung-extract	51803_R005_CER_LU_20120827.wiff	MetaboLights	MTBLS-143	http://www.ebi.ac.uk/metabolights/MTBLS143	Lipidomics	m_mtbls143_CER_mass_spectrometry_v2_maf.tsv	MetaboLights	MTBLS-143	http://www.ebi.ac.uk/metabolights/MTBLS143	Cess	3	lung
3R4F_2M_Lung	Omics analyses	Lipidomics	920605-Rightlung-extract	51803_R005_CER_LU_20120827.wiff	MetaboLights	MTBLS-143	http://www.ebi.ac.uk/metabolights/MTBLS143	Lipidomics	m_mtbls143_CER_mass_spectrometry_v2_maf.tsv	MetaboLights	MTBLS-143	http://www.ebi.ac.uk/metabolights/MTBLS143	3R4F	2	lung
Cess_3M_Lung	Omics analyses	Lipidomics	920616-Rightlung-extract	51803_R005_CER_LU_20120827.wiff	MetaboLights	MTBLS-143	http://www.ebi.ac.uk/metabolights/MTBLS143	Lipidomics	m_mtbls143_CER_mass_spectrometry_v2_maf.tsv	MetaboLights	MTBLS-143	http://www.ebi.ac.uk/metabolights/MTBLS143	Cess	3	lung
Switch_3M_Lung	Omics analyses	Lipidomics	920621-Rightlung-extract	51803_R005_CER_LU_20120827.wiff	MetaboLights	MTBLS-143	http://www.ebi.ac.uk/metabolights/MTBLS143	Lipidomics	m_mtbls143_CER_mass_spectrometry_v2_maf.tsv	MetaboLights	MTBLS-143	http://www.ebi.ac.uk/metabolights/MTBLS143	Switch	3	lung
Switch_3M_Lung	Omics analyses	Lipidomics	920630-Rightlung-extract	51803_R005_CER_LU_20120827.wiff	MetaboLights	MTBLS-143	http://www.ebi.ac.uk/metabolights/MTBLS143	Lipidomics	m_mtbls143_CER_mass_spectrometry_v2_maf.tsv	MetaboLights	MTBLS-143	http://www.ebi.ac.uk/metabolights/MTBLS143	Switch	3	lung
Sham_3M_Lung	Omics analyses	Lipidomics	920664-Rightlung-extract	51803_R005_CER_LU_20120827.wiff	MetaboLights	MTBLS-143	http://www.ebi.ac.uk/metabolights/MTBLS143	Lipidomics	m_mtbls143_CER_mass_spectrometry_v2_maf.tsv	MetaboLights	MTBLS-143	http://www.ebi.ac.uk/metabolights/MTBLS143	Sham	3	lung
pMRTP_3M_Lung	Omics analyses	Lipidomics	920673-Rightlung-extract	51803_R005_CER_LU_20120827.wiff	MetaboLights	MTBLS-143	http://www.ebi.ac.uk/metabolights/MTBLS143	Lipidomics	m_mtbls143_CER_mass_spectrometry_v2_maf.tsv	MetaboLights	MTBLS-143	http://www.ebi.ac.uk/metabolights/MTBLS143	pMRTP	3	lung
Sham_2M_Lung	Omics analyses	Lipidomics	920700-Rightlung-extract	51803_R005_CER_LU_20120827.wiff	MetaboLights	MTBLS-143	http://www.ebi.ac.uk/metabolights/MTBLS143	Lipidomics	m_mtbls143_CER_mass_spectrometry_v2_maf.tsv	MetaboLights	MTBLS-143	http://www.ebi.ac.uk/metabolights/MTBLS143	Sham	2	lung
pMRTP_3M_Lung	Omics analyses	Lipidomics	920705-Rightlung-extract	51803_R005_CER_LU_20120827.wiff	MetaboLights	MTBLS-143	http://www.ebi.ac.uk/metabolights/MTBLS143	Lipidomics	m_mtbls143_CER_mass_spectrometry_v2_maf.tsv	MetaboLights	MTBLS-143	http://www.ebi.ac.uk/metabolights/MTBLS143	pMRTP	3	lung
Sham_3M_Lung	Omics analyses	Lipidomics	920712-Rightlung-extract	51803_R005_CER_LU_20120827.wiff	MetaboLights	MTBLS-143	http://www.ebi.ac.uk/metabolights/MTBLS143	Lipidomics	m_mtbls143_CER_mass_spectrometry_v2_maf.tsv	MetaboLights	MTBLS-143	http://www.ebi.ac.uk/metabolights/MTBLS143	Sham	3	lung
Cess_3M_Lung	Omics analyses	Lipidomics	920736-Rightlung-extract	51803_R005_CER_LU_20120827.wiff	MetaboLights	MTBLS-143	http://www.ebi.ac.uk/metabolights/MTBLS143	Lipidomics	m_mtbls143_CER_mass_spectrometry_v2_maf.tsv	MetaboLights	MTBLS-143	http://www.ebi.ac.uk/metabolights/MTBLS143	Cess	3	lung
Sham_3M_Lung	Omics analyses	Lipidomics	920763-Rightlung-extract	51803_R005_CER_LU_20120827.wiff	MetaboLights	MTBLS-143	http://www.ebi.ac.uk/metabolights/MTBLS143	Lipidomics	m_mtbls143_CER_mass_spectrometry_v2_maf.tsv	MetaboLights	MTBLS-143	http://www.ebi.ac.uk/metabolights/MTBLS143	Sham	3	lung
3R4F_3M_Lung	Omics analyses	Lipidomics	920770-Rightlung-extract	51803_R005_CER_LU_20120827.wiff	MetaboLights	MTBLS-143	http://www.ebi.ac.uk/metabolights/MTBLS143	Lipidomics	m_mtbls143_CER_mass_spectrometry_v2_maf.tsv	MetaboLights	MTBLS-143	http://www.ebi.ac.uk/metabolights/MTBLS143	3R4F	3	lung
pMRTP_2M_Lung	Omics analyses	Lipidomics	920779-Rightlung-extract	51803_R005_CER_LU_20120827.wiff	MetaboLights	MTBLS-143	http://www.ebi.ac.uk/metabolights/MTBLS143	Lipidomics	m_mtbls143_CER_mass_spectrometry_v2_maf.tsv	MetaboLights	MTBLS-143	http://www.ebi.ac.uk/metabolights/MTBLS143	pMRTP	2	lung
Sham_3M_Lung	Omics analyses	Lipidomics	920794-Rightlung-extract	51803_R005_CER_LU_20120827.wiff	MetaboLights	MTBLS-143	http://www.ebi.ac.uk/metabolights/MTBLS143	Lipidomics	m_mtbls143_CER_mass_spectrometry_v2_maf.tsv	MetaboLights	MTBLS-143	http://www.ebi.ac.uk/metabolights/MTBLS143	Sham	3	lung
pMRTP_3M_Lung	Omics analyses	Lipidomics	920818-Rightlung-extract	51803_R005_CER_LU_20120827.wiff	MetaboLights	MTBLS-143	http://www.ebi.ac.uk/metabolights/MTBLS143	Lipidomics	m_mtbls143_CER_mass_spectrometry_v2_maf.tsv	MetaboLights	MTBLS-143	http://www.ebi.ac.uk/metabolights/MTBLS143	pMRTP	3	lung
pMRTP_2M_Lung	Omics analyses	Lipidomics	920857-Rightlung-extract	51803_R005_CER_LU_20120827.wiff	MetaboLights	MTBLS-143	http://www.ebi.ac.uk/metabolights/MTBLS143	Lipidomics	m_mtbls143_CER_mass_spectrometry_v2_maf.tsv	MetaboLights	MTBLS-143	http://www.ebi.ac.uk/metabolights/MTBLS143	pMRTP	2	lung
Sham_2M_Lung	Omics analyses	Lipidomics	920885-Rightlung-extract	51803_R005_CER_LU_20120827.wiff	MetaboLights	MTBLS-143	http://www.ebi.ac.uk/metabolights/MTBLS143	Lipidomics	m_mtbls143_CER_mass_spectrometry_v2_maf.tsv	MetaboLights	MTBLS-143	http://www.ebi.ac.uk/metabolights/MTBLS143	Sham	2	lung
Sham_2M_Lung	Omics analyses	Lipidomics	920888-Rightlung-extract	51803_R005_CER_LU_20120827.wiff	MetaboLights	MTBLS-143	http://www.ebi.ac.uk/metabolights/MTBLS143	Lipidomics	m_mtbls143_CER_mass_spectrometry_v2_maf.tsv	MetaboLights	MTBLS-143	http://www.ebi.ac.uk/metabolights/MTBLS143	Sham	2	lung
Sham_2M_Lung	Omics analyses	Lipidomics	920902-Rightlung-extract	51803_R005_CER_LU_20120827.wiff	MetaboLights	MTBLS-143	http://www.ebi.ac.uk/metabolights/MTBLS143	Lipidomics	m_mtbls143_CER_mass_spectrometry_v2_maf.tsv	MetaboLights	MTBLS-143	http://www.ebi.ac.uk/metabolights/MTBLS143	Sham	2	lung
3R4F_2M_Lung	Omics analyses	Lipidomics	920906-Rightlung-extract	51803_R005_CER_LU_20120827.wiff	MetaboLights	MTBLS-143	http://www.ebi.ac.uk/metabolights/MTBLS143	Lipidomics	m_mtbls143_CER_mass_spectrometry_v2_maf.tsv	MetaboLights	MTBLS-143	http://www.ebi.ac.uk/metabolights/MTBLS143	3R4F	2	lung
Cess_3M_Lung	Omics analyses	Lipidomics	920908-Rightlung-extract	51803_R005_CER_LU_20120827.wiff	MetaboLights	MTBLS-143	http://www.ebi.ac.uk/metabolights/MTBLS143	Lipidomics	m_mtbls143_CER_mass_spectrometry_v2_maf.tsv	MetaboLights	MTBLS-143	http://www.ebi.ac.uk/metabolights/MTBLS143	Cess	3	lung
3R4F_3M_Lung	Omics analyses	Lipidomics	920941-Rightlung-extract	51803_R005_CER_LU_20120827.wiff	MetaboLights	MTBLS-143	http://www.ebi.ac.uk/metabolights/MTBLS143	Lipidomics	m_mtbls143_CER_mass_spectrometry_v2_maf.tsv	MetaboLights	MTBLS-143	http://www.ebi.ac.uk/metabolights/MTBLS143	3R4F	3	lung
3R4F_3M_Lung	Omics analyses	Lipidomics	920942-Rightlung-extract	51803_R005_CER_LU_20120827.wiff	MetaboLights	MTBLS-143	http://www.ebi.ac.uk/metabolights/MTBLS143	Lipidomics	m_mtbls143_CER_mass_spectrometry_v2_maf.tsv	MetaboLights	MTBLS-143	http://www.ebi.ac.uk/metabolights/MTBLS143	3R4F	3	lung
pMRTP_3M_Lung	Omics analyses	Lipidomics	920981-Rightlung-extract	51803_R005_CER_LU_20120827.wiff	MetaboLights	MTBLS-143	http://www.ebi.ac.uk/metabolights/MTBLS143	Lipidomics	m_mtbls143_CER_mass_spectrometry_v2_maf.tsv	MetaboLights	MTBLS-143	http://www.ebi.ac.uk/metabolights/MTBLS143	pMRTP	3	lung
pMRTP_2M_Lung	Omics analyses	Lipidomics	920993-Rightlung-extract	51803_R005_CER_LU_20120827.wiff	MetaboLights	MTBLS-143	http://www.ebi.ac.uk/metabolights/MTBLS143	Lipidomics	m_mtbls143_CER_mass_spectrometry_v2_maf.tsv	MetaboLights	MTBLS-143	http://www.ebi.ac.uk/metabolights/MTBLS143	pMRTP	2	lung
Switch_3M_Lung	Omics analyses	Lipidomics	921001-Rightlung-extract	51803_R005_CER_LU_20120827.wiff	MetaboLights	MTBLS-143	http://www.ebi.ac.uk/metabolights/MTBLS143	Lipidomics	m_mtbls143_CER_mass_spectrometry_v2_maf.tsv	MetaboLights	MTBLS-143	http://www.ebi.ac.uk/metabolights/MTBLS143	Switch	3	lung
Switch_3M_Lung	Omics analyses	Lipidomics	921037-Rightlung-extract	51803_R005_CER_LU_20120827.wiff	MetaboLights	MTBLS-143	http://www.ebi.ac.uk/metabolights/MTBLS143	Lipidomics	m_mtbls143_CER_mass_spectrometry_v2_maf.tsv	MetaboLights	MTBLS-143	http://www.ebi.ac.uk/metabolights/MTBLS143	Switch	3	lung
3R4F_2M_Lung	Omics analyses	Lipidomics	921057-Rightlung-extract	51803_R005_CER_LU_20120827.wiff	MetaboLights	MTBLS-143	http://www.ebi.ac.uk/metabolights/MTBLS143	Lipidomics	m_mtbls143_CER_mass_spectrometry_v2_maf.tsv	MetaboLights	MTBLS-143	http://www.ebi.ac.uk/metabolights/MTBLS143	3R4F	2	lung
3R4F_2M_Lung	Omics analyses	Lipidomics	921062-Rightlung-extract	51803_R005_CER_LU_20120827.wiff	MetaboLights	MTBLS-143	http://www.ebi.ac.uk/metabolights/MTBLS143	Lipidomics	m_mtbls143_CER_mass_spectrometry_v2_maf.tsv	MetaboLights	MTBLS-143	http://www.ebi.ac.uk/metabolights/MTBLS143	3R4F	2	lung
Sham_2M_Lung	Omics analyses	Lipidomics	921067-Rightlung-extract	51803_R005_CER_LU_20120827.wiff	MetaboLights	MTBLS-143	http://www.ebi.ac.uk/metabolights/MTBLS143	Lipidomics	m_mtbls143_CER_mass_spectrometry_v2_maf.tsv	MetaboLights	MTBLS-143	http://www.ebi.ac.uk/metabolights/MTBLS143	Sham	2	lung
Cess_3M_Lung	Omics analyses	Lipidomics	921081-Rightlung-extract	51803_R005_CER_LU_20120827.wiff	MetaboLights	MTBLS-143	http://www.ebi.ac.uk/metabolights/MTBLS143	Lipidomics	m_mtbls143_CER_mass_spectrometry_v2_maf.tsv	MetaboLights	MTBLS-143	http://www.ebi.ac.uk/metabolights/MTBLS143	Cess	3	lung
Sham_2M_Lung	Omics analyses	Lipidomics	921089-Rightlung-extract	51803_R005_CER_LU_20120827.wiff	MetaboLights	MTBLS-143	http://www.ebi.ac.uk/metabolights/MTBLS143	Lipidomics	m_mtbls143_CER_mass_spectrometry_v2_maf.tsv	MetaboLights	MTBLS-143	http://www.ebi.ac.uk/metabolights/MTBLS143	Sham	2	lung
Sham_3M_Lung	Omics analyses	Lipidomics	921128-Rightlung-extract	51803_R005_CER_LU_20120827.wiff	MetaboLights	MTBLS-143	http://www.ebi.ac.uk/metabolights/MTBLS143	Lipidomics	m_mtbls143_CER_mass_spectrometry_v2_maf.tsv	MetaboLights	MTBLS-143	http://www.ebi.ac.uk/metabolights/MTBLS143	Sham	3	lung
pMRTP_2M_Lung	Omics analyses	Lipidomics	921132-Rightlung-extract	51803_R005_CER_LU_20120827.wiff	MetaboLights	MTBLS-143	http://www.ebi.ac.uk/metabolights/MTBLS143	Lipidomics	m_mtbls143_CER_mass_spectrometry_v2_maf.tsv	MetaboLights	MTBLS-143	http://www.ebi.ac.uk/metabolights/MTBLS143	pMRTP	2	lung
Sham_3M_Lung	Omics analyses	Lipidomics	921134-Rightlung-extract	51803_R005_CER_LU_20120827.wiff	MetaboLights	MTBLS-143	http://www.ebi.ac.uk/metabolights/MTBLS143	Lipidomics	m_mtbls143_CER_mass_spectrometry_v2_maf.tsv	MetaboLights	MTBLS-143	http://www.ebi.ac.uk/metabolights/MTBLS143	Sham	3	lung
3R4F_3M_Lung	Omics analyses	Lipidomics	921139-Rightlung-extract	51803_R005_CER_LU_20120827.wiff	MetaboLights	MTBLS-143	http://www.ebi.ac.uk/metabolights/MTBLS143	Lipidomics	m_mtbls143_CER_mass_spectrometry_v2_maf.tsv	MetaboLights	MTBLS-143	http://www.ebi.ac.uk/metabolights/MTBLS143	3R4F	3	lung
Sham_3M_Lung	Omics analyses	Lipidomics	921166-Rightlung-extract	51803_R005_CER_LU_20120827.wiff	MetaboLights	MTBLS-143	http://www.ebi.ac.uk/metabolights/MTBLS143	Lipidomics	m_mtbls143_CER_mass_spectrometry_v2_maf.tsv	MetaboLights	MTBLS-143	http://www.ebi.ac.uk/metabolights/MTBLS143	Sham	3	lung
pMRTP_3M_Lung	Omics analyses	Lipidomics	921177-Rightlung-extract	51803_R005_CER_LU_20120827.wiff	MetaboLights	MTBLS-143	http://www.ebi.ac.uk/metabolights/MTBLS143	Lipidomics	m_mtbls143_CER_mass_spectrometry_v2_maf.tsv	MetaboLights	MTBLS-143	http://www.ebi.ac.uk/metabolights/MTBLS143	pMRTP	3	lung
Sham_2M_Lung	Omics analyses	Lipidomics	921183-Rightlung-extract	51803_R005_CER_LU_20120827.wiff	MetaboLights	MTBLS-143	http://www.ebi.ac.uk/metabolights/MTBLS143	Lipidomics	m_mtbls143_CER_mass_spectrometry_v2_maf.tsv	MetaboLights	MTBLS-143	http://www.ebi.ac.uk/metabolights/MTBLS143	Sham	2	lung
3R4F_3M_Lung	Omics analyses	Lipidomics	921262-Rightlung-extract	51803_R005_CER_LU_20120827.wiff	MetaboLights	MTBLS-143	http://www.ebi.ac.uk/metabolights/MTBLS143	Lipidomics	m_mtbls143_CER_mass_spectrometry_v2_maf.tsv	MetaboLights	MTBLS-143	http://www.ebi.ac.uk/metabolights/MTBLS143	3R4F	3	lung
Sham_3M_Lung	Omics analyses	Lipidomics	921276-Rightlung-extract	51803_R005_CER_LU_20120827.wiff	MetaboLights	MTBLS-143	http://www.ebi.ac.uk/metabolights/MTBLS143	Lipidomics	m_mtbls143_CER_mass_spectrometry_v2_maf.tsv	MetaboLights	MTBLS-143	http://www.ebi.ac.uk/metabolights/MTBLS143	Sham	3	lung
Cess_3M_Lung	Omics analyses	Lipidomics	921296-Rightlung-extract	51803_R005_CER_LU_20120827.wiff	MetaboLights	MTBLS-143	http://www.ebi.ac.uk/metabolights/MTBLS143	Lipidomics	m_mtbls143_CER_mass_spectrometry_v2_maf.tsv	MetaboLights	MTBLS-143	http://www.ebi.ac.uk/metabolights/MTBLS143	Cess	3	lung
pMRTP_2M_Blood	Omics analyses	Lipidomics	920031-Blood-extract	51803_R006_CER_PL_20120829.wiff	MetaboLights	MTBLS-143	http://www.ebi.ac.uk/metabolights/MTBLS143	Lipidomics	m_mtbls143_CER_mass_spectrometry_v2_maf.tsv	MetaboLights	MTBLS-143	http://www.ebi.ac.uk/metabolights/MTBLS143	pMRTP	2	blood
Switch_3M_Blood	Omics analyses	Lipidomics	920046-Blood-extract	51803_R006_CER_PL_20120829.wiff	MetaboLights	MTBLS-143	http://www.ebi.ac.uk/metabolights/MTBLS143	Lipidomics	m_mtbls143_CER_mass_spectrometry_v2_maf.tsv	MetaboLights	MTBLS-143	http://www.ebi.ac.uk/metabolights/MTBLS143	Switch	3	blood
Sham_3M_Blood	Omics analyses	Lipidomics	920050-Blood-extract	51803_R006_CER_PL_20120829.wiff	MetaboLights	MTBLS-143	http://www.ebi.ac.uk/metabolights/MTBLS143	Lipidomics	m_mtbls143_CER_mass_spectrometry_v2_maf.tsv	MetaboLights	MTBLS-143	http://www.ebi.ac.uk/metabolights/MTBLS143	Sham	3	blood
Switch_3M_Blood	Omics analyses	Lipidomics	920052-Blood-extract	51803_R006_CER_PL_20120829.wiff	MetaboLights	MTBLS-143	http://www.ebi.ac.uk/metabolights/MTBLS143	Lipidomics	m_mtbls143_CER_mass_spectrometry_v2_maf.tsv	MetaboLights	MTBLS-143	http://www.ebi.ac.uk/metabolights/MTBLS143	Switch	3	blood
Switch_3M_Blood	Omics analyses	Lipidomics	920115-Blood-extract	51803_R006_CER_PL_20120829.wiff	MetaboLights	MTBLS-143	http://www.ebi.ac.uk/metabolights/MTBLS143	Lipidomics	m_mtbls143_CER_mass_spectrometry_v2_maf.tsv	MetaboLights	MTBLS-143	http://www.ebi.ac.uk/metabolights/MTBLS143	Switch	3	blood
3R4F_3M_Blood	Omics analyses	Lipidomics	920216-Blood-extract	51803_R006_CER_PL_20120829.wiff	MetaboLights	MTBLS-143	http://www.ebi.ac.uk/metabolights/MTBLS143	Lipidomics	m_mtbls143_CER_mass_spectrometry_v2_maf.tsv	MetaboLights	MTBLS-143	http://www.ebi.ac.uk/metabolights/MTBLS143	3R4F	3	blood
3R4F_2M_Blood	Omics analyses	Lipidomics	920229-Blood-extract	51803_R006_CER_PL_20120829.wiff	MetaboLights	MTBLS-143	http://www.ebi.ac.uk/metabolights/MTBLS143	Lipidomics	m_mtbls143_CER_mass_spectrometry_v2_maf.tsv	MetaboLights	MTBLS-143	http://www.ebi.ac.uk/metabolights/MTBLS143	3R4F	2	blood
Cess_3M_Blood	Omics analyses	Lipidomics	920264-Blood-extract	51803_R006_CER_PL_20120829.wiff	MetaboLights	MTBLS-143	http://www.ebi.ac.uk/metabolights/MTBLS143	Lipidomics	m_mtbls143_CER_mass_spectrometry_v2_maf.tsv	MetaboLights	MTBLS-143	http://www.ebi.ac.uk/metabolights/MTBLS143	Cess	3	blood
3R4F_2M_Blood	Omics analyses	Lipidomics	920265-Blood-extract	51803_R006_CER_PL_20120829.wiff	MetaboLights	MTBLS-143	http://www.ebi.ac.uk/metabolights/MTBLS143	Lipidomics	m_mtbls143_CER_mass_spectrometry_v2_maf.tsv	MetaboLights	MTBLS-143	http://www.ebi.ac.uk/metabolights/MTBLS143	3R4F	2	blood
3R4F_2M_Blood	Omics analyses	Lipidomics	920281-Blood-extract	51803_R006_CER_PL_20120829.wiff	MetaboLights	MTBLS-143	http://www.ebi.ac.uk/metabolights/MTBLS143	Lipidomics	m_mtbls143_CER_mass_spectrometry_v2_maf.tsv	MetaboLights	MTBLS-143	http://www.ebi.ac.uk/metabolights/MTBLS143	3R4F	2	blood
Switch_3M_Blood	Omics analyses	Lipidomics	920302-Blood-extract	51803_R006_CER_PL_20120829.wiff	MetaboLights	MTBLS-143	http://www.ebi.ac.uk/metabolights/MTBLS143	Lipidomics	m_mtbls143_CER_mass_spectrometry_v2_maf.tsv	MetaboLights	MTBLS-143	http://www.ebi.ac.uk/metabolights/MTBLS143	Switch	3	blood
Sham_2M_Blood	Omics analyses	Lipidomics	920323-Blood-extract	51803_R006_CER_PL_20120829.wiff	MetaboLights	MTBLS-143	http://www.ebi.ac.uk/metabolights/MTBLS143	Lipidomics	m_mtbls143_CER_mass_spectrometry_v2_maf.tsv	MetaboLights	MTBLS-143	http://www.ebi.ac.uk/metabolights/MTBLS143	Sham	2	blood
Switch_3M_Blood	Omics analyses	Lipidomics	920346-Blood-extract	51803_R006_CER_PL_20120829.wiff	MetaboLights	MTBLS-143	http://www.ebi.ac.uk/metabolights/MTBLS143	Lipidomics	m_mtbls143_CER_mass_spectrometry_v2_maf.tsv	MetaboLights	MTBLS-143	http://www.ebi.ac.uk/metabolights/MTBLS143	Switch	3	blood
Sham_3M_Blood	Omics analyses	Lipidomics	920375-Blood-extract	51803_R006_CER_PL_20120829.wiff	MetaboLights	MTBLS-143	http://www.ebi.ac.uk/metabolights/MTBLS143	Lipidomics	m_mtbls143_CER_mass_spectrometry_v2_maf.tsv	MetaboLights	MTBLS-143	http://www.ebi.ac.uk/metabolights/MTBLS143	Sham	3	blood
Sham_2M_Blood	Omics analyses	Lipidomics	920377-Blood-extract	51803_R006_CER_PL_20120829.wiff	MetaboLights	MTBLS-143	http://www.ebi.ac.uk/metabolights/MTBLS143	Lipidomics	m_mtbls143_CER_mass_spectrometry_v2_maf.tsv	MetaboLights	MTBLS-143	http://www.ebi.ac.uk/metabolights/MTBLS143	Sham	2	blood
Cess_3M_Blood	Omics analyses	Lipidomics	920404-Blood-extract	51803_R006_CER_PL_20120829.wiff	MetaboLights	MTBLS-143	http://www.ebi.ac.uk/metabolights/MTBLS143	Lipidomics	m_mtbls143_CER_mass_spectrometry_v2_maf.tsv	MetaboLights	MTBLS-143	http://www.ebi.ac.uk/metabolights/MTBLS143	Cess	3	blood
Sham_3M_Blood	Omics analyses	Lipidomics	920414-Blood-extract	51803_R006_CER_PL_20120829.wiff	MetaboLights	MTBLS-143	http://www.ebi.ac.uk/metabolights/MTBLS143	Lipidomics	m_mtbls143_CER_mass_spectrometry_v2_maf.tsv	MetaboLights	MTBLS-143	http://www.ebi.ac.uk/metabolights/MTBLS143	Sham	3	blood
3R4F_2M_Blood	Omics analyses	Lipidomics	920427-Blood-extract	51803_R006_CER_PL_20120829.wiff	MetaboLights	MTBLS-143	http://www.ebi.ac.uk/metabolights/MTBLS143	Lipidomics	m_mtbls143_CER_mass_spectrometry_v2_maf.tsv	MetaboLights	MTBLS-143	http://www.ebi.ac.uk/metabolights/MTBLS143	3R4F	2	blood
Sham_2M_Blood	Omics analyses	Lipidomics	920430-Blood-extract	51803_R006_CER_PL_20120829.wiff	MetaboLights	MTBLS-143	http://www.ebi.ac.uk/metabolights/MTBLS143	Lipidomics	m_mtbls143_CER_mass_spectrometry_v2_maf.tsv	MetaboLights	MTBLS-143	http://www.ebi.ac.uk/metabolights/MTBLS143	Sham	2	blood
Cess_3M_Blood	Omics analyses	Lipidomics	920456-Blood-extract	51803_R006_CER_PL_20120829.wiff	MetaboLights	MTBLS-143	http://www.ebi.ac.uk/metabolights/MTBLS143	Lipidomics	m_mtbls143_CER_mass_spectrometry_v2_maf.tsv	MetaboLights	MTBLS-143	http://www.ebi.ac.uk/metabolights/MTBLS143	Cess	3	blood
Sham_3M_Blood	Omics analyses	Lipidomics	920480-Blood-extract	51803_R006_CER_PL_20120829.wiff	MetaboLights	MTBLS-143	http://www.ebi.ac.uk/metabolights/MTBLS143	Lipidomics	m_mtbls143_CER_mass_spectrometry_v2_maf.tsv	MetaboLights	MTBLS-143	http://www.ebi.ac.uk/metabolights/MTBLS143	Sham	3	blood
pMRTP_2M_Blood	Omics analyses	Lipidomics	920513-Blood-extract	51803_R006_CER_PL_20120829.wiff	MetaboLights	MTBLS-143	http://www.ebi.ac.uk/metabolights/MTBLS143	Lipidomics	m_mtbls143_CER_mass_spectrometry_v2_maf.tsv	MetaboLights	MTBLS-143	http://www.ebi.ac.uk/metabolights/MTBLS143	pMRTP	2	blood
pMRTP_2M_Blood	Omics analyses	Lipidomics	920524-Blood-extract	51803_R006_CER_PL_20120829.wiff	MetaboLights	MTBLS-143	http://www.ebi.ac.uk/metabolights/MTBLS143	Lipidomics	m_mtbls143_CER_mass_spectrometry_v2_maf.tsv	MetaboLights	MTBLS-143	http://www.ebi.ac.uk/metabolights/MTBLS143	pMRTP	2	blood
pMRTP_3M_Blood	Omics analyses	Lipidomics	920527-Blood-extract	51803_R006_CER_PL_20120829.wiff	MetaboLights	MTBLS-143	http://www.ebi.ac.uk/metabolights/MTBLS143	Lipidomics	m_mtbls143_CER_mass_spectrometry_v2_maf.tsv	MetaboLights	MTBLS-143	http://www.ebi.ac.uk/metabolights/MTBLS143	pMRTP	3	blood
pMRTP_3M_Blood	Omics analyses	Lipidomics	920538-Blood-extract	51803_R006_CER_PL_20120829.wiff	MetaboLights	MTBLS-143	http://www.ebi.ac.uk/metabolights/MTBLS143	Lipidomics	m_mtbls143_CER_mass_spectrometry_v2_maf.tsv	MetaboLights	MTBLS-143	http://www.ebi.ac.uk/metabolights/MTBLS143	pMRTP	3	blood
Cess_3M_Blood	Omics analyses	Lipidomics	920541-Blood-extract	51803_R006_CER_PL_20120829.wiff	MetaboLights	MTBLS-143	http://www.ebi.ac.uk/metabolights/MTBLS143	Lipidomics	m_mtbls143_CER_mass_spectrometry_v2_maf.tsv	MetaboLights	MTBLS-143	http://www.ebi.ac.uk/metabolights/MTBLS143	Cess	3	blood
Cess_3M_Blood	Omics analyses	Lipidomics	920548-Blood-extract	51803_R006_CER_PL_20120829.wiff	MetaboLights	MTBLS-143	http://www.ebi.ac.uk/metabolights/MTBLS143	Lipidomics	m_mtbls143_CER_mass_spectrometry_v2_maf.tsv	MetaboLights	MTBLS-143	http://www.ebi.ac.uk/metabolights/MTBLS143	Cess	3	blood
Sham_2M_Blood	Omics analyses	Lipidomics	920563-Blood-extract	51803_R006_CER_PL_20120829.wiff	MetaboLights	MTBLS-143	http://www.ebi.ac.uk/metabolights/MTBLS143	Lipidomics	m_mtbls143_CER_mass_spectrometry_v2_maf.tsv	MetaboLights	MTBLS-143	http://www.ebi.ac.uk/metabolights/MTBLS143	Sham	2	blood
Switch_3M_Blood	Omics analyses	Lipidomics	920612-Blood-extract	51803_R006_CER_PL_20120829.wiff	MetaboLights	MTBLS-143	http://www.ebi.ac.uk/metabolights/MTBLS143	Lipidomics	m_mtbls143_CER_mass_spectrometry_v2_maf.tsv	MetaboLights	MTBLS-143	http://www.ebi.ac.uk/metabolights/MTBLS143	Switch	3	blood
Sham_3M_Blood	Omics analyses	Lipidomics	920635-Blood-extract	51803_R006_CER_PL_20120829.wiff	MetaboLights	MTBLS-143	http://www.ebi.ac.uk/metabolights/MTBLS143	Lipidomics	m_mtbls143_CER_mass_spectrometry_v2_maf.tsv	MetaboLights	MTBLS-143	http://www.ebi.ac.uk/metabolights/MTBLS143	Sham	3	blood
pMRTP_2M_Blood	Omics analyses	Lipidomics	920642-Blood-extract	51803_R006_CER_PL_20120829.wiff	MetaboLights	MTBLS-143	http://www.ebi.ac.uk/metabolights/MTBLS143	Lipidomics	m_mtbls143_CER_mass_spectrometry_v2_maf.tsv	MetaboLights	MTBLS-143	http://www.ebi.ac.uk/metabolights/MTBLS143	pMRTP	2	blood
Sham_3M_Blood	Omics analyses	Lipidomics	920694-Blood-extract	51803_R006_CER_PL_20120829.wiff	MetaboLights	MTBLS-143	http://www.ebi.ac.uk/metabolights/MTBLS143	Lipidomics	m_mtbls143_CER_mass_spectrometry_v2_maf.tsv	MetaboLights	MTBLS-143	http://www.ebi.ac.uk/metabolights/MTBLS143	Sham	3	blood
pMRTP_3M_Blood	Omics analyses	Lipidomics	920728-Blood-extract	51803_R006_CER_PL_20120829.wiff	MetaboLights	MTBLS-143	http://www.ebi.ac.uk/metabolights/MTBLS143	Lipidomics	m_mtbls143_CER_mass_spectrometry_v2_maf.tsv	MetaboLights	MTBLS-143	http://www.ebi.ac.uk/metabolights/MTBLS143	pMRTP	3	blood
3R4F_2M_Blood	Omics analyses	Lipidomics	920738-Blood-extract	51803_R006_CER_PL_20120829.wiff	MetaboLights	MTBLS-143	http://www.ebi.ac.uk/metabolights/MTBLS143	Lipidomics	m_mtbls143_CER_mass_spectrometry_v2_maf.tsv	MetaboLights	MTBLS-143	http://www.ebi.ac.uk/metabolights/MTBLS143	3R4F	2	blood
pMRTP_2M_Blood	Omics analyses	Lipidomics	920778-Blood-extract	51803_R006_CER_PL_20120829.wiff	MetaboLights	MTBLS-143	http://www.ebi.ac.uk/metabolights/MTBLS143	Lipidomics	m_mtbls143_CER_mass_spectrometry_v2_maf.tsv	MetaboLights	MTBLS-143	http://www.ebi.ac.uk/metabolights/MTBLS143	pMRTP	2	blood
Sham_2M_Blood	Omics analyses	Lipidomics	920788-Blood-extract	51803_R006_CER_PL_20120829.wiff	MetaboLights	MTBLS-143	http://www.ebi.ac.uk/metabolights/MTBLS143	Lipidomics	m_mtbls143_CER_mass_spectrometry_v2_maf.tsv	MetaboLights	MTBLS-143	http://www.ebi.ac.uk/metabolights/MTBLS143	Sham	2	blood
Cess_3M_Blood	Omics analyses	Lipidomics	920833-Blood-extract	51803_R006_CER_PL_20120829.wiff	MetaboLights	MTBLS-143	http://www.ebi.ac.uk/metabolights/MTBLS143	Lipidomics	m_mtbls143_CER_mass_spectrometry_v2_maf.tsv	MetaboLights	MTBLS-143	http://www.ebi.ac.uk/metabolights/MTBLS143	Cess	3	blood
Sham_2M_Blood	Omics analyses	Lipidomics	920863-Blood-extract	51803_R006_CER_PL_20120829.wiff	MetaboLights	MTBLS-143	http://www.ebi.ac.uk/metabolights/MTBLS143	Lipidomics	m_mtbls143_CER_mass_spectrometry_v2_maf.tsv	MetaboLights	MTBLS-143	http://www.ebi.ac.uk/metabolights/MTBLS143	Sham	2	blood
pMRTP_3M_Blood	Omics analyses	Lipidomics	920881-Blood-extract	51803_R006_CER_PL_20120829.wiff	MetaboLights	MTBLS-143	http://www.ebi.ac.uk/metabolights/MTBLS143	Lipidomics	m_mtbls143_CER_mass_spectrometry_v2_maf.tsv	MetaboLights	MTBLS-143	http://www.ebi.ac.uk/metabolights/MTBLS143	pMRTP	3	blood
3R4F_2M_Blood	Omics analyses	Lipidomics	920893-Blood-extract	51803_R006_CER_PL_20120829.wiff	MetaboLights	MTBLS-143	http://www.ebi.ac.uk/metabolights/MTBLS143	Lipidomics	m_mtbls143_CER_mass_spectrometry_v2_maf.tsv	MetaboLights	MTBLS-143	http://www.ebi.ac.uk/metabolights/MTBLS143	3R4F	2	blood
Switch_3M_Blood	Omics analyses	Lipidomics	920896-Blood-extract	51803_R006_CER_PL_20120829.wiff	MetaboLights	MTBLS-143	http://www.ebi.ac.uk/metabolights/MTBLS143	Lipidomics	m_mtbls143_CER_mass_spectrometry_v2_maf.tsv	MetaboLights	MTBLS-143	http://www.ebi.ac.uk/metabolights/MTBLS143	Switch	3	blood
Sham_3M_Blood	Omics analyses	Lipidomics	920903-Blood-extract	51803_R006_CER_PL_20120829.wiff	MetaboLights	MTBLS-143	http://www.ebi.ac.uk/metabolights/MTBLS143	Lipidomics	m_mtbls143_CER_mass_spectrometry_v2_maf.tsv	MetaboLights	MTBLS-143	http://www.ebi.ac.uk/metabolights/MTBLS143	Sham	3	blood
Cess_3M_Blood	Omics analyses	Lipidomics	920907-Blood-extract	51803_R006_CER_PL_20120829.wiff	MetaboLights	MTBLS-143	http://www.ebi.ac.uk/metabolights/MTBLS143	Lipidomics	m_mtbls143_CER_mass_spectrometry_v2_maf.tsv	MetaboLights	MTBLS-143	http://www.ebi.ac.uk/metabolights/MTBLS143	Cess	3	blood
pMRTP_3M_Blood	Omics analyses	Lipidomics	920923-Blood-extract	51803_R006_CER_PL_20120829.wiff	MetaboLights	MTBLS-143	http://www.ebi.ac.uk/metabolights/MTBLS143	Lipidomics	m_mtbls143_CER_mass_spectrometry_v2_maf.tsv	MetaboLights	MTBLS-143	http://www.ebi.ac.uk/metabolights/MTBLS143	pMRTP	3	blood
Cess_3M_Blood	Omics analyses	Lipidomics	920933-Blood-extract	51803_R006_CER_PL_20120829.wiff	MetaboLights	MTBLS-143	http://www.ebi.ac.uk/metabolights/MTBLS143	Lipidomics	m_mtbls143_CER_mass_spectrometry_v2_maf.tsv	MetaboLights	MTBLS-143	http://www.ebi.ac.uk/metabolights/MTBLS143	Cess	3	blood
3R4F_3M_Blood	Omics analyses	Lipidomics	920939-Blood-extract	51803_R006_CER_PL_20120829.wiff	MetaboLights	MTBLS-143	http://www.ebi.ac.uk/metabolights/MTBLS143	Lipidomics	m_mtbls143_CER_mass_spectrometry_v2_maf.tsv	MetaboLights	MTBLS-143	http://www.ebi.ac.uk/metabolights/MTBLS143	3R4F	3	blood
Switch_3M_Blood	Omics analyses	Lipidomics	920947-Blood-extract	51803_R006_CER_PL_20120829.wiff	MetaboLights	MTBLS-143	http://www.ebi.ac.uk/metabolights/MTBLS143	Lipidomics	m_mtbls143_CER_mass_spectrometry_v2_maf.tsv	MetaboLights	MTBLS-143	http://www.ebi.ac.uk/metabolights/MTBLS143	Switch	3	blood
pMRTP_2M_Blood	Omics analyses	Lipidomics	920959-Blood-extract	51803_R006_CER_PL_20120829.wiff	MetaboLights	MTBLS-143	http://www.ebi.ac.uk/metabolights/MTBLS143	Lipidomics	m_mtbls143_CER_mass_spectrometry_v2_maf.tsv	MetaboLights	MTBLS-143	http://www.ebi.ac.uk/metabolights/MTBLS143	pMRTP	2	blood
3R4F_3M_Blood	Omics analyses	Lipidomics	920984-Blood-extract	51803_R006_CER_PL_20120829.wiff	MetaboLights	MTBLS-143	http://www.ebi.ac.uk/metabolights/MTBLS143	Lipidomics	m_mtbls143_CER_mass_spectrometry_v2_maf.tsv	MetaboLights	MTBLS-143	http://www.ebi.ac.uk/metabolights/MTBLS143	3R4F	3	blood
3R4F_3M_Blood	Omics analyses	Lipidomics	921007-Blood-extract	51803_R006_CER_PL_20120829.wiff	MetaboLights	MTBLS-143	http://www.ebi.ac.uk/metabolights/MTBLS143	Lipidomics	m_mtbls143_CER_mass_spectrometry_v2_maf.tsv	MetaboLights	MTBLS-143	http://www.ebi.ac.uk/metabolights/MTBLS143	3R4F	3	blood
3R4F_3M_Blood	Omics analyses	Lipidomics	921013-Blood-extract	51803_R006_CER_PL_20120829.wiff	MetaboLights	MTBLS-143	http://www.ebi.ac.uk/metabolights/MTBLS143	Lipidomics	m_mtbls143_CER_mass_spectrometry_v2_maf.tsv	MetaboLights	MTBLS-143	http://www.ebi.ac.uk/metabolights/MTBLS143	3R4F	3	blood
3R4F_2M_Blood	Omics analyses	Lipidomics	921047-Blood-extract	51803_R006_CER_PL_20120829.wiff	MetaboLights	MTBLS-143	http://www.ebi.ac.uk/metabolights/MTBLS143	Lipidomics	m_mtbls143_CER_mass_spectrometry_v2_maf.tsv	MetaboLights	MTBLS-143	http://www.ebi.ac.uk/metabolights/MTBLS143	3R4F	2	blood
pMRTP_2M_Blood	Omics analyses	Lipidomics	921061-Blood-extract	51803_R006_CER_PL_20120829.wiff	MetaboLights	MTBLS-143	http://www.ebi.ac.uk/metabolights/MTBLS143	Lipidomics	m_mtbls143_CER_mass_spectrometry_v2_maf.tsv	MetaboLights	MTBLS-143	http://www.ebi.ac.uk/metabolights/MTBLS143	pMRTP	2	blood
3R4F_3M_Blood	Omics analyses	Lipidomics	921101-Blood-extract	51803_R006_CER_PL_20120829.wiff	MetaboLights	MTBLS-143	http://www.ebi.ac.uk/metabolights/MTBLS143	Lipidomics	m_mtbls143_CER_mass_spectrometry_v2_maf.tsv	MetaboLights	MTBLS-143	http://www.ebi.ac.uk/metabolights/MTBLS143	3R4F	3	blood
3R4F_3M_Blood	Omics analyses	Lipidomics	921109-Blood-extract	51803_R006_CER_PL_20120829.wiff	MetaboLights	MTBLS-143	http://www.ebi.ac.uk/metabolights/MTBLS143	Lipidomics	m_mtbls143_CER_mass_spectrometry_v2_maf.tsv	MetaboLights	MTBLS-143	http://www.ebi.ac.uk/metabolights/MTBLS143	3R4F	3	blood
pMRTP_3M_Blood	Omics analyses	Lipidomics	921140-Blood-extract	51803_R006_CER_PL_20120829.wiff	MetaboLights	MTBLS-143	http://www.ebi.ac.uk/metabolights/MTBLS143	Lipidomics	m_mtbls143_CER_mass_spectrometry_v2_maf.tsv	MetaboLights	MTBLS-143	http://www.ebi.ac.uk/metabolights/MTBLS143	pMRTP	3	blood
3R4F_3M_Blood	Omics analyses	Lipidomics	921147-Blood-extract	51803_R006_CER_PL_20120829.wiff	MetaboLights	MTBLS-143	http://www.ebi.ac.uk/metabolights/MTBLS143	Lipidomics	m_mtbls143_CER_mass_spectrometry_v2_maf.tsv	MetaboLights	MTBLS-143	http://www.ebi.ac.uk/metabolights/MTBLS143	3R4F	3	blood
pMRTP_2M_Blood	Omics analyses	Lipidomics	921152-Blood-extract	51803_R006_CER_PL_20120829.wiff	MetaboLights	MTBLS-143	http://www.ebi.ac.uk/metabolights/MTBLS143	Lipidomics	m_mtbls143_CER_mass_spectrometry_v2_maf.tsv	MetaboLights	MTBLS-143	http://www.ebi.ac.uk/metabolights/MTBLS143	pMRTP	2	blood
Sham_3M_Blood	Omics analyses	Lipidomics	921196-Blood-extract	51803_R006_CER_PL_20120829.wiff	MetaboLights	MTBLS-143	http://www.ebi.ac.uk/metabolights/MTBLS143	Lipidomics	m_mtbls143_CER_mass_spectrometry_v2_maf.tsv	MetaboLights	MTBLS-143	http://www.ebi.ac.uk/metabolights/MTBLS143	Sham	3	blood
Sham_2M_Blood	Omics analyses	Lipidomics	921277-Blood-extract	51803_R006_CER_PL_20120829.wiff	MetaboLights	MTBLS-143	http://www.ebi.ac.uk/metabolights/MTBLS143	Lipidomics	m_mtbls143_CER_mass_spectrometry_v2_maf.tsv	MetaboLights	MTBLS-143	http://www.ebi.ac.uk/metabolights/MTBLS143	Sham	2	blood
pMRTP_3M_Blood	Omics analyses	Lipidomics	921278-Blood-extract	51803_R006_CER_PL_20120829.wiff	MetaboLights	MTBLS-143	http://www.ebi.ac.uk/metabolights/MTBLS143	Lipidomics	m_mtbls143_CER_mass_spectrometry_v2_maf.tsv	MetaboLights	MTBLS-143	http://www.ebi.ac.uk/metabolights/MTBLS143	pMRTP	3	blood
3R4F_2M_Blood	Omics analyses	Lipidomics	921294-Blood-extract	51803_R006_CER_PL_20120829.wiff	MetaboLights	MTBLS-143	http://www.ebi.ac.uk/metabolights/MTBLS143	Lipidomics	m_mtbls143_CER_mass_spectrometry_v2_maf.tsv	MetaboLights	MTBLS-143	http://www.ebi.ac.uk/metabolights/MTBLS143	3R4F	2	blood
Sham_2M_Blood	Omics analyses	Lipidomics	921319-Blood-extract	51803_R006_CER_PL_20120829.wiff	MetaboLights	MTBLS-143	http://www.ebi.ac.uk/metabolights/MTBLS143	Lipidomics	m_mtbls143_CER_mass_spectrometry_v2_maf.tsv	MetaboLights	MTBLS-143	http://www.ebi.ac.uk/metabolights/MTBLS143	Sham	2	blood
pMRTP_3M_Blood	Omics analyses	Lipidomics	921321-Blood-extract	51803_R006_CER_PL_20120829.wiff	MetaboLights	MTBLS-143	http://www.ebi.ac.uk/metabolights/MTBLS143	Lipidomics	m_mtbls143_CER_mass_spectrometry_v2_maf.tsv	MetaboLights	MTBLS-143	http://www.ebi.ac.uk/metabolights/MTBLS143	pMRTP	3	blood
3R4F_3M_Lung	Omics analyses	Lipidomics	920037-Rightlung-extract	51803_R007_SGN_LU_20120828.wiff	MetaboLights	MTBLS-143	http://www.ebi.ac.uk/metabolights/MTBLS143	Lipidomics	m_mtbls143_SHOT_mass_spectrometry_v2_maf.tsv	MetaboLights	MTBLS-143	http://www.ebi.ac.uk/metabolights/MTBLS143	3R4F	3	lung
pMRTP_2M_Lung	Omics analyses	Lipidomics	920056-Rightlung-extract	51803_R007_SGN_LU_20120828.wiff	MetaboLights	MTBLS-143	http://www.ebi.ac.uk/metabolights/MTBLS143	Lipidomics	m_mtbls143_SHOT_mass_spectrometry_v2_maf.tsv	MetaboLights	MTBLS-143	http://www.ebi.ac.uk/metabolights/MTBLS143	pMRTP	2	lung
Switch_3M_Lung	Omics analyses	Lipidomics	920067-Rightlung-extract	51803_R007_SGN_LU_20120828.wiff	MetaboLights	MTBLS-143	http://www.ebi.ac.uk/metabolights/MTBLS143	Lipidomics	m_mtbls143_SHOT_mass_spectrometry_v2_maf.tsv	MetaboLights	MTBLS-143	http://www.ebi.ac.uk/metabolights/MTBLS143	Switch	3	lung
3R4F_3M_Lung	Omics analyses	Lipidomics	920092-Rightlung-extract	51803_R007_SGN_LU_20120828.wiff	MetaboLights	MTBLS-143	http://www.ebi.ac.uk/metabolights/MTBLS143	Lipidomics	m_mtbls143_SHOT_mass_spectrometry_v2_maf.tsv	MetaboLights	MTBLS-143	http://www.ebi.ac.uk/metabolights/MTBLS143	3R4F	3	lung
3R4F_2M_Lung	Omics analyses	Lipidomics	920093-Rightlung-extract	51803_R007_SGN_LU_20120828.wiff	MetaboLights	MTBLS-143	http://www.ebi.ac.uk/metabolights/MTBLS143	Lipidomics	m_mtbls143_SHOT_mass_spectrometry_v2_maf.tsv	MetaboLights	MTBLS-143	http://www.ebi.ac.uk/metabolights/MTBLS143	3R4F	2	lung
pMRTP_2M_Lung	Omics analyses	Lipidomics	920146-Rightlung-extract	51803_R007_SGN_LU_20120828.wiff	MetaboLights	MTBLS-143	http://www.ebi.ac.uk/metabolights/MTBLS143	Lipidomics	m_mtbls143_SHOT_mass_spectrometry_v2_maf.tsv	MetaboLights	MTBLS-143	http://www.ebi.ac.uk/metabolights/MTBLS143	pMRTP	2	lung
3R4F_2M_Lung	Omics analyses	Lipidomics	920186-Rightlung-extract	51803_R007_SGN_LU_20120828.wiff	MetaboLights	MTBLS-143	http://www.ebi.ac.uk/metabolights/MTBLS143	Lipidomics	m_mtbls143_SHOT_mass_spectrometry_v2_maf.tsv	MetaboLights	MTBLS-143	http://www.ebi.ac.uk/metabolights/MTBLS143	3R4F	2	lung
3R4F_2M_Lung	Omics analyses	Lipidomics	920223-Rightlung-extract	51803_R007_SGN_LU_20120828.wiff	MetaboLights	MTBLS-143	http://www.ebi.ac.uk/metabolights/MTBLS143	Lipidomics	m_mtbls143_SHOT_mass_spectrometry_v2_maf.tsv	MetaboLights	MTBLS-143	http://www.ebi.ac.uk/metabolights/MTBLS143	3R4F	2	lung
pMRTP_3M_Lung	Omics analyses	Lipidomics	920224-Rightlung-extract	51803_R007_SGN_LU_20120828.wiff	MetaboLights	MTBLS-143	http://www.ebi.ac.uk/metabolights/MTBLS143	Lipidomics	m_mtbls143_SHOT_mass_spectrometry_v2_maf.tsv	MetaboLights	MTBLS-143	http://www.ebi.ac.uk/metabolights/MTBLS143	pMRTP	3	lung
pMRTP_3M_Lung	Omics analyses	Lipidomics	920243-Rightlung-extract	51803_R007_SGN_LU_20120828.wiff	MetaboLights	MTBLS-143	http://www.ebi.ac.uk/metabolights/MTBLS143	Lipidomics	m_mtbls143_SHOT_mass_spectrometry_v2_maf.tsv	MetaboLights	MTBLS-143	http://www.ebi.ac.uk/metabolights/MTBLS143	pMRTP	3	lung
pMRTP_2M_Lung	Omics analyses	Lipidomics	920268-Rightlung-extract	51803_R007_SGN_LU_20120828.wiff	MetaboLights	MTBLS-143	http://www.ebi.ac.uk/metabolights/MTBLS143	Lipidomics	m_mtbls143_SHOT_mass_spectrometry_v2_maf.tsv	MetaboLights	MTBLS-143	http://www.ebi.ac.uk/metabolights/MTBLS143	pMRTP	2	lung
3R4F_2M_Lung	Omics analyses	Lipidomics	920279-Rightlung-extract	51803_R007_SGN_LU_20120828.wiff	MetaboLights	MTBLS-143	http://www.ebi.ac.uk/metabolights/MTBLS143	Lipidomics	m_mtbls143_SHOT_mass_spectrometry_v2_maf.tsv	MetaboLights	MTBLS-143	http://www.ebi.ac.uk/metabolights/MTBLS143	3R4F	2	lung
3R4F_3M_Lung	Omics analyses	Lipidomics	920300-Rightlung-extract	51803_R007_SGN_LU_20120828.wiff	MetaboLights	MTBLS-143	http://www.ebi.ac.uk/metabolights/MTBLS143	Lipidomics	m_mtbls143_SHOT_mass_spectrometry_v2_maf.tsv	MetaboLights	MTBLS-143	http://www.ebi.ac.uk/metabolights/MTBLS143	3R4F	3	lung
Switch_3M_Lung	Omics analyses	Lipidomics	920368-Rightlung-extract	51803_R007_SGN_LU_20120828.wiff	MetaboLights	MTBLS-143	http://www.ebi.ac.uk/metabolights/MTBLS143	Lipidomics	m_mtbls143_SHOT_mass_spectrometry_v2_maf.tsv	MetaboLights	MTBLS-143	http://www.ebi.ac.uk/metabolights/MTBLS143	Switch	3	lung
Sham_2M_Lung	Omics analyses	Lipidomics	920374-Rightlung-extract	51803_R007_SGN_LU_20120828.wiff	MetaboLights	MTBLS-143	http://www.ebi.ac.uk/metabolights/MTBLS143	Lipidomics	m_mtbls143_SHOT_mass_spectrometry_v2_maf.tsv	MetaboLights	MTBLS-143	http://www.ebi.ac.uk/metabolights/MTBLS143	Sham	2	lung
Switch_3M_Lung	Omics analyses	Lipidomics	920416-Rightlung-extract	51803_R007_SGN_LU_20120828.wiff	MetaboLights	MTBLS-143	http://www.ebi.ac.uk/metabolights/MTBLS143	Lipidomics	m_mtbls143_SHOT_mass_spectrometry_v2_maf.tsv	MetaboLights	MTBLS-143	http://www.ebi.ac.uk/metabolights/MTBLS143	Switch	3	lung
pMRTP_2M_Lung	Omics analyses	Lipidomics	920460-Rightlung-extract	51803_R007_SGN_LU_20120828.wiff	MetaboLights	MTBLS-143	http://www.ebi.ac.uk/metabolights/MTBLS143	Lipidomics	m_mtbls143_SHOT_mass_spectrometry_v2_maf.tsv	MetaboLights	MTBLS-143	http://www.ebi.ac.uk/metabolights/MTBLS143	pMRTP	2	lung
Cess_3M_Lung	Omics analyses	Lipidomics	920531-Rightlung-extract	51803_R007_SGN_LU_20120828.wiff	MetaboLights	MTBLS-143	http://www.ebi.ac.uk/metabolights/MTBLS143	Lipidomics	m_mtbls143_SHOT_mass_spectrometry_v2_maf.tsv	MetaboLights	MTBLS-143	http://www.ebi.ac.uk/metabolights/MTBLS143	Cess	3	lung
pMRTP_3M_Lung	Omics analyses	Lipidomics	920553-Rightlung-extract	51803_R007_SGN_LU_20120828.wiff	MetaboLights	MTBLS-143	http://www.ebi.ac.uk/metabolights/MTBLS143	Lipidomics	m_mtbls143_SHOT_mass_spectrometry_v2_maf.tsv	MetaboLights	MTBLS-143	http://www.ebi.ac.uk/metabolights/MTBLS143	pMRTP	3	lung
Cess_3M_Lung	Omics analyses	Lipidomics	920587-Rightlung-extract	51803_R007_SGN_LU_20120828.wiff	MetaboLights	MTBLS-143	http://www.ebi.ac.uk/metabolights/MTBLS143	Lipidomics	m_mtbls143_SHOT_mass_spectrometry_v2_maf.tsv	MetaboLights	MTBLS-143	http://www.ebi.ac.uk/metabolights/MTBLS143	Cess	3	lung
Switch_3M_Lung	Omics analyses	Lipidomics	920602-Rightlung-extract	51803_R007_SGN_LU_20120828.wiff	MetaboLights	MTBLS-143	http://www.ebi.ac.uk/metabolights/MTBLS143	Lipidomics	m_mtbls143_SHOT_mass_spectrometry_v2_maf.tsv	MetaboLights	MTBLS-143	http://www.ebi.ac.uk/metabolights/MTBLS143	Switch	3	lung
Cess_3M_Lung	Omics analyses	Lipidomics	920604-Rightlung-extract	51803_R007_SGN_LU_20120828.wiff	MetaboLights	MTBLS-143	http://www.ebi.ac.uk/metabolights/MTBLS143	Lipidomics	m_mtbls143_SHOT_mass_spectrometry_v2_maf.tsv	MetaboLights	MTBLS-143	http://www.ebi.ac.uk/metabolights/MTBLS143	Cess	3	lung
3R4F_2M_Lung	Omics analyses	Lipidomics	920605-Rightlung-extract	51803_R007_SGN_LU_20120828.wiff	MetaboLights	MTBLS-143	http://www.ebi.ac.uk/metabolights/MTBLS143	Lipidomics	m_mtbls143_SHOT_mass_spectrometry_v2_maf.tsv	MetaboLights	MTBLS-143	http://www.ebi.ac.uk/metabolights/MTBLS143	3R4F	2	lung
Cess_3M_Lung	Omics analyses	Lipidomics	920616-Rightlung-extract	51803_R007_SGN_LU_20120828.wiff	MetaboLights	MTBLS-143	http://www.ebi.ac.uk/metabolights/MTBLS143	Lipidomics	m_mtbls143_SHOT_mass_spectrometry_v2_maf.tsv	MetaboLights	MTBLS-143	http://www.ebi.ac.uk/metabolights/MTBLS143	Cess	3	lung
Switch_3M_Lung	Omics analyses	Lipidomics	920621-Rightlung-extract	51803_R007_SGN_LU_20120828.wiff	MetaboLights	MTBLS-143	http://www.ebi.ac.uk/metabolights/MTBLS143	Lipidomics	m_mtbls143_SHOT_mass_spectrometry_v2_maf.tsv	MetaboLights	MTBLS-143	http://www.ebi.ac.uk/metabolights/MTBLS143	Switch	3	lung
Switch_3M_Lung	Omics analyses	Lipidomics	920630-Rightlung-extract	51803_R007_SGN_LU_20120828.wiff	MetaboLights	MTBLS-143	http://www.ebi.ac.uk/metabolights/MTBLS143	Lipidomics	m_mtbls143_SHOT_mass_spectrometry_v2_maf.tsv	MetaboLights	MTBLS-143	http://www.ebi.ac.uk/metabolights/MTBLS143	Switch	3	lung
Sham_3M_Lung	Omics analyses	Lipidomics	920664-Rightlung-extract	51803_R007_SGN_LU_20120828.wiff	MetaboLights	MTBLS-143	http://www.ebi.ac.uk/metabolights/MTBLS143	Lipidomics	m_mtbls143_SHOT_mass_spectrometry_v2_maf.tsv	MetaboLights	MTBLS-143	http://www.ebi.ac.uk/metabolights/MTBLS143	Sham	3	lung
pMRTP_3M_Lung	Omics analyses	Lipidomics	920673-Rightlung-extract	51803_R007_SGN_LU_20120828.wiff	MetaboLights	MTBLS-143	http://www.ebi.ac.uk/metabolights/MTBLS143	Lipidomics	m_mtbls143_SHOT_mass_spectrometry_v2_maf.tsv	MetaboLights	MTBLS-143	http://www.ebi.ac.uk/metabolights/MTBLS143	pMRTP	3	lung
Sham_2M_Lung	Omics analyses	Lipidomics	920700-Rightlung-extract	51803_R007_SGN_LU_20120828.wiff	MetaboLights	MTBLS-143	http://www.ebi.ac.uk/metabolights/MTBLS143	Lipidomics	m_mtbls143_SHOT_mass_spectrometry_v2_maf.tsv	MetaboLights	MTBLS-143	http://www.ebi.ac.uk/metabolights/MTBLS143	Sham	2	lung
pMRTP_3M_Lung	Omics analyses	Lipidomics	920705-Rightlung-extract	51803_R007_SGN_LU_20120828.wiff	MetaboLights	MTBLS-143	http://www.ebi.ac.uk/metabolights/MTBLS143	Lipidomics	m_mtbls143_SHOT_mass_spectrometry_v2_maf.tsv	MetaboLights	MTBLS-143	http://www.ebi.ac.uk/metabolights/MTBLS143	pMRTP	3	lung
Sham_3M_Lung	Omics analyses	Lipidomics	920712-Rightlung-extract	51803_R007_SGN_LU_20120828.wiff	MetaboLights	MTBLS-143	http://www.ebi.ac.uk/metabolights/MTBLS143	Lipidomics	m_mtbls143_SHOT_mass_spectrometry_v2_maf.tsv	MetaboLights	MTBLS-143	http://www.ebi.ac.uk/metabolights/MTBLS143	Sham	3	lung
Cess_3M_Lung	Omics analyses	Lipidomics	920736-Rightlung-extract	51803_R007_SGN_LU_20120828.wiff	MetaboLights	MTBLS-143	http://www.ebi.ac.uk/metabolights/MTBLS143	Lipidomics	m_mtbls143_SHOT_mass_spectrometry_v2_maf.tsv	MetaboLights	MTBLS-143	http://www.ebi.ac.uk/metabolights/MTBLS143	Cess	3	lung
Sham_3M_Lung	Omics analyses	Lipidomics	920763-Rightlung-extract	51803_R007_SGN_LU_20120828.wiff	MetaboLights	MTBLS-143	http://www.ebi.ac.uk/metabolights/MTBLS143	Lipidomics	m_mtbls143_SHOT_mass_spectrometry_v2_maf.tsv	MetaboLights	MTBLS-143	http://www.ebi.ac.uk/metabolights/MTBLS143	Sham	3	lung
3R4F_3M_Lung	Omics analyses	Lipidomics	920770-Rightlung-extract	51803_R007_SGN_LU_20120828.wiff	MetaboLights	MTBLS-143	http://www.ebi.ac.uk/metabolights/MTBLS143	Lipidomics	m_mtbls143_SHOT_mass_spectrometry_v2_maf.tsv	MetaboLights	MTBLS-143	http://www.ebi.ac.uk/metabolights/MTBLS143	3R4F	3	lung
pMRTP_2M_Lung	Omics analyses	Lipidomics	920779-Rightlung-extract	51803_R007_SGN_LU_20120828.wiff	MetaboLights	MTBLS-143	http://www.ebi.ac.uk/metabolights/MTBLS143	Lipidomics	m_mtbls143_SHOT_mass_spectrometry_v2_maf.tsv	MetaboLights	MTBLS-143	http://www.ebi.ac.uk/metabolights/MTBLS143	pMRTP	2	lung
Sham_3M_Lung	Omics analyses	Lipidomics	920794-Rightlung-extract	51803_R007_SGN_LU_20120828.wiff	MetaboLights	MTBLS-143	http://www.ebi.ac.uk/metabolights/MTBLS143	Lipidomics	m_mtbls143_SHOT_mass_spectrometry_v2_maf.tsv	MetaboLights	MTBLS-143	http://www.ebi.ac.uk/metabolights/MTBLS143	Sham	3	lung
pMRTP_3M_Lung	Omics analyses	Lipidomics	920818-Rightlung-extract	51803_R007_SGN_LU_20120828.wiff	MetaboLights	MTBLS-143	http://www.ebi.ac.uk/metabolights/MTBLS143	Lipidomics	m_mtbls143_SHOT_mass_spectrometry_v2_maf.tsv	MetaboLights	MTBLS-143	http://www.ebi.ac.uk/metabolights/MTBLS143	pMRTP	3	lung
pMRTP_2M_Lung	Omics analyses	Lipidomics	920857-Rightlung-extract	51803_R007_SGN_LU_20120828.wiff	MetaboLights	MTBLS-143	http://www.ebi.ac.uk/metabolights/MTBLS143	Lipidomics	m_mtbls143_SHOT_mass_spectrometry_v2_maf.tsv	MetaboLights	MTBLS-143	http://www.ebi.ac.uk/metabolights/MTBLS143	pMRTP	2	lung
Sham_2M_Lung	Omics analyses	Lipidomics	920885-Rightlung-extract	51803_R007_SGN_LU_20120828.wiff	MetaboLights	MTBLS-143	http://www.ebi.ac.uk/metabolights/MTBLS143	Lipidomics	m_mtbls143_SHOT_mass_spectrometry_v2_maf.tsv	MetaboLights	MTBLS-143	http://www.ebi.ac.uk/metabolights/MTBLS143	Sham	2	lung
Sham_2M_Lung	Omics analyses	Lipidomics	920888-Rightlung-extract	51803_R007_SGN_LU_20120828.wiff	MetaboLights	MTBLS-143	http://www.ebi.ac.uk/metabolights/MTBLS143	Lipidomics	m_mtbls143_SHOT_mass_spectrometry_v2_maf.tsv	MetaboLights	MTBLS-143	http://www.ebi.ac.uk/metabolights/MTBLS143	Sham	2	lung
Sham_2M_Lung	Omics analyses	Lipidomics	920902-Rightlung-extract	51803_R007_SGN_LU_20120828.wiff	MetaboLights	MTBLS-143	http://www.ebi.ac.uk/metabolights/MTBLS143	Lipidomics	m_mtbls143_SHOT_mass_spectrometry_v2_maf.tsv	MetaboLights	MTBLS-143	http://www.ebi.ac.uk/metabolights/MTBLS143	Sham	2	lung
3R4F_2M_Lung	Omics analyses	Lipidomics	920906-Rightlung-extract	51803_R007_SGN_LU_20120828.wiff	MetaboLights	MTBLS-143	http://www.ebi.ac.uk/metabolights/MTBLS143	Lipidomics	m_mtbls143_SHOT_mass_spectrometry_v2_maf.tsv	MetaboLights	MTBLS-143	http://www.ebi.ac.uk/metabolights/MTBLS143	3R4F	2	lung
Cess_3M_Lung	Omics analyses	Lipidomics	920908-Rightlung-extract	51803_R007_SGN_LU_20120828.wiff	MetaboLights	MTBLS-143	http://www.ebi.ac.uk/metabolights/MTBLS143	Lipidomics	m_mtbls143_SHOT_mass_spectrometry_v2_maf.tsv	MetaboLights	MTBLS-143	http://www.ebi.ac.uk/metabolights/MTBLS143	Cess	3	lung
3R4F_3M_Lung	Omics analyses	Lipidomics	920941-Rightlung-extract	51803_R007_SGN_LU_20120828.wiff	MetaboLights	MTBLS-143	http://www.ebi.ac.uk/metabolights/MTBLS143	Lipidomics	m_mtbls143_SHOT_mass_spectrometry_v2_maf.tsv	MetaboLights	MTBLS-143	http://www.ebi.ac.uk/metabolights/MTBLS143	3R4F	3	lung
3R4F_3M_Lung	Omics analyses	Lipidomics	920942-Rightlung-extract	51803_R007_SGN_LU_20120828.wiff	MetaboLights	MTBLS-143	http://www.ebi.ac.uk/metabolights/MTBLS143	Lipidomics	m_mtbls143_SHOT_mass_spectrometry_v2_maf.tsv	MetaboLights	MTBLS-143	http://www.ebi.ac.uk/metabolights/MTBLS143	3R4F	3	lung
pMRTP_3M_Lung	Omics analyses	Lipidomics	920981-Rightlung-extract	51803_R007_SGN_LU_20120828.wiff	MetaboLights	MTBLS-143	http://www.ebi.ac.uk/metabolights/MTBLS143	Lipidomics	m_mtbls143_SHOT_mass_spectrometry_v2_maf.tsv	MetaboLights	MTBLS-143	http://www.ebi.ac.uk/metabolights/MTBLS143	pMRTP	3	lung
pMRTP_2M_Lung	Omics analyses	Lipidomics	920993-Rightlung-extract	51803_R007_SGN_LU_20120828.wiff	MetaboLights	MTBLS-143	http://www.ebi.ac.uk/metabolights/MTBLS143	Lipidomics	m_mtbls143_SHOT_mass_spectrometry_v2_maf.tsv	MetaboLights	MTBLS-143	http://www.ebi.ac.uk/metabolights/MTBLS143	pMRTP	2	lung
Switch_3M_Lung	Omics analyses	Lipidomics	921001-Rightlung-extract	51803_R007_SGN_LU_20120828.wiff	MetaboLights	MTBLS-143	http://www.ebi.ac.uk/metabolights/MTBLS143	Lipidomics	m_mtbls143_SHOT_mass_spectrometry_v2_maf.tsv	MetaboLights	MTBLS-143	http://www.ebi.ac.uk/metabolights/MTBLS143	Switch	3	lung
Switch_3M_Lung	Omics analyses	Lipidomics	921037-Rightlung-extract	51803_R007_SGN_LU_20120828.wiff	MetaboLights	MTBLS-143	http://www.ebi.ac.uk/metabolights/MTBLS143	Lipidomics	m_mtbls143_SHOT_mass_spectrometry_v2_maf.tsv	MetaboLights	MTBLS-143	http://www.ebi.ac.uk/metabolights/MTBLS143	Switch	3	lung
3R4F_2M_Lung	Omics analyses	Lipidomics	921057-Rightlung-extract	51803_R007_SGN_LU_20120828.wiff	MetaboLights	MTBLS-143	http://www.ebi.ac.uk/metabolights/MTBLS143	Lipidomics	m_mtbls143_SHOT_mass_spectrometry_v2_maf.tsv	MetaboLights	MTBLS-143	http://www.ebi.ac.uk/metabolights/MTBLS143	3R4F	2	lung
3R4F_2M_Lung	Omics analyses	Lipidomics	921062-Rightlung-extract	51803_R007_SGN_LU_20120828.wiff	MetaboLights	MTBLS-143	http://www.ebi.ac.uk/metabolights/MTBLS143	Lipidomics	m_mtbls143_SHOT_mass_spectrometry_v2_maf.tsv	MetaboLights	MTBLS-143	http://www.ebi.ac.uk/metabolights/MTBLS143	3R4F	2	lung
Sham_2M_Lung	Omics analyses	Lipidomics	921067-Rightlung-extract	51803_R007_SGN_LU_20120828.wiff	MetaboLights	MTBLS-143	http://www.ebi.ac.uk/metabolights/MTBLS143	Lipidomics	m_mtbls143_SHOT_mass_spectrometry_v2_maf.tsv	MetaboLights	MTBLS-143	http://www.ebi.ac.uk/metabolights/MTBLS143	Sham	2	lung
Cess_3M_Lung	Omics analyses	Lipidomics	921081-Rightlung-extract	51803_R007_SGN_LU_20120828.wiff	MetaboLights	MTBLS-143	http://www.ebi.ac.uk/metabolights/MTBLS143	Lipidomics	m_mtbls143_SHOT_mass_spectrometry_v2_maf.tsv	MetaboLights	MTBLS-143	http://www.ebi.ac.uk/metabolights/MTBLS143	Cess	3	lung
Sham_2M_Lung	Omics analyses	Lipidomics	921089-Rightlung-extract	51803_R007_SGN_LU_20120828.wiff	MetaboLights	MTBLS-143	http://www.ebi.ac.uk/metabolights/MTBLS143	Lipidomics	m_mtbls143_SHOT_mass_spectrometry_v2_maf.tsv	MetaboLights	MTBLS-143	http://www.ebi.ac.uk/metabolights/MTBLS143	Sham	2	lung
Sham_3M_Lung	Omics analyses	Lipidomics	921128-Rightlung-extract	51803_R007_SGN_LU_20120828.wiff	MetaboLights	MTBLS-143	http://www.ebi.ac.uk/metabolights/MTBLS143	Lipidomics	m_mtbls143_SHOT_mass_spectrometry_v2_maf.tsv	MetaboLights	MTBLS-143	http://www.ebi.ac.uk/metabolights/MTBLS143	Sham	3	lung
pMRTP_2M_Lung	Omics analyses	Lipidomics	921132-Rightlung-extract	51803_R007_SGN_LU_20120828.wiff	MetaboLights	MTBLS-143	http://www.ebi.ac.uk/metabolights/MTBLS143	Lipidomics	m_mtbls143_SHOT_mass_spectrometry_v2_maf.tsv	MetaboLights	MTBLS-143	http://www.ebi.ac.uk/metabolights/MTBLS143	pMRTP	2	lung
Sham_3M_Lung	Omics analyses	Lipidomics	921134-Rightlung-extract	51803_R007_SGN_LU_20120828.wiff	MetaboLights	MTBLS-143	http://www.ebi.ac.uk/metabolights/MTBLS143	Lipidomics	m_mtbls143_SHOT_mass_spectrometry_v2_maf.tsv	MetaboLights	MTBLS-143	http://www.ebi.ac.uk/metabolights/MTBLS143	Sham	3	lung
3R4F_3M_Lung	Omics analyses	Lipidomics	921139-Rightlung-extract	51803_R007_SGN_LU_20120828.wiff	MetaboLights	MTBLS-143	http://www.ebi.ac.uk/metabolights/MTBLS143	Lipidomics	m_mtbls143_SHOT_mass_spectrometry_v2_maf.tsv	MetaboLights	MTBLS-143	http://www.ebi.ac.uk/metabolights/MTBLS143	3R4F	3	lung
Sham_3M_Lung	Omics analyses	Lipidomics	921166-Rightlung-extract	51803_R007_SGN_LU_20120828.wiff	MetaboLights	MTBLS-143	http://www.ebi.ac.uk/metabolights/MTBLS143	Lipidomics	m_mtbls143_SHOT_mass_spectrometry_v2_maf.tsv	MetaboLights	MTBLS-143	http://www.ebi.ac.uk/metabolights/MTBLS143	Sham	3	lung
pMRTP_3M_Lung	Omics analyses	Lipidomics	921177-Rightlung-extract	51803_R007_SGN_LU_20120828.wiff	MetaboLights	MTBLS-143	http://www.ebi.ac.uk/metabolights/MTBLS143	Lipidomics	m_mtbls143_SHOT_mass_spectrometry_v2_maf.tsv	MetaboLights	MTBLS-143	http://www.ebi.ac.uk/metabolights/MTBLS143	pMRTP	3	lung
Sham_2M_Lung	Omics analyses	Lipidomics	921183-Rightlung-extract	51803_R007_SGN_LU_20120828.wiff	MetaboLights	MTBLS-143	http://www.ebi.ac.uk/metabolights/MTBLS143	Lipidomics	m_mtbls143_SHOT_mass_spectrometry_v2_maf.tsv	MetaboLights	MTBLS-143	http://www.ebi.ac.uk/metabolights/MTBLS143	Sham	2	lung
3R4F_3M_Lung	Omics analyses	Lipidomics	921262-Rightlung-extract	51803_R007_SGN_LU_20120828.wiff	MetaboLights	MTBLS-143	http://www.ebi.ac.uk/metabolights/MTBLS143	Lipidomics	m_mtbls143_SHOT_mass_spectrometry_v2_maf.tsv	MetaboLights	MTBLS-143	http://www.ebi.ac.uk/metabolights/MTBLS143	3R4F	3	lung
Sham_3M_Lung	Omics analyses	Lipidomics	921276-Rightlung-extract	51803_R007_SGN_LU_20120828.wiff	MetaboLights	MTBLS-143	http://www.ebi.ac.uk/metabolights/MTBLS143	Lipidomics	m_mtbls143_SHOT_mass_spectrometry_v2_maf.tsv	MetaboLights	MTBLS-143	http://www.ebi.ac.uk/metabolights/MTBLS143	Sham	3	lung
Cess_3M_Lung	Omics analyses	Lipidomics	921296-Rightlung-extract	51803_R007_SGN_LU_20120828.wiff	MetaboLights	MTBLS-143	http://www.ebi.ac.uk/metabolights/MTBLS143	Lipidomics	m_mtbls143_SHOT_mass_spectrometry_v2_maf.tsv	MetaboLights	MTBLS-143	http://www.ebi.ac.uk/metabolights/MTBLS143	Cess	3	lung
3R4F_3M_Lung	Omics analyses	Lipidomics	920037-Rightlung-extract	51803_R007_SGP_LU_20120828.wiff	MetaboLights	MTBLS-143	http://www.ebi.ac.uk/metabolights/MTBLS143	Lipidomics	m_mtbls143_SHOT_mass_spectrometry_v2_maf.tsv	MetaboLights	MTBLS-143	http://www.ebi.ac.uk/metabolights/MTBLS143	3R4F	3	lung
pMRTP_2M_Lung	Omics analyses	Lipidomics	920056-Rightlung-extract	51803_R007_SGP_LU_20120828.wiff	MetaboLights	MTBLS-143	http://www.ebi.ac.uk/metabolights/MTBLS143	Lipidomics	m_mtbls143_SHOT_mass_spectrometry_v2_maf.tsv	MetaboLights	MTBLS-143	http://www.ebi.ac.uk/metabolights/MTBLS143	pMRTP	2	lung
Switch_3M_Lung	Omics analyses	Lipidomics	920067-Rightlung-extract	51803_R007_SGP_LU_20120828.wiff	MetaboLights	MTBLS-143	http://www.ebi.ac.uk/metabolights/MTBLS143	Lipidomics	m_mtbls143_SHOT_mass_spectrometry_v2_maf.tsv	MetaboLights	MTBLS-143	http://www.ebi.ac.uk/metabolights/MTBLS143	Switch	3	lung
3R4F_3M_Lung	Omics analyses	Lipidomics	920092-Rightlung-extract	51803_R007_SGP_LU_20120828.wiff	MetaboLights	MTBLS-143	http://www.ebi.ac.uk/metabolights/MTBLS143	Lipidomics	m_mtbls143_SHOT_mass_spectrometry_v2_maf.tsv	MetaboLights	MTBLS-143	http://www.ebi.ac.uk/metabolights/MTBLS143	3R4F	3	lung
3R4F_2M_Lung	Omics analyses	Lipidomics	920093-Rightlung-extract	51803_R007_SGP_LU_20120828.wiff	MetaboLights	MTBLS-143	http://www.ebi.ac.uk/metabolights/MTBLS143	Lipidomics	m_mtbls143_SHOT_mass_spectrometry_v2_maf.tsv	MetaboLights	MTBLS-143	http://www.ebi.ac.uk/metabolights/MTBLS143	3R4F	2	lung
pMRTP_2M_Lung	Omics analyses	Lipidomics	920146-Rightlung-extract	51803_R007_SGP_LU_20120828.wiff	MetaboLights	MTBLS-143	http://www.ebi.ac.uk/metabolights/MTBLS143	Lipidomics	m_mtbls143_SHOT_mass_spectrometry_v2_maf.tsv	MetaboLights	MTBLS-143	http://www.ebi.ac.uk/metabolights/MTBLS143	pMRTP	2	lung
3R4F_2M_Lung	Omics analyses	Lipidomics	920186-Rightlung-extract	51803_R007_SGP_LU_20120828.wiff	MetaboLights	MTBLS-143	http://www.ebi.ac.uk/metabolights/MTBLS143	Lipidomics	m_mtbls143_SHOT_mass_spectrometry_v2_maf.tsv	MetaboLights	MTBLS-143	http://www.ebi.ac.uk/metabolights/MTBLS143	3R4F	2	lung
3R4F_2M_Lung	Omics analyses	Lipidomics	920223-Rightlung-extract	51803_R007_SGP_LU_20120828.wiff	MetaboLights	MTBLS-143	http://www.ebi.ac.uk/metabolights/MTBLS143	Lipidomics	m_mtbls143_SHOT_mass_spectrometry_v2_maf.tsv	MetaboLights	MTBLS-143	http://www.ebi.ac.uk/metabolights/MTBLS143	3R4F	2	lung
pMRTP_3M_Lung	Omics analyses	Lipidomics	920224-Rightlung-extract	51803_R007_SGP_LU_20120828.wiff	MetaboLights	MTBLS-143	http://www.ebi.ac.uk/metabolights/MTBLS143	Lipidomics	m_mtbls143_SHOT_mass_spectrometry_v2_maf.tsv	MetaboLights	MTBLS-143	http://www.ebi.ac.uk/metabolights/MTBLS143	pMRTP	3	lung
pMRTP_3M_Lung	Omics analyses	Lipidomics	920243-Rightlung-extract	51803_R007_SGP_LU_20120828.wiff	MetaboLights	MTBLS-143	http://www.ebi.ac.uk/metabolights/MTBLS143	Lipidomics	m_mtbls143_SHOT_mass_spectrometry_v2_maf.tsv	MetaboLights	MTBLS-143	http://www.ebi.ac.uk/metabolights/MTBLS143	pMRTP	3	lung
pMRTP_2M_Lung	Omics analyses	Lipidomics	920268-Rightlung-extract	51803_R007_SGP_LU_20120828.wiff	MetaboLights	MTBLS-143	http://www.ebi.ac.uk/metabolights/MTBLS143	Lipidomics	m_mtbls143_SHOT_mass_spectrometry_v2_maf.tsv	MetaboLights	MTBLS-143	http://www.ebi.ac.uk/metabolights/MTBLS143	pMRTP	2	lung
3R4F_2M_Lung	Omics analyses	Lipidomics	920279-Rightlung-extract	51803_R007_SGP_LU_20120828.wiff	MetaboLights	MTBLS-143	http://www.ebi.ac.uk/metabolights/MTBLS143	Lipidomics	m_mtbls143_SHOT_mass_spectrometry_v2_maf.tsv	MetaboLights	MTBLS-143	http://www.ebi.ac.uk/metabolights/MTBLS143	3R4F	2	lung
3R4F_3M_Lung	Omics analyses	Lipidomics	920300-Rightlung-extract	51803_R007_SGP_LU_20120828.wiff	MetaboLights	MTBLS-143	http://www.ebi.ac.uk/metabolights/MTBLS143	Lipidomics	m_mtbls143_SHOT_mass_spectrometry_v2_maf.tsv	MetaboLights	MTBLS-143	http://www.ebi.ac.uk/metabolights/MTBLS143	3R4F	3	lung
Switch_3M_Lung	Omics analyses	Lipidomics	920368-Rightlung-extract	51803_R007_SGP_LU_20120828.wiff	MetaboLights	MTBLS-143	http://www.ebi.ac.uk/metabolights/MTBLS143	Lipidomics	m_mtbls143_SHOT_mass_spectrometry_v2_maf.tsv	MetaboLights	MTBLS-143	http://www.ebi.ac.uk/metabolights/MTBLS143	Switch	3	lung
Sham_2M_Lung	Omics analyses	Lipidomics	920374-Rightlung-extract	51803_R007_SGP_LU_20120828.wiff	MetaboLights	MTBLS-143	http://www.ebi.ac.uk/metabolights/MTBLS143	Lipidomics	m_mtbls143_SHOT_mass_spectrometry_v2_maf.tsv	MetaboLights	MTBLS-143	http://www.ebi.ac.uk/metabolights/MTBLS143	Sham	2	lung
Switch_3M_Lung	Omics analyses	Lipidomics	920416-Rightlung-extract	51803_R007_SGP_LU_20120828.wiff	MetaboLights	MTBLS-143	http://www.ebi.ac.uk/metabolights/MTBLS143	Lipidomics	m_mtbls143_SHOT_mass_spectrometry_v2_maf.tsv	MetaboLights	MTBLS-143	http://www.ebi.ac.uk/metabolights/MTBLS143	Switch	3	lung
pMRTP_2M_Lung	Omics analyses	Lipidomics	920460-Rightlung-extract	51803_R007_SGP_LU_20120828.wiff	MetaboLights	MTBLS-143	http://www.ebi.ac.uk/metabolights/MTBLS143	Lipidomics	m_mtbls143_SHOT_mass_spectrometry_v2_maf.tsv	MetaboLights	MTBLS-143	http://www.ebi.ac.uk/metabolights/MTBLS143	pMRTP	2	lung
Cess_3M_Lung	Omics analyses	Lipidomics	920531-Rightlung-extract	51803_R007_SGP_LU_20120828.wiff	MetaboLights	MTBLS-143	http://www.ebi.ac.uk/metabolights/MTBLS143	Lipidomics	m_mtbls143_SHOT_mass_spectrometry_v2_maf.tsv	MetaboLights	MTBLS-143	http://www.ebi.ac.uk/metabolights/MTBLS143	Cess	3	lung
pMRTP_3M_Lung	Omics analyses	Lipidomics	920553-Rightlung-extract	51803_R007_SGP_LU_20120828.wiff	MetaboLights	MTBLS-143	http://www.ebi.ac.uk/metabolights/MTBLS143	Lipidomics	m_mtbls143_SHOT_mass_spectrometry_v2_maf.tsv	MetaboLights	MTBLS-143	http://www.ebi.ac.uk/metabolights/MTBLS143	pMRTP	3	lung
Cess_3M_Lung	Omics analyses	Lipidomics	920587-Rightlung-extract	51803_R007_SGP_LU_20120828.wiff	MetaboLights	MTBLS-143	http://www.ebi.ac.uk/metabolights/MTBLS143	Lipidomics	m_mtbls143_SHOT_mass_spectrometry_v2_maf.tsv	MetaboLights	MTBLS-143	http://www.ebi.ac.uk/metabolights/MTBLS143	Cess	3	lung
Switch_3M_Lung	Omics analyses	Lipidomics	920602-Rightlung-extract	51803_R007_SGP_LU_20120828.wiff	MetaboLights	MTBLS-143	http://www.ebi.ac.uk/metabolights/MTBLS143	Lipidomics	m_mtbls143_SHOT_mass_spectrometry_v2_maf.tsv	MetaboLights	MTBLS-143	http://www.ebi.ac.uk/metabolights/MTBLS143	Switch	3	lung
Cess_3M_Lung	Omics analyses	Lipidomics	920604-Rightlung-extract	51803_R007_SGP_LU_20120828.wiff	MetaboLights	MTBLS-143	http://www.ebi.ac.uk/metabolights/MTBLS143	Lipidomics	m_mtbls143_SHOT_mass_spectrometry_v2_maf.tsv	MetaboLights	MTBLS-143	http://www.ebi.ac.uk/metabolights/MTBLS143	Cess	3	lung
3R4F_2M_Lung	Omics analyses	Lipidomics	920605-Rightlung-extract	51803_R007_SGP_LU_20120828.wiff	MetaboLights	MTBLS-143	http://www.ebi.ac.uk/metabolights/MTBLS143	Lipidomics	m_mtbls143_SHOT_mass_spectrometry_v2_maf.tsv	MetaboLights	MTBLS-143	http://www.ebi.ac.uk/metabolights/MTBLS143	3R4F	2	lung
Cess_3M_Lung	Omics analyses	Lipidomics	920616-Rightlung-extract	51803_R007_SGP_LU_20120828.wiff	MetaboLights	MTBLS-143	http://www.ebi.ac.uk/metabolights/MTBLS143	Lipidomics	m_mtbls143_SHOT_mass_spectrometry_v2_maf.tsv	MetaboLights	MTBLS-143	http://www.ebi.ac.uk/metabolights/MTBLS143	Cess	3	lung
Switch_3M_Lung	Omics analyses	Lipidomics	920621-Rightlung-extract	51803_R007_SGP_LU_20120828.wiff	MetaboLights	MTBLS-143	http://www.ebi.ac.uk/metabolights/MTBLS143	Lipidomics	m_mtbls143_SHOT_mass_spectrometry_v2_maf.tsv	MetaboLights	MTBLS-143	http://www.ebi.ac.uk/metabolights/MTBLS143	Switch	3	lung
Switch_3M_Lung	Omics analyses	Lipidomics	920630-Rightlung-extract	51803_R007_SGP_LU_20120828.wiff	MetaboLights	MTBLS-143	http://www.ebi.ac.uk/metabolights/MTBLS143	Lipidomics	m_mtbls143_SHOT_mass_spectrometry_v2_maf.tsv	MetaboLights	MTBLS-143	http://www.ebi.ac.uk/metabolights/MTBLS143	Switch	3	lung
Sham_3M_Lung	Omics analyses	Lipidomics	920664-Rightlung-extract	51803_R007_SGP_LU_20120828.wiff	MetaboLights	MTBLS-143	http://www.ebi.ac.uk/metabolights/MTBLS143	Lipidomics	m_mtbls143_SHOT_mass_spectrometry_v2_maf.tsv	MetaboLights	MTBLS-143	http://www.ebi.ac.uk/metabolights/MTBLS143	Sham	3	lung
pMRTP_3M_Lung	Omics analyses	Lipidomics	920673-Rightlung-extract	51803_R007_SGP_LU_20120828.wiff	MetaboLights	MTBLS-143	http://www.ebi.ac.uk/metabolights/MTBLS143	Lipidomics	m_mtbls143_SHOT_mass_spectrometry_v2_maf.tsv	MetaboLights	MTBLS-143	http://www.ebi.ac.uk/metabolights/MTBLS143	pMRTP	3	lung
Sham_2M_Lung	Omics analyses	Lipidomics	920700-Rightlung-extract	51803_R007_SGP_LU_20120828.wiff	MetaboLights	MTBLS-143	http://www.ebi.ac.uk/metabolights/MTBLS143	Lipidomics	m_mtbls143_SHOT_mass_spectrometry_v2_maf.tsv	MetaboLights	MTBLS-143	http://www.ebi.ac.uk/metabolights/MTBLS143	Sham	2	lung
pMRTP_3M_Lung	Omics analyses	Lipidomics	920705-Rightlung-extract	51803_R007_SGP_LU_20120828.wiff	MetaboLights	MTBLS-143	http://www.ebi.ac.uk/metabolights/MTBLS143	Lipidomics	m_mtbls143_SHOT_mass_spectrometry_v2_maf.tsv	MetaboLights	MTBLS-143	http://www.ebi.ac.uk/metabolights/MTBLS143	pMRTP	3	lung
Sham_3M_Lung	Omics analyses	Lipidomics	920712-Rightlung-extract	51803_R007_SGP_LU_20120828.wiff	MetaboLights	MTBLS-143	http://www.ebi.ac.uk/metabolights/MTBLS143	Lipidomics	m_mtbls143_SHOT_mass_spectrometry_v2_maf.tsv	MetaboLights	MTBLS-143	http://www.ebi.ac.uk/metabolights/MTBLS143	Sham	3	lung
Cess_3M_Lung	Omics analyses	Lipidomics	920736-Rightlung-extract	51803_R007_SGP_LU_20120828.wiff	MetaboLights	MTBLS-143	http://www.ebi.ac.uk/metabolights/MTBLS143	Lipidomics	m_mtbls143_SHOT_mass_spectrometry_v2_maf.tsv	MetaboLights	MTBLS-143	http://www.ebi.ac.uk/metabolights/MTBLS143	Cess	3	lung
Sham_3M_Lung	Omics analyses	Lipidomics	920763-Rightlung-extract	51803_R007_SGP_LU_20120828.wiff	MetaboLights	MTBLS-143	http://www.ebi.ac.uk/metabolights/MTBLS143	Lipidomics	m_mtbls143_SHOT_mass_spectrometry_v2_maf.tsv	MetaboLights	MTBLS-143	http://www.ebi.ac.uk/metabolights/MTBLS143	Sham	3	lung
3R4F_3M_Lung	Omics analyses	Lipidomics	920770-Rightlung-extract	51803_R007_SGP_LU_20120828.wiff	MetaboLights	MTBLS-143	http://www.ebi.ac.uk/metabolights/MTBLS143	Lipidomics	m_mtbls143_SHOT_mass_spectrometry_v2_maf.tsv	MetaboLights	MTBLS-143	http://www.ebi.ac.uk/metabolights/MTBLS143	3R4F	3	lung
pMRTP_2M_Lung	Omics analyses	Lipidomics	920779-Rightlung-extract	51803_R007_SGP_LU_20120828.wiff	MetaboLights	MTBLS-143	http://www.ebi.ac.uk/metabolights/MTBLS143	Lipidomics	m_mtbls143_SHOT_mass_spectrometry_v2_maf.tsv	MetaboLights	MTBLS-143	http://www.ebi.ac.uk/metabolights/MTBLS143	pMRTP	2	lung
Sham_3M_Lung	Omics analyses	Lipidomics	920794-Rightlung-extract	51803_R007_SGP_LU_20120828.wiff	MetaboLights	MTBLS-143	http://www.ebi.ac.uk/metabolights/MTBLS143	Lipidomics	m_mtbls143_SHOT_mass_spectrometry_v2_maf.tsv	MetaboLights	MTBLS-143	http://www.ebi.ac.uk/metabolights/MTBLS143	Sham	3	lung
pMRTP_3M_Lung	Omics analyses	Lipidomics	920818-Rightlung-extract	51803_R007_SGP_LU_20120828.wiff	MetaboLights	MTBLS-143	http://www.ebi.ac.uk/metabolights/MTBLS143	Lipidomics	m_mtbls143_SHOT_mass_spectrometry_v2_maf.tsv	MetaboLights	MTBLS-143	http://www.ebi.ac.uk/metabolights/MTBLS143	pMRTP	3	lung
pMRTP_2M_Lung	Omics analyses	Lipidomics	920857-Rightlung-extract	51803_R007_SGP_LU_20120828.wiff	MetaboLights	MTBLS-143	http://www.ebi.ac.uk/metabolights/MTBLS143	Lipidomics	m_mtbls143_SHOT_mass_spectrometry_v2_maf.tsv	MetaboLights	MTBLS-143	http://www.ebi.ac.uk/metabolights/MTBLS143	pMRTP	2	lung
Sham_2M_Lung	Omics analyses	Lipidomics	920885-Rightlung-extract	51803_R007_SGP_LU_20120828.wiff	MetaboLights	MTBLS-143	http://www.ebi.ac.uk/metabolights/MTBLS143	Lipidomics	m_mtbls143_SHOT_mass_spectrometry_v2_maf.tsv	MetaboLights	MTBLS-143	http://www.ebi.ac.uk/metabolights/MTBLS143	Sham	2	lung
Sham_2M_Lung	Omics analyses	Lipidomics	920888-Rightlung-extract	51803_R007_SGP_LU_20120828.wiff	MetaboLights	MTBLS-143	http://www.ebi.ac.uk/metabolights/MTBLS143	Lipidomics	m_mtbls143_SHOT_mass_spectrometry_v2_maf.tsv	MetaboLights	MTBLS-143	http://www.ebi.ac.uk/metabolights/MTBLS143	Sham	2	lung
Sham_2M_Lung	Omics analyses	Lipidomics	920902-Rightlung-extract	51803_R007_SGP_LU_20120828.wiff	MetaboLights	MTBLS-143	http://www.ebi.ac.uk/metabolights/MTBLS143	Lipidomics	m_mtbls143_SHOT_mass_spectrometry_v2_maf.tsv	MetaboLights	MTBLS-143	http://www.ebi.ac.uk/metabolights/MTBLS143	Sham	2	lung
3R4F_2M_Lung	Omics analyses	Lipidomics	920906-Rightlung-extract	51803_R007_SGP_LU_20120828.wiff	MetaboLights	MTBLS-143	http://www.ebi.ac.uk/metabolights/MTBLS143	Lipidomics	m_mtbls143_SHOT_mass_spectrometry_v2_maf.tsv	MetaboLights	MTBLS-143	http://www.ebi.ac.uk/metabolights/MTBLS143	3R4F	2	lung
Cess_3M_Lung	Omics analyses	Lipidomics	920908-Rightlung-extract	51803_R007_SGP_LU_20120828.wiff	MetaboLights	MTBLS-143	http://www.ebi.ac.uk/metabolights/MTBLS143	Lipidomics	m_mtbls143_SHOT_mass_spectrometry_v2_maf.tsv	MetaboLights	MTBLS-143	http://www.ebi.ac.uk/metabolights/MTBLS143	Cess	3	lung
3R4F_3M_Lung	Omics analyses	Lipidomics	920941-Rightlung-extract	51803_R007_SGP_LU_20120828.wiff	MetaboLights	MTBLS-143	http://www.ebi.ac.uk/metabolights/MTBLS143	Lipidomics	m_mtbls143_SHOT_mass_spectrometry_v2_maf.tsv	MetaboLights	MTBLS-143	http://www.ebi.ac.uk/metabolights/MTBLS143	3R4F	3	lung
3R4F_3M_Lung	Omics analyses	Lipidomics	920942-Rightlung-extract	51803_R007_SGP_LU_20120828.wiff	MetaboLights	MTBLS-143	http://www.ebi.ac.uk/metabolights/MTBLS143	Lipidomics	m_mtbls143_SHOT_mass_spectrometry_v2_maf.tsv	MetaboLights	MTBLS-143	http://www.ebi.ac.uk/metabolights/MTBLS143	3R4F	3	lung
pMRTP_3M_Lung	Omics analyses	Lipidomics	920981-Rightlung-extract	51803_R007_SGP_LU_20120828.wiff	MetaboLights	MTBLS-143	http://www.ebi.ac.uk/metabolights/MTBLS143	Lipidomics	m_mtbls143_SHOT_mass_spectrometry_v2_maf.tsv	MetaboLights	MTBLS-143	http://www.ebi.ac.uk/metabolights/MTBLS143	pMRTP	3	lung
pMRTP_2M_Lung	Omics analyses	Lipidomics	920993-Rightlung-extract	51803_R007_SGP_LU_20120828.wiff	MetaboLights	MTBLS-143	http://www.ebi.ac.uk/metabolights/MTBLS143	Lipidomics	m_mtbls143_SHOT_mass_spectrometry_v2_maf.tsv	MetaboLights	MTBLS-143	http://www.ebi.ac.uk/metabolights/MTBLS143	pMRTP	2	lung
Switch_3M_Lung	Omics analyses	Lipidomics	921001-Rightlung-extract	51803_R007_SGP_LU_20120828.wiff	MetaboLights	MTBLS-143	http://www.ebi.ac.uk/metabolights/MTBLS143	Lipidomics	m_mtbls143_SHOT_mass_spectrometry_v2_maf.tsv	MetaboLights	MTBLS-143	http://www.ebi.ac.uk/metabolights/MTBLS143	Switch	3	lung
Switch_3M_Lung	Omics analyses	Lipidomics	921037-Rightlung-extract	51803_R007_SGP_LU_20120828.wiff	MetaboLights	MTBLS-143	http://www.ebi.ac.uk/metabolights/MTBLS143	Lipidomics	m_mtbls143_SHOT_mass_spectrometry_v2_maf.tsv	MetaboLights	MTBLS-143	http://www.ebi.ac.uk/metabolights/MTBLS143	Switch	3	lung
3R4F_2M_Lung	Omics analyses	Lipidomics	921057-Rightlung-extract	51803_R007_SGP_LU_20120828.wiff	MetaboLights	MTBLS-143	http://www.ebi.ac.uk/metabolights/MTBLS143	Lipidomics	m_mtbls143_SHOT_mass_spectrometry_v2_maf.tsv	MetaboLights	MTBLS-143	http://www.ebi.ac.uk/metabolights/MTBLS143	3R4F	2	lung
3R4F_2M_Lung	Omics analyses	Lipidomics	921062-Rightlung-extract	51803_R007_SGP_LU_20120828.wiff	MetaboLights	MTBLS-143	http://www.ebi.ac.uk/metabolights/MTBLS143	Lipidomics	m_mtbls143_SHOT_mass_spectrometry_v2_maf.tsv	MetaboLights	MTBLS-143	http://www.ebi.ac.uk/metabolights/MTBLS143	3R4F	2	lung
Sham_2M_Lung	Omics analyses	Lipidomics	921067-Rightlung-extract	51803_R007_SGP_LU_20120828.wiff	MetaboLights	MTBLS-143	http://www.ebi.ac.uk/metabolights/MTBLS143	Lipidomics	m_mtbls143_SHOT_mass_spectrometry_v2_maf.tsv	MetaboLights	MTBLS-143	http://www.ebi.ac.uk/metabolights/MTBLS143	Sham	2	lung
Cess_3M_Lung	Omics analyses	Lipidomics	921081-Rightlung-extract	51803_R007_SGP_LU_20120828.wiff	MetaboLights	MTBLS-143	http://www.ebi.ac.uk/metabolights/MTBLS143	Lipidomics	m_mtbls143_SHOT_mass_spectrometry_v2_maf.tsv	MetaboLights	MTBLS-143	http://www.ebi.ac.uk/metabolights/MTBLS143	Cess	3	lung
Sham_2M_Lung	Omics analyses	Lipidomics	921089-Rightlung-extract	51803_R007_SGP_LU_20120828.wiff	MetaboLights	MTBLS-143	http://www.ebi.ac.uk/metabolights/MTBLS143	Lipidomics	m_mtbls143_SHOT_mass_spectrometry_v2_maf.tsv	MetaboLights	MTBLS-143	http://www.ebi.ac.uk/metabolights/MTBLS143	Sham	2	lung
Sham_3M_Lung	Omics analyses	Lipidomics	921128-Rightlung-extract	51803_R007_SGP_LU_20120828.wiff	MetaboLights	MTBLS-143	http://www.ebi.ac.uk/metabolights/MTBLS143	Lipidomics	m_mtbls143_SHOT_mass_spectrometry_v2_maf.tsv	MetaboLights	MTBLS-143	http://www.ebi.ac.uk/metabolights/MTBLS143	Sham	3	lung
pMRTP_2M_Lung	Omics analyses	Lipidomics	921132-Rightlung-extract	51803_R007_SGP_LU_20120828.wiff	MetaboLights	MTBLS-143	http://www.ebi.ac.uk/metabolights/MTBLS143	Lipidomics	m_mtbls143_SHOT_mass_spectrometry_v2_maf.tsv	MetaboLights	MTBLS-143	http://www.ebi.ac.uk/metabolights/MTBLS143	pMRTP	2	lung
Sham_3M_Lung	Omics analyses	Lipidomics	921134-Rightlung-extract	51803_R007_SGP_LU_20120828.wiff	MetaboLights	MTBLS-143	http://www.ebi.ac.uk/metabolights/MTBLS143	Lipidomics	m_mtbls143_SHOT_mass_spectrometry_v2_maf.tsv	MetaboLights	MTBLS-143	http://www.ebi.ac.uk/metabolights/MTBLS143	Sham	3	lung
3R4F_3M_Lung	Omics analyses	Lipidomics	921139-Rightlung-extract	51803_R007_SGP_LU_20120828.wiff	MetaboLights	MTBLS-143	http://www.ebi.ac.uk/metabolights/MTBLS143	Lipidomics	m_mtbls143_SHOT_mass_spectrometry_v2_maf.tsv	MetaboLights	MTBLS-143	http://www.ebi.ac.uk/metabolights/MTBLS143	3R4F	3	lung
Sham_3M_Lung	Omics analyses	Lipidomics	921166-Rightlung-extract	51803_R007_SGP_LU_20120828.wiff	MetaboLights	MTBLS-143	http://www.ebi.ac.uk/metabolights/MTBLS143	Lipidomics	m_mtbls143_SHOT_mass_spectrometry_v2_maf.tsv	MetaboLights	MTBLS-143	http://www.ebi.ac.uk/metabolights/MTBLS143	Sham	3	lung
pMRTP_3M_Lung	Omics analyses	Lipidomics	921177-Rightlung-extract	51803_R007_SGP_LU_20120828.wiff	MetaboLights	MTBLS-143	http://www.ebi.ac.uk/metabolights/MTBLS143	Lipidomics	m_mtbls143_SHOT_mass_spectrometry_v2_maf.tsv	MetaboLights	MTBLS-143	http://www.ebi.ac.uk/metabolights/MTBLS143	pMRTP	3	lung
Sham_2M_Lung	Omics analyses	Lipidomics	921183-Rightlung-extract	51803_R007_SGP_LU_20120828.wiff	MetaboLights	MTBLS-143	http://www.ebi.ac.uk/metabolights/MTBLS143	Lipidomics	m_mtbls143_SHOT_mass_spectrometry_v2_maf.tsv	MetaboLights	MTBLS-143	http://www.ebi.ac.uk/metabolights/MTBLS143	Sham	2	lung
3R4F_3M_Lung	Omics analyses	Lipidomics	921262-Rightlung-extract	51803_R007_SGP_LU_20120828.wiff	MetaboLights	MTBLS-143	http://www.ebi.ac.uk/metabolights/MTBLS143	Lipidomics	m_mtbls143_SHOT_mass_spectrometry_v2_maf.tsv	MetaboLights	MTBLS-143	http://www.ebi.ac.uk/metabolights/MTBLS143	3R4F	3	lung
Sham_3M_Lung	Omics analyses	Lipidomics	921276-Rightlung-extract	51803_R007_SGP_LU_20120828.wiff	MetaboLights	MTBLS-143	http://www.ebi.ac.uk/metabolights/MTBLS143	Lipidomics	m_mtbls143_SHOT_mass_spectrometry_v2_maf.tsv	MetaboLights	MTBLS-143	http://www.ebi.ac.uk/metabolights/MTBLS143	Sham	3	lung
Cess_3M_Lung	Omics analyses	Lipidomics	921296-Rightlung-extract	51803_R007_SGP_LU_20120828.wiff	MetaboLights	MTBLS-143	http://www.ebi.ac.uk/metabolights/MTBLS143	Lipidomics	m_mtbls143_SHOT_mass_spectrometry_v2_maf.tsv	MetaboLights	MTBLS-143	http://www.ebi.ac.uk/metabolights/MTBLS143	Cess	3	lung
3R4F_3M_Liver	Omics analyses	Lipidomics	920037-Liver-extract	51803_R008_CER_LI_20120831.wiff	MetaboLights	MTBLS-143	http://www.ebi.ac.uk/metabolights/MTBLS143	Lipidomics	m_mtbls143_CER_mass_spectrometry_v2_maf.tsv	MetaboLights	MTBLS-143	http://www.ebi.ac.uk/metabolights/MTBLS143	3R4F	3	liver
pMRTP_2M_Liver	Omics analyses	Lipidomics	920056-Liver-extract	51803_R008_CER_LI_20120831.wiff	MetaboLights	MTBLS-143	http://www.ebi.ac.uk/metabolights/MTBLS143	Lipidomics	m_mtbls143_CER_mass_spectrometry_v2_maf.tsv	MetaboLights	MTBLS-143	http://www.ebi.ac.uk/metabolights/MTBLS143	pMRTP	2	liver
Switch_3M_Liver	Omics analyses	Lipidomics	920067-Liver-extract	51803_R008_CER_LI_20120831.wiff	MetaboLights	MTBLS-143	http://www.ebi.ac.uk/metabolights/MTBLS143	Lipidomics	m_mtbls143_CER_mass_spectrometry_v2_maf.tsv	MetaboLights	MTBLS-143	http://www.ebi.ac.uk/metabolights/MTBLS143	Switch	3	liver
3R4F_3M_Liver	Omics analyses	Lipidomics	920092-Liver-extract	51803_R008_CER_LI_20120831.wiff	MetaboLights	MTBLS-143	http://www.ebi.ac.uk/metabolights/MTBLS143	Lipidomics	m_mtbls143_CER_mass_spectrometry_v2_maf.tsv	MetaboLights	MTBLS-143	http://www.ebi.ac.uk/metabolights/MTBLS143	3R4F	3	liver
3R4F_2M_Liver	Omics analyses	Lipidomics	920093-Liver-extract	51803_R008_CER_LI_20120831.wiff	MetaboLights	MTBLS-143	http://www.ebi.ac.uk/metabolights/MTBLS143	Lipidomics	m_mtbls143_CER_mass_spectrometry_v2_maf.tsv	MetaboLights	MTBLS-143	http://www.ebi.ac.uk/metabolights/MTBLS143	3R4F	2	liver
pMRTP_2M_Liver	Omics analyses	Lipidomics	920146-Liver-extract	51803_R008_CER_LI_20120831.wiff	MetaboLights	MTBLS-143	http://www.ebi.ac.uk/metabolights/MTBLS143	Lipidomics	m_mtbls143_CER_mass_spectrometry_v2_maf.tsv	MetaboLights	MTBLS-143	http://www.ebi.ac.uk/metabolights/MTBLS143	pMRTP	2	liver
3R4F_2M_Liver	Omics analyses	Lipidomics	920186-Liver-extract	51803_R008_CER_LI_20120831.wiff	MetaboLights	MTBLS-143	http://www.ebi.ac.uk/metabolights/MTBLS143	Lipidomics	m_mtbls143_CER_mass_spectrometry_v2_maf.tsv	MetaboLights	MTBLS-143	http://www.ebi.ac.uk/metabolights/MTBLS143	3R4F	2	liver
3R4F_2M_Liver	Omics analyses	Lipidomics	920223-Liver-extract	51803_R008_CER_LI_20120831.wiff	MetaboLights	MTBLS-143	http://www.ebi.ac.uk/metabolights/MTBLS143	Lipidomics	m_mtbls143_CER_mass_spectrometry_v2_maf.tsv	MetaboLights	MTBLS-143	http://www.ebi.ac.uk/metabolights/MTBLS143	3R4F	2	liver
pMRTP_3M_Liver	Omics analyses	Lipidomics	920224-Liver-extract	51803_R008_CER_LI_20120831.wiff	MetaboLights	MTBLS-143	http://www.ebi.ac.uk/metabolights/MTBLS143	Lipidomics	m_mtbls143_CER_mass_spectrometry_v2_maf.tsv	MetaboLights	MTBLS-143	http://www.ebi.ac.uk/metabolights/MTBLS143	pMRTP	3	liver
pMRTP_3M_Liver	Omics analyses	Lipidomics	920243-Liver-extract	51803_R008_CER_LI_20120831.wiff	MetaboLights	MTBLS-143	http://www.ebi.ac.uk/metabolights/MTBLS143	Lipidomics	m_mtbls143_CER_mass_spectrometry_v2_maf.tsv	MetaboLights	MTBLS-143	http://www.ebi.ac.uk/metabolights/MTBLS143	pMRTP	3	liver
pMRTP_2M_Liver	Omics analyses	Lipidomics	920268-Liver-extract	51803_R008_CER_LI_20120831.wiff	MetaboLights	MTBLS-143	http://www.ebi.ac.uk/metabolights/MTBLS143	Lipidomics	m_mtbls143_CER_mass_spectrometry_v2_maf.tsv	MetaboLights	MTBLS-143	http://www.ebi.ac.uk/metabolights/MTBLS143	pMRTP	2	liver
3R4F_2M_Liver	Omics analyses	Lipidomics	920279-Liver-extract	51803_R008_CER_LI_20120831.wiff	MetaboLights	MTBLS-143	http://www.ebi.ac.uk/metabolights/MTBLS143	Lipidomics	m_mtbls143_CER_mass_spectrometry_v2_maf.tsv	MetaboLights	MTBLS-143	http://www.ebi.ac.uk/metabolights/MTBLS143	3R4F	2	liver
3R4F_3M_Liver	Omics analyses	Lipidomics	920300-Liver-extract	51803_R008_CER_LI_20120831.wiff	MetaboLights	MTBLS-143	http://www.ebi.ac.uk/metabolights/MTBLS143	Lipidomics	m_mtbls143_CER_mass_spectrometry_v2_maf.tsv	MetaboLights	MTBLS-143	http://www.ebi.ac.uk/metabolights/MTBLS143	3R4F	3	liver
Switch_3M_Liver	Omics analyses	Lipidomics	920368-Liver-extract	51803_R008_CER_LI_20120831.wiff	MetaboLights	MTBLS-143	http://www.ebi.ac.uk/metabolights/MTBLS143	Lipidomics	m_mtbls143_CER_mass_spectrometry_v2_maf.tsv	MetaboLights	MTBLS-143	http://www.ebi.ac.uk/metabolights/MTBLS143	Switch	3	liver
Sham_2M_Liver	Omics analyses	Lipidomics	920374-Liver-extract	51803_R008_CER_LI_20120831.wiff	MetaboLights	MTBLS-143	http://www.ebi.ac.uk/metabolights/MTBLS143	Lipidomics	m_mtbls143_CER_mass_spectrometry_v2_maf.tsv	MetaboLights	MTBLS-143	http://www.ebi.ac.uk/metabolights/MTBLS143	Sham	2	liver
Switch_3M_Liver	Omics analyses	Lipidomics	920416-Liver-extract	51803_R008_CER_LI_20120831.wiff	MetaboLights	MTBLS-143	http://www.ebi.ac.uk/metabolights/MTBLS143	Lipidomics	m_mtbls143_CER_mass_spectrometry_v2_maf.tsv	MetaboLights	MTBLS-143	http://www.ebi.ac.uk/metabolights/MTBLS143	Switch	3	liver
pMRTP_2M_Liver	Omics analyses	Lipidomics	920460-Liver-extract	51803_R008_CER_LI_20120831.wiff	MetaboLights	MTBLS-143	http://www.ebi.ac.uk/metabolights/MTBLS143	Lipidomics	m_mtbls143_CER_mass_spectrometry_v2_maf.tsv	MetaboLights	MTBLS-143	http://www.ebi.ac.uk/metabolights/MTBLS143	pMRTP	2	liver
Cess_3M_Liver	Omics analyses	Lipidomics	920531-Liver-extract	51803_R008_CER_LI_20120831.wiff	MetaboLights	MTBLS-143	http://www.ebi.ac.uk/metabolights/MTBLS143	Lipidomics	m_mtbls143_CER_mass_spectrometry_v2_maf.tsv	MetaboLights	MTBLS-143	http://www.ebi.ac.uk/metabolights/MTBLS143	Cess	3	liver
pMRTP_3M_Liver	Omics analyses	Lipidomics	920553-Liver-extract	51803_R008_CER_LI_20120831.wiff	MetaboLights	MTBLS-143	http://www.ebi.ac.uk/metabolights/MTBLS143	Lipidomics	m_mtbls143_CER_mass_spectrometry_v2_maf.tsv	MetaboLights	MTBLS-143	http://www.ebi.ac.uk/metabolights/MTBLS143	pMRTP	3	liver
Cess_3M_Liver	Omics analyses	Lipidomics	920587-Liver-extract	51803_R008_CER_LI_20120831.wiff	MetaboLights	MTBLS-143	http://www.ebi.ac.uk/metabolights/MTBLS143	Lipidomics	m_mtbls143_CER_mass_spectrometry_v2_maf.tsv	MetaboLights	MTBLS-143	http://www.ebi.ac.uk/metabolights/MTBLS143	Cess	3	liver
Switch_3M_Liver	Omics analyses	Lipidomics	920602-Liver-extract	51803_R008_CER_LI_20120831.wiff	MetaboLights	MTBLS-143	http://www.ebi.ac.uk/metabolights/MTBLS143	Lipidomics	m_mtbls143_CER_mass_spectrometry_v2_maf.tsv	MetaboLights	MTBLS-143	http://www.ebi.ac.uk/metabolights/MTBLS143	Switch	3	liver
Cess_3M_Liver	Omics analyses	Lipidomics	920604-Liver-extract	51803_R008_CER_LI_20120831.wiff	MetaboLights	MTBLS-143	http://www.ebi.ac.uk/metabolights/MTBLS143	Lipidomics	m_mtbls143_CER_mass_spectrometry_v2_maf.tsv	MetaboLights	MTBLS-143	http://www.ebi.ac.uk/metabolights/MTBLS143	Cess	3	liver
3R4F_2M_Liver	Omics analyses	Lipidomics	920605-Liver-extract	51803_R008_CER_LI_20120831.wiff	MetaboLights	MTBLS-143	http://www.ebi.ac.uk/metabolights/MTBLS143	Lipidomics	m_mtbls143_CER_mass_spectrometry_v2_maf.tsv	MetaboLights	MTBLS-143	http://www.ebi.ac.uk/metabolights/MTBLS143	3R4F	2	liver
Cess_3M_Liver	Omics analyses	Lipidomics	920616-Liver-extract	51803_R008_CER_LI_20120831.wiff	MetaboLights	MTBLS-143	http://www.ebi.ac.uk/metabolights/MTBLS143	Lipidomics	m_mtbls143_CER_mass_spectrometry_v2_maf.tsv	MetaboLights	MTBLS-143	http://www.ebi.ac.uk/metabolights/MTBLS143	Cess	3	liver
Switch_3M_Liver	Omics analyses	Lipidomics	920621-Liver-extract	51803_R008_CER_LI_20120831.wiff	MetaboLights	MTBLS-143	http://www.ebi.ac.uk/metabolights/MTBLS143	Lipidomics	m_mtbls143_CER_mass_spectrometry_v2_maf.tsv	MetaboLights	MTBLS-143	http://www.ebi.ac.uk/metabolights/MTBLS143	Switch	3	liver
Switch_3M_Liver	Omics analyses	Lipidomics	920630-Liver-extract	51803_R008_CER_LI_20120831.wiff	MetaboLights	MTBLS-143	http://www.ebi.ac.uk/metabolights/MTBLS143	Lipidomics	m_mtbls143_CER_mass_spectrometry_v2_maf.tsv	MetaboLights	MTBLS-143	http://www.ebi.ac.uk/metabolights/MTBLS143	Switch	3	liver
Sham_3M_Liver	Omics analyses	Lipidomics	920664-Liver-extract	51803_R008_CER_LI_20120831.wiff	MetaboLights	MTBLS-143	http://www.ebi.ac.uk/metabolights/MTBLS143	Lipidomics	m_mtbls143_CER_mass_spectrometry_v2_maf.tsv	MetaboLights	MTBLS-143	http://www.ebi.ac.uk/metabolights/MTBLS143	Sham	3	liver
pMRTP_3M_Liver	Omics analyses	Lipidomics	920673-Liver-extract	51803_R008_CER_LI_20120831.wiff	MetaboLights	MTBLS-143	http://www.ebi.ac.uk/metabolights/MTBLS143	Lipidomics	m_mtbls143_CER_mass_spectrometry_v2_maf.tsv	MetaboLights	MTBLS-143	http://www.ebi.ac.uk/metabolights/MTBLS143	pMRTP	3	liver
Sham_2M_Liver	Omics analyses	Lipidomics	920700-Liver-extract	51803_R008_CER_LI_20120831.wiff	MetaboLights	MTBLS-143	http://www.ebi.ac.uk/metabolights/MTBLS143	Lipidomics	m_mtbls143_CER_mass_spectrometry_v2_maf.tsv	MetaboLights	MTBLS-143	http://www.ebi.ac.uk/metabolights/MTBLS143	Sham	2	liver
pMRTP_3M_Liver	Omics analyses	Lipidomics	920705-Liver-extract	51803_R008_CER_LI_20120831.wiff	MetaboLights	MTBLS-143	http://www.ebi.ac.uk/metabolights/MTBLS143	Lipidomics	m_mtbls143_CER_mass_spectrometry_v2_maf.tsv	MetaboLights	MTBLS-143	http://www.ebi.ac.uk/metabolights/MTBLS143	pMRTP	3	liver
Sham_3M_Liver	Omics analyses	Lipidomics	920712-Liver-extract	51803_R008_CER_LI_20120831.wiff	MetaboLights	MTBLS-143	http://www.ebi.ac.uk/metabolights/MTBLS143	Lipidomics	m_mtbls143_CER_mass_spectrometry_v2_maf.tsv	MetaboLights	MTBLS-143	http://www.ebi.ac.uk/metabolights/MTBLS143	Sham	3	liver
Cess_3M_Liver	Omics analyses	Lipidomics	920736-Liver-extract	51803_R008_CER_LI_20120831.wiff	MetaboLights	MTBLS-143	http://www.ebi.ac.uk/metabolights/MTBLS143	Lipidomics	m_mtbls143_CER_mass_spectrometry_v2_maf.tsv	MetaboLights	MTBLS-143	http://www.ebi.ac.uk/metabolights/MTBLS143	Cess	3	liver
Sham_3M_Liver	Omics analyses	Lipidomics	920763-Liver-extract	51803_R008_CER_LI_20120831.wiff	MetaboLights	MTBLS-143	http://www.ebi.ac.uk/metabolights/MTBLS143	Lipidomics	m_mtbls143_CER_mass_spectrometry_v2_maf.tsv	MetaboLights	MTBLS-143	http://www.ebi.ac.uk/metabolights/MTBLS143	Sham	3	liver
3R4F_3M_Liver	Omics analyses	Lipidomics	920770-Liver-extract	51803_R008_CER_LI_20120831.wiff	MetaboLights	MTBLS-143	http://www.ebi.ac.uk/metabolights/MTBLS143	Lipidomics	m_mtbls143_CER_mass_spectrometry_v2_maf.tsv	MetaboLights	MTBLS-143	http://www.ebi.ac.uk/metabolights/MTBLS143	3R4F	3	liver
pMRTP_2M_Liver	Omics analyses	Lipidomics	920779-Liver-extract	51803_R008_CER_LI_20120831.wiff	MetaboLights	MTBLS-143	http://www.ebi.ac.uk/metabolights/MTBLS143	Lipidomics	m_mtbls143_CER_mass_spectrometry_v2_maf.tsv	MetaboLights	MTBLS-143	http://www.ebi.ac.uk/metabolights/MTBLS143	pMRTP	2	liver
Sham_3M_Liver	Omics analyses	Lipidomics	920794-Liver-extract	51803_R008_CER_LI_20120831.wiff	MetaboLights	MTBLS-143	http://www.ebi.ac.uk/metabolights/MTBLS143	Lipidomics	m_mtbls143_CER_mass_spectrometry_v2_maf.tsv	MetaboLights	MTBLS-143	http://www.ebi.ac.uk/metabolights/MTBLS143	Sham	3	liver
pMRTP_3M_Liver	Omics analyses	Lipidomics	920818-Liver-extract	51803_R008_CER_LI_20120831.wiff	MetaboLights	MTBLS-143	http://www.ebi.ac.uk/metabolights/MTBLS143	Lipidomics	m_mtbls143_CER_mass_spectrometry_v2_maf.tsv	MetaboLights	MTBLS-143	http://www.ebi.ac.uk/metabolights/MTBLS143	pMRTP	3	liver
pMRTP_2M_Liver	Omics analyses	Lipidomics	920857-Liver-extract	51803_R008_CER_LI_20120831.wiff	MetaboLights	MTBLS-143	http://www.ebi.ac.uk/metabolights/MTBLS143	Lipidomics	m_mtbls143_CER_mass_spectrometry_v2_maf.tsv	MetaboLights	MTBLS-143	http://www.ebi.ac.uk/metabolights/MTBLS143	pMRTP	2	liver
Sham_2M_Liver	Omics analyses	Lipidomics	920885-Liver-extract	51803_R008_CER_LI_20120831.wiff	MetaboLights	MTBLS-143	http://www.ebi.ac.uk/metabolights/MTBLS143	Lipidomics	m_mtbls143_CER_mass_spectrometry_v2_maf.tsv	MetaboLights	MTBLS-143	http://www.ebi.ac.uk/metabolights/MTBLS143	Sham	2	liver
Sham_2M_Liver	Omics analyses	Lipidomics	920888-Liver-extract	51803_R008_CER_LI_20120831.wiff	MetaboLights	MTBLS-143	http://www.ebi.ac.uk/metabolights/MTBLS143	Lipidomics	m_mtbls143_CER_mass_spectrometry_v2_maf.tsv	MetaboLights	MTBLS-143	http://www.ebi.ac.uk/metabolights/MTBLS143	Sham	2	liver
Sham_2M_Liver	Omics analyses	Lipidomics	920902-Liver-extract	51803_R008_CER_LI_20120831.wiff	MetaboLights	MTBLS-143	http://www.ebi.ac.uk/metabolights/MTBLS143	Lipidomics	m_mtbls143_CER_mass_spectrometry_v2_maf.tsv	MetaboLights	MTBLS-143	http://www.ebi.ac.uk/metabolights/MTBLS143	Sham	2	liver
3R4F_2M_Liver	Omics analyses	Lipidomics	920906-Liver-extract	51803_R008_CER_LI_20120831.wiff	MetaboLights	MTBLS-143	http://www.ebi.ac.uk/metabolights/MTBLS143	Lipidomics	m_mtbls143_CER_mass_spectrometry_v2_maf.tsv	MetaboLights	MTBLS-143	http://www.ebi.ac.uk/metabolights/MTBLS143	3R4F	2	liver
Cess_3M_Liver	Omics analyses	Lipidomics	920908-Liver-extract	51803_R008_CER_LI_20120831.wiff	MetaboLights	MTBLS-143	http://www.ebi.ac.uk/metabolights/MTBLS143	Lipidomics	m_mtbls143_CER_mass_spectrometry_v2_maf.tsv	MetaboLights	MTBLS-143	http://www.ebi.ac.uk/metabolights/MTBLS143	Cess	3	liver
3R4F_3M_Liver	Omics analyses	Lipidomics	920941-Liver-extract	51803_R008_CER_LI_20120831.wiff	MetaboLights	MTBLS-143	http://www.ebi.ac.uk/metabolights/MTBLS143	Lipidomics	m_mtbls143_CER_mass_spectrometry_v2_maf.tsv	MetaboLights	MTBLS-143	http://www.ebi.ac.uk/metabolights/MTBLS143	3R4F	3	liver
3R4F_3M_Liver	Omics analyses	Lipidomics	920942-Liver-extract	51803_R008_CER_LI_20120831.wiff	MetaboLights	MTBLS-143	http://www.ebi.ac.uk/metabolights/MTBLS143	Lipidomics	m_mtbls143_CER_mass_spectrometry_v2_maf.tsv	MetaboLights	MTBLS-143	http://www.ebi.ac.uk/metabolights/MTBLS143	3R4F	3	liver
pMRTP_3M_Liver	Omics analyses	Lipidomics	920981-Liver-extract	51803_R008_CER_LI_20120831.wiff	MetaboLights	MTBLS-143	http://www.ebi.ac.uk/metabolights/MTBLS143	Lipidomics	m_mtbls143_CER_mass_spectrometry_v2_maf.tsv	MetaboLights	MTBLS-143	http://www.ebi.ac.uk/metabolights/MTBLS143	pMRTP	3	liver
pMRTP_2M_Liver	Omics analyses	Lipidomics	920993-Liver-extract	51803_R008_CER_LI_20120831.wiff	MetaboLights	MTBLS-143	http://www.ebi.ac.uk/metabolights/MTBLS143	Lipidomics	m_mtbls143_CER_mass_spectrometry_v2_maf.tsv	MetaboLights	MTBLS-143	http://www.ebi.ac.uk/metabolights/MTBLS143	pMRTP	2	liver
Switch_3M_Liver	Omics analyses	Lipidomics	921001-Liver-extract	51803_R008_CER_LI_20120831.wiff	MetaboLights	MTBLS-143	http://www.ebi.ac.uk/metabolights/MTBLS143	Lipidomics	m_mtbls143_CER_mass_spectrometry_v2_maf.tsv	MetaboLights	MTBLS-143	http://www.ebi.ac.uk/metabolights/MTBLS143	Switch	3	liver
Switch_3M_Liver	Omics analyses	Lipidomics	921037-Liver-extract	51803_R008_CER_LI_20120831.wiff	MetaboLights	MTBLS-143	http://www.ebi.ac.uk/metabolights/MTBLS143	Lipidomics	m_mtbls143_CER_mass_spectrometry_v2_maf.tsv	MetaboLights	MTBLS-143	http://www.ebi.ac.uk/metabolights/MTBLS143	Switch	3	liver
3R4F_2M_Liver	Omics analyses	Lipidomics	921057-Liver-extract	51803_R008_CER_LI_20120831.wiff	MetaboLights	MTBLS-143	http://www.ebi.ac.uk/metabolights/MTBLS143	Lipidomics	m_mtbls143_CER_mass_spectrometry_v2_maf.tsv	MetaboLights	MTBLS-143	http://www.ebi.ac.uk/metabolights/MTBLS143	3R4F	2	liver
3R4F_2M_Liver	Omics analyses	Lipidomics	921062-Liver-extract	51803_R008_CER_LI_20120831.wiff	MetaboLights	MTBLS-143	http://www.ebi.ac.uk/metabolights/MTBLS143	Lipidomics	m_mtbls143_CER_mass_spectrometry_v2_maf.tsv	MetaboLights	MTBLS-143	http://www.ebi.ac.uk/metabolights/MTBLS143	3R4F	2	liver
Sham_2M_Liver	Omics analyses	Lipidomics	921067-Liver-extract	51803_R008_CER_LI_20120831.wiff	MetaboLights	MTBLS-143	http://www.ebi.ac.uk/metabolights/MTBLS143	Lipidomics	m_mtbls143_CER_mass_spectrometry_v2_maf.tsv	MetaboLights	MTBLS-143	http://www.ebi.ac.uk/metabolights/MTBLS143	Sham	2	liver
Cess_3M_Liver	Omics analyses	Lipidomics	921081-Liver-extract	51803_R008_CER_LI_20120831.wiff	MetaboLights	MTBLS-143	http://www.ebi.ac.uk/metabolights/MTBLS143	Lipidomics	m_mtbls143_CER_mass_spectrometry_v2_maf.tsv	MetaboLights	MTBLS-143	http://www.ebi.ac.uk/metabolights/MTBLS143	Cess	3	liver
Sham_2M_Liver	Omics analyses	Lipidomics	921089-Liver-extract	51803_R008_CER_LI_20120831.wiff	MetaboLights	MTBLS-143	http://www.ebi.ac.uk/metabolights/MTBLS143	Lipidomics	m_mtbls143_CER_mass_spectrometry_v2_maf.tsv	MetaboLights	MTBLS-143	http://www.ebi.ac.uk/metabolights/MTBLS143	Sham	2	liver
Sham_3M_Liver	Omics analyses	Lipidomics	921128-Liver-extract	51803_R008_CER_LI_20120831.wiff	MetaboLights	MTBLS-143	http://www.ebi.ac.uk/metabolights/MTBLS143	Lipidomics	m_mtbls143_CER_mass_spectrometry_v2_maf.tsv	MetaboLights	MTBLS-143	http://www.ebi.ac.uk/metabolights/MTBLS143	Sham	3	liver
pMRTP_2M_Liver	Omics analyses	Lipidomics	921132-Liver-extract	51803_R008_CER_LI_20120831.wiff	MetaboLights	MTBLS-143	http://www.ebi.ac.uk/metabolights/MTBLS143	Lipidomics	m_mtbls143_CER_mass_spectrometry_v2_maf.tsv	MetaboLights	MTBLS-143	http://www.ebi.ac.uk/metabolights/MTBLS143	pMRTP	2	liver
Sham_3M_Liver	Omics analyses	Lipidomics	921134-Liver-extract	51803_R008_CER_LI_20120831.wiff	MetaboLights	MTBLS-143	http://www.ebi.ac.uk/metabolights/MTBLS143	Lipidomics	m_mtbls143_CER_mass_spectrometry_v2_maf.tsv	MetaboLights	MTBLS-143	http://www.ebi.ac.uk/metabolights/MTBLS143	Sham	3	liver
3R4F_3M_Liver	Omics analyses	Lipidomics	921139-Liver-extract	51803_R008_CER_LI_20120831.wiff	MetaboLights	MTBLS-143	http://www.ebi.ac.uk/metabolights/MTBLS143	Lipidomics	m_mtbls143_CER_mass_spectrometry_v2_maf.tsv	MetaboLights	MTBLS-143	http://www.ebi.ac.uk/metabolights/MTBLS143	3R4F	3	liver
Sham_3M_Liver	Omics analyses	Lipidomics	921166-Liver-extract	51803_R008_CER_LI_20120831.wiff	MetaboLights	MTBLS-143	http://www.ebi.ac.uk/metabolights/MTBLS143	Lipidomics	m_mtbls143_CER_mass_spectrometry_v2_maf.tsv	MetaboLights	MTBLS-143	http://www.ebi.ac.uk/metabolights/MTBLS143	Sham	3	liver
pMRTP_3M_Liver	Omics analyses	Lipidomics	921177-Liver-extract	51803_R008_CER_LI_20120831.wiff	MetaboLights	MTBLS-143	http://www.ebi.ac.uk/metabolights/MTBLS143	Lipidomics	m_mtbls143_CER_mass_spectrometry_v2_maf.tsv	MetaboLights	MTBLS-143	http://www.ebi.ac.uk/metabolights/MTBLS143	pMRTP	3	liver
Sham_2M_Liver	Omics analyses	Lipidomics	921183-Liver-extract	51803_R008_CER_LI_20120831.wiff	MetaboLights	MTBLS-143	http://www.ebi.ac.uk/metabolights/MTBLS143	Lipidomics	m_mtbls143_CER_mass_spectrometry_v2_maf.tsv	MetaboLights	MTBLS-143	http://www.ebi.ac.uk/metabolights/MTBLS143	Sham	2	liver
3R4F_3M_Liver	Omics analyses	Lipidomics	921262-Liver-extract	51803_R008_CER_LI_20120831.wiff	MetaboLights	MTBLS-143	http://www.ebi.ac.uk/metabolights/MTBLS143	Lipidomics	m_mtbls143_CER_mass_spectrometry_v2_maf.tsv	MetaboLights	MTBLS-143	http://www.ebi.ac.uk/metabolights/MTBLS143	3R4F	3	liver
Sham_3M_Liver	Omics analyses	Lipidomics	921276-Liver-extract	51803_R008_CER_LI_20120831.wiff	MetaboLights	MTBLS-143	http://www.ebi.ac.uk/metabolights/MTBLS143	Lipidomics	m_mtbls143_CER_mass_spectrometry_v2_maf.tsv	MetaboLights	MTBLS-143	http://www.ebi.ac.uk/metabolights/MTBLS143	Sham	3	liver
Cess_3M_Liver	Omics analyses	Lipidomics	921296-Liver-extract	51803_R008_CER_LI_20120831.wiff	MetaboLights	MTBLS-143	http://www.ebi.ac.uk/metabolights/MTBLS143	Lipidomics	m_mtbls143_CER_mass_spectrometry_v2_maf.tsv	MetaboLights	MTBLS-143	http://www.ebi.ac.uk/metabolights/MTBLS143	Cess	3	liver
pMRTP_2M_Blood	Omics analyses	Lipidomics	920031-Blood-extract	51803_R009_SGN_PL_20120903.wiff	MetaboLights	MTBLS-143	http://www.ebi.ac.uk/metabolights/MTBLS143	Lipidomics	m_mtbls143_SHOT_mass_spectrometry_v2_maf.tsv	MetaboLights	MTBLS-143	http://www.ebi.ac.uk/metabolights/MTBLS143	pMRTP	2	blood
Switch_3M_Blood	Omics analyses	Lipidomics	920046-Blood-extract	51803_R009_SGN_PL_20120903.wiff	MetaboLights	MTBLS-143	http://www.ebi.ac.uk/metabolights/MTBLS143	Lipidomics	m_mtbls143_SHOT_mass_spectrometry_v2_maf.tsv	MetaboLights	MTBLS-143	http://www.ebi.ac.uk/metabolights/MTBLS143	Switch	3	blood
Sham_3M_Blood	Omics analyses	Lipidomics	920050-Blood-extract	51803_R009_SGN_PL_20120903.wiff	MetaboLights	MTBLS-143	http://www.ebi.ac.uk/metabolights/MTBLS143	Lipidomics	m_mtbls143_SHOT_mass_spectrometry_v2_maf.tsv	MetaboLights	MTBLS-143	http://www.ebi.ac.uk/metabolights/MTBLS143	Sham	3	blood
Switch_3M_Blood	Omics analyses	Lipidomics	920052-Blood-extract	51803_R009_SGN_PL_20120903.wiff	MetaboLights	MTBLS-143	http://www.ebi.ac.uk/metabolights/MTBLS143	Lipidomics	m_mtbls143_SHOT_mass_spectrometry_v2_maf.tsv	MetaboLights	MTBLS-143	http://www.ebi.ac.uk/metabolights/MTBLS143	Switch	3	blood
Switch_3M_Blood	Omics analyses	Lipidomics	920115-Blood-extract	51803_R009_SGN_PL_20120903.wiff	MetaboLights	MTBLS-143	http://www.ebi.ac.uk/metabolights/MTBLS143	Lipidomics	m_mtbls143_SHOT_mass_spectrometry_v2_maf.tsv	MetaboLights	MTBLS-143	http://www.ebi.ac.uk/metabolights/MTBLS143	Switch	3	blood
3R4F_3M_Blood	Omics analyses	Lipidomics	920216-Blood-extract	51803_R009_SGN_PL_20120903.wiff	MetaboLights	MTBLS-143	http://www.ebi.ac.uk/metabolights/MTBLS143	Lipidomics	m_mtbls143_SHOT_mass_spectrometry_v2_maf.tsv	MetaboLights	MTBLS-143	http://www.ebi.ac.uk/metabolights/MTBLS143	3R4F	3	blood
3R4F_2M_Blood	Omics analyses	Lipidomics	920229-Blood-extract	51803_R009_SGN_PL_20120903.wiff	MetaboLights	MTBLS-143	http://www.ebi.ac.uk/metabolights/MTBLS143	Lipidomics	m_mtbls143_SHOT_mass_spectrometry_v2_maf.tsv	MetaboLights	MTBLS-143	http://www.ebi.ac.uk/metabolights/MTBLS143	3R4F	2	blood
Cess_3M_Blood	Omics analyses	Lipidomics	920264-Blood-extract	51803_R009_SGN_PL_20120903.wiff	MetaboLights	MTBLS-143	http://www.ebi.ac.uk/metabolights/MTBLS143	Lipidomics	m_mtbls143_SHOT_mass_spectrometry_v2_maf.tsv	MetaboLights	MTBLS-143	http://www.ebi.ac.uk/metabolights/MTBLS143	Cess	3	blood
3R4F_2M_Blood	Omics analyses	Lipidomics	920265-Blood-extract	51803_R009_SGN_PL_20120903.wiff	MetaboLights	MTBLS-143	http://www.ebi.ac.uk/metabolights/MTBLS143	Lipidomics	m_mtbls143_SHOT_mass_spectrometry_v2_maf.tsv	MetaboLights	MTBLS-143	http://www.ebi.ac.uk/metabolights/MTBLS143	3R4F	2	blood
3R4F_2M_Blood	Omics analyses	Lipidomics	920281-Blood-extract	51803_R009_SGN_PL_20120903.wiff	MetaboLights	MTBLS-143	http://www.ebi.ac.uk/metabolights/MTBLS143	Lipidomics	m_mtbls143_SHOT_mass_spectrometry_v2_maf.tsv	MetaboLights	MTBLS-143	http://www.ebi.ac.uk/metabolights/MTBLS143	3R4F	2	blood
Switch_3M_Blood	Omics analyses	Lipidomics	920302-Blood-extract	51803_R009_SGN_PL_20120903.wiff	MetaboLights	MTBLS-143	http://www.ebi.ac.uk/metabolights/MTBLS143	Lipidomics	m_mtbls143_SHOT_mass_spectrometry_v2_maf.tsv	MetaboLights	MTBLS-143	http://www.ebi.ac.uk/metabolights/MTBLS143	Switch	3	blood
Sham_2M_Blood	Omics analyses	Lipidomics	920323-Blood-extract	51803_R009_SGN_PL_20120903.wiff	MetaboLights	MTBLS-143	http://www.ebi.ac.uk/metabolights/MTBLS143	Lipidomics	m_mtbls143_SHOT_mass_spectrometry_v2_maf.tsv	MetaboLights	MTBLS-143	http://www.ebi.ac.uk/metabolights/MTBLS143	Sham	2	blood
Switch_3M_Blood	Omics analyses	Lipidomics	920346-Blood-extract	51803_R009_SGN_PL_20120903.wiff	MetaboLights	MTBLS-143	http://www.ebi.ac.uk/metabolights/MTBLS143	Lipidomics	m_mtbls143_SHOT_mass_spectrometry_v2_maf.tsv	MetaboLights	MTBLS-143	http://www.ebi.ac.uk/metabolights/MTBLS143	Switch	3	blood
Sham_3M_Blood	Omics analyses	Lipidomics	920375-Blood-extract	51803_R009_SGN_PL_20120903.wiff	MetaboLights	MTBLS-143	http://www.ebi.ac.uk/metabolights/MTBLS143	Lipidomics	m_mtbls143_SHOT_mass_spectrometry_v2_maf.tsv	MetaboLights	MTBLS-143	http://www.ebi.ac.uk/metabolights/MTBLS143	Sham	3	blood
Sham_2M_Blood	Omics analyses	Lipidomics	920377-Blood-extract	51803_R009_SGN_PL_20120903.wiff	MetaboLights	MTBLS-143	http://www.ebi.ac.uk/metabolights/MTBLS143	Lipidomics	m_mtbls143_SHOT_mass_spectrometry_v2_maf.tsv	MetaboLights	MTBLS-143	http://www.ebi.ac.uk/metabolights/MTBLS143	Sham	2	blood
Cess_3M_Blood	Omics analyses	Lipidomics	920404-Blood-extract	51803_R009_SGN_PL_20120903.wiff	MetaboLights	MTBLS-143	http://www.ebi.ac.uk/metabolights/MTBLS143	Lipidomics	m_mtbls143_SHOT_mass_spectrometry_v2_maf.tsv	MetaboLights	MTBLS-143	http://www.ebi.ac.uk/metabolights/MTBLS143	Cess	3	blood
Sham_3M_Blood	Omics analyses	Lipidomics	920414-Blood-extract	51803_R009_SGN_PL_20120903.wiff	MetaboLights	MTBLS-143	http://www.ebi.ac.uk/metabolights/MTBLS143	Lipidomics	m_mtbls143_SHOT_mass_spectrometry_v2_maf.tsv	MetaboLights	MTBLS-143	http://www.ebi.ac.uk/metabolights/MTBLS143	Sham	3	blood
3R4F_2M_Blood	Omics analyses	Lipidomics	920427-Blood-extract	51803_R009_SGN_PL_20120903.wiff	MetaboLights	MTBLS-143	http://www.ebi.ac.uk/metabolights/MTBLS143	Lipidomics	m_mtbls143_SHOT_mass_spectrometry_v2_maf.tsv	MetaboLights	MTBLS-143	http://www.ebi.ac.uk/metabolights/MTBLS143	3R4F	2	blood
Sham_2M_Blood	Omics analyses	Lipidomics	920430-Blood-extract	51803_R009_SGN_PL_20120903.wiff	MetaboLights	MTBLS-143	http://www.ebi.ac.uk/metabolights/MTBLS143	Lipidomics	m_mtbls143_SHOT_mass_spectrometry_v2_maf.tsv	MetaboLights	MTBLS-143	http://www.ebi.ac.uk/metabolights/MTBLS143	Sham	2	blood
Cess_3M_Blood	Omics analyses	Lipidomics	920456-Blood-extract	51803_R009_SGN_PL_20120903.wiff	MetaboLights	MTBLS-143	http://www.ebi.ac.uk/metabolights/MTBLS143	Lipidomics	m_mtbls143_SHOT_mass_spectrometry_v2_maf.tsv	MetaboLights	MTBLS-143	http://www.ebi.ac.uk/metabolights/MTBLS143	Cess	3	blood
Sham_3M_Blood	Omics analyses	Lipidomics	920480-Blood-extract	51803_R009_SGN_PL_20120903.wiff	MetaboLights	MTBLS-143	http://www.ebi.ac.uk/metabolights/MTBLS143	Lipidomics	m_mtbls143_SHOT_mass_spectrometry_v2_maf.tsv	MetaboLights	MTBLS-143	http://www.ebi.ac.uk/metabolights/MTBLS143	Sham	3	blood
pMRTP_2M_Blood	Omics analyses	Lipidomics	920513-Blood-extract	51803_R009_SGN_PL_20120903.wiff	MetaboLights	MTBLS-143	http://www.ebi.ac.uk/metabolights/MTBLS143	Lipidomics	m_mtbls143_SHOT_mass_spectrometry_v2_maf.tsv	MetaboLights	MTBLS-143	http://www.ebi.ac.uk/metabolights/MTBLS143	pMRTP	2	blood
pMRTP_2M_Blood	Omics analyses	Lipidomics	920524-Blood-extract	51803_R009_SGN_PL_20120903.wiff	MetaboLights	MTBLS-143	http://www.ebi.ac.uk/metabolights/MTBLS143	Lipidomics	m_mtbls143_SHOT_mass_spectrometry_v2_maf.tsv	MetaboLights	MTBLS-143	http://www.ebi.ac.uk/metabolights/MTBLS143	pMRTP	2	blood
pMRTP_3M_Blood	Omics analyses	Lipidomics	920527-Blood-extract	51803_R009_SGN_PL_20120903.wiff	MetaboLights	MTBLS-143	http://www.ebi.ac.uk/metabolights/MTBLS143	Lipidomics	m_mtbls143_SHOT_mass_spectrometry_v2_maf.tsv	MetaboLights	MTBLS-143	http://www.ebi.ac.uk/metabolights/MTBLS143	pMRTP	3	blood
pMRTP_3M_Blood	Omics analyses	Lipidomics	920538-Blood-extract	51803_R009_SGN_PL_20120903.wiff	MetaboLights	MTBLS-143	http://www.ebi.ac.uk/metabolights/MTBLS143	Lipidomics	m_mtbls143_SHOT_mass_spectrometry_v2_maf.tsv	MetaboLights	MTBLS-143	http://www.ebi.ac.uk/metabolights/MTBLS143	pMRTP	3	blood
Cess_3M_Blood	Omics analyses	Lipidomics	920541-Blood-extract	51803_R009_SGN_PL_20120903.wiff	MetaboLights	MTBLS-143	http://www.ebi.ac.uk/metabolights/MTBLS143	Lipidomics	m_mtbls143_SHOT_mass_spectrometry_v2_maf.tsv	MetaboLights	MTBLS-143	http://www.ebi.ac.uk/metabolights/MTBLS143	Cess	3	blood
Cess_3M_Blood	Omics analyses	Lipidomics	920548-Blood-extract	51803_R009_SGN_PL_20120903.wiff	MetaboLights	MTBLS-143	http://www.ebi.ac.uk/metabolights/MTBLS143	Lipidomics	m_mtbls143_SHOT_mass_spectrometry_v2_maf.tsv	MetaboLights	MTBLS-143	http://www.ebi.ac.uk/metabolights/MTBLS143	Cess	3	blood
Sham_2M_Blood	Omics analyses	Lipidomics	920563-Blood-extract	51803_R009_SGN_PL_20120903.wiff	MetaboLights	MTBLS-143	http://www.ebi.ac.uk/metabolights/MTBLS143	Lipidomics	m_mtbls143_SHOT_mass_spectrometry_v2_maf.tsv	MetaboLights	MTBLS-143	http://www.ebi.ac.uk/metabolights/MTBLS143	Sham	2	blood
Switch_3M_Blood	Omics analyses	Lipidomics	920612-Blood-extract	51803_R009_SGN_PL_20120903.wiff	MetaboLights	MTBLS-143	http://www.ebi.ac.uk/metabolights/MTBLS143	Lipidomics	m_mtbls143_SHOT_mass_spectrometry_v2_maf.tsv	MetaboLights	MTBLS-143	http://www.ebi.ac.uk/metabolights/MTBLS143	Switch	3	blood
Sham_3M_Blood	Omics analyses	Lipidomics	920635-Blood-extract	51803_R009_SGN_PL_20120903.wiff	MetaboLights	MTBLS-143	http://www.ebi.ac.uk/metabolights/MTBLS143	Lipidomics	m_mtbls143_SHOT_mass_spectrometry_v2_maf.tsv	MetaboLights	MTBLS-143	http://www.ebi.ac.uk/metabolights/MTBLS143	Sham	3	blood
pMRTP_2M_Blood	Omics analyses	Lipidomics	920642-Blood-extract	51803_R009_SGN_PL_20120903.wiff	MetaboLights	MTBLS-143	http://www.ebi.ac.uk/metabolights/MTBLS143	Lipidomics	m_mtbls143_SHOT_mass_spectrometry_v2_maf.tsv	MetaboLights	MTBLS-143	http://www.ebi.ac.uk/metabolights/MTBLS143	pMRTP	2	blood
Sham_3M_Blood	Omics analyses	Lipidomics	920694-Blood-extract	51803_R009_SGN_PL_20120903.wiff	MetaboLights	MTBLS-143	http://www.ebi.ac.uk/metabolights/MTBLS143	Lipidomics	m_mtbls143_SHOT_mass_spectrometry_v2_maf.tsv	MetaboLights	MTBLS-143	http://www.ebi.ac.uk/metabolights/MTBLS143	Sham	3	blood
pMRTP_3M_Blood	Omics analyses	Lipidomics	920728-Blood-extract	51803_R009_SGN_PL_20120903.wiff	MetaboLights	MTBLS-143	http://www.ebi.ac.uk/metabolights/MTBLS143	Lipidomics	m_mtbls143_SHOT_mass_spectrometry_v2_maf.tsv	MetaboLights	MTBLS-143	http://www.ebi.ac.uk/metabolights/MTBLS143	pMRTP	3	blood
3R4F_2M_Blood	Omics analyses	Lipidomics	920738-Blood-extract	51803_R009_SGN_PL_20120903.wiff	MetaboLights	MTBLS-143	http://www.ebi.ac.uk/metabolights/MTBLS143	Lipidomics	m_mtbls143_SHOT_mass_spectrometry_v2_maf.tsv	MetaboLights	MTBLS-143	http://www.ebi.ac.uk/metabolights/MTBLS143	3R4F	2	blood
pMRTP_2M_Blood	Omics analyses	Lipidomics	920778-Blood-extract	51803_R009_SGN_PL_20120903.wiff	MetaboLights	MTBLS-143	http://www.ebi.ac.uk/metabolights/MTBLS143	Lipidomics	m_mtbls143_SHOT_mass_spectrometry_v2_maf.tsv	MetaboLights	MTBLS-143	http://www.ebi.ac.uk/metabolights/MTBLS143	pMRTP	2	blood
Sham_2M_Blood	Omics analyses	Lipidomics	920788-Blood-extract	51803_R009_SGN_PL_20120903.wiff	MetaboLights	MTBLS-143	http://www.ebi.ac.uk/metabolights/MTBLS143	Lipidomics	m_mtbls143_SHOT_mass_spectrometry_v2_maf.tsv	MetaboLights	MTBLS-143	http://www.ebi.ac.uk/metabolights/MTBLS143	Sham	2	blood
Cess_3M_Blood	Omics analyses	Lipidomics	920833-Blood-extract	51803_R009_SGN_PL_20120903.wiff	MetaboLights	MTBLS-143	http://www.ebi.ac.uk/metabolights/MTBLS143	Lipidomics	m_mtbls143_SHOT_mass_spectrometry_v2_maf.tsv	MetaboLights	MTBLS-143	http://www.ebi.ac.uk/metabolights/MTBLS143	Cess	3	blood
Sham_2M_Blood	Omics analyses	Lipidomics	920863-Blood-extract	51803_R009_SGN_PL_20120903.wiff	MetaboLights	MTBLS-143	http://www.ebi.ac.uk/metabolights/MTBLS143	Lipidomics	m_mtbls143_SHOT_mass_spectrometry_v2_maf.tsv	MetaboLights	MTBLS-143	http://www.ebi.ac.uk/metabolights/MTBLS143	Sham	2	blood
pMRTP_3M_Blood	Omics analyses	Lipidomics	920881-Blood-extract	51803_R009_SGN_PL_20120903.wiff	MetaboLights	MTBLS-143	http://www.ebi.ac.uk/metabolights/MTBLS143	Lipidomics	m_mtbls143_SHOT_mass_spectrometry_v2_maf.tsv	MetaboLights	MTBLS-143	http://www.ebi.ac.uk/metabolights/MTBLS143	pMRTP	3	blood
3R4F_2M_Blood	Omics analyses	Lipidomics	920893-Blood-extract	51803_R009_SGN_PL_20120903.wiff	MetaboLights	MTBLS-143	http://www.ebi.ac.uk/metabolights/MTBLS143	Lipidomics	m_mtbls143_SHOT_mass_spectrometry_v2_maf.tsv	MetaboLights	MTBLS-143	http://www.ebi.ac.uk/metabolights/MTBLS143	3R4F	2	blood
Switch_3M_Blood	Omics analyses	Lipidomics	920896-Blood-extract	51803_R009_SGN_PL_20120903.wiff	MetaboLights	MTBLS-143	http://www.ebi.ac.uk/metabolights/MTBLS143	Lipidomics	m_mtbls143_SHOT_mass_spectrometry_v2_maf.tsv	MetaboLights	MTBLS-143	http://www.ebi.ac.uk/metabolights/MTBLS143	Switch	3	blood
Sham_3M_Blood	Omics analyses	Lipidomics	920903-Blood-extract	51803_R009_SGN_PL_20120903.wiff	MetaboLights	MTBLS-143	http://www.ebi.ac.uk/metabolights/MTBLS143	Lipidomics	m_mtbls143_SHOT_mass_spectrometry_v2_maf.tsv	MetaboLights	MTBLS-143	http://www.ebi.ac.uk/metabolights/MTBLS143	Sham	3	blood
Cess_3M_Blood	Omics analyses	Lipidomics	920907-Blood-extract	51803_R009_SGN_PL_20120903.wiff	MetaboLights	MTBLS-143	http://www.ebi.ac.uk/metabolights/MTBLS143	Lipidomics	m_mtbls143_SHOT_mass_spectrometry_v2_maf.tsv	MetaboLights	MTBLS-143	http://www.ebi.ac.uk/metabolights/MTBLS143	Cess	3	blood
pMRTP_3M_Blood	Omics analyses	Lipidomics	920923-Blood-extract	51803_R009_SGN_PL_20120903.wiff	MetaboLights	MTBLS-143	http://www.ebi.ac.uk/metabolights/MTBLS143	Lipidomics	m_mtbls143_SHOT_mass_spectrometry_v2_maf.tsv	MetaboLights	MTBLS-143	http://www.ebi.ac.uk/metabolights/MTBLS143	pMRTP	3	blood
Cess_3M_Blood	Omics analyses	Lipidomics	920933-Blood-extract	51803_R009_SGN_PL_20120903.wiff	MetaboLights	MTBLS-143	http://www.ebi.ac.uk/metabolights/MTBLS143	Lipidomics	m_mtbls143_SHOT_mass_spectrometry_v2_maf.tsv	MetaboLights	MTBLS-143	http://www.ebi.ac.uk/metabolights/MTBLS143	Cess	3	blood
3R4F_3M_Blood	Omics analyses	Lipidomics	920939-Blood-extract	51803_R009_SGN_PL_20120903.wiff	MetaboLights	MTBLS-143	http://www.ebi.ac.uk/metabolights/MTBLS143	Lipidomics	m_mtbls143_SHOT_mass_spectrometry_v2_maf.tsv	MetaboLights	MTBLS-143	http://www.ebi.ac.uk/metabolights/MTBLS143	3R4F	3	blood
Switch_3M_Blood	Omics analyses	Lipidomics	920947-Blood-extract	51803_R009_SGN_PL_20120903.wiff	MetaboLights	MTBLS-143	http://www.ebi.ac.uk/metabolights/MTBLS143	Lipidomics	m_mtbls143_SHOT_mass_spectrometry_v2_maf.tsv	MetaboLights	MTBLS-143	http://www.ebi.ac.uk/metabolights/MTBLS143	Switch	3	blood
pMRTP_2M_Blood	Omics analyses	Lipidomics	920959-Blood-extract	51803_R009_SGN_PL_20120903.wiff	MetaboLights	MTBLS-143	http://www.ebi.ac.uk/metabolights/MTBLS143	Lipidomics	m_mtbls143_SHOT_mass_spectrometry_v2_maf.tsv	MetaboLights	MTBLS-143	http://www.ebi.ac.uk/metabolights/MTBLS143	pMRTP	2	blood
3R4F_3M_Blood	Omics analyses	Lipidomics	920984-Blood-extract	51803_R009_SGN_PL_20120903.wiff	MetaboLights	MTBLS-143	http://www.ebi.ac.uk/metabolights/MTBLS143	Lipidomics	m_mtbls143_SHOT_mass_spectrometry_v2_maf.tsv	MetaboLights	MTBLS-143	http://www.ebi.ac.uk/metabolights/MTBLS143	3R4F	3	blood
3R4F_3M_Blood	Omics analyses	Lipidomics	921007-Blood-extract	51803_R009_SGN_PL_20120903.wiff	MetaboLights	MTBLS-143	http://www.ebi.ac.uk/metabolights/MTBLS143	Lipidomics	m_mtbls143_SHOT_mass_spectrometry_v2_maf.tsv	MetaboLights	MTBLS-143	http://www.ebi.ac.uk/metabolights/MTBLS143	3R4F	3	blood
3R4F_3M_Blood	Omics analyses	Lipidomics	921013-Blood-extract	51803_R009_SGN_PL_20120903.wiff	MetaboLights	MTBLS-143	http://www.ebi.ac.uk/metabolights/MTBLS143	Lipidomics	m_mtbls143_SHOT_mass_spectrometry_v2_maf.tsv	MetaboLights	MTBLS-143	http://www.ebi.ac.uk/metabolights/MTBLS143	3R4F	3	blood
3R4F_2M_Blood	Omics analyses	Lipidomics	921047-Blood-extract	51803_R009_SGN_PL_20120903.wiff	MetaboLights	MTBLS-143	http://www.ebi.ac.uk/metabolights/MTBLS143	Lipidomics	m_mtbls143_SHOT_mass_spectrometry_v2_maf.tsv	MetaboLights	MTBLS-143	http://www.ebi.ac.uk/metabolights/MTBLS143	3R4F	2	blood
pMRTP_2M_Blood	Omics analyses	Lipidomics	921061-Blood-extract	51803_R009_SGN_PL_20120903.wiff	MetaboLights	MTBLS-143	http://www.ebi.ac.uk/metabolights/MTBLS143	Lipidomics	m_mtbls143_SHOT_mass_spectrometry_v2_maf.tsv	MetaboLights	MTBLS-143	http://www.ebi.ac.uk/metabolights/MTBLS143	pMRTP	2	blood
3R4F_3M_Blood	Omics analyses	Lipidomics	921101-Blood-extract	51803_R009_SGN_PL_20120903.wiff	MetaboLights	MTBLS-143	http://www.ebi.ac.uk/metabolights/MTBLS143	Lipidomics	m_mtbls143_SHOT_mass_spectrometry_v2_maf.tsv	MetaboLights	MTBLS-143	http://www.ebi.ac.uk/metabolights/MTBLS143	3R4F	3	blood
3R4F_3M_Blood	Omics analyses	Lipidomics	921109-Blood-extract	51803_R009_SGN_PL_20120903.wiff	MetaboLights	MTBLS-143	http://www.ebi.ac.uk/metabolights/MTBLS143	Lipidomics	m_mtbls143_SHOT_mass_spectrometry_v2_maf.tsv	MetaboLights	MTBLS-143	http://www.ebi.ac.uk/metabolights/MTBLS143	3R4F	3	blood
pMRTP_3M_Blood	Omics analyses	Lipidomics	921140-Blood-extract	51803_R009_SGN_PL_20120903.wiff	MetaboLights	MTBLS-143	http://www.ebi.ac.uk/metabolights/MTBLS143	Lipidomics	m_mtbls143_SHOT_mass_spectrometry_v2_maf.tsv	MetaboLights	MTBLS-143	http://www.ebi.ac.uk/metabolights/MTBLS143	pMRTP	3	blood
3R4F_3M_Blood	Omics analyses	Lipidomics	921147-Blood-extract	51803_R009_SGN_PL_20120903.wiff	MetaboLights	MTBLS-143	http://www.ebi.ac.uk/metabolights/MTBLS143	Lipidomics	m_mtbls143_SHOT_mass_spectrometry_v2_maf.tsv	MetaboLights	MTBLS-143	http://www.ebi.ac.uk/metabolights/MTBLS143	3R4F	3	blood
pMRTP_2M_Blood	Omics analyses	Lipidomics	921152-Blood-extract	51803_R009_SGN_PL_20120903.wiff	MetaboLights	MTBLS-143	http://www.ebi.ac.uk/metabolights/MTBLS143	Lipidomics	m_mtbls143_SHOT_mass_spectrometry_v2_maf.tsv	MetaboLights	MTBLS-143	http://www.ebi.ac.uk/metabolights/MTBLS143	pMRTP	2	blood
Sham_3M_Blood	Omics analyses	Lipidomics	921196-Blood-extract	51803_R009_SGN_PL_20120903.wiff	MetaboLights	MTBLS-143	http://www.ebi.ac.uk/metabolights/MTBLS143	Lipidomics	m_mtbls143_SHOT_mass_spectrometry_v2_maf.tsv	MetaboLights	MTBLS-143	http://www.ebi.ac.uk/metabolights/MTBLS143	Sham	3	blood
Sham_2M_Blood	Omics analyses	Lipidomics	921277-Blood-extract	51803_R009_SGN_PL_20120903.wiff	MetaboLights	MTBLS-143	http://www.ebi.ac.uk/metabolights/MTBLS143	Lipidomics	m_mtbls143_SHOT_mass_spectrometry_v2_maf.tsv	MetaboLights	MTBLS-143	http://www.ebi.ac.uk/metabolights/MTBLS143	Sham	2	blood
pMRTP_3M_Blood	Omics analyses	Lipidomics	921278-Blood-extract	51803_R009_SGN_PL_20120903.wiff	MetaboLights	MTBLS-143	http://www.ebi.ac.uk/metabolights/MTBLS143	Lipidomics	m_mtbls143_SHOT_mass_spectrometry_v2_maf.tsv	MetaboLights	MTBLS-143	http://www.ebi.ac.uk/metabolights/MTBLS143	pMRTP	3	blood
3R4F_2M_Blood	Omics analyses	Lipidomics	921294-Blood-extract	51803_R009_SGN_PL_20120903.wiff	MetaboLights	MTBLS-143	http://www.ebi.ac.uk/metabolights/MTBLS143	Lipidomics	m_mtbls143_SHOT_mass_spectrometry_v2_maf.tsv	MetaboLights	MTBLS-143	http://www.ebi.ac.uk/metabolights/MTBLS143	3R4F	2	blood
Sham_2M_Blood	Omics analyses	Lipidomics	921319-Blood-extract	51803_R009_SGN_PL_20120903.wiff	MetaboLights	MTBLS-143	http://www.ebi.ac.uk/metabolights/MTBLS143	Lipidomics	m_mtbls143_SHOT_mass_spectrometry_v2_maf.tsv	MetaboLights	MTBLS-143	http://www.ebi.ac.uk/metabolights/MTBLS143	Sham	2	blood
pMRTP_3M_Blood	Omics analyses	Lipidomics	921321-Blood-extract	51803_R009_SGN_PL_20120903.wiff	MetaboLights	MTBLS-143	http://www.ebi.ac.uk/metabolights/MTBLS143	Lipidomics	m_mtbls143_SHOT_mass_spectrometry_v2_maf.tsv	MetaboLights	MTBLS-143	http://www.ebi.ac.uk/metabolights/MTBLS143	pMRTP	3	blood
pMRTP_2M_Blood	Omics analyses	Lipidomics	920031-Blood-extract	51803_R009_SGP_PL_20120903.wiff	MetaboLights	MTBLS-143	http://www.ebi.ac.uk/metabolights/MTBLS143	Lipidomics	m_mtbls143_SHOT_mass_spectrometry_v2_maf.tsv	MetaboLights	MTBLS-143	http://www.ebi.ac.uk/metabolights/MTBLS143	pMRTP	2	blood
Switch_3M_Blood	Omics analyses	Lipidomics	920046-Blood-extract	51803_R009_SGP_PL_20120903.wiff	MetaboLights	MTBLS-143	http://www.ebi.ac.uk/metabolights/MTBLS143	Lipidomics	m_mtbls143_SHOT_mass_spectrometry_v2_maf.tsv	MetaboLights	MTBLS-143	http://www.ebi.ac.uk/metabolights/MTBLS143	Switch	3	blood
Sham_3M_Blood	Omics analyses	Lipidomics	920050-Blood-extract	51803_R009_SGP_PL_20120903.wiff	MetaboLights	MTBLS-143	http://www.ebi.ac.uk/metabolights/MTBLS143	Lipidomics	m_mtbls143_SHOT_mass_spectrometry_v2_maf.tsv	MetaboLights	MTBLS-143	http://www.ebi.ac.uk/metabolights/MTBLS143	Sham	3	blood
Switch_3M_Blood	Omics analyses	Lipidomics	920052-Blood-extract	51803_R009_SGP_PL_20120903.wiff	MetaboLights	MTBLS-143	http://www.ebi.ac.uk/metabolights/MTBLS143	Lipidomics	m_mtbls143_SHOT_mass_spectrometry_v2_maf.tsv	MetaboLights	MTBLS-143	http://www.ebi.ac.uk/metabolights/MTBLS143	Switch	3	blood
Switch_3M_Blood	Omics analyses	Lipidomics	920115-Blood-extract	51803_R009_SGP_PL_20120903.wiff	MetaboLights	MTBLS-143	http://www.ebi.ac.uk/metabolights/MTBLS143	Lipidomics	m_mtbls143_SHOT_mass_spectrometry_v2_maf.tsv	MetaboLights	MTBLS-143	http://www.ebi.ac.uk/metabolights/MTBLS143	Switch	3	blood
3R4F_3M_Blood	Omics analyses	Lipidomics	920216-Blood-extract	51803_R009_SGP_PL_20120903.wiff	MetaboLights	MTBLS-143	http://www.ebi.ac.uk/metabolights/MTBLS143	Lipidomics	m_mtbls143_SHOT_mass_spectrometry_v2_maf.tsv	MetaboLights	MTBLS-143	http://www.ebi.ac.uk/metabolights/MTBLS143	3R4F	3	blood
3R4F_2M_Blood	Omics analyses	Lipidomics	920229-Blood-extract	51803_R009_SGP_PL_20120903.wiff	MetaboLights	MTBLS-143	http://www.ebi.ac.uk/metabolights/MTBLS143	Lipidomics	m_mtbls143_SHOT_mass_spectrometry_v2_maf.tsv	MetaboLights	MTBLS-143	http://www.ebi.ac.uk/metabolights/MTBLS143	3R4F	2	blood
Cess_3M_Blood	Omics analyses	Lipidomics	920264-Blood-extract	51803_R009_SGP_PL_20120903.wiff	MetaboLights	MTBLS-143	http://www.ebi.ac.uk/metabolights/MTBLS143	Lipidomics	m_mtbls143_SHOT_mass_spectrometry_v2_maf.tsv	MetaboLights	MTBLS-143	http://www.ebi.ac.uk/metabolights/MTBLS143	Cess	3	blood
3R4F_2M_Blood	Omics analyses	Lipidomics	920265-Blood-extract	51803_R009_SGP_PL_20120903.wiff	MetaboLights	MTBLS-143	http://www.ebi.ac.uk/metabolights/MTBLS143	Lipidomics	m_mtbls143_SHOT_mass_spectrometry_v2_maf.tsv	MetaboLights	MTBLS-143	http://www.ebi.ac.uk/metabolights/MTBLS143	3R4F	2	blood
3R4F_2M_Blood	Omics analyses	Lipidomics	920281-Blood-extract	51803_R009_SGP_PL_20120903.wiff	MetaboLights	MTBLS-143	http://www.ebi.ac.uk/metabolights/MTBLS143	Lipidomics	m_mtbls143_SHOT_mass_spectrometry_v2_maf.tsv	MetaboLights	MTBLS-143	http://www.ebi.ac.uk/metabolights/MTBLS143	3R4F	2	blood
Switch_3M_Blood	Omics analyses	Lipidomics	920302-Blood-extract	51803_R009_SGP_PL_20120903.wiff	MetaboLights	MTBLS-143	http://www.ebi.ac.uk/metabolights/MTBLS143	Lipidomics	m_mtbls143_SHOT_mass_spectrometry_v2_maf.tsv	MetaboLights	MTBLS-143	http://www.ebi.ac.uk/metabolights/MTBLS143	Switch	3	blood
Sham_2M_Blood	Omics analyses	Lipidomics	920323-Blood-extract	51803_R009_SGP_PL_20120903.wiff	MetaboLights	MTBLS-143	http://www.ebi.ac.uk/metabolights/MTBLS143	Lipidomics	m_mtbls143_SHOT_mass_spectrometry_v2_maf.tsv	MetaboLights	MTBLS-143	http://www.ebi.ac.uk/metabolights/MTBLS143	Sham	2	blood
Switch_3M_Blood	Omics analyses	Lipidomics	920346-Blood-extract	51803_R009_SGP_PL_20120903.wiff	MetaboLights	MTBLS-143	http://www.ebi.ac.uk/metabolights/MTBLS143	Lipidomics	m_mtbls143_SHOT_mass_spectrometry_v2_maf.tsv	MetaboLights	MTBLS-143	http://www.ebi.ac.uk/metabolights/MTBLS143	Switch	3	blood
Sham_3M_Blood	Omics analyses	Lipidomics	920375-Blood-extract	51803_R009_SGP_PL_20120903.wiff	MetaboLights	MTBLS-143	http://www.ebi.ac.uk/metabolights/MTBLS143	Lipidomics	m_mtbls143_SHOT_mass_spectrometry_v2_maf.tsv	MetaboLights	MTBLS-143	http://www.ebi.ac.uk/metabolights/MTBLS143	Sham	3	blood
Sham_2M_Blood	Omics analyses	Lipidomics	920377-Blood-extract	51803_R009_SGP_PL_20120903.wiff	MetaboLights	MTBLS-143	http://www.ebi.ac.uk/metabolights/MTBLS143	Lipidomics	m_mtbls143_SHOT_mass_spectrometry_v2_maf.tsv	MetaboLights	MTBLS-143	http://www.ebi.ac.uk/metabolights/MTBLS143	Sham	2	blood
Cess_3M_Blood	Omics analyses	Lipidomics	920404-Blood-extract	51803_R009_SGP_PL_20120903.wiff	MetaboLights	MTBLS-143	http://www.ebi.ac.uk/metabolights/MTBLS143	Lipidomics	m_mtbls143_SHOT_mass_spectrometry_v2_maf.tsv	MetaboLights	MTBLS-143	http://www.ebi.ac.uk/metabolights/MTBLS143	Cess	3	blood
Sham_3M_Blood	Omics analyses	Lipidomics	920414-Blood-extract	51803_R009_SGP_PL_20120903.wiff	MetaboLights	MTBLS-143	http://www.ebi.ac.uk/metabolights/MTBLS143	Lipidomics	m_mtbls143_SHOT_mass_spectrometry_v2_maf.tsv	MetaboLights	MTBLS-143	http://www.ebi.ac.uk/metabolights/MTBLS143	Sham	3	blood
3R4F_2M_Blood	Omics analyses	Lipidomics	920427-Blood-extract	51803_R009_SGP_PL_20120903.wiff	MetaboLights	MTBLS-143	http://www.ebi.ac.uk/metabolights/MTBLS143	Lipidomics	m_mtbls143_SHOT_mass_spectrometry_v2_maf.tsv	MetaboLights	MTBLS-143	http://www.ebi.ac.uk/metabolights/MTBLS143	3R4F	2	blood
Sham_2M_Blood	Omics analyses	Lipidomics	920430-Blood-extract	51803_R009_SGP_PL_20120903.wiff	MetaboLights	MTBLS-143	http://www.ebi.ac.uk/metabolights/MTBLS143	Lipidomics	m_mtbls143_SHOT_mass_spectrometry_v2_maf.tsv	MetaboLights	MTBLS-143	http://www.ebi.ac.uk/metabolights/MTBLS143	Sham	2	blood
Cess_3M_Blood	Omics analyses	Lipidomics	920456-Blood-extract	51803_R009_SGP_PL_20120903.wiff	MetaboLights	MTBLS-143	http://www.ebi.ac.uk/metabolights/MTBLS143	Lipidomics	m_mtbls143_SHOT_mass_spectrometry_v2_maf.tsv	MetaboLights	MTBLS-143	http://www.ebi.ac.uk/metabolights/MTBLS143	Cess	3	blood
Sham_3M_Blood	Omics analyses	Lipidomics	920480-Blood-extract	51803_R009_SGP_PL_20120903.wiff	MetaboLights	MTBLS-143	http://www.ebi.ac.uk/metabolights/MTBLS143	Lipidomics	m_mtbls143_SHOT_mass_spectrometry_v2_maf.tsv	MetaboLights	MTBLS-143	http://www.ebi.ac.uk/metabolights/MTBLS143	Sham	3	blood
pMRTP_2M_Blood	Omics analyses	Lipidomics	920513-Blood-extract	51803_R009_SGP_PL_20120903.wiff	MetaboLights	MTBLS-143	http://www.ebi.ac.uk/metabolights/MTBLS143	Lipidomics	m_mtbls143_SHOT_mass_spectrometry_v2_maf.tsv	MetaboLights	MTBLS-143	http://www.ebi.ac.uk/metabolights/MTBLS143	pMRTP	2	blood
pMRTP_2M_Blood	Omics analyses	Lipidomics	920524-Blood-extract	51803_R009_SGP_PL_20120903.wiff	MetaboLights	MTBLS-143	http://www.ebi.ac.uk/metabolights/MTBLS143	Lipidomics	m_mtbls143_SHOT_mass_spectrometry_v2_maf.tsv	MetaboLights	MTBLS-143	http://www.ebi.ac.uk/metabolights/MTBLS143	pMRTP	2	blood
pMRTP_3M_Blood	Omics analyses	Lipidomics	920527-Blood-extract	51803_R009_SGP_PL_20120903.wiff	MetaboLights	MTBLS-143	http://www.ebi.ac.uk/metabolights/MTBLS143	Lipidomics	m_mtbls143_SHOT_mass_spectrometry_v2_maf.tsv	MetaboLights	MTBLS-143	http://www.ebi.ac.uk/metabolights/MTBLS143	pMRTP	3	blood
pMRTP_3M_Blood	Omics analyses	Lipidomics	920538-Blood-extract	51803_R009_SGP_PL_20120903.wiff	MetaboLights	MTBLS-143	http://www.ebi.ac.uk/metabolights/MTBLS143	Lipidomics	m_mtbls143_SHOT_mass_spectrometry_v2_maf.tsv	MetaboLights	MTBLS-143	http://www.ebi.ac.uk/metabolights/MTBLS143	pMRTP	3	blood
Cess_3M_Blood	Omics analyses	Lipidomics	920541-Blood-extract	51803_R009_SGP_PL_20120903.wiff	MetaboLights	MTBLS-143	http://www.ebi.ac.uk/metabolights/MTBLS143	Lipidomics	m_mtbls143_SHOT_mass_spectrometry_v2_maf.tsv	MetaboLights	MTBLS-143	http://www.ebi.ac.uk/metabolights/MTBLS143	Cess	3	blood
Cess_3M_Blood	Omics analyses	Lipidomics	920548-Blood-extract	51803_R009_SGP_PL_20120903.wiff	MetaboLights	MTBLS-143	http://www.ebi.ac.uk/metabolights/MTBLS143	Lipidomics	m_mtbls143_SHOT_mass_spectrometry_v2_maf.tsv	MetaboLights	MTBLS-143	http://www.ebi.ac.uk/metabolights/MTBLS143	Cess	3	blood
Sham_2M_Blood	Omics analyses	Lipidomics	920563-Blood-extract	51803_R009_SGP_PL_20120903.wiff	MetaboLights	MTBLS-143	http://www.ebi.ac.uk/metabolights/MTBLS143	Lipidomics	m_mtbls143_SHOT_mass_spectrometry_v2_maf.tsv	MetaboLights	MTBLS-143	http://www.ebi.ac.uk/metabolights/MTBLS143	Sham	2	blood
Switch_3M_Blood	Omics analyses	Lipidomics	920612-Blood-extract	51803_R009_SGP_PL_20120903.wiff	MetaboLights	MTBLS-143	http://www.ebi.ac.uk/metabolights/MTBLS143	Lipidomics	m_mtbls143_SHOT_mass_spectrometry_v2_maf.tsv	MetaboLights	MTBLS-143	http://www.ebi.ac.uk/metabolights/MTBLS143	Switch	3	blood
Sham_3M_Blood	Omics analyses	Lipidomics	920635-Blood-extract	51803_R009_SGP_PL_20120903.wiff	MetaboLights	MTBLS-143	http://www.ebi.ac.uk/metabolights/MTBLS143	Lipidomics	m_mtbls143_SHOT_mass_spectrometry_v2_maf.tsv	MetaboLights	MTBLS-143	http://www.ebi.ac.uk/metabolights/MTBLS143	Sham	3	blood
pMRTP_2M_Blood	Omics analyses	Lipidomics	920642-Blood-extract	51803_R009_SGP_PL_20120903.wiff	MetaboLights	MTBLS-143	http://www.ebi.ac.uk/metabolights/MTBLS143	Lipidomics	m_mtbls143_SHOT_mass_spectrometry_v2_maf.tsv	MetaboLights	MTBLS-143	http://www.ebi.ac.uk/metabolights/MTBLS143	pMRTP	2	blood
Sham_3M_Blood	Omics analyses	Lipidomics	920694-Blood-extract	51803_R009_SGP_PL_20120903.wiff	MetaboLights	MTBLS-143	http://www.ebi.ac.uk/metabolights/MTBLS143	Lipidomics	m_mtbls143_SHOT_mass_spectrometry_v2_maf.tsv	MetaboLights	MTBLS-143	http://www.ebi.ac.uk/metabolights/MTBLS143	Sham	3	blood
pMRTP_3M_Blood	Omics analyses	Lipidomics	920728-Blood-extract	51803_R009_SGP_PL_20120903.wiff	MetaboLights	MTBLS-143	http://www.ebi.ac.uk/metabolights/MTBLS143	Lipidomics	m_mtbls143_SHOT_mass_spectrometry_v2_maf.tsv	MetaboLights	MTBLS-143	http://www.ebi.ac.uk/metabolights/MTBLS143	pMRTP	3	blood
3R4F_2M_Blood	Omics analyses	Lipidomics	920738-Blood-extract	51803_R009_SGP_PL_20120903.wiff	MetaboLights	MTBLS-143	http://www.ebi.ac.uk/metabolights/MTBLS143	Lipidomics	m_mtbls143_SHOT_mass_spectrometry_v2_maf.tsv	MetaboLights	MTBLS-143	http://www.ebi.ac.uk/metabolights/MTBLS143	3R4F	2	blood
pMRTP_2M_Blood	Omics analyses	Lipidomics	920778-Blood-extract	51803_R009_SGP_PL_20120903.wiff	MetaboLights	MTBLS-143	http://www.ebi.ac.uk/metabolights/MTBLS143	Lipidomics	m_mtbls143_SHOT_mass_spectrometry_v2_maf.tsv	MetaboLights	MTBLS-143	http://www.ebi.ac.uk/metabolights/MTBLS143	pMRTP	2	blood
Sham_2M_Blood	Omics analyses	Lipidomics	920788-Blood-extract	51803_R009_SGP_PL_20120903.wiff	MetaboLights	MTBLS-143	http://www.ebi.ac.uk/metabolights/MTBLS143	Lipidomics	m_mtbls143_SHOT_mass_spectrometry_v2_maf.tsv	MetaboLights	MTBLS-143	http://www.ebi.ac.uk/metabolights/MTBLS143	Sham	2	blood
Cess_3M_Blood	Omics analyses	Lipidomics	920833-Blood-extract	51803_R009_SGP_PL_20120903.wiff	MetaboLights	MTBLS-143	http://www.ebi.ac.uk/metabolights/MTBLS143	Lipidomics	m_mtbls143_SHOT_mass_spectrometry_v2_maf.tsv	MetaboLights	MTBLS-143	http://www.ebi.ac.uk/metabolights/MTBLS143	Cess	3	blood
Sham_2M_Blood	Omics analyses	Lipidomics	920863-Blood-extract	51803_R009_SGP_PL_20120903.wiff	MetaboLights	MTBLS-143	http://www.ebi.ac.uk/metabolights/MTBLS143	Lipidomics	m_mtbls143_SHOT_mass_spectrometry_v2_maf.tsv	MetaboLights	MTBLS-143	http://www.ebi.ac.uk/metabolights/MTBLS143	Sham	2	blood
pMRTP_3M_Blood	Omics analyses	Lipidomics	920881-Blood-extract	51803_R009_SGP_PL_20120903.wiff	MetaboLights	MTBLS-143	http://www.ebi.ac.uk/metabolights/MTBLS143	Lipidomics	m_mtbls143_SHOT_mass_spectrometry_v2_maf.tsv	MetaboLights	MTBLS-143	http://www.ebi.ac.uk/metabolights/MTBLS143	pMRTP	3	blood
3R4F_2M_Blood	Omics analyses	Lipidomics	920893-Blood-extract	51803_R009_SGP_PL_20120903.wiff	MetaboLights	MTBLS-143	http://www.ebi.ac.uk/metabolights/MTBLS143	Lipidomics	m_mtbls143_SHOT_mass_spectrometry_v2_maf.tsv	MetaboLights	MTBLS-143	http://www.ebi.ac.uk/metabolights/MTBLS143	3R4F	2	blood
Switch_3M_Blood	Omics analyses	Lipidomics	920896-Blood-extract	51803_R009_SGP_PL_20120903.wiff	MetaboLights	MTBLS-143	http://www.ebi.ac.uk/metabolights/MTBLS143	Lipidomics	m_mtbls143_SHOT_mass_spectrometry_v2_maf.tsv	MetaboLights	MTBLS-143	http://www.ebi.ac.uk/metabolights/MTBLS143	Switch	3	blood
Sham_3M_Blood	Omics analyses	Lipidomics	920903-Blood-extract	51803_R009_SGP_PL_20120903.wiff	MetaboLights	MTBLS-143	http://www.ebi.ac.uk/metabolights/MTBLS143	Lipidomics	m_mtbls143_SHOT_mass_spectrometry_v2_maf.tsv	MetaboLights	MTBLS-143	http://www.ebi.ac.uk/metabolights/MTBLS143	Sham	3	blood
Cess_3M_Blood	Omics analyses	Lipidomics	920907-Blood-extract	51803_R009_SGP_PL_20120903.wiff	MetaboLights	MTBLS-143	http://www.ebi.ac.uk/metabolights/MTBLS143	Lipidomics	m_mtbls143_SHOT_mass_spectrometry_v2_maf.tsv	MetaboLights	MTBLS-143	http://www.ebi.ac.uk/metabolights/MTBLS143	Cess	3	blood
pMRTP_3M_Blood	Omics analyses	Lipidomics	920923-Blood-extract	51803_R009_SGP_PL_20120903.wiff	MetaboLights	MTBLS-143	http://www.ebi.ac.uk/metabolights/MTBLS143	Lipidomics	m_mtbls143_SHOT_mass_spectrometry_v2_maf.tsv	MetaboLights	MTBLS-143	http://www.ebi.ac.uk/metabolights/MTBLS143	pMRTP	3	blood
Cess_3M_Blood	Omics analyses	Lipidomics	920933-Blood-extract	51803_R009_SGP_PL_20120903.wiff	MetaboLights	MTBLS-143	http://www.ebi.ac.uk/metabolights/MTBLS143	Lipidomics	m_mtbls143_SHOT_mass_spectrometry_v2_maf.tsv	MetaboLights	MTBLS-143	http://www.ebi.ac.uk/metabolights/MTBLS143	Cess	3	blood
3R4F_3M_Blood	Omics analyses	Lipidomics	920939-Blood-extract	51803_R009_SGP_PL_20120903.wiff	MetaboLights	MTBLS-143	http://www.ebi.ac.uk/metabolights/MTBLS143	Lipidomics	m_mtbls143_SHOT_mass_spectrometry_v2_maf.tsv	MetaboLights	MTBLS-143	http://www.ebi.ac.uk/metabolights/MTBLS143	3R4F	3	blood
Switch_3M_Blood	Omics analyses	Lipidomics	920947-Blood-extract	51803_R009_SGP_PL_20120903.wiff	MetaboLights	MTBLS-143	http://www.ebi.ac.uk/metabolights/MTBLS143	Lipidomics	m_mtbls143_SHOT_mass_spectrometry_v2_maf.tsv	MetaboLights	MTBLS-143	http://www.ebi.ac.uk/metabolights/MTBLS143	Switch	3	blood
pMRTP_2M_Blood	Omics analyses	Lipidomics	920959-Blood-extract	51803_R009_SGP_PL_20120903.wiff	MetaboLights	MTBLS-143	http://www.ebi.ac.uk/metabolights/MTBLS143	Lipidomics	m_mtbls143_SHOT_mass_spectrometry_v2_maf.tsv	MetaboLights	MTBLS-143	http://www.ebi.ac.uk/metabolights/MTBLS143	pMRTP	2	blood
3R4F_3M_Blood	Omics analyses	Lipidomics	920984-Blood-extract	51803_R009_SGP_PL_20120903.wiff	MetaboLights	MTBLS-143	http://www.ebi.ac.uk/metabolights/MTBLS143	Lipidomics	m_mtbls143_SHOT_mass_spectrometry_v2_maf.tsv	MetaboLights	MTBLS-143	http://www.ebi.ac.uk/metabolights/MTBLS143	3R4F	3	blood
3R4F_3M_Blood	Omics analyses	Lipidomics	921007-Blood-extract	51803_R009_SGP_PL_20120903.wiff	MetaboLights	MTBLS-143	http://www.ebi.ac.uk/metabolights/MTBLS143	Lipidomics	m_mtbls143_SHOT_mass_spectrometry_v2_maf.tsv	MetaboLights	MTBLS-143	http://www.ebi.ac.uk/metabolights/MTBLS143	3R4F	3	blood
3R4F_3M_Blood	Omics analyses	Lipidomics	921013-Blood-extract	51803_R009_SGP_PL_20120903.wiff	MetaboLights	MTBLS-143	http://www.ebi.ac.uk/metabolights/MTBLS143	Lipidomics	m_mtbls143_SHOT_mass_spectrometry_v2_maf.tsv	MetaboLights	MTBLS-143	http://www.ebi.ac.uk/metabolights/MTBLS143	3R4F	3	blood
3R4F_2M_Blood	Omics analyses	Lipidomics	921047-Blood-extract	51803_R009_SGP_PL_20120903.wiff	MetaboLights	MTBLS-143	http://www.ebi.ac.uk/metabolights/MTBLS143	Lipidomics	m_mtbls143_SHOT_mass_spectrometry_v2_maf.tsv	MetaboLights	MTBLS-143	http://www.ebi.ac.uk/metabolights/MTBLS143	3R4F	2	blood
pMRTP_2M_Blood	Omics analyses	Lipidomics	921061-Blood-extract	51803_R009_SGP_PL_20120903.wiff	MetaboLights	MTBLS-143	http://www.ebi.ac.uk/metabolights/MTBLS143	Lipidomics	m_mtbls143_SHOT_mass_spectrometry_v2_maf.tsv	MetaboLights	MTBLS-143	http://www.ebi.ac.uk/metabolights/MTBLS143	pMRTP	2	blood
3R4F_3M_Blood	Omics analyses	Lipidomics	921101-Blood-extract	51803_R009_SGP_PL_20120903.wiff	MetaboLights	MTBLS-143	http://www.ebi.ac.uk/metabolights/MTBLS143	Lipidomics	m_mtbls143_SHOT_mass_spectrometry_v2_maf.tsv	MetaboLights	MTBLS-143	http://www.ebi.ac.uk/metabolights/MTBLS143	3R4F	3	blood
3R4F_3M_Blood	Omics analyses	Lipidomics	921109-Blood-extract	51803_R009_SGP_PL_20120903.wiff	MetaboLights	MTBLS-143	http://www.ebi.ac.uk/metabolights/MTBLS143	Lipidomics	m_mtbls143_SHOT_mass_spectrometry_v2_maf.tsv	MetaboLights	MTBLS-143	http://www.ebi.ac.uk/metabolights/MTBLS143	3R4F	3	blood
pMRTP_3M_Blood	Omics analyses	Lipidomics	921140-Blood-extract	51803_R009_SGP_PL_20120903.wiff	MetaboLights	MTBLS-143	http://www.ebi.ac.uk/metabolights/MTBLS143	Lipidomics	m_mtbls143_SHOT_mass_spectrometry_v2_maf.tsv	MetaboLights	MTBLS-143	http://www.ebi.ac.uk/metabolights/MTBLS143	pMRTP	3	blood
3R4F_3M_Blood	Omics analyses	Lipidomics	921147-Blood-extract	51803_R009_SGP_PL_20120903.wiff	MetaboLights	MTBLS-143	http://www.ebi.ac.uk/metabolights/MTBLS143	Lipidomics	m_mtbls143_SHOT_mass_spectrometry_v2_maf.tsv	MetaboLights	MTBLS-143	http://www.ebi.ac.uk/metabolights/MTBLS143	3R4F	3	blood
pMRTP_2M_Blood	Omics analyses	Lipidomics	921152-Blood-extract	51803_R009_SGP_PL_20120903.wiff	MetaboLights	MTBLS-143	http://www.ebi.ac.uk/metabolights/MTBLS143	Lipidomics	m_mtbls143_SHOT_mass_spectrometry_v2_maf.tsv	MetaboLights	MTBLS-143	http://www.ebi.ac.uk/metabolights/MTBLS143	pMRTP	2	blood
Sham_3M_Blood	Omics analyses	Lipidomics	921196-Blood-extract	51803_R009_SGP_PL_20120903.wiff	MetaboLights	MTBLS-143	http://www.ebi.ac.uk/metabolights/MTBLS143	Lipidomics	m_mtbls143_SHOT_mass_spectrometry_v2_maf.tsv	MetaboLights	MTBLS-143	http://www.ebi.ac.uk/metabolights/MTBLS143	Sham	3	blood
Sham_2M_Blood	Omics analyses	Lipidomics	921277-Blood-extract	51803_R009_SGP_PL_20120903.wiff	MetaboLights	MTBLS-143	http://www.ebi.ac.uk/metabolights/MTBLS143	Lipidomics	m_mtbls143_SHOT_mass_spectrometry_v2_maf.tsv	MetaboLights	MTBLS-143	http://www.ebi.ac.uk/metabolights/MTBLS143	Sham	2	blood
pMRTP_3M_Blood	Omics analyses	Lipidomics	921278-Blood-extract	51803_R009_SGP_PL_20120903.wiff	MetaboLights	MTBLS-143	http://www.ebi.ac.uk/metabolights/MTBLS143	Lipidomics	m_mtbls143_SHOT_mass_spectrometry_v2_maf.tsv	MetaboLights	MTBLS-143	http://www.ebi.ac.uk/metabolights/MTBLS143	pMRTP	3	blood
3R4F_2M_Blood	Omics analyses	Lipidomics	921294-Blood-extract	51803_R009_SGP_PL_20120903.wiff	MetaboLights	MTBLS-143	http://www.ebi.ac.uk/metabolights/MTBLS143	Lipidomics	m_mtbls143_SHOT_mass_spectrometry_v2_maf.tsv	MetaboLights	MTBLS-143	http://www.ebi.ac.uk/metabolights/MTBLS143	3R4F	2	blood
Sham_2M_Blood	Omics analyses	Lipidomics	921319-Blood-extract	51803_R009_SGP_PL_20120903.wiff	MetaboLights	MTBLS-143	http://www.ebi.ac.uk/metabolights/MTBLS143	Lipidomics	m_mtbls143_SHOT_mass_spectrometry_v2_maf.tsv	MetaboLights	MTBLS-143	http://www.ebi.ac.uk/metabolights/MTBLS143	Sham	2	blood
pMRTP_3M_Blood	Omics analyses	Lipidomics	921321-Blood-extract	51803_R009_SGP_PL_20120903.wiff	MetaboLights	MTBLS-143	http://www.ebi.ac.uk/metabolights/MTBLS143	Lipidomics	m_mtbls143_SHOT_mass_spectrometry_v2_maf.tsv	MetaboLights	MTBLS-143	http://www.ebi.ac.uk/metabolights/MTBLS143	pMRTP	3	blood
3R4F_3M_Liver	Omics analyses	Lipidomics	920037-Liver-extract	51803_R010_SGN_LI_20120907.wiff	MetaboLights	MTBLS-143	http://www.ebi.ac.uk/metabolights/MTBLS143	Lipidomics	m_mtbls143_SHOT_mass_spectrometry_v2_maf.tsv	MetaboLights	MTBLS-143	http://www.ebi.ac.uk/metabolights/MTBLS143	3R4F	3	liver
pMRTP_2M_Liver	Omics analyses	Lipidomics	920056-Liver-extract	51803_R010_SGN_LI_20120907.wiff	MetaboLights	MTBLS-143	http://www.ebi.ac.uk/metabolights/MTBLS143	Lipidomics	m_mtbls143_SHOT_mass_spectrometry_v2_maf.tsv	MetaboLights	MTBLS-143	http://www.ebi.ac.uk/metabolights/MTBLS143	pMRTP	2	liver
Switch_3M_Liver	Omics analyses	Lipidomics	920067-Liver-extract	51803_R010_SGN_LI_20120907.wiff	MetaboLights	MTBLS-143	http://www.ebi.ac.uk/metabolights/MTBLS143	Lipidomics	m_mtbls143_SHOT_mass_spectrometry_v2_maf.tsv	MetaboLights	MTBLS-143	http://www.ebi.ac.uk/metabolights/MTBLS143	Switch	3	liver
3R4F_3M_Liver	Omics analyses	Lipidomics	920092-Liver-extract	51803_R010_SGN_LI_20120907.wiff	MetaboLights	MTBLS-143	http://www.ebi.ac.uk/metabolights/MTBLS143	Lipidomics	m_mtbls143_SHOT_mass_spectrometry_v2_maf.tsv	MetaboLights	MTBLS-143	http://www.ebi.ac.uk/metabolights/MTBLS143	3R4F	3	liver
3R4F_2M_Liver	Omics analyses	Lipidomics	920093-Liver-extract	51803_R010_SGN_LI_20120907.wiff	MetaboLights	MTBLS-143	http://www.ebi.ac.uk/metabolights/MTBLS143	Lipidomics	m_mtbls143_SHOT_mass_spectrometry_v2_maf.tsv	MetaboLights	MTBLS-143	http://www.ebi.ac.uk/metabolights/MTBLS143	3R4F	2	liver
pMRTP_2M_Liver	Omics analyses	Lipidomics	920146-Liver-extract	51803_R010_SGN_LI_20120907.wiff	MetaboLights	MTBLS-143	http://www.ebi.ac.uk/metabolights/MTBLS143	Lipidomics	m_mtbls143_SHOT_mass_spectrometry_v2_maf.tsv	MetaboLights	MTBLS-143	http://www.ebi.ac.uk/metabolights/MTBLS143	pMRTP	2	liver
3R4F_2M_Liver	Omics analyses	Lipidomics	920186-Liver-extract	51803_R010_SGN_LI_20120907.wiff	MetaboLights	MTBLS-143	http://www.ebi.ac.uk/metabolights/MTBLS143	Lipidomics	m_mtbls143_SHOT_mass_spectrometry_v2_maf.tsv	MetaboLights	MTBLS-143	http://www.ebi.ac.uk/metabolights/MTBLS143	3R4F	2	liver
3R4F_2M_Liver	Omics analyses	Lipidomics	920223-Liver-extract	51803_R010_SGN_LI_20120907.wiff	MetaboLights	MTBLS-143	http://www.ebi.ac.uk/metabolights/MTBLS143	Lipidomics	m_mtbls143_SHOT_mass_spectrometry_v2_maf.tsv	MetaboLights	MTBLS-143	http://www.ebi.ac.uk/metabolights/MTBLS143	3R4F	2	liver
pMRTP_3M_Liver	Omics analyses	Lipidomics	920224-Liver-extract	51803_R010_SGN_LI_20120907.wiff	MetaboLights	MTBLS-143	http://www.ebi.ac.uk/metabolights/MTBLS143	Lipidomics	m_mtbls143_SHOT_mass_spectrometry_v2_maf.tsv	MetaboLights	MTBLS-143	http://www.ebi.ac.uk/metabolights/MTBLS143	pMRTP	3	liver
pMRTP_3M_Liver	Omics analyses	Lipidomics	920243-Liver-extract	51803_R010_SGN_LI_20120907.wiff	MetaboLights	MTBLS-143	http://www.ebi.ac.uk/metabolights/MTBLS143	Lipidomics	m_mtbls143_SHOT_mass_spectrometry_v2_maf.tsv	MetaboLights	MTBLS-143	http://www.ebi.ac.uk/metabolights/MTBLS143	pMRTP	3	liver
pMRTP_2M_Liver	Omics analyses	Lipidomics	920268-Liver-extract	51803_R010_SGN_LI_20120907.wiff	MetaboLights	MTBLS-143	http://www.ebi.ac.uk/metabolights/MTBLS143	Lipidomics	m_mtbls143_SHOT_mass_spectrometry_v2_maf.tsv	MetaboLights	MTBLS-143	http://www.ebi.ac.uk/metabolights/MTBLS143	pMRTP	2	liver
3R4F_2M_Liver	Omics analyses	Lipidomics	920279-Liver-extract	51803_R010_SGN_LI_20120907.wiff	MetaboLights	MTBLS-143	http://www.ebi.ac.uk/metabolights/MTBLS143	Lipidomics	m_mtbls143_SHOT_mass_spectrometry_v2_maf.tsv	MetaboLights	MTBLS-143	http://www.ebi.ac.uk/metabolights/MTBLS143	3R4F	2	liver
3R4F_3M_Liver	Omics analyses	Lipidomics	920300-Liver-extract	51803_R010_SGN_LI_20120907.wiff	MetaboLights	MTBLS-143	http://www.ebi.ac.uk/metabolights/MTBLS143	Lipidomics	m_mtbls143_SHOT_mass_spectrometry_v2_maf.tsv	MetaboLights	MTBLS-143	http://www.ebi.ac.uk/metabolights/MTBLS143	3R4F	3	liver
Switch_3M_Liver	Omics analyses	Lipidomics	920368-Liver-extract	51803_R010_SGN_LI_20120907.wiff	MetaboLights	MTBLS-143	http://www.ebi.ac.uk/metabolights/MTBLS143	Lipidomics	m_mtbls143_SHOT_mass_spectrometry_v2_maf.tsv	MetaboLights	MTBLS-143	http://www.ebi.ac.uk/metabolights/MTBLS143	Switch	3	liver
Sham_2M_Liver	Omics analyses	Lipidomics	920374-Liver-extract	51803_R010_SGN_LI_20120907.wiff	MetaboLights	MTBLS-143	http://www.ebi.ac.uk/metabolights/MTBLS143	Lipidomics	m_mtbls143_SHOT_mass_spectrometry_v2_maf.tsv	MetaboLights	MTBLS-143	http://www.ebi.ac.uk/metabolights/MTBLS143	Sham	2	liver
Switch_3M_Liver	Omics analyses	Lipidomics	920416-Liver-extract	51803_R010_SGN_LI_20120907.wiff	MetaboLights	MTBLS-143	http://www.ebi.ac.uk/metabolights/MTBLS143	Lipidomics	m_mtbls143_SHOT_mass_spectrometry_v2_maf.tsv	MetaboLights	MTBLS-143	http://www.ebi.ac.uk/metabolights/MTBLS143	Switch	3	liver
pMRTP_2M_Liver	Omics analyses	Lipidomics	920460-Liver-extract	51803_R010_SGN_LI_20120907.wiff	MetaboLights	MTBLS-143	http://www.ebi.ac.uk/metabolights/MTBLS143	Lipidomics	m_mtbls143_SHOT_mass_spectrometry_v2_maf.tsv	MetaboLights	MTBLS-143	http://www.ebi.ac.uk/metabolights/MTBLS143	pMRTP	2	liver
Cess_3M_Liver	Omics analyses	Lipidomics	920531-Liver-extract	51803_R010_SGN_LI_20120907.wiff	MetaboLights	MTBLS-143	http://www.ebi.ac.uk/metabolights/MTBLS143	Lipidomics	m_mtbls143_SHOT_mass_spectrometry_v2_maf.tsv	MetaboLights	MTBLS-143	http://www.ebi.ac.uk/metabolights/MTBLS143	Cess	3	liver
pMRTP_3M_Liver	Omics analyses	Lipidomics	920553-Liver-extract	51803_R010_SGN_LI_20120907.wiff	MetaboLights	MTBLS-143	http://www.ebi.ac.uk/metabolights/MTBLS143	Lipidomics	m_mtbls143_SHOT_mass_spectrometry_v2_maf.tsv	MetaboLights	MTBLS-143	http://www.ebi.ac.uk/metabolights/MTBLS143	pMRTP	3	liver
Cess_3M_Liver	Omics analyses	Lipidomics	920587-Liver-extract	51803_R010_SGN_LI_20120907.wiff	MetaboLights	MTBLS-143	http://www.ebi.ac.uk/metabolights/MTBLS143	Lipidomics	m_mtbls143_SHOT_mass_spectrometry_v2_maf.tsv	MetaboLights	MTBLS-143	http://www.ebi.ac.uk/metabolights/MTBLS143	Cess	3	liver
Switch_3M_Liver	Omics analyses	Lipidomics	920602-Liver-extract	51803_R010_SGN_LI_20120907.wiff	MetaboLights	MTBLS-143	http://www.ebi.ac.uk/metabolights/MTBLS143	Lipidomics	m_mtbls143_SHOT_mass_spectrometry_v2_maf.tsv	MetaboLights	MTBLS-143	http://www.ebi.ac.uk/metabolights/MTBLS143	Switch	3	liver
Cess_3M_Liver	Omics analyses	Lipidomics	920604-Liver-extract	51803_R010_SGN_LI_20120907.wiff	MetaboLights	MTBLS-143	http://www.ebi.ac.uk/metabolights/MTBLS143	Lipidomics	m_mtbls143_SHOT_mass_spectrometry_v2_maf.tsv	MetaboLights	MTBLS-143	http://www.ebi.ac.uk/metabolights/MTBLS143	Cess	3	liver
3R4F_2M_Liver	Omics analyses	Lipidomics	920605-Liver-extract	51803_R010_SGN_LI_20120907.wiff	MetaboLights	MTBLS-143	http://www.ebi.ac.uk/metabolights/MTBLS143	Lipidomics	m_mtbls143_SHOT_mass_spectrometry_v2_maf.tsv	MetaboLights	MTBLS-143	http://www.ebi.ac.uk/metabolights/MTBLS143	3R4F	2	liver
Cess_3M_Liver	Omics analyses	Lipidomics	920616-Liver-extract	51803_R010_SGN_LI_20120907.wiff	MetaboLights	MTBLS-143	http://www.ebi.ac.uk/metabolights/MTBLS143	Lipidomics	m_mtbls143_SHOT_mass_spectrometry_v2_maf.tsv	MetaboLights	MTBLS-143	http://www.ebi.ac.uk/metabolights/MTBLS143	Cess	3	liver
Switch_3M_Liver	Omics analyses	Lipidomics	920621-Liver-extract	51803_R010_SGN_LI_20120907.wiff	MetaboLights	MTBLS-143	http://www.ebi.ac.uk/metabolights/MTBLS143	Lipidomics	m_mtbls143_SHOT_mass_spectrometry_v2_maf.tsv	MetaboLights	MTBLS-143	http://www.ebi.ac.uk/metabolights/MTBLS143	Switch	3	liver
Switch_3M_Liver	Omics analyses	Lipidomics	920630-Liver-extract	51803_R010_SGN_LI_20120907.wiff	MetaboLights	MTBLS-143	http://www.ebi.ac.uk/metabolights/MTBLS143	Lipidomics	m_mtbls143_SHOT_mass_spectrometry_v2_maf.tsv	MetaboLights	MTBLS-143	http://www.ebi.ac.uk/metabolights/MTBLS143	Switch	3	liver
Sham_3M_Liver	Omics analyses	Lipidomics	920664-Liver-extract	51803_R010_SGN_LI_20120907.wiff	MetaboLights	MTBLS-143	http://www.ebi.ac.uk/metabolights/MTBLS143	Lipidomics	m_mtbls143_SHOT_mass_spectrometry_v2_maf.tsv	MetaboLights	MTBLS-143	http://www.ebi.ac.uk/metabolights/MTBLS143	Sham	3	liver
pMRTP_3M_Liver	Omics analyses	Lipidomics	920673-Liver-extract	51803_R010_SGN_LI_20120907.wiff	MetaboLights	MTBLS-143	http://www.ebi.ac.uk/metabolights/MTBLS143	Lipidomics	m_mtbls143_SHOT_mass_spectrometry_v2_maf.tsv	MetaboLights	MTBLS-143	http://www.ebi.ac.uk/metabolights/MTBLS143	pMRTP	3	liver
Sham_2M_Liver	Omics analyses	Lipidomics	920700-Liver-extract	51803_R010_SGN_LI_20120907.wiff	MetaboLights	MTBLS-143	http://www.ebi.ac.uk/metabolights/MTBLS143	Lipidomics	m_mtbls143_SHOT_mass_spectrometry_v2_maf.tsv	MetaboLights	MTBLS-143	http://www.ebi.ac.uk/metabolights/MTBLS143	Sham	2	liver
pMRTP_3M_Liver	Omics analyses	Lipidomics	920705-Liver-extract	51803_R010_SGN_LI_20120907.wiff	MetaboLights	MTBLS-143	http://www.ebi.ac.uk/metabolights/MTBLS143	Lipidomics	m_mtbls143_SHOT_mass_spectrometry_v2_maf.tsv	MetaboLights	MTBLS-143	http://www.ebi.ac.uk/metabolights/MTBLS143	pMRTP	3	liver
Sham_3M_Liver	Omics analyses	Lipidomics	920712-Liver-extract	51803_R010_SGN_LI_20120907.wiff	MetaboLights	MTBLS-143	http://www.ebi.ac.uk/metabolights/MTBLS143	Lipidomics	m_mtbls143_SHOT_mass_spectrometry_v2_maf.tsv	MetaboLights	MTBLS-143	http://www.ebi.ac.uk/metabolights/MTBLS143	Sham	3	liver
Cess_3M_Liver	Omics analyses	Lipidomics	920736-Liver-extract	51803_R010_SGN_LI_20120907.wiff	MetaboLights	MTBLS-143	http://www.ebi.ac.uk/metabolights/MTBLS143	Lipidomics	m_mtbls143_SHOT_mass_spectrometry_v2_maf.tsv	MetaboLights	MTBLS-143	http://www.ebi.ac.uk/metabolights/MTBLS143	Cess	3	liver
Sham_3M_Liver	Omics analyses	Lipidomics	920763-Liver-extract	51803_R010_SGN_LI_20120907.wiff	MetaboLights	MTBLS-143	http://www.ebi.ac.uk/metabolights/MTBLS143	Lipidomics	m_mtbls143_SHOT_mass_spectrometry_v2_maf.tsv	MetaboLights	MTBLS-143	http://www.ebi.ac.uk/metabolights/MTBLS143	Sham	3	liver
3R4F_3M_Liver	Omics analyses	Lipidomics	920770-Liver-extract	51803_R010_SGN_LI_20120907.wiff	MetaboLights	MTBLS-143	http://www.ebi.ac.uk/metabolights/MTBLS143	Lipidomics	m_mtbls143_SHOT_mass_spectrometry_v2_maf.tsv	MetaboLights	MTBLS-143	http://www.ebi.ac.uk/metabolights/MTBLS143	3R4F	3	liver
pMRTP_2M_Liver	Omics analyses	Lipidomics	920779-Liver-extract	51803_R010_SGN_LI_20120907.wiff	MetaboLights	MTBLS-143	http://www.ebi.ac.uk/metabolights/MTBLS143	Lipidomics	m_mtbls143_SHOT_mass_spectrometry_v2_maf.tsv	MetaboLights	MTBLS-143	http://www.ebi.ac.uk/metabolights/MTBLS143	pMRTP	2	liver
Sham_3M_Liver	Omics analyses	Lipidomics	920794-Liver-extract	51803_R010_SGN_LI_20120907.wiff	MetaboLights	MTBLS-143	http://www.ebi.ac.uk/metabolights/MTBLS143	Lipidomics	m_mtbls143_SHOT_mass_spectrometry_v2_maf.tsv	MetaboLights	MTBLS-143	http://www.ebi.ac.uk/metabolights/MTBLS143	Sham	3	liver
pMRTP_3M_Liver	Omics analyses	Lipidomics	920818-Liver-extract	51803_R010_SGN_LI_20120907.wiff	MetaboLights	MTBLS-143	http://www.ebi.ac.uk/metabolights/MTBLS143	Lipidomics	m_mtbls143_SHOT_mass_spectrometry_v2_maf.tsv	MetaboLights	MTBLS-143	http://www.ebi.ac.uk/metabolights/MTBLS143	pMRTP	3	liver
pMRTP_2M_Liver	Omics analyses	Lipidomics	920857-Liver-extract	51803_R010_SGN_LI_20120907.wiff	MetaboLights	MTBLS-143	http://www.ebi.ac.uk/metabolights/MTBLS143	Lipidomics	m_mtbls143_SHOT_mass_spectrometry_v2_maf.tsv	MetaboLights	MTBLS-143	http://www.ebi.ac.uk/metabolights/MTBLS143	pMRTP	2	liver
Sham_2M_Liver	Omics analyses	Lipidomics	920885-Liver-extract	51803_R010_SGN_LI_20120907.wiff	MetaboLights	MTBLS-143	http://www.ebi.ac.uk/metabolights/MTBLS143	Lipidomics	m_mtbls143_SHOT_mass_spectrometry_v2_maf.tsv	MetaboLights	MTBLS-143	http://www.ebi.ac.uk/metabolights/MTBLS143	Sham	2	liver
Sham_2M_Liver	Omics analyses	Lipidomics	920888-Liver-extract	51803_R010_SGN_LI_20120907.wiff	MetaboLights	MTBLS-143	http://www.ebi.ac.uk/metabolights/MTBLS143	Lipidomics	m_mtbls143_SHOT_mass_spectrometry_v2_maf.tsv	MetaboLights	MTBLS-143	http://www.ebi.ac.uk/metabolights/MTBLS143	Sham	2	liver
Sham_2M_Liver	Omics analyses	Lipidomics	920902-Liver-extract	51803_R010_SGN_LI_20120907.wiff	MetaboLights	MTBLS-143	http://www.ebi.ac.uk/metabolights/MTBLS143	Lipidomics	m_mtbls143_SHOT_mass_spectrometry_v2_maf.tsv	MetaboLights	MTBLS-143	http://www.ebi.ac.uk/metabolights/MTBLS143	Sham	2	liver
3R4F_2M_Liver	Omics analyses	Lipidomics	920906-Liver-extract	51803_R010_SGN_LI_20120907.wiff	MetaboLights	MTBLS-143	http://www.ebi.ac.uk/metabolights/MTBLS143	Lipidomics	m_mtbls143_SHOT_mass_spectrometry_v2_maf.tsv	MetaboLights	MTBLS-143	http://www.ebi.ac.uk/metabolights/MTBLS143	3R4F	2	liver
Cess_3M_Liver	Omics analyses	Lipidomics	920908-Liver-extract	51803_R010_SGN_LI_20120907.wiff	MetaboLights	MTBLS-143	http://www.ebi.ac.uk/metabolights/MTBLS143	Lipidomics	m_mtbls143_SHOT_mass_spectrometry_v2_maf.tsv	MetaboLights	MTBLS-143	http://www.ebi.ac.uk/metabolights/MTBLS143	Cess	3	liver
3R4F_3M_Liver	Omics analyses	Lipidomics	920941-Liver-extract	51803_R010_SGN_LI_20120907.wiff	MetaboLights	MTBLS-143	http://www.ebi.ac.uk/metabolights/MTBLS143	Lipidomics	m_mtbls143_SHOT_mass_spectrometry_v2_maf.tsv	MetaboLights	MTBLS-143	http://www.ebi.ac.uk/metabolights/MTBLS143	3R4F	3	liver
3R4F_3M_Liver	Omics analyses	Lipidomics	920942-Liver-extract	51803_R010_SGN_LI_20120907.wiff	MetaboLights	MTBLS-143	http://www.ebi.ac.uk/metabolights/MTBLS143	Lipidomics	m_mtbls143_SHOT_mass_spectrometry_v2_maf.tsv	MetaboLights	MTBLS-143	http://www.ebi.ac.uk/metabolights/MTBLS143	3R4F	3	liver
pMRTP_3M_Liver	Omics analyses	Lipidomics	920981-Liver-extract	51803_R010_SGN_LI_20120907.wiff	MetaboLights	MTBLS-143	http://www.ebi.ac.uk/metabolights/MTBLS143	Lipidomics	m_mtbls143_SHOT_mass_spectrometry_v2_maf.tsv	MetaboLights	MTBLS-143	http://www.ebi.ac.uk/metabolights/MTBLS143	pMRTP	3	liver
pMRTP_2M_Liver	Omics analyses	Lipidomics	920993-Liver-extract	51803_R010_SGN_LI_20120907.wiff	MetaboLights	MTBLS-143	http://www.ebi.ac.uk/metabolights/MTBLS143	Lipidomics	m_mtbls143_SHOT_mass_spectrometry_v2_maf.tsv	MetaboLights	MTBLS-143	http://www.ebi.ac.uk/metabolights/MTBLS143	pMRTP	2	liver
Switch_3M_Liver	Omics analyses	Lipidomics	921001-Liver-extract	51803_R010_SGN_LI_20120907.wiff	MetaboLights	MTBLS-143	http://www.ebi.ac.uk/metabolights/MTBLS143	Lipidomics	m_mtbls143_SHOT_mass_spectrometry_v2_maf.tsv	MetaboLights	MTBLS-143	http://www.ebi.ac.uk/metabolights/MTBLS143	Switch	3	liver
Switch_3M_Liver	Omics analyses	Lipidomics	921037-Liver-extract	51803_R010_SGN_LI_20120907.wiff	MetaboLights	MTBLS-143	http://www.ebi.ac.uk/metabolights/MTBLS143	Lipidomics	m_mtbls143_SHOT_mass_spectrometry_v2_maf.tsv	MetaboLights	MTBLS-143	http://www.ebi.ac.uk/metabolights/MTBLS143	Switch	3	liver
3R4F_2M_Liver	Omics analyses	Lipidomics	921057-Liver-extract	51803_R010_SGN_LI_20120907.wiff	MetaboLights	MTBLS-143	http://www.ebi.ac.uk/metabolights/MTBLS143	Lipidomics	m_mtbls143_SHOT_mass_spectrometry_v2_maf.tsv	MetaboLights	MTBLS-143	http://www.ebi.ac.uk/metabolights/MTBLS143	3R4F	2	liver
3R4F_2M_Liver	Omics analyses	Lipidomics	921062-Liver-extract	51803_R010_SGN_LI_20120907.wiff	MetaboLights	MTBLS-143	http://www.ebi.ac.uk/metabolights/MTBLS143	Lipidomics	m_mtbls143_SHOT_mass_spectrometry_v2_maf.tsv	MetaboLights	MTBLS-143	http://www.ebi.ac.uk/metabolights/MTBLS143	3R4F	2	liver
Sham_2M_Liver	Omics analyses	Lipidomics	921067-Liver-extract	51803_R010_SGN_LI_20120907.wiff	MetaboLights	MTBLS-143	http://www.ebi.ac.uk/metabolights/MTBLS143	Lipidomics	m_mtbls143_SHOT_mass_spectrometry_v2_maf.tsv	MetaboLights	MTBLS-143	http://www.ebi.ac.uk/metabolights/MTBLS143	Sham	2	liver
Cess_3M_Liver	Omics analyses	Lipidomics	921081-Liver-extract	51803_R010_SGN_LI_20120907.wiff	MetaboLights	MTBLS-143	http://www.ebi.ac.uk/metabolights/MTBLS143	Lipidomics	m_mtbls143_SHOT_mass_spectrometry_v2_maf.tsv	MetaboLights	MTBLS-143	http://www.ebi.ac.uk/metabolights/MTBLS143	Cess	3	liver
Sham_2M_Liver	Omics analyses	Lipidomics	921089-Liver-extract	51803_R010_SGN_LI_20120907.wiff	MetaboLights	MTBLS-143	http://www.ebi.ac.uk/metabolights/MTBLS143	Lipidomics	m_mtbls143_SHOT_mass_spectrometry_v2_maf.tsv	MetaboLights	MTBLS-143	http://www.ebi.ac.uk/metabolights/MTBLS143	Sham	2	liver
Sham_3M_Liver	Omics analyses	Lipidomics	921128-Liver-extract	51803_R010_SGN_LI_20120907.wiff	MetaboLights	MTBLS-143	http://www.ebi.ac.uk/metabolights/MTBLS143	Lipidomics	m_mtbls143_SHOT_mass_spectrometry_v2_maf.tsv	MetaboLights	MTBLS-143	http://www.ebi.ac.uk/metabolights/MTBLS143	Sham	3	liver
pMRTP_2M_Liver	Omics analyses	Lipidomics	921132-Liver-extract	51803_R010_SGN_LI_20120907.wiff	MetaboLights	MTBLS-143	http://www.ebi.ac.uk/metabolights/MTBLS143	Lipidomics	m_mtbls143_SHOT_mass_spectrometry_v2_maf.tsv	MetaboLights	MTBLS-143	http://www.ebi.ac.uk/metabolights/MTBLS143	pMRTP	2	liver
Sham_3M_Liver	Omics analyses	Lipidomics	921134-Liver-extract	51803_R010_SGN_LI_20120907.wiff	MetaboLights	MTBLS-143	http://www.ebi.ac.uk/metabolights/MTBLS143	Lipidomics	m_mtbls143_SHOT_mass_spectrometry_v2_maf.tsv	MetaboLights	MTBLS-143	http://www.ebi.ac.uk/metabolights/MTBLS143	Sham	3	liver
3R4F_3M_Liver	Omics analyses	Lipidomics	921139-Liver-extract	51803_R010_SGN_LI_20120907.wiff	MetaboLights	MTBLS-143	http://www.ebi.ac.uk/metabolights/MTBLS143	Lipidomics	m_mtbls143_SHOT_mass_spectrometry_v2_maf.tsv	MetaboLights	MTBLS-143	http://www.ebi.ac.uk/metabolights/MTBLS143	3R4F	3	liver
Sham_3M_Liver	Omics analyses	Lipidomics	921166-Liver-extract	51803_R010_SGN_LI_20120907.wiff	MetaboLights	MTBLS-143	http://www.ebi.ac.uk/metabolights/MTBLS143	Lipidomics	m_mtbls143_SHOT_mass_spectrometry_v2_maf.tsv	MetaboLights	MTBLS-143	http://www.ebi.ac.uk/metabolights/MTBLS143	Sham	3	liver
pMRTP_3M_Liver	Omics analyses	Lipidomics	921177-Liver-extract	51803_R010_SGN_LI_20120907.wiff	MetaboLights	MTBLS-143	http://www.ebi.ac.uk/metabolights/MTBLS143	Lipidomics	m_mtbls143_SHOT_mass_spectrometry_v2_maf.tsv	MetaboLights	MTBLS-143	http://www.ebi.ac.uk/metabolights/MTBLS143	pMRTP	3	liver
Sham_2M_Liver	Omics analyses	Lipidomics	921183-Liver-extract	51803_R010_SGN_LI_20120907.wiff	MetaboLights	MTBLS-143	http://www.ebi.ac.uk/metabolights/MTBLS143	Lipidomics	m_mtbls143_SHOT_mass_spectrometry_v2_maf.tsv	MetaboLights	MTBLS-143	http://www.ebi.ac.uk/metabolights/MTBLS143	Sham	2	liver
3R4F_3M_Liver	Omics analyses	Lipidomics	921262-Liver-extract	51803_R010_SGN_LI_20120907.wiff	MetaboLights	MTBLS-143	http://www.ebi.ac.uk/metabolights/MTBLS143	Lipidomics	m_mtbls143_SHOT_mass_spectrometry_v2_maf.tsv	MetaboLights	MTBLS-143	http://www.ebi.ac.uk/metabolights/MTBLS143	3R4F	3	liver
Sham_3M_Liver	Omics analyses	Lipidomics	921276-Liver-extract	51803_R010_SGN_LI_20120907.wiff	MetaboLights	MTBLS-143	http://www.ebi.ac.uk/metabolights/MTBLS143	Lipidomics	m_mtbls143_SHOT_mass_spectrometry_v2_maf.tsv	MetaboLights	MTBLS-143	http://www.ebi.ac.uk/metabolights/MTBLS143	Sham	3	liver
Cess_3M_Liver	Omics analyses	Lipidomics	921296-Liver-extract	51803_R010_SGN_LI_20120907.wiff	MetaboLights	MTBLS-143	http://www.ebi.ac.uk/metabolights/MTBLS143	Lipidomics	m_mtbls143_SHOT_mass_spectrometry_v2_maf.tsv	MetaboLights	MTBLS-143	http://www.ebi.ac.uk/metabolights/MTBLS143	Cess	3	liver
3R4F_3M_Liver	Omics analyses	Lipidomics	920037-Liver-extract	51803_R010_SGP_LI_20120907.wiff	MetaboLights	MTBLS-143	http://www.ebi.ac.uk/metabolights/MTBLS143	Lipidomics	m_mtbls143_SHOT_mass_spectrometry_v2_maf.tsv	MetaboLights	MTBLS-143	http://www.ebi.ac.uk/metabolights/MTBLS143	3R4F	3	liver
pMRTP_2M_Liver	Omics analyses	Lipidomics	920056-Liver-extract	51803_R010_SGP_LI_20120907.wiff	MetaboLights	MTBLS-143	http://www.ebi.ac.uk/metabolights/MTBLS143	Lipidomics	m_mtbls143_SHOT_mass_spectrometry_v2_maf.tsv	MetaboLights	MTBLS-143	http://www.ebi.ac.uk/metabolights/MTBLS143	pMRTP	2	liver
Switch_3M_Liver	Omics analyses	Lipidomics	920067-Liver-extract	51803_R010_SGP_LI_20120907.wiff	MetaboLights	MTBLS-143	http://www.ebi.ac.uk/metabolights/MTBLS143	Lipidomics	m_mtbls143_SHOT_mass_spectrometry_v2_maf.tsv	MetaboLights	MTBLS-143	http://www.ebi.ac.uk/metabolights/MTBLS143	Switch	3	liver
3R4F_3M_Liver	Omics analyses	Lipidomics	920092-Liver-extract	51803_R010_SGP_LI_20120907.wiff	MetaboLights	MTBLS-143	http://www.ebi.ac.uk/metabolights/MTBLS143	Lipidomics	m_mtbls143_SHOT_mass_spectrometry_v2_maf.tsv	MetaboLights	MTBLS-143	http://www.ebi.ac.uk/metabolights/MTBLS143	3R4F	3	liver
3R4F_2M_Liver	Omics analyses	Lipidomics	920093-Liver-extract	51803_R010_SGP_LI_20120907.wiff	MetaboLights	MTBLS-143	http://www.ebi.ac.uk/metabolights/MTBLS143	Lipidomics	m_mtbls143_SHOT_mass_spectrometry_v2_maf.tsv	MetaboLights	MTBLS-143	http://www.ebi.ac.uk/metabolights/MTBLS143	3R4F	2	liver
pMRTP_2M_Liver	Omics analyses	Lipidomics	920146-Liver-extract	51803_R010_SGP_LI_20120907.wiff	MetaboLights	MTBLS-143	http://www.ebi.ac.uk/metabolights/MTBLS143	Lipidomics	m_mtbls143_SHOT_mass_spectrometry_v2_maf.tsv	MetaboLights	MTBLS-143	http://www.ebi.ac.uk/metabolights/MTBLS143	pMRTP	2	liver
3R4F_2M_Liver	Omics analyses	Lipidomics	920186-Liver-extract	51803_R010_SGP_LI_20120907.wiff	MetaboLights	MTBLS-143	http://www.ebi.ac.uk/metabolights/MTBLS143	Lipidomics	m_mtbls143_SHOT_mass_spectrometry_v2_maf.tsv	MetaboLights	MTBLS-143	http://www.ebi.ac.uk/metabolights/MTBLS143	3R4F	2	liver
3R4F_2M_Liver	Omics analyses	Lipidomics	920223-Liver-extract	51803_R010_SGP_LI_20120907.wiff	MetaboLights	MTBLS-143	http://www.ebi.ac.uk/metabolights/MTBLS143	Lipidomics	m_mtbls143_SHOT_mass_spectrometry_v2_maf.tsv	MetaboLights	MTBLS-143	http://www.ebi.ac.uk/metabolights/MTBLS143	3R4F	2	liver
pMRTP_3M_Liver	Omics analyses	Lipidomics	920224-Liver-extract	51803_R010_SGP_LI_20120907.wiff	MetaboLights	MTBLS-143	http://www.ebi.ac.uk/metabolights/MTBLS143	Lipidomics	m_mtbls143_SHOT_mass_spectrometry_v2_maf.tsv	MetaboLights	MTBLS-143	http://www.ebi.ac.uk/metabolights/MTBLS143	pMRTP	3	liver
pMRTP_3M_Liver	Omics analyses	Lipidomics	920243-Liver-extract	51803_R010_SGP_LI_20120907.wiff	MetaboLights	MTBLS-143	http://www.ebi.ac.uk/metabolights/MTBLS143	Lipidomics	m_mtbls143_SHOT_mass_spectrometry_v2_maf.tsv	MetaboLights	MTBLS-143	http://www.ebi.ac.uk/metabolights/MTBLS143	pMRTP	3	liver
pMRTP_2M_Liver	Omics analyses	Lipidomics	920268-Liver-extract	51803_R010_SGP_LI_20120907.wiff	MetaboLights	MTBLS-143	http://www.ebi.ac.uk/metabolights/MTBLS143	Lipidomics	m_mtbls143_SHOT_mass_spectrometry_v2_maf.tsv	MetaboLights	MTBLS-143	http://www.ebi.ac.uk/metabolights/MTBLS143	pMRTP	2	liver
3R4F_2M_Liver	Omics analyses	Lipidomics	920279-Liver-extract	51803_R010_SGP_LI_20120907.wiff	MetaboLights	MTBLS-143	http://www.ebi.ac.uk/metabolights/MTBLS143	Lipidomics	m_mtbls143_SHOT_mass_spectrometry_v2_maf.tsv	MetaboLights	MTBLS-143	http://www.ebi.ac.uk/metabolights/MTBLS143	3R4F	2	liver
3R4F_3M_Liver	Omics analyses	Lipidomics	920300-Liver-extract	51803_R010_SGP_LI_20120907.wiff	MetaboLights	MTBLS-143	http://www.ebi.ac.uk/metabolights/MTBLS143	Lipidomics	m_mtbls143_SHOT_mass_spectrometry_v2_maf.tsv	MetaboLights	MTBLS-143	http://www.ebi.ac.uk/metabolights/MTBLS143	3R4F	3	liver
Switch_3M_Liver	Omics analyses	Lipidomics	920368-Liver-extract	51803_R010_SGP_LI_20120907.wiff	MetaboLights	MTBLS-143	http://www.ebi.ac.uk/metabolights/MTBLS143	Lipidomics	m_mtbls143_SHOT_mass_spectrometry_v2_maf.tsv	MetaboLights	MTBLS-143	http://www.ebi.ac.uk/metabolights/MTBLS143	Switch	3	liver
Sham_2M_Liver	Omics analyses	Lipidomics	920374-Liver-extract	51803_R010_SGP_LI_20120907.wiff	MetaboLights	MTBLS-143	http://www.ebi.ac.uk/metabolights/MTBLS143	Lipidomics	m_mtbls143_SHOT_mass_spectrometry_v2_maf.tsv	MetaboLights	MTBLS-143	http://www.ebi.ac.uk/metabolights/MTBLS143	Sham	2	liver
Switch_3M_Liver	Omics analyses	Lipidomics	920416-Liver-extract	51803_R010_SGP_LI_20120907.wiff	MetaboLights	MTBLS-143	http://www.ebi.ac.uk/metabolights/MTBLS143	Lipidomics	m_mtbls143_SHOT_mass_spectrometry_v2_maf.tsv	MetaboLights	MTBLS-143	http://www.ebi.ac.uk/metabolights/MTBLS143	Switch	3	liver
pMRTP_2M_Liver	Omics analyses	Lipidomics	920460-Liver-extract	51803_R010_SGP_LI_20120907.wiff	MetaboLights	MTBLS-143	http://www.ebi.ac.uk/metabolights/MTBLS143	Lipidomics	m_mtbls143_SHOT_mass_spectrometry_v2_maf.tsv	MetaboLights	MTBLS-143	http://www.ebi.ac.uk/metabolights/MTBLS143	pMRTP	2	liver
Cess_3M_Liver	Omics analyses	Lipidomics	920531-Liver-extract	51803_R010_SGP_LI_20120907.wiff	MetaboLights	MTBLS-143	http://www.ebi.ac.uk/metabolights/MTBLS143	Lipidomics	m_mtbls143_SHOT_mass_spectrometry_v2_maf.tsv	MetaboLights	MTBLS-143	http://www.ebi.ac.uk/metabolights/MTBLS143	Cess	3	liver
pMRTP_3M_Liver	Omics analyses	Lipidomics	920553-Liver-extract	51803_R010_SGP_LI_20120907.wiff	MetaboLights	MTBLS-143	http://www.ebi.ac.uk/metabolights/MTBLS143	Lipidomics	m_mtbls143_SHOT_mass_spectrometry_v2_maf.tsv	MetaboLights	MTBLS-143	http://www.ebi.ac.uk/metabolights/MTBLS143	pMRTP	3	liver
Cess_3M_Liver	Omics analyses	Lipidomics	920587-Liver-extract	51803_R010_SGP_LI_20120907.wiff	MetaboLights	MTBLS-143	http://www.ebi.ac.uk/metabolights/MTBLS143	Lipidomics	m_mtbls143_SHOT_mass_spectrometry_v2_maf.tsv	MetaboLights	MTBLS-143	http://www.ebi.ac.uk/metabolights/MTBLS143	Cess	3	liver
Switch_3M_Liver	Omics analyses	Lipidomics	920602-Liver-extract	51803_R010_SGP_LI_20120907.wiff	MetaboLights	MTBLS-143	http://www.ebi.ac.uk/metabolights/MTBLS143	Lipidomics	m_mtbls143_SHOT_mass_spectrometry_v2_maf.tsv	MetaboLights	MTBLS-143	http://www.ebi.ac.uk/metabolights/MTBLS143	Switch	3	liver
Cess_3M_Liver	Omics analyses	Lipidomics	920604-Liver-extract	51803_R010_SGP_LI_20120907.wiff	MetaboLights	MTBLS-143	http://www.ebi.ac.uk/metabolights/MTBLS143	Lipidomics	m_mtbls143_SHOT_mass_spectrometry_v2_maf.tsv	MetaboLights	MTBLS-143	http://www.ebi.ac.uk/metabolights/MTBLS143	Cess	3	liver
3R4F_2M_Liver	Omics analyses	Lipidomics	920605-Liver-extract	51803_R010_SGP_LI_20120907.wiff	MetaboLights	MTBLS-143	http://www.ebi.ac.uk/metabolights/MTBLS143	Lipidomics	m_mtbls143_SHOT_mass_spectrometry_v2_maf.tsv	MetaboLights	MTBLS-143	http://www.ebi.ac.uk/metabolights/MTBLS143	3R4F	2	liver
Cess_3M_Liver	Omics analyses	Lipidomics	920616-Liver-extract	51803_R010_SGP_LI_20120907.wiff	MetaboLights	MTBLS-143	http://www.ebi.ac.uk/metabolights/MTBLS143	Lipidomics	m_mtbls143_SHOT_mass_spectrometry_v2_maf.tsv	MetaboLights	MTBLS-143	http://www.ebi.ac.uk/metabolights/MTBLS143	Cess	3	liver
Switch_3M_Liver	Omics analyses	Lipidomics	920621-Liver-extract	51803_R010_SGP_LI_20120907.wiff	MetaboLights	MTBLS-143	http://www.ebi.ac.uk/metabolights/MTBLS143	Lipidomics	m_mtbls143_SHOT_mass_spectrometry_v2_maf.tsv	MetaboLights	MTBLS-143	http://www.ebi.ac.uk/metabolights/MTBLS143	Switch	3	liver
Switch_3M_Liver	Omics analyses	Lipidomics	920630-Liver-extract	51803_R010_SGP_LI_20120907.wiff	MetaboLights	MTBLS-143	http://www.ebi.ac.uk/metabolights/MTBLS143	Lipidomics	m_mtbls143_SHOT_mass_spectrometry_v2_maf.tsv	MetaboLights	MTBLS-143	http://www.ebi.ac.uk/metabolights/MTBLS143	Switch	3	liver
Sham_3M_Liver	Omics analyses	Lipidomics	920664-Liver-extract	51803_R010_SGP_LI_20120907.wiff	MetaboLights	MTBLS-143	http://www.ebi.ac.uk/metabolights/MTBLS143	Lipidomics	m_mtbls143_SHOT_mass_spectrometry_v2_maf.tsv	MetaboLights	MTBLS-143	http://www.ebi.ac.uk/metabolights/MTBLS143	Sham	3	liver
pMRTP_3M_Liver	Omics analyses	Lipidomics	920673-Liver-extract	51803_R010_SGP_LI_20120907.wiff	MetaboLights	MTBLS-143	http://www.ebi.ac.uk/metabolights/MTBLS143	Lipidomics	m_mtbls143_SHOT_mass_spectrometry_v2_maf.tsv	MetaboLights	MTBLS-143	http://www.ebi.ac.uk/metabolights/MTBLS143	pMRTP	3	liver
Sham_2M_Liver	Omics analyses	Lipidomics	920700-Liver-extract	51803_R010_SGP_LI_20120907.wiff	MetaboLights	MTBLS-143	http://www.ebi.ac.uk/metabolights/MTBLS143	Lipidomics	m_mtbls143_SHOT_mass_spectrometry_v2_maf.tsv	MetaboLights	MTBLS-143	http://www.ebi.ac.uk/metabolights/MTBLS143	Sham	2	liver
pMRTP_3M_Liver	Omics analyses	Lipidomics	920705-Liver-extract	51803_R010_SGP_LI_20120907.wiff	MetaboLights	MTBLS-143	http://www.ebi.ac.uk/metabolights/MTBLS143	Lipidomics	m_mtbls143_SHOT_mass_spectrometry_v2_maf.tsv	MetaboLights	MTBLS-143	http://www.ebi.ac.uk/metabolights/MTBLS143	pMRTP	3	liver
Sham_3M_Liver	Omics analyses	Lipidomics	920712-Liver-extract	51803_R010_SGP_LI_20120907.wiff	MetaboLights	MTBLS-143	http://www.ebi.ac.uk/metabolights/MTBLS143	Lipidomics	m_mtbls143_SHOT_mass_spectrometry_v2_maf.tsv	MetaboLights	MTBLS-143	http://www.ebi.ac.uk/metabolights/MTBLS143	Sham	3	liver
Cess_3M_Liver	Omics analyses	Lipidomics	920736-Liver-extract	51803_R010_SGP_LI_20120907.wiff	MetaboLights	MTBLS-143	http://www.ebi.ac.uk/metabolights/MTBLS143	Lipidomics	m_mtbls143_SHOT_mass_spectrometry_v2_maf.tsv	MetaboLights	MTBLS-143	http://www.ebi.ac.uk/metabolights/MTBLS143	Cess	3	liver
Sham_3M_Liver	Omics analyses	Lipidomics	920763-Liver-extract	51803_R010_SGP_LI_20120907.wiff	MetaboLights	MTBLS-143	http://www.ebi.ac.uk/metabolights/MTBLS143	Lipidomics	m_mtbls143_SHOT_mass_spectrometry_v2_maf.tsv	MetaboLights	MTBLS-143	http://www.ebi.ac.uk/metabolights/MTBLS143	Sham	3	liver
3R4F_3M_Liver	Omics analyses	Lipidomics	920770-Liver-extract	51803_R010_SGP_LI_20120907.wiff	MetaboLights	MTBLS-143	http://www.ebi.ac.uk/metabolights/MTBLS143	Lipidomics	m_mtbls143_SHOT_mass_spectrometry_v2_maf.tsv	MetaboLights	MTBLS-143	http://www.ebi.ac.uk/metabolights/MTBLS143	3R4F	3	liver
pMRTP_2M_Liver	Omics analyses	Lipidomics	920779-Liver-extract	51803_R010_SGP_LI_20120907.wiff	MetaboLights	MTBLS-143	http://www.ebi.ac.uk/metabolights/MTBLS143	Lipidomics	m_mtbls143_SHOT_mass_spectrometry_v2_maf.tsv	MetaboLights	MTBLS-143	http://www.ebi.ac.uk/metabolights/MTBLS143	pMRTP	2	liver
Sham_3M_Liver	Omics analyses	Lipidomics	920794-Liver-extract	51803_R010_SGP_LI_20120907.wiff	MetaboLights	MTBLS-143	http://www.ebi.ac.uk/metabolights/MTBLS143	Lipidomics	m_mtbls143_SHOT_mass_spectrometry_v2_maf.tsv	MetaboLights	MTBLS-143	http://www.ebi.ac.uk/metabolights/MTBLS143	Sham	3	liver
pMRTP_3M_Liver	Omics analyses	Lipidomics	920818-Liver-extract	51803_R010_SGP_LI_20120907.wiff	MetaboLights	MTBLS-143	http://www.ebi.ac.uk/metabolights/MTBLS143	Lipidomics	m_mtbls143_SHOT_mass_spectrometry_v2_maf.tsv	MetaboLights	MTBLS-143	http://www.ebi.ac.uk/metabolights/MTBLS143	pMRTP	3	liver
pMRTP_2M_Liver	Omics analyses	Lipidomics	920857-Liver-extract	51803_R010_SGP_LI_20120907.wiff	MetaboLights	MTBLS-143	http://www.ebi.ac.uk/metabolights/MTBLS143	Lipidomics	m_mtbls143_SHOT_mass_spectrometry_v2_maf.tsv	MetaboLights	MTBLS-143	http://www.ebi.ac.uk/metabolights/MTBLS143	pMRTP	2	liver
Sham_2M_Liver	Omics analyses	Lipidomics	920885-Liver-extract	51803_R010_SGP_LI_20120907.wiff	MetaboLights	MTBLS-143	http://www.ebi.ac.uk/metabolights/MTBLS143	Lipidomics	m_mtbls143_SHOT_mass_spectrometry_v2_maf.tsv	MetaboLights	MTBLS-143	http://www.ebi.ac.uk/metabolights/MTBLS143	Sham	2	liver
Sham_2M_Liver	Omics analyses	Lipidomics	920888-Liver-extract	51803_R010_SGP_LI_20120907.wiff	MetaboLights	MTBLS-143	http://www.ebi.ac.uk/metabolights/MTBLS143	Lipidomics	m_mtbls143_SHOT_mass_spectrometry_v2_maf.tsv	MetaboLights	MTBLS-143	http://www.ebi.ac.uk/metabolights/MTBLS143	Sham	2	liver
Sham_2M_Liver	Omics analyses	Lipidomics	920902-Liver-extract	51803_R010_SGP_LI_20120907.wiff	MetaboLights	MTBLS-143	http://www.ebi.ac.uk/metabolights/MTBLS143	Lipidomics	m_mtbls143_SHOT_mass_spectrometry_v2_maf.tsv	MetaboLights	MTBLS-143	http://www.ebi.ac.uk/metabolights/MTBLS143	Sham	2	liver
3R4F_2M_Liver	Omics analyses	Lipidomics	920906-Liver-extract	51803_R010_SGP_LI_20120907.wiff	MetaboLights	MTBLS-143	http://www.ebi.ac.uk/metabolights/MTBLS143	Lipidomics	m_mtbls143_SHOT_mass_spectrometry_v2_maf.tsv	MetaboLights	MTBLS-143	http://www.ebi.ac.uk/metabolights/MTBLS143	3R4F	2	liver
Cess_3M_Liver	Omics analyses	Lipidomics	920908-Liver-extract	51803_R010_SGP_LI_20120907.wiff	MetaboLights	MTBLS-143	http://www.ebi.ac.uk/metabolights/MTBLS143	Lipidomics	m_mtbls143_SHOT_mass_spectrometry_v2_maf.tsv	MetaboLights	MTBLS-143	http://www.ebi.ac.uk/metabolights/MTBLS143	Cess	3	liver
3R4F_3M_Liver	Omics analyses	Lipidomics	920941-Liver-extract	51803_R010_SGP_LI_20120907.wiff	MetaboLights	MTBLS-143	http://www.ebi.ac.uk/metabolights/MTBLS143	Lipidomics	m_mtbls143_SHOT_mass_spectrometry_v2_maf.tsv	MetaboLights	MTBLS-143	http://www.ebi.ac.uk/metabolights/MTBLS143	3R4F	3	liver
3R4F_3M_Liver	Omics analyses	Lipidomics	920942-Liver-extract	51803_R010_SGP_LI_20120907.wiff	MetaboLights	MTBLS-143	http://www.ebi.ac.uk/metabolights/MTBLS143	Lipidomics	m_mtbls143_SHOT_mass_spectrometry_v2_maf.tsv	MetaboLights	MTBLS-143	http://www.ebi.ac.uk/metabolights/MTBLS143	3R4F	3	liver
pMRTP_3M_Liver	Omics analyses	Lipidomics	920981-Liver-extract	51803_R010_SGP_LI_20120907.wiff	MetaboLights	MTBLS-143	http://www.ebi.ac.uk/metabolights/MTBLS143	Lipidomics	m_mtbls143_SHOT_mass_spectrometry_v2_maf.tsv	MetaboLights	MTBLS-143	http://www.ebi.ac.uk/metabolights/MTBLS143	pMRTP	3	liver
pMRTP_2M_Liver	Omics analyses	Lipidomics	920993-Liver-extract	51803_R010_SGP_LI_20120907.wiff	MetaboLights	MTBLS-143	http://www.ebi.ac.uk/metabolights/MTBLS143	Lipidomics	m_mtbls143_SHOT_mass_spectrometry_v2_maf.tsv	MetaboLights	MTBLS-143	http://www.ebi.ac.uk/metabolights/MTBLS143	pMRTP	2	liver
Switch_3M_Liver	Omics analyses	Lipidomics	921001-Liver-extract	51803_R010_SGP_LI_20120907.wiff	MetaboLights	MTBLS-143	http://www.ebi.ac.uk/metabolights/MTBLS143	Lipidomics	m_mtbls143_SHOT_mass_spectrometry_v2_maf.tsv	MetaboLights	MTBLS-143	http://www.ebi.ac.uk/metabolights/MTBLS143	Switch	3	liver
Switch_3M_Liver	Omics analyses	Lipidomics	921037-Liver-extract	51803_R010_SGP_LI_20120907.wiff	MetaboLights	MTBLS-143	http://www.ebi.ac.uk/metabolights/MTBLS143	Lipidomics	m_mtbls143_SHOT_mass_spectrometry_v2_maf.tsv	MetaboLights	MTBLS-143	http://www.ebi.ac.uk/metabolights/MTBLS143	Switch	3	liver
3R4F_2M_Liver	Omics analyses	Lipidomics	921057-Liver-extract	51803_R010_SGP_LI_20120907.wiff	MetaboLights	MTBLS-143	http://www.ebi.ac.uk/metabolights/MTBLS143	Lipidomics	m_mtbls143_SHOT_mass_spectrometry_v2_maf.tsv	MetaboLights	MTBLS-143	http://www.ebi.ac.uk/metabolights/MTBLS143	3R4F	2	liver
3R4F_2M_Liver	Omics analyses	Lipidomics	921062-Liver-extract	51803_R010_SGP_LI_20120907.wiff	MetaboLights	MTBLS-143	http://www.ebi.ac.uk/metabolights/MTBLS143	Lipidomics	m_mtbls143_SHOT_mass_spectrometry_v2_maf.tsv	MetaboLights	MTBLS-143	http://www.ebi.ac.uk/metabolights/MTBLS143	3R4F	2	liver
Sham_2M_Liver	Omics analyses	Lipidomics	921067-Liver-extract	51803_R010_SGP_LI_20120907.wiff	MetaboLights	MTBLS-143	http://www.ebi.ac.uk/metabolights/MTBLS143	Lipidomics	m_mtbls143_SHOT_mass_spectrometry_v2_maf.tsv	MetaboLights	MTBLS-143	http://www.ebi.ac.uk/metabolights/MTBLS143	Sham	2	liver
Cess_3M_Liver	Omics analyses	Lipidomics	921081-Liver-extract	51803_R010_SGP_LI_20120907.wiff	MetaboLights	MTBLS-143	http://www.ebi.ac.uk/metabolights/MTBLS143	Lipidomics	m_mtbls143_SHOT_mass_spectrometry_v2_maf.tsv	MetaboLights	MTBLS-143	http://www.ebi.ac.uk/metabolights/MTBLS143	Cess	3	liver
Sham_2M_Liver	Omics analyses	Lipidomics	921089-Liver-extract	51803_R010_SGP_LI_20120907.wiff	MetaboLights	MTBLS-143	http://www.ebi.ac.uk/metabolights/MTBLS143	Lipidomics	m_mtbls143_SHOT_mass_spectrometry_v2_maf.tsv	MetaboLights	MTBLS-143	http://www.ebi.ac.uk/metabolights/MTBLS143	Sham	2	liver
Sham_3M_Liver	Omics analyses	Lipidomics	921128-Liver-extract	51803_R010_SGP_LI_20120907.wiff	MetaboLights	MTBLS-143	http://www.ebi.ac.uk/metabolights/MTBLS143	Lipidomics	m_mtbls143_SHOT_mass_spectrometry_v2_maf.tsv	MetaboLights	MTBLS-143	http://www.ebi.ac.uk/metabolights/MTBLS143	Sham	3	liver
pMRTP_2M_Liver	Omics analyses	Lipidomics	921132-Liver-extract	51803_R010_SGP_LI_20120907.wiff	MetaboLights	MTBLS-143	http://www.ebi.ac.uk/metabolights/MTBLS143	Lipidomics	m_mtbls143_SHOT_mass_spectrometry_v2_maf.tsv	MetaboLights	MTBLS-143	http://www.ebi.ac.uk/metabolights/MTBLS143	pMRTP	2	liver
Sham_3M_Liver	Omics analyses	Lipidomics	921134-Liver-extract	51803_R010_SGP_LI_20120907.wiff	MetaboLights	MTBLS-143	http://www.ebi.ac.uk/metabolights/MTBLS143	Lipidomics	m_mtbls143_SHOT_mass_spectrometry_v2_maf.tsv	MetaboLights	MTBLS-143	http://www.ebi.ac.uk/metabolights/MTBLS143	Sham	3	liver
3R4F_3M_Liver	Omics analyses	Lipidomics	921139-Liver-extract	51803_R010_SGP_LI_20120907.wiff	MetaboLights	MTBLS-143	http://www.ebi.ac.uk/metabolights/MTBLS143	Lipidomics	m_mtbls143_SHOT_mass_spectrometry_v2_maf.tsv	MetaboLights	MTBLS-143	http://www.ebi.ac.uk/metabolights/MTBLS143	3R4F	3	liver
Sham_3M_Liver	Omics analyses	Lipidomics	921166-Liver-extract	51803_R010_SGP_LI_20120907.wiff	MetaboLights	MTBLS-143	http://www.ebi.ac.uk/metabolights/MTBLS143	Lipidomics	m_mtbls143_SHOT_mass_spectrometry_v2_maf.tsv	MetaboLights	MTBLS-143	http://www.ebi.ac.uk/metabolights/MTBLS143	Sham	3	liver
pMRTP_3M_Liver	Omics analyses	Lipidomics	921177-Liver-extract	51803_R010_SGP_LI_20120907.wiff	MetaboLights	MTBLS-143	http://www.ebi.ac.uk/metabolights/MTBLS143	Lipidomics	m_mtbls143_SHOT_mass_spectrometry_v2_maf.tsv	MetaboLights	MTBLS-143	http://www.ebi.ac.uk/metabolights/MTBLS143	pMRTP	3	liver
Sham_2M_Liver	Omics analyses	Lipidomics	921183-Liver-extract	51803_R010_SGP_LI_20120907.wiff	MetaboLights	MTBLS-143	http://www.ebi.ac.uk/metabolights/MTBLS143	Lipidomics	m_mtbls143_SHOT_mass_spectrometry_v2_maf.tsv	MetaboLights	MTBLS-143	http://www.ebi.ac.uk/metabolights/MTBLS143	Sham	2	liver
3R4F_3M_Liver	Omics analyses	Lipidomics	921262-Liver-extract	51803_R010_SGP_LI_20120907.wiff	MetaboLights	MTBLS-143	http://www.ebi.ac.uk/metabolights/MTBLS143	Lipidomics	m_mtbls143_SHOT_mass_spectrometry_v2_maf.tsv	MetaboLights	MTBLS-143	http://www.ebi.ac.uk/metabolights/MTBLS143	3R4F	3	liver
Sham_3M_Liver	Omics analyses	Lipidomics	921276-Liver-extract	51803_R010_SGP_LI_20120907.wiff	MetaboLights	MTBLS-143	http://www.ebi.ac.uk/metabolights/MTBLS143	Lipidomics	m_mtbls143_SHOT_mass_spectrometry_v2_maf.tsv	MetaboLights	MTBLS-143	http://www.ebi.ac.uk/metabolights/MTBLS143	Sham	3	liver
Cess_3M_Liver	Omics analyses	Lipidomics	921296-Liver-extract	51803_R010_SGP_LI_20120907.wiff	MetaboLights	MTBLS-143	http://www.ebi.ac.uk/metabolights/MTBLS143	Lipidomics	m_mtbls143_SHOT_mass_spectrometry_v2_maf.tsv	MetaboLights	MTBLS-143	http://www.ebi.ac.uk/metabolights/MTBLS143	Cess	3	liver
3R4F_3M_Liver	Omics analyses	Lipidomics	920037-Liver-extract	51803_R010_TAG_LI_20120912.wiff	MetaboLights	MTBLS-143	http://www.ebi.ac.uk/metabolights/MTBLS143	Lipidomics	m_mtbls143_TAG_mass_spectrometry_v2_maf.tsv	MetaboLights	MTBLS-143	http://www.ebi.ac.uk/metabolights/MTBLS143	3R4F	3	liver
pMRTP_2M_Liver	Omics analyses	Lipidomics	920056-Liver-extract	51803_R010_TAG_LI_20120912.wiff	MetaboLights	MTBLS-143	http://www.ebi.ac.uk/metabolights/MTBLS143	Lipidomics	m_mtbls143_TAG_mass_spectrometry_v2_maf.tsv	MetaboLights	MTBLS-143	http://www.ebi.ac.uk/metabolights/MTBLS143	pMRTP	2	liver
Switch_3M_Liver	Omics analyses	Lipidomics	920067-Liver-extract	51803_R010_TAG_LI_20120912.wiff	MetaboLights	MTBLS-143	http://www.ebi.ac.uk/metabolights/MTBLS143	Lipidomics	m_mtbls143_TAG_mass_spectrometry_v2_maf.tsv	MetaboLights	MTBLS-143	http://www.ebi.ac.uk/metabolights/MTBLS143	Switch	3	liver
3R4F_3M_Liver	Omics analyses	Lipidomics	920092-Liver-extract	51803_R010_TAG_LI_20120912.wiff	MetaboLights	MTBLS-143	http://www.ebi.ac.uk/metabolights/MTBLS143	Lipidomics	m_mtbls143_TAG_mass_spectrometry_v2_maf.tsv	MetaboLights	MTBLS-143	http://www.ebi.ac.uk/metabolights/MTBLS143	3R4F	3	liver
3R4F_2M_Liver	Omics analyses	Lipidomics	920093-Liver-extract	51803_R010_TAG_LI_20120912.wiff	MetaboLights	MTBLS-143	http://www.ebi.ac.uk/metabolights/MTBLS143	Lipidomics	m_mtbls143_TAG_mass_spectrometry_v2_maf.tsv	MetaboLights	MTBLS-143	http://www.ebi.ac.uk/metabolights/MTBLS143	3R4F	2	liver
pMRTP_2M_Liver	Omics analyses	Lipidomics	920146-Liver-extract	51803_R010_TAG_LI_20120912.wiff	MetaboLights	MTBLS-143	http://www.ebi.ac.uk/metabolights/MTBLS143	Lipidomics	m_mtbls143_TAG_mass_spectrometry_v2_maf.tsv	MetaboLights	MTBLS-143	http://www.ebi.ac.uk/metabolights/MTBLS143	pMRTP	2	liver
3R4F_2M_Liver	Omics analyses	Lipidomics	920186-Liver-extract	51803_R010_TAG_LI_20120912.wiff	MetaboLights	MTBLS-143	http://www.ebi.ac.uk/metabolights/MTBLS143	Lipidomics	m_mtbls143_TAG_mass_spectrometry_v2_maf.tsv	MetaboLights	MTBLS-143	http://www.ebi.ac.uk/metabolights/MTBLS143	3R4F	2	liver
3R4F_2M_Liver	Omics analyses	Lipidomics	920223-Liver-extract	51803_R010_TAG_LI_20120912.wiff	MetaboLights	MTBLS-143	http://www.ebi.ac.uk/metabolights/MTBLS143	Lipidomics	m_mtbls143_TAG_mass_spectrometry_v2_maf.tsv	MetaboLights	MTBLS-143	http://www.ebi.ac.uk/metabolights/MTBLS143	3R4F	2	liver
pMRTP_3M_Liver	Omics analyses	Lipidomics	920224-Liver-extract	51803_R010_TAG_LI_20120912.wiff	MetaboLights	MTBLS-143	http://www.ebi.ac.uk/metabolights/MTBLS143	Lipidomics	m_mtbls143_TAG_mass_spectrometry_v2_maf.tsv	MetaboLights	MTBLS-143	http://www.ebi.ac.uk/metabolights/MTBLS143	pMRTP	3	liver
pMRTP_3M_Liver	Omics analyses	Lipidomics	920243-Liver-extract	51803_R010_TAG_LI_20120912.wiff	MetaboLights	MTBLS-143	http://www.ebi.ac.uk/metabolights/MTBLS143	Lipidomics	m_mtbls143_TAG_mass_spectrometry_v2_maf.tsv	MetaboLights	MTBLS-143	http://www.ebi.ac.uk/metabolights/MTBLS143	pMRTP	3	liver
pMRTP_2M_Liver	Omics analyses	Lipidomics	920268-Liver-extract	51803_R010_TAG_LI_20120912.wiff	MetaboLights	MTBLS-143	http://www.ebi.ac.uk/metabolights/MTBLS143	Lipidomics	m_mtbls143_TAG_mass_spectrometry_v2_maf.tsv	MetaboLights	MTBLS-143	http://www.ebi.ac.uk/metabolights/MTBLS143	pMRTP	2	liver
3R4F_2M_Liver	Omics analyses	Lipidomics	920279-Liver-extract	51803_R010_TAG_LI_20120912.wiff	MetaboLights	MTBLS-143	http://www.ebi.ac.uk/metabolights/MTBLS143	Lipidomics	m_mtbls143_TAG_mass_spectrometry_v2_maf.tsv	MetaboLights	MTBLS-143	http://www.ebi.ac.uk/metabolights/MTBLS143	3R4F	2	liver
3R4F_3M_Liver	Omics analyses	Lipidomics	920300-Liver-extract	51803_R010_TAG_LI_20120912.wiff	MetaboLights	MTBLS-143	http://www.ebi.ac.uk/metabolights/MTBLS143	Lipidomics	m_mtbls143_TAG_mass_spectrometry_v2_maf.tsv	MetaboLights	MTBLS-143	http://www.ebi.ac.uk/metabolights/MTBLS143	3R4F	3	liver
Switch_3M_Liver	Omics analyses	Lipidomics	920368-Liver-extract	51803_R010_TAG_LI_20120912.wiff	MetaboLights	MTBLS-143	http://www.ebi.ac.uk/metabolights/MTBLS143	Lipidomics	m_mtbls143_TAG_mass_spectrometry_v2_maf.tsv	MetaboLights	MTBLS-143	http://www.ebi.ac.uk/metabolights/MTBLS143	Switch	3	liver
Sham_2M_Liver	Omics analyses	Lipidomics	920374-Liver-extract	51803_R010_TAG_LI_20120912.wiff	MetaboLights	MTBLS-143	http://www.ebi.ac.uk/metabolights/MTBLS143	Lipidomics	m_mtbls143_TAG_mass_spectrometry_v2_maf.tsv	MetaboLights	MTBLS-143	http://www.ebi.ac.uk/metabolights/MTBLS143	Sham	2	liver
Switch_3M_Liver	Omics analyses	Lipidomics	920416-Liver-extract	51803_R010_TAG_LI_20120912.wiff	MetaboLights	MTBLS-143	http://www.ebi.ac.uk/metabolights/MTBLS143	Lipidomics	m_mtbls143_TAG_mass_spectrometry_v2_maf.tsv	MetaboLights	MTBLS-143	http://www.ebi.ac.uk/metabolights/MTBLS143	Switch	3	liver
pMRTP_2M_Liver	Omics analyses	Lipidomics	920460-Liver-extract	51803_R010_TAG_LI_20120912.wiff	MetaboLights	MTBLS-143	http://www.ebi.ac.uk/metabolights/MTBLS143	Lipidomics	m_mtbls143_TAG_mass_spectrometry_v2_maf.tsv	MetaboLights	MTBLS-143	http://www.ebi.ac.uk/metabolights/MTBLS143	pMRTP	2	liver
Cess_3M_Liver	Omics analyses	Lipidomics	920531-Liver-extract	51803_R010_TAG_LI_20120912.wiff	MetaboLights	MTBLS-143	http://www.ebi.ac.uk/metabolights/MTBLS143	Lipidomics	m_mtbls143_TAG_mass_spectrometry_v2_maf.tsv	MetaboLights	MTBLS-143	http://www.ebi.ac.uk/metabolights/MTBLS143	Cess	3	liver
pMRTP_3M_Liver	Omics analyses	Lipidomics	920553-Liver-extract	51803_R010_TAG_LI_20120912.wiff	MetaboLights	MTBLS-143	http://www.ebi.ac.uk/metabolights/MTBLS143	Lipidomics	m_mtbls143_TAG_mass_spectrometry_v2_maf.tsv	MetaboLights	MTBLS-143	http://www.ebi.ac.uk/metabolights/MTBLS143	pMRTP	3	liver
Cess_3M_Liver	Omics analyses	Lipidomics	920587-Liver-extract	51803_R010_TAG_LI_20120912.wiff	MetaboLights	MTBLS-143	http://www.ebi.ac.uk/metabolights/MTBLS143	Lipidomics	m_mtbls143_TAG_mass_spectrometry_v2_maf.tsv	MetaboLights	MTBLS-143	http://www.ebi.ac.uk/metabolights/MTBLS143	Cess	3	liver
Cess_3M_Liver	Omics analyses	Lipidomics	920604-Liver-extract	51803_R010_TAG_LI_20120912.wiff	MetaboLights	MTBLS-143	http://www.ebi.ac.uk/metabolights/MTBLS143	Lipidomics	m_mtbls143_TAG_mass_spectrometry_v2_maf.tsv	MetaboLights	MTBLS-143	http://www.ebi.ac.uk/metabolights/MTBLS143	Cess	3	liver
3R4F_2M_Liver	Omics analyses	Lipidomics	920605-Liver-extract	51803_R010_TAG_LI_20120912.wiff	MetaboLights	MTBLS-143	http://www.ebi.ac.uk/metabolights/MTBLS143	Lipidomics	m_mtbls143_TAG_mass_spectrometry_v2_maf.tsv	MetaboLights	MTBLS-143	http://www.ebi.ac.uk/metabolights/MTBLS143	3R4F	2	liver
Cess_3M_Liver	Omics analyses	Lipidomics	920616-Liver-extract	51803_R010_TAG_LI_20120912.wiff	MetaboLights	MTBLS-143	http://www.ebi.ac.uk/metabolights/MTBLS143	Lipidomics	m_mtbls143_TAG_mass_spectrometry_v2_maf.tsv	MetaboLights	MTBLS-143	http://www.ebi.ac.uk/metabolights/MTBLS143	Cess	3	liver
Switch_3M_Liver	Omics analyses	Lipidomics	920621-Liver-extract	51803_R010_TAG_LI_20120912.wiff	MetaboLights	MTBLS-143	http://www.ebi.ac.uk/metabolights/MTBLS143	Lipidomics	m_mtbls143_TAG_mass_spectrometry_v2_maf.tsv	MetaboLights	MTBLS-143	http://www.ebi.ac.uk/metabolights/MTBLS143	Switch	3	liver
Switch_3M_Liver	Omics analyses	Lipidomics	920630-Liver-extract	51803_R010_TAG_LI_20120912.wiff	MetaboLights	MTBLS-143	http://www.ebi.ac.uk/metabolights/MTBLS143	Lipidomics	m_mtbls143_TAG_mass_spectrometry_v2_maf.tsv	MetaboLights	MTBLS-143	http://www.ebi.ac.uk/metabolights/MTBLS143	Switch	3	liver
Sham_3M_Liver	Omics analyses	Lipidomics	920664-Liver-extract	51803_R010_TAG_LI_20120912.wiff	MetaboLights	MTBLS-143	http://www.ebi.ac.uk/metabolights/MTBLS143	Lipidomics	m_mtbls143_TAG_mass_spectrometry_v2_maf.tsv	MetaboLights	MTBLS-143	http://www.ebi.ac.uk/metabolights/MTBLS143	Sham	3	liver
pMRTP_3M_Liver	Omics analyses	Lipidomics	920673-Liver-extract	51803_R010_TAG_LI_20120912.wiff	MetaboLights	MTBLS-143	http://www.ebi.ac.uk/metabolights/MTBLS143	Lipidomics	m_mtbls143_TAG_mass_spectrometry_v2_maf.tsv	MetaboLights	MTBLS-143	http://www.ebi.ac.uk/metabolights/MTBLS143	pMRTP	3	liver
Sham_2M_Liver	Omics analyses	Lipidomics	920700-Liver-extract	51803_R010_TAG_LI_20120912.wiff	MetaboLights	MTBLS-143	http://www.ebi.ac.uk/metabolights/MTBLS143	Lipidomics	m_mtbls143_TAG_mass_spectrometry_v2_maf.tsv	MetaboLights	MTBLS-143	http://www.ebi.ac.uk/metabolights/MTBLS143	Sham	2	liver
pMRTP_3M_Liver	Omics analyses	Lipidomics	920705-Liver-extract	51803_R010_TAG_LI_20120912.wiff	MetaboLights	MTBLS-143	http://www.ebi.ac.uk/metabolights/MTBLS143	Lipidomics	m_mtbls143_TAG_mass_spectrometry_v2_maf.tsv	MetaboLights	MTBLS-143	http://www.ebi.ac.uk/metabolights/MTBLS143	pMRTP	3	liver
Sham_3M_Liver	Omics analyses	Lipidomics	920712-Liver-extract	51803_R010_TAG_LI_20120912.wiff	MetaboLights	MTBLS-143	http://www.ebi.ac.uk/metabolights/MTBLS143	Lipidomics	m_mtbls143_TAG_mass_spectrometry_v2_maf.tsv	MetaboLights	MTBLS-143	http://www.ebi.ac.uk/metabolights/MTBLS143	Sham	3	liver
Cess_3M_Liver	Omics analyses	Lipidomics	920736-Liver-extract	51803_R010_TAG_LI_20120912.wiff	MetaboLights	MTBLS-143	http://www.ebi.ac.uk/metabolights/MTBLS143	Lipidomics	m_mtbls143_TAG_mass_spectrometry_v2_maf.tsv	MetaboLights	MTBLS-143	http://www.ebi.ac.uk/metabolights/MTBLS143	Cess	3	liver
Sham_3M_Liver	Omics analyses	Lipidomics	920763-Liver-extract	51803_R010_TAG_LI_20120912.wiff	MetaboLights	MTBLS-143	http://www.ebi.ac.uk/metabolights/MTBLS143	Lipidomics	m_mtbls143_TAG_mass_spectrometry_v2_maf.tsv	MetaboLights	MTBLS-143	http://www.ebi.ac.uk/metabolights/MTBLS143	Sham	3	liver
3R4F_3M_Liver	Omics analyses	Lipidomics	920770-Liver-extract	51803_R010_TAG_LI_20120912.wiff	MetaboLights	MTBLS-143	http://www.ebi.ac.uk/metabolights/MTBLS143	Lipidomics	m_mtbls143_TAG_mass_spectrometry_v2_maf.tsv	MetaboLights	MTBLS-143	http://www.ebi.ac.uk/metabolights/MTBLS143	3R4F	3	liver
pMRTP_2M_Liver	Omics analyses	Lipidomics	920779-Liver-extract	51803_R010_TAG_LI_20120912.wiff	MetaboLights	MTBLS-143	http://www.ebi.ac.uk/metabolights/MTBLS143	Lipidomics	m_mtbls143_TAG_mass_spectrometry_v2_maf.tsv	MetaboLights	MTBLS-143	http://www.ebi.ac.uk/metabolights/MTBLS143	pMRTP	2	liver
Sham_3M_Liver	Omics analyses	Lipidomics	920794-Liver-extract	51803_R010_TAG_LI_20120912.wiff	MetaboLights	MTBLS-143	http://www.ebi.ac.uk/metabolights/MTBLS143	Lipidomics	m_mtbls143_TAG_mass_spectrometry_v2_maf.tsv	MetaboLights	MTBLS-143	http://www.ebi.ac.uk/metabolights/MTBLS143	Sham	3	liver
pMRTP_3M_Liver	Omics analyses	Lipidomics	920818-Liver-extract	51803_R010_TAG_LI_20120912.wiff	MetaboLights	MTBLS-143	http://www.ebi.ac.uk/metabolights/MTBLS143	Lipidomics	m_mtbls143_TAG_mass_spectrometry_v2_maf.tsv	MetaboLights	MTBLS-143	http://www.ebi.ac.uk/metabolights/MTBLS143	pMRTP	3	liver
pMRTP_2M_Liver	Omics analyses	Lipidomics	920857-Liver-extract	51803_R010_TAG_LI_20120912.wiff	MetaboLights	MTBLS-143	http://www.ebi.ac.uk/metabolights/MTBLS143	Lipidomics	m_mtbls143_TAG_mass_spectrometry_v2_maf.tsv	MetaboLights	MTBLS-143	http://www.ebi.ac.uk/metabolights/MTBLS143	pMRTP	2	liver
Sham_2M_Liver	Omics analyses	Lipidomics	920885-Liver-extract	51803_R010_TAG_LI_20120912.wiff	MetaboLights	MTBLS-143	http://www.ebi.ac.uk/metabolights/MTBLS143	Lipidomics	m_mtbls143_TAG_mass_spectrometry_v2_maf.tsv	MetaboLights	MTBLS-143	http://www.ebi.ac.uk/metabolights/MTBLS143	Sham	2	liver
Sham_2M_Liver	Omics analyses	Lipidomics	920888-Liver-extract	51803_R010_TAG_LI_20120912.wiff	MetaboLights	MTBLS-143	http://www.ebi.ac.uk/metabolights/MTBLS143	Lipidomics	m_mtbls143_TAG_mass_spectrometry_v2_maf.tsv	MetaboLights	MTBLS-143	http://www.ebi.ac.uk/metabolights/MTBLS143	Sham	2	liver
Sham_2M_Liver	Omics analyses	Lipidomics	920902-Liver-extract	51803_R010_TAG_LI_20120912.wiff	MetaboLights	MTBLS-143	http://www.ebi.ac.uk/metabolights/MTBLS143	Lipidomics	m_mtbls143_TAG_mass_spectrometry_v2_maf.tsv	MetaboLights	MTBLS-143	http://www.ebi.ac.uk/metabolights/MTBLS143	Sham	2	liver
3R4F_2M_Liver	Omics analyses	Lipidomics	920906-Liver-extract	51803_R010_TAG_LI_20120912.wiff	MetaboLights	MTBLS-143	http://www.ebi.ac.uk/metabolights/MTBLS143	Lipidomics	m_mtbls143_TAG_mass_spectrometry_v2_maf.tsv	MetaboLights	MTBLS-143	http://www.ebi.ac.uk/metabolights/MTBLS143	3R4F	2	liver
3R4F_3M_Liver	Omics analyses	Lipidomics	920941-Liver-extract	51803_R010_TAG_LI_20120912.wiff	MetaboLights	MTBLS-143	http://www.ebi.ac.uk/metabolights/MTBLS143	Lipidomics	m_mtbls143_TAG_mass_spectrometry_v2_maf.tsv	MetaboLights	MTBLS-143	http://www.ebi.ac.uk/metabolights/MTBLS143	3R4F	3	liver
3R4F_3M_Liver	Omics analyses	Lipidomics	920942-Liver-extract	51803_R010_TAG_LI_20120912.wiff	MetaboLights	MTBLS-143	http://www.ebi.ac.uk/metabolights/MTBLS143	Lipidomics	m_mtbls143_TAG_mass_spectrometry_v2_maf.tsv	MetaboLights	MTBLS-143	http://www.ebi.ac.uk/metabolights/MTBLS143	3R4F	3	liver
pMRTP_3M_Liver	Omics analyses	Lipidomics	920981-Liver-extract	51803_R010_TAG_LI_20120912.wiff	MetaboLights	MTBLS-143	http://www.ebi.ac.uk/metabolights/MTBLS143	Lipidomics	m_mtbls143_TAG_mass_spectrometry_v2_maf.tsv	MetaboLights	MTBLS-143	http://www.ebi.ac.uk/metabolights/MTBLS143	pMRTP	3	liver
pMRTP_2M_Liver	Omics analyses	Lipidomics	920993-Liver-extract	51803_R010_TAG_LI_20120912.wiff	MetaboLights	MTBLS-143	http://www.ebi.ac.uk/metabolights/MTBLS143	Lipidomics	m_mtbls143_TAG_mass_spectrometry_v2_maf.tsv	MetaboLights	MTBLS-143	http://www.ebi.ac.uk/metabolights/MTBLS143	pMRTP	2	liver
Switch_3M_Liver	Omics analyses	Lipidomics	921001-Liver-extract	51803_R010_TAG_LI_20120912.wiff	MetaboLights	MTBLS-143	http://www.ebi.ac.uk/metabolights/MTBLS143	Lipidomics	m_mtbls143_TAG_mass_spectrometry_v2_maf.tsv	MetaboLights	MTBLS-143	http://www.ebi.ac.uk/metabolights/MTBLS143	Switch	3	liver
Switch_3M_Liver	Omics analyses	Lipidomics	921037-Liver-extract	51803_R010_TAG_LI_20120912.wiff	MetaboLights	MTBLS-143	http://www.ebi.ac.uk/metabolights/MTBLS143	Lipidomics	m_mtbls143_TAG_mass_spectrometry_v2_maf.tsv	MetaboLights	MTBLS-143	http://www.ebi.ac.uk/metabolights/MTBLS143	Switch	3	liver
3R4F_2M_Liver	Omics analyses	Lipidomics	921057-Liver-extract	51803_R010_TAG_LI_20120912.wiff	MetaboLights	MTBLS-143	http://www.ebi.ac.uk/metabolights/MTBLS143	Lipidomics	m_mtbls143_TAG_mass_spectrometry_v2_maf.tsv	MetaboLights	MTBLS-143	http://www.ebi.ac.uk/metabolights/MTBLS143	3R4F	2	liver
3R4F_2M_Liver	Omics analyses	Lipidomics	921062-Liver-extract	51803_R010_TAG_LI_20120912.wiff	MetaboLights	MTBLS-143	http://www.ebi.ac.uk/metabolights/MTBLS143	Lipidomics	m_mtbls143_TAG_mass_spectrometry_v2_maf.tsv	MetaboLights	MTBLS-143	http://www.ebi.ac.uk/metabolights/MTBLS143	3R4F	2	liver
Sham_2M_Liver	Omics analyses	Lipidomics	921067-Liver-extract	51803_R010_TAG_LI_20120912.wiff	MetaboLights	MTBLS-143	http://www.ebi.ac.uk/metabolights/MTBLS143	Lipidomics	m_mtbls143_TAG_mass_spectrometry_v2_maf.tsv	MetaboLights	MTBLS-143	http://www.ebi.ac.uk/metabolights/MTBLS143	Sham	2	liver
Cess_3M_Liver	Omics analyses	Lipidomics	921081-Liver-extract	51803_R010_TAG_LI_20120912.wiff	MetaboLights	MTBLS-143	http://www.ebi.ac.uk/metabolights/MTBLS143	Lipidomics	m_mtbls143_TAG_mass_spectrometry_v2_maf.tsv	MetaboLights	MTBLS-143	http://www.ebi.ac.uk/metabolights/MTBLS143	Cess	3	liver
Sham_2M_Liver	Omics analyses	Lipidomics	921089-Liver-extract	51803_R010_TAG_LI_20120912.wiff	MetaboLights	MTBLS-143	http://www.ebi.ac.uk/metabolights/MTBLS143	Lipidomics	m_mtbls143_TAG_mass_spectrometry_v2_maf.tsv	MetaboLights	MTBLS-143	http://www.ebi.ac.uk/metabolights/MTBLS143	Sham	2	liver
Sham_3M_Liver	Omics analyses	Lipidomics	921128-Liver-extract	51803_R010_TAG_LI_20120912.wiff	MetaboLights	MTBLS-143	http://www.ebi.ac.uk/metabolights/MTBLS143	Lipidomics	m_mtbls143_TAG_mass_spectrometry_v2_maf.tsv	MetaboLights	MTBLS-143	http://www.ebi.ac.uk/metabolights/MTBLS143	Sham	3	liver
pMRTP_2M_Liver	Omics analyses	Lipidomics	921132-Liver-extract	51803_R010_TAG_LI_20120912.wiff	MetaboLights	MTBLS-143	http://www.ebi.ac.uk/metabolights/MTBLS143	Lipidomics	m_mtbls143_TAG_mass_spectrometry_v2_maf.tsv	MetaboLights	MTBLS-143	http://www.ebi.ac.uk/metabolights/MTBLS143	pMRTP	2	liver
Sham_3M_Liver	Omics analyses	Lipidomics	921134-Liver-extract	51803_R010_TAG_LI_20120912.wiff	MetaboLights	MTBLS-143	http://www.ebi.ac.uk/metabolights/MTBLS143	Lipidomics	m_mtbls143_TAG_mass_spectrometry_v2_maf.tsv	MetaboLights	MTBLS-143	http://www.ebi.ac.uk/metabolights/MTBLS143	Sham	3	liver
3R4F_3M_Liver	Omics analyses	Lipidomics	921139-Liver-extract	51803_R010_TAG_LI_20120912.wiff	MetaboLights	MTBLS-143	http://www.ebi.ac.uk/metabolights/MTBLS143	Lipidomics	m_mtbls143_TAG_mass_spectrometry_v2_maf.tsv	MetaboLights	MTBLS-143	http://www.ebi.ac.uk/metabolights/MTBLS143	3R4F	3	liver
Sham_3M_Liver	Omics analyses	Lipidomics	921166-Liver-extract	51803_R010_TAG_LI_20120912.wiff	MetaboLights	MTBLS-143	http://www.ebi.ac.uk/metabolights/MTBLS143	Lipidomics	m_mtbls143_TAG_mass_spectrometry_v2_maf.tsv	MetaboLights	MTBLS-143	http://www.ebi.ac.uk/metabolights/MTBLS143	Sham	3	liver
pMRTP_3M_Liver	Omics analyses	Lipidomics	921177-Liver-extract	51803_R010_TAG_LI_20120912.wiff	MetaboLights	MTBLS-143	http://www.ebi.ac.uk/metabolights/MTBLS143	Lipidomics	m_mtbls143_TAG_mass_spectrometry_v2_maf.tsv	MetaboLights	MTBLS-143	http://www.ebi.ac.uk/metabolights/MTBLS143	pMRTP	3	liver
Sham_2M_Liver	Omics analyses	Lipidomics	921183-Liver-extract	51803_R010_TAG_LI_20120912.wiff	MetaboLights	MTBLS-143	http://www.ebi.ac.uk/metabolights/MTBLS143	Lipidomics	m_mtbls143_TAG_mass_spectrometry_v2_maf.tsv	MetaboLights	MTBLS-143	http://www.ebi.ac.uk/metabolights/MTBLS143	Sham	2	liver
3R4F_3M_Liver	Omics analyses	Lipidomics	921262-Liver-extract	51803_R010_TAG_LI_20120912.wiff	MetaboLights	MTBLS-143	http://www.ebi.ac.uk/metabolights/MTBLS143	Lipidomics	m_mtbls143_TAG_mass_spectrometry_v2_maf.tsv	MetaboLights	MTBLS-143	http://www.ebi.ac.uk/metabolights/MTBLS143	3R4F	3	liver
Sham_3M_Liver	Omics analyses	Lipidomics	921276-Liver-extract	51803_R010_TAG_LI_20120912.wiff	MetaboLights	MTBLS-143	http://www.ebi.ac.uk/metabolights/MTBLS143	Lipidomics	m_mtbls143_TAG_mass_spectrometry_v2_maf.tsv	MetaboLights	MTBLS-143	http://www.ebi.ac.uk/metabolights/MTBLS143	Sham	3	liver
Cess_3M_Liver	Omics analyses	Lipidomics	921296-Liver-extract	51803_R010_TAG_LI_20120912.wiff	MetaboLights	MTBLS-143	http://www.ebi.ac.uk/metabolights/MTBLS143	Lipidomics	m_mtbls143_TAG_mass_spectrometry_v2_maf.tsv	MetaboLights	MTBLS-143	http://www.ebi.ac.uk/metabolights/MTBLS143	Cess	3	liver
3R4F_7M_Liver	Omics analyses	Lipidomics	920025-Liver-extract	51803_R012_SGN_LI_20121130.wiff	MetaboLights	MTBLS-143	http://www.ebi.ac.uk/metabolights/MTBLS143	Lipidomics	m_mtbls143_SHOT_mass_spectrometry_v2_maf.tsv	MetaboLights	MTBLS-143	http://www.ebi.ac.uk/metabolights/MTBLS143	3R4F	7	liver
Sham_7M_Liver	Omics analyses	Lipidomics	920043-Liver-extract	51803_R012_SGN_LI_20121130.wiff	MetaboLights	MTBLS-143	http://www.ebi.ac.uk/metabolights/MTBLS143	Lipidomics	m_mtbls143_SHOT_mass_spectrometry_v2_maf.tsv	MetaboLights	MTBLS-143	http://www.ebi.ac.uk/metabolights/MTBLS143	Sham	7	liver
Cess_7M_Liver	Omics analyses	Lipidomics	920100-Liver-extract	51803_R012_SGN_LI_20121130.wiff	MetaboLights	MTBLS-143	http://www.ebi.ac.uk/metabolights/MTBLS143	Lipidomics	m_mtbls143_SHOT_mass_spectrometry_v2_maf.tsv	MetaboLights	MTBLS-143	http://www.ebi.ac.uk/metabolights/MTBLS143	Cess	7	liver
pMRTP_7M_Liver	Omics analyses	Lipidomics	920113-Liver-extract	51803_R012_SGN_LI_20121130.wiff	MetaboLights	MTBLS-143	http://www.ebi.ac.uk/metabolights/MTBLS143	Lipidomics	m_mtbls143_SHOT_mass_spectrometry_v2_maf.tsv	MetaboLights	MTBLS-143	http://www.ebi.ac.uk/metabolights/MTBLS143	pMRTP	7	liver
pMRTP_7M_Liver	Omics analyses	Lipidomics	920116-Liver-extract	51803_R012_SGN_LI_20121130.wiff	MetaboLights	MTBLS-143	http://www.ebi.ac.uk/metabolights/MTBLS143	Lipidomics	m_mtbls143_SHOT_mass_spectrometry_v2_maf.tsv	MetaboLights	MTBLS-143	http://www.ebi.ac.uk/metabolights/MTBLS143	pMRTP	7	liver
Cess_7M_Liver	Omics analyses	Lipidomics	920174-Liver-extract	51803_R012_SGN_LI_20121130.wiff	MetaboLights	MTBLS-143	http://www.ebi.ac.uk/metabolights/MTBLS143	Lipidomics	m_mtbls143_SHOT_mass_spectrometry_v2_maf.tsv	MetaboLights	MTBLS-143	http://www.ebi.ac.uk/metabolights/MTBLS143	Cess	7	liver
Switch_7M_Liver	Omics analyses	Lipidomics	920208-Liver-extract	51803_R012_SGN_LI_20121130.wiff	MetaboLights	MTBLS-143	http://www.ebi.ac.uk/metabolights/MTBLS143	Lipidomics	m_mtbls143_SHOT_mass_spectrometry_v2_maf.tsv	MetaboLights	MTBLS-143	http://www.ebi.ac.uk/metabolights/MTBLS143	Switch	7	liver
Sham_7M_Liver	Omics analyses	Lipidomics	920274-Liver-extract	51803_R012_SGN_LI_20121130.wiff	MetaboLights	MTBLS-143	http://www.ebi.ac.uk/metabolights/MTBLS143	Lipidomics	m_mtbls143_SHOT_mass_spectrometry_v2_maf.tsv	MetaboLights	MTBLS-143	http://www.ebi.ac.uk/metabolights/MTBLS143	Sham	7	liver
pMRTP_7M_Liver	Omics analyses	Lipidomics	920280-Liver-extract	51803_R012_SGN_LI_20121130.wiff	MetaboLights	MTBLS-143	http://www.ebi.ac.uk/metabolights/MTBLS143	Lipidomics	m_mtbls143_SHOT_mass_spectrometry_v2_maf.tsv	MetaboLights	MTBLS-143	http://www.ebi.ac.uk/metabolights/MTBLS143	pMRTP	7	liver
3R4F_7M_Liver	Omics analyses	Lipidomics	920303-Liver-extract	51803_R012_SGN_LI_20121130.wiff	MetaboLights	MTBLS-143	http://www.ebi.ac.uk/metabolights/MTBLS143	Lipidomics	m_mtbls143_SHOT_mass_spectrometry_v2_maf.tsv	MetaboLights	MTBLS-143	http://www.ebi.ac.uk/metabolights/MTBLS143	3R4F	7	liver
Cess_7M_Liver	Omics analyses	Lipidomics	920327-Liver-extract	51803_R012_SGN_LI_20121130.wiff	MetaboLights	MTBLS-143	http://www.ebi.ac.uk/metabolights/MTBLS143	Lipidomics	m_mtbls143_SHOT_mass_spectrometry_v2_maf.tsv	MetaboLights	MTBLS-143	http://www.ebi.ac.uk/metabolights/MTBLS143	Cess	7	liver
3R4F_7M_Liver	Omics analyses	Lipidomics	920399-Liver-extract	51803_R012_SGN_LI_20121130.wiff	MetaboLights	MTBLS-143	http://www.ebi.ac.uk/metabolights/MTBLS143	Lipidomics	m_mtbls143_SHOT_mass_spectrometry_v2_maf.tsv	MetaboLights	MTBLS-143	http://www.ebi.ac.uk/metabolights/MTBLS143	3R4F	7	liver
Cess_7M_Liver	Omics analyses	Lipidomics	920412-Liver-extract	51803_R012_SGN_LI_20121130.wiff	MetaboLights	MTBLS-143	http://www.ebi.ac.uk/metabolights/MTBLS143	Lipidomics	m_mtbls143_SHOT_mass_spectrometry_v2_maf.tsv	MetaboLights	MTBLS-143	http://www.ebi.ac.uk/metabolights/MTBLS143	Cess	7	liver
3R4F_7M_Liver	Omics analyses	Lipidomics	920421-Liver-extract	51803_R012_SGN_LI_20121130.wiff	MetaboLights	MTBLS-143	http://www.ebi.ac.uk/metabolights/MTBLS143	Lipidomics	m_mtbls143_SHOT_mass_spectrometry_v2_maf.tsv	MetaboLights	MTBLS-143	http://www.ebi.ac.uk/metabolights/MTBLS143	3R4F	7	liver
Cess_7M_Liver	Omics analyses	Lipidomics	920462-Liver-extract	51803_R012_SGN_LI_20121130.wiff	MetaboLights	MTBLS-143	http://www.ebi.ac.uk/metabolights/MTBLS143	Lipidomics	m_mtbls143_SHOT_mass_spectrometry_v2_maf.tsv	MetaboLights	MTBLS-143	http://www.ebi.ac.uk/metabolights/MTBLS143	Cess	7	liver
Switch_7M_Liver	Omics analyses	Lipidomics	920484-Liver-extract	51803_R012_SGN_LI_20121130.wiff	MetaboLights	MTBLS-143	http://www.ebi.ac.uk/metabolights/MTBLS143	Lipidomics	m_mtbls143_SHOT_mass_spectrometry_v2_maf.tsv	MetaboLights	MTBLS-143	http://www.ebi.ac.uk/metabolights/MTBLS143	Switch	7	liver
Cess_7M_Liver	Omics analyses	Lipidomics	920590-Liver-extract	51803_R012_SGN_LI_20121130.wiff	MetaboLights	MTBLS-143	http://www.ebi.ac.uk/metabolights/MTBLS143	Lipidomics	m_mtbls143_SHOT_mass_spectrometry_v2_maf.tsv	MetaboLights	MTBLS-143	http://www.ebi.ac.uk/metabolights/MTBLS143	Cess	7	liver
Switch_7M_Liver	Omics analyses	Lipidomics	920645-Liver-extract	51803_R012_SGN_LI_20121130.wiff	MetaboLights	MTBLS-143	http://www.ebi.ac.uk/metabolights/MTBLS143	Lipidomics	m_mtbls143_SHOT_mass_spectrometry_v2_maf.tsv	MetaboLights	MTBLS-143	http://www.ebi.ac.uk/metabolights/MTBLS143	Switch	7	liver
Switch_7M_Liver	Omics analyses	Lipidomics	920696-Liver-extract	51803_R012_SGN_LI_20121130.wiff	MetaboLights	MTBLS-143	http://www.ebi.ac.uk/metabolights/MTBLS143	Lipidomics	m_mtbls143_SHOT_mass_spectrometry_v2_maf.tsv	MetaboLights	MTBLS-143	http://www.ebi.ac.uk/metabolights/MTBLS143	Switch	7	liver
Switch_7M_Liver	Omics analyses	Lipidomics	920711-Liver-extract	51803_R012_SGN_LI_20121130.wiff	MetaboLights	MTBLS-143	http://www.ebi.ac.uk/metabolights/MTBLS143	Lipidomics	m_mtbls143_SHOT_mass_spectrometry_v2_maf.tsv	MetaboLights	MTBLS-143	http://www.ebi.ac.uk/metabolights/MTBLS143	Switch	7	liver
Sham_7M_Liver	Omics analyses	Lipidomics	920741-Liver-extract	51803_R012_SGN_LI_20121130.wiff	MetaboLights	MTBLS-143	http://www.ebi.ac.uk/metabolights/MTBLS143	Lipidomics	m_mtbls143_SHOT_mass_spectrometry_v2_maf.tsv	MetaboLights	MTBLS-143	http://www.ebi.ac.uk/metabolights/MTBLS143	Sham	7	liver
Switch_7M_Liver	Omics analyses	Lipidomics	920751-Liver-extract	51803_R012_SGN_LI_20121130.wiff	MetaboLights	MTBLS-143	http://www.ebi.ac.uk/metabolights/MTBLS143	Lipidomics	m_mtbls143_SHOT_mass_spectrometry_v2_maf.tsv	MetaboLights	MTBLS-143	http://www.ebi.ac.uk/metabolights/MTBLS143	Switch	7	liver
Switch_7M_Liver	Omics analyses	Lipidomics	920776-Liver-extract	51803_R012_SGN_LI_20121130.wiff	MetaboLights	MTBLS-143	http://www.ebi.ac.uk/metabolights/MTBLS143	Lipidomics	m_mtbls143_SHOT_mass_spectrometry_v2_maf.tsv	MetaboLights	MTBLS-143	http://www.ebi.ac.uk/metabolights/MTBLS143	Switch	7	liver
Sham_7M_Liver	Omics analyses	Lipidomics	920796-Liver-extract	51803_R012_SGN_LI_20121130.wiff	MetaboLights	MTBLS-143	http://www.ebi.ac.uk/metabolights/MTBLS143	Lipidomics	m_mtbls143_SHOT_mass_spectrometry_v2_maf.tsv	MetaboLights	MTBLS-143	http://www.ebi.ac.uk/metabolights/MTBLS143	Sham	7	liver
3R4F_7M_Liver	Omics analyses	Lipidomics	920843-Liver-extract	51803_R012_SGN_LI_20121130.wiff	MetaboLights	MTBLS-143	http://www.ebi.ac.uk/metabolights/MTBLS143	Lipidomics	m_mtbls143_SHOT_mass_spectrometry_v2_maf.tsv	MetaboLights	MTBLS-143	http://www.ebi.ac.uk/metabolights/MTBLS143	3R4F	7	liver
Switch_7M_Liver	Omics analyses	Lipidomics	920880-Liver-extract	51803_R012_SGN_LI_20121130.wiff	MetaboLights	MTBLS-143	http://www.ebi.ac.uk/metabolights/MTBLS143	Lipidomics	m_mtbls143_SHOT_mass_spectrometry_v2_maf.tsv	MetaboLights	MTBLS-143	http://www.ebi.ac.uk/metabolights/MTBLS143	Switch	7	liver
pMRTP_7M_Liver	Omics analyses	Lipidomics	920899-Liver-extract	51803_R012_SGN_LI_20121130.wiff	MetaboLights	MTBLS-143	http://www.ebi.ac.uk/metabolights/MTBLS143	Lipidomics	m_mtbls143_SHOT_mass_spectrometry_v2_maf.tsv	MetaboLights	MTBLS-143	http://www.ebi.ac.uk/metabolights/MTBLS143	pMRTP	7	liver
Sham_7M_Liver	Omics analyses	Lipidomics	920922-Liver-extract	51803_R012_SGN_LI_20121130.wiff	MetaboLights	MTBLS-143	http://www.ebi.ac.uk/metabolights/MTBLS143	Lipidomics	m_mtbls143_SHOT_mass_spectrometry_v2_maf.tsv	MetaboLights	MTBLS-143	http://www.ebi.ac.uk/metabolights/MTBLS143	Sham	7	liver
Sham_7M_Liver	Omics analyses	Lipidomics	920952-Liver-extract	51803_R012_SGN_LI_20121130.wiff	MetaboLights	MTBLS-143	http://www.ebi.ac.uk/metabolights/MTBLS143	Lipidomics	m_mtbls143_SHOT_mass_spectrometry_v2_maf.tsv	MetaboLights	MTBLS-143	http://www.ebi.ac.uk/metabolights/MTBLS143	Sham	7	liver
pMRTP_7M_Liver	Omics analyses	Lipidomics	920983-Liver-extract	51803_R012_SGN_LI_20121130.wiff	MetaboLights	MTBLS-143	http://www.ebi.ac.uk/metabolights/MTBLS143	Lipidomics	m_mtbls143_SHOT_mass_spectrometry_v2_maf.tsv	MetaboLights	MTBLS-143	http://www.ebi.ac.uk/metabolights/MTBLS143	pMRTP	7	liver
pMRTP_7M_Liver	Omics analyses	Lipidomics	921017-Liver-extract	51803_R012_SGN_LI_20121130.wiff	MetaboLights	MTBLS-143	http://www.ebi.ac.uk/metabolights/MTBLS143	Lipidomics	m_mtbls143_SHOT_mass_spectrometry_v2_maf.tsv	MetaboLights	MTBLS-143	http://www.ebi.ac.uk/metabolights/MTBLS143	pMRTP	7	liver
3R4F_7M_Liver	Omics analyses	Lipidomics	921086-Liver-extract	51803_R012_SGN_LI_20121130.wiff	MetaboLights	MTBLS-143	http://www.ebi.ac.uk/metabolights/MTBLS143	Lipidomics	m_mtbls143_SHOT_mass_spectrometry_v2_maf.tsv	MetaboLights	MTBLS-143	http://www.ebi.ac.uk/metabolights/MTBLS143	3R4F	7	liver
Sham_7M_Liver	Omics analyses	Lipidomics	921113-Liver-extract	51803_R012_SGN_LI_20121130.wiff	MetaboLights	MTBLS-143	http://www.ebi.ac.uk/metabolights/MTBLS143	Lipidomics	m_mtbls143_SHOT_mass_spectrometry_v2_maf.tsv	MetaboLights	MTBLS-143	http://www.ebi.ac.uk/metabolights/MTBLS143	Sham	7	liver
Cess_7M_Liver	Omics analyses	Lipidomics	921114-Liver-extract	51803_R012_SGN_LI_20121130.wiff	MetaboLights	MTBLS-143	http://www.ebi.ac.uk/metabolights/MTBLS143	Lipidomics	m_mtbls143_SHOT_mass_spectrometry_v2_maf.tsv	MetaboLights	MTBLS-143	http://www.ebi.ac.uk/metabolights/MTBLS143	Cess	7	liver
pMRTP_7M_Liver	Omics analyses	Lipidomics	921159-Liver-extract	51803_R012_SGN_LI_20121130.wiff	MetaboLights	MTBLS-143	http://www.ebi.ac.uk/metabolights/MTBLS143	Lipidomics	m_mtbls143_SHOT_mass_spectrometry_v2_maf.tsv	MetaboLights	MTBLS-143	http://www.ebi.ac.uk/metabolights/MTBLS143	pMRTP	7	liver
pMRTP_7M_Liver	Omics analyses	Lipidomics	921173-Liver-extract	51803_R012_SGN_LI_20121130.wiff	MetaboLights	MTBLS-143	http://www.ebi.ac.uk/metabolights/MTBLS143	Lipidomics	m_mtbls143_SHOT_mass_spectrometry_v2_maf.tsv	MetaboLights	MTBLS-143	http://www.ebi.ac.uk/metabolights/MTBLS143	pMRTP	7	liver
Cess_7M_Liver	Omics analyses	Lipidomics	921286-Liver-extract	51803_R012_SGN_LI_20121130.wiff	MetaboLights	MTBLS-143	http://www.ebi.ac.uk/metabolights/MTBLS143	Lipidomics	m_mtbls143_SHOT_mass_spectrometry_v2_maf.tsv	MetaboLights	MTBLS-143	http://www.ebi.ac.uk/metabolights/MTBLS143	Cess	7	liver
Sham_7M_Liver	Omics analyses	Lipidomics	921297-Liver-extract	51803_R012_SGN_LI_20121130.wiff	MetaboLights	MTBLS-143	http://www.ebi.ac.uk/metabolights/MTBLS143	Lipidomics	m_mtbls143_SHOT_mass_spectrometry_v2_maf.tsv	MetaboLights	MTBLS-143	http://www.ebi.ac.uk/metabolights/MTBLS143	Sham	7	liver
3R4F_7M_Liver	Omics analyses	Lipidomics	921304-Liver-extract	51803_R012_SGN_LI_20121130.wiff	MetaboLights	MTBLS-143	http://www.ebi.ac.uk/metabolights/MTBLS143	Lipidomics	m_mtbls143_SHOT_mass_spectrometry_v2_maf.tsv	MetaboLights	MTBLS-143	http://www.ebi.ac.uk/metabolights/MTBLS143	3R4F	7	liver
3R4F_7M_Liver	Omics analyses	Lipidomics	921318-Liver-extract	51803_R012_SGN_LI_20121130.wiff	MetaboLights	MTBLS-143	http://www.ebi.ac.uk/metabolights/MTBLS143	Lipidomics	m_mtbls143_SHOT_mass_spectrometry_v2_maf.tsv	MetaboLights	MTBLS-143	http://www.ebi.ac.uk/metabolights/MTBLS143	3R4F	7	liver
3R4F_7M_Liver	Omics analyses	Lipidomics	920025-Liver-extract	51803_R012_SGP_LI_20121130.wiff	MetaboLights	MTBLS-143	http://www.ebi.ac.uk/metabolights/MTBLS143	Lipidomics	m_mtbls143_SHOT_mass_spectrometry_v2_maf.tsv	MetaboLights	MTBLS-143	http://www.ebi.ac.uk/metabolights/MTBLS143	3R4F	7	liver
Sham_7M_Liver	Omics analyses	Lipidomics	920043-Liver-extract	51803_R012_SGP_LI_20121130.wiff	MetaboLights	MTBLS-143	http://www.ebi.ac.uk/metabolights/MTBLS143	Lipidomics	m_mtbls143_SHOT_mass_spectrometry_v2_maf.tsv	MetaboLights	MTBLS-143	http://www.ebi.ac.uk/metabolights/MTBLS143	Sham	7	liver
Cess_7M_Liver	Omics analyses	Lipidomics	920100-Liver-extract	51803_R012_SGP_LI_20121130.wiff	MetaboLights	MTBLS-143	http://www.ebi.ac.uk/metabolights/MTBLS143	Lipidomics	m_mtbls143_SHOT_mass_spectrometry_v2_maf.tsv	MetaboLights	MTBLS-143	http://www.ebi.ac.uk/metabolights/MTBLS143	Cess	7	liver
pMRTP_7M_Liver	Omics analyses	Lipidomics	920113-Liver-extract	51803_R012_SGP_LI_20121130.wiff	MetaboLights	MTBLS-143	http://www.ebi.ac.uk/metabolights/MTBLS143	Lipidomics	m_mtbls143_SHOT_mass_spectrometry_v2_maf.tsv	MetaboLights	MTBLS-143	http://www.ebi.ac.uk/metabolights/MTBLS143	pMRTP	7	liver
pMRTP_7M_Liver	Omics analyses	Lipidomics	920116-Liver-extract	51803_R012_SGP_LI_20121130.wiff	MetaboLights	MTBLS-143	http://www.ebi.ac.uk/metabolights/MTBLS143	Lipidomics	m_mtbls143_SHOT_mass_spectrometry_v2_maf.tsv	MetaboLights	MTBLS-143	http://www.ebi.ac.uk/metabolights/MTBLS143	pMRTP	7	liver
Cess_7M_Liver	Omics analyses	Lipidomics	920174-Liver-extract	51803_R012_SGP_LI_20121130.wiff	MetaboLights	MTBLS-143	http://www.ebi.ac.uk/metabolights/MTBLS143	Lipidomics	m_mtbls143_SHOT_mass_spectrometry_v2_maf.tsv	MetaboLights	MTBLS-143	http://www.ebi.ac.uk/metabolights/MTBLS143	Cess	7	liver
Switch_7M_Liver	Omics analyses	Lipidomics	920208-Liver-extract	51803_R012_SGP_LI_20121130.wiff	MetaboLights	MTBLS-143	http://www.ebi.ac.uk/metabolights/MTBLS143	Lipidomics	m_mtbls143_SHOT_mass_spectrometry_v2_maf.tsv	MetaboLights	MTBLS-143	http://www.ebi.ac.uk/metabolights/MTBLS143	Switch	7	liver
Sham_7M_Liver	Omics analyses	Lipidomics	920274-Liver-extract	51803_R012_SGP_LI_20121130.wiff	MetaboLights	MTBLS-143	http://www.ebi.ac.uk/metabolights/MTBLS143	Lipidomics	m_mtbls143_SHOT_mass_spectrometry_v2_maf.tsv	MetaboLights	MTBLS-143	http://www.ebi.ac.uk/metabolights/MTBLS143	Sham	7	liver
pMRTP_7M_Liver	Omics analyses	Lipidomics	920280-Liver-extract	51803_R012_SGP_LI_20121130.wiff	MetaboLights	MTBLS-143	http://www.ebi.ac.uk/metabolights/MTBLS143	Lipidomics	m_mtbls143_SHOT_mass_spectrometry_v2_maf.tsv	MetaboLights	MTBLS-143	http://www.ebi.ac.uk/metabolights/MTBLS143	pMRTP	7	liver
3R4F_7M_Liver	Omics analyses	Lipidomics	920303-Liver-extract	51803_R012_SGP_LI_20121130.wiff	MetaboLights	MTBLS-143	http://www.ebi.ac.uk/metabolights/MTBLS143	Lipidomics	m_mtbls143_SHOT_mass_spectrometry_v2_maf.tsv	MetaboLights	MTBLS-143	http://www.ebi.ac.uk/metabolights/MTBLS143	3R4F	7	liver
Cess_7M_Liver	Omics analyses	Lipidomics	920327-Liver-extract	51803_R012_SGP_LI_20121130.wiff	MetaboLights	MTBLS-143	http://www.ebi.ac.uk/metabolights/MTBLS143	Lipidomics	m_mtbls143_SHOT_mass_spectrometry_v2_maf.tsv	MetaboLights	MTBLS-143	http://www.ebi.ac.uk/metabolights/MTBLS143	Cess	7	liver
3R4F_7M_Liver	Omics analyses	Lipidomics	920399-Liver-extract	51803_R012_SGP_LI_20121130.wiff	MetaboLights	MTBLS-143	http://www.ebi.ac.uk/metabolights/MTBLS143	Lipidomics	m_mtbls143_SHOT_mass_spectrometry_v2_maf.tsv	MetaboLights	MTBLS-143	http://www.ebi.ac.uk/metabolights/MTBLS143	3R4F	7	liver
Cess_7M_Liver	Omics analyses	Lipidomics	920412-Liver-extract	51803_R012_SGP_LI_20121130.wiff	MetaboLights	MTBLS-143	http://www.ebi.ac.uk/metabolights/MTBLS143	Lipidomics	m_mtbls143_SHOT_mass_spectrometry_v2_maf.tsv	MetaboLights	MTBLS-143	http://www.ebi.ac.uk/metabolights/MTBLS143	Cess	7	liver
3R4F_7M_Liver	Omics analyses	Lipidomics	920421-Liver-extract	51803_R012_SGP_LI_20121130.wiff	MetaboLights	MTBLS-143	http://www.ebi.ac.uk/metabolights/MTBLS143	Lipidomics	m_mtbls143_SHOT_mass_spectrometry_v2_maf.tsv	MetaboLights	MTBLS-143	http://www.ebi.ac.uk/metabolights/MTBLS143	3R4F	7	liver
Cess_7M_Liver	Omics analyses	Lipidomics	920462-Liver-extract	51803_R012_SGP_LI_20121130.wiff	MetaboLights	MTBLS-143	http://www.ebi.ac.uk/metabolights/MTBLS143	Lipidomics	m_mtbls143_SHOT_mass_spectrometry_v2_maf.tsv	MetaboLights	MTBLS-143	http://www.ebi.ac.uk/metabolights/MTBLS143	Cess	7	liver
Switch_7M_Liver	Omics analyses	Lipidomics	920484-Liver-extract	51803_R012_SGP_LI_20121130.wiff	MetaboLights	MTBLS-143	http://www.ebi.ac.uk/metabolights/MTBLS143	Lipidomics	m_mtbls143_SHOT_mass_spectrometry_v2_maf.tsv	MetaboLights	MTBLS-143	http://www.ebi.ac.uk/metabolights/MTBLS143	Switch	7	liver
Cess_7M_Liver	Omics analyses	Lipidomics	920590-Liver-extract	51803_R012_SGP_LI_20121130.wiff	MetaboLights	MTBLS-143	http://www.ebi.ac.uk/metabolights/MTBLS143	Lipidomics	m_mtbls143_SHOT_mass_spectrometry_v2_maf.tsv	MetaboLights	MTBLS-143	http://www.ebi.ac.uk/metabolights/MTBLS143	Cess	7	liver
Switch_7M_Liver	Omics analyses	Lipidomics	920645-Liver-extract	51803_R012_SGP_LI_20121130.wiff	MetaboLights	MTBLS-143	http://www.ebi.ac.uk/metabolights/MTBLS143	Lipidomics	m_mtbls143_SHOT_mass_spectrometry_v2_maf.tsv	MetaboLights	MTBLS-143	http://www.ebi.ac.uk/metabolights/MTBLS143	Switch	7	liver
Switch_7M_Liver	Omics analyses	Lipidomics	920696-Liver-extract	51803_R012_SGP_LI_20121130.wiff	MetaboLights	MTBLS-143	http://www.ebi.ac.uk/metabolights/MTBLS143	Lipidomics	m_mtbls143_SHOT_mass_spectrometry_v2_maf.tsv	MetaboLights	MTBLS-143	http://www.ebi.ac.uk/metabolights/MTBLS143	Switch	7	liver
Switch_7M_Liver	Omics analyses	Lipidomics	920711-Liver-extract	51803_R012_SGP_LI_20121130.wiff	MetaboLights	MTBLS-143	http://www.ebi.ac.uk/metabolights/MTBLS143	Lipidomics	m_mtbls143_SHOT_mass_spectrometry_v2_maf.tsv	MetaboLights	MTBLS-143	http://www.ebi.ac.uk/metabolights/MTBLS143	Switch	7	liver
Sham_7M_Liver	Omics analyses	Lipidomics	920741-Liver-extract	51803_R012_SGP_LI_20121130.wiff	MetaboLights	MTBLS-143	http://www.ebi.ac.uk/metabolights/MTBLS143	Lipidomics	m_mtbls143_SHOT_mass_spectrometry_v2_maf.tsv	MetaboLights	MTBLS-143	http://www.ebi.ac.uk/metabolights/MTBLS143	Sham	7	liver
Switch_7M_Liver	Omics analyses	Lipidomics	920751-Liver-extract	51803_R012_SGP_LI_20121130.wiff	MetaboLights	MTBLS-143	http://www.ebi.ac.uk/metabolights/MTBLS143	Lipidomics	m_mtbls143_SHOT_mass_spectrometry_v2_maf.tsv	MetaboLights	MTBLS-143	http://www.ebi.ac.uk/metabolights/MTBLS143	Switch	7	liver
Switch_7M_Liver	Omics analyses	Lipidomics	920776-Liver-extract	51803_R012_SGP_LI_20121130.wiff	MetaboLights	MTBLS-143	http://www.ebi.ac.uk/metabolights/MTBLS143	Lipidomics	m_mtbls143_SHOT_mass_spectrometry_v2_maf.tsv	MetaboLights	MTBLS-143	http://www.ebi.ac.uk/metabolights/MTBLS143	Switch	7	liver
Sham_7M_Liver	Omics analyses	Lipidomics	920796-Liver-extract	51803_R012_SGP_LI_20121130.wiff	MetaboLights	MTBLS-143	http://www.ebi.ac.uk/metabolights/MTBLS143	Lipidomics	m_mtbls143_SHOT_mass_spectrometry_v2_maf.tsv	MetaboLights	MTBLS-143	http://www.ebi.ac.uk/metabolights/MTBLS143	Sham	7	liver
3R4F_7M_Liver	Omics analyses	Lipidomics	920843-Liver-extract	51803_R012_SGP_LI_20121130.wiff	MetaboLights	MTBLS-143	http://www.ebi.ac.uk/metabolights/MTBLS143	Lipidomics	m_mtbls143_SHOT_mass_spectrometry_v2_maf.tsv	MetaboLights	MTBLS-143	http://www.ebi.ac.uk/metabolights/MTBLS143	3R4F	7	liver
Switch_7M_Liver	Omics analyses	Lipidomics	920880-Liver-extract	51803_R012_SGP_LI_20121130.wiff	MetaboLights	MTBLS-143	http://www.ebi.ac.uk/metabolights/MTBLS143	Lipidomics	m_mtbls143_SHOT_mass_spectrometry_v2_maf.tsv	MetaboLights	MTBLS-143	http://www.ebi.ac.uk/metabolights/MTBLS143	Switch	7	liver
pMRTP_7M_Liver	Omics analyses	Lipidomics	920899-Liver-extract	51803_R012_SGP_LI_20121130.wiff	MetaboLights	MTBLS-143	http://www.ebi.ac.uk/metabolights/MTBLS143	Lipidomics	m_mtbls143_SHOT_mass_spectrometry_v2_maf.tsv	MetaboLights	MTBLS-143	http://www.ebi.ac.uk/metabolights/MTBLS143	pMRTP	7	liver
Sham_7M_Liver	Omics analyses	Lipidomics	920922-Liver-extract	51803_R012_SGP_LI_20121130.wiff	MetaboLights	MTBLS-143	http://www.ebi.ac.uk/metabolights/MTBLS143	Lipidomics	m_mtbls143_SHOT_mass_spectrometry_v2_maf.tsv	MetaboLights	MTBLS-143	http://www.ebi.ac.uk/metabolights/MTBLS143	Sham	7	liver
Sham_7M_Liver	Omics analyses	Lipidomics	920952-Liver-extract	51803_R012_SGP_LI_20121130.wiff	MetaboLights	MTBLS-143	http://www.ebi.ac.uk/metabolights/MTBLS143	Lipidomics	m_mtbls143_SHOT_mass_spectrometry_v2_maf.tsv	MetaboLights	MTBLS-143	http://www.ebi.ac.uk/metabolights/MTBLS143	Sham	7	liver
pMRTP_7M_Liver	Omics analyses	Lipidomics	920983-Liver-extract	51803_R012_SGP_LI_20121130.wiff	MetaboLights	MTBLS-143	http://www.ebi.ac.uk/metabolights/MTBLS143	Lipidomics	m_mtbls143_SHOT_mass_spectrometry_v2_maf.tsv	MetaboLights	MTBLS-143	http://www.ebi.ac.uk/metabolights/MTBLS143	pMRTP	7	liver
pMRTP_7M_Liver	Omics analyses	Lipidomics	921017-Liver-extract	51803_R012_SGP_LI_20121130.wiff	MetaboLights	MTBLS-143	http://www.ebi.ac.uk/metabolights/MTBLS143	Lipidomics	m_mtbls143_SHOT_mass_spectrometry_v2_maf.tsv	MetaboLights	MTBLS-143	http://www.ebi.ac.uk/metabolights/MTBLS143	pMRTP	7	liver
3R4F_7M_Liver	Omics analyses	Lipidomics	921086-Liver-extract	51803_R012_SGP_LI_20121130.wiff	MetaboLights	MTBLS-143	http://www.ebi.ac.uk/metabolights/MTBLS143	Lipidomics	m_mtbls143_SHOT_mass_spectrometry_v2_maf.tsv	MetaboLights	MTBLS-143	http://www.ebi.ac.uk/metabolights/MTBLS143	3R4F	7	liver
Sham_7M_Liver	Omics analyses	Lipidomics	921113-Liver-extract	51803_R012_SGP_LI_20121130.wiff	MetaboLights	MTBLS-143	http://www.ebi.ac.uk/metabolights/MTBLS143	Lipidomics	m_mtbls143_SHOT_mass_spectrometry_v2_maf.tsv	MetaboLights	MTBLS-143	http://www.ebi.ac.uk/metabolights/MTBLS143	Sham	7	liver
Cess_7M_Liver	Omics analyses	Lipidomics	921114-Liver-extract	51803_R012_SGP_LI_20121130.wiff	MetaboLights	MTBLS-143	http://www.ebi.ac.uk/metabolights/MTBLS143	Lipidomics	m_mtbls143_SHOT_mass_spectrometry_v2_maf.tsv	MetaboLights	MTBLS-143	http://www.ebi.ac.uk/metabolights/MTBLS143	Cess	7	liver
pMRTP_7M_Liver	Omics analyses	Lipidomics	921159-Liver-extract	51803_R012_SGP_LI_20121130.wiff	MetaboLights	MTBLS-143	http://www.ebi.ac.uk/metabolights/MTBLS143	Lipidomics	m_mtbls143_SHOT_mass_spectrometry_v2_maf.tsv	MetaboLights	MTBLS-143	http://www.ebi.ac.uk/metabolights/MTBLS143	pMRTP	7	liver
pMRTP_7M_Liver	Omics analyses	Lipidomics	921173-Liver-extract	51803_R012_SGP_LI_20121130.wiff	MetaboLights	MTBLS-143	http://www.ebi.ac.uk/metabolights/MTBLS143	Lipidomics	m_mtbls143_SHOT_mass_spectrometry_v2_maf.tsv	MetaboLights	MTBLS-143	http://www.ebi.ac.uk/metabolights/MTBLS143	pMRTP	7	liver
Cess_7M_Liver	Omics analyses	Lipidomics	921286-Liver-extract	51803_R012_SGP_LI_20121130.wiff	MetaboLights	MTBLS-143	http://www.ebi.ac.uk/metabolights/MTBLS143	Lipidomics	m_mtbls143_SHOT_mass_spectrometry_v2_maf.tsv	MetaboLights	MTBLS-143	http://www.ebi.ac.uk/metabolights/MTBLS143	Cess	7	liver
Sham_7M_Liver	Omics analyses	Lipidomics	921297-Liver-extract	51803_R012_SGP_LI_20121130.wiff	MetaboLights	MTBLS-143	http://www.ebi.ac.uk/metabolights/MTBLS143	Lipidomics	m_mtbls143_SHOT_mass_spectrometry_v2_maf.tsv	MetaboLights	MTBLS-143	http://www.ebi.ac.uk/metabolights/MTBLS143	Sham	7	liver
3R4F_7M_Liver	Omics analyses	Lipidomics	921304-Liver-extract	51803_R012_SGP_LI_20121130.wiff	MetaboLights	MTBLS-143	http://www.ebi.ac.uk/metabolights/MTBLS143	Lipidomics	m_mtbls143_SHOT_mass_spectrometry_v2_maf.tsv	MetaboLights	MTBLS-143	http://www.ebi.ac.uk/metabolights/MTBLS143	3R4F	7	liver
3R4F_7M_Liver	Omics analyses	Lipidomics	921318-Liver-extract	51803_R012_SGP_LI_20121130.wiff	MetaboLights	MTBLS-143	http://www.ebi.ac.uk/metabolights/MTBLS143	Lipidomics	m_mtbls143_SHOT_mass_spectrometry_v2_maf.tsv	MetaboLights	MTBLS-143	http://www.ebi.ac.uk/metabolights/MTBLS143	3R4F	7	liver
3R4F_7M_Liver	Omics analyses	Lipidomics	920025-Liver-extract	51803_R012_TAG_LI_20121205.wiff	MetaboLights	MTBLS-143	http://www.ebi.ac.uk/metabolights/MTBLS143	Lipidomics	m_mtbls143_TAG_mass_spectrometry_v2_maf.tsv	MetaboLights	MTBLS-143	http://www.ebi.ac.uk/metabolights/MTBLS143	3R4F	7	liver
Sham_7M_Liver	Omics analyses	Lipidomics	920043-Liver-extract	51803_R012_TAG_LI_20121205.wiff	MetaboLights	MTBLS-143	http://www.ebi.ac.uk/metabolights/MTBLS143	Lipidomics	m_mtbls143_TAG_mass_spectrometry_v2_maf.tsv	MetaboLights	MTBLS-143	http://www.ebi.ac.uk/metabolights/MTBLS143	Sham	7	liver
Cess_7M_Liver	Omics analyses	Lipidomics	920100-Liver-extract	51803_R012_TAG_LI_20121205.wiff	MetaboLights	MTBLS-143	http://www.ebi.ac.uk/metabolights/MTBLS143	Lipidomics	m_mtbls143_TAG_mass_spectrometry_v2_maf.tsv	MetaboLights	MTBLS-143	http://www.ebi.ac.uk/metabolights/MTBLS143	Cess	7	liver
pMRTP_7M_Liver	Omics analyses	Lipidomics	920113-Liver-extract	51803_R012_TAG_LI_20121205.wiff	MetaboLights	MTBLS-143	http://www.ebi.ac.uk/metabolights/MTBLS143	Lipidomics	m_mtbls143_TAG_mass_spectrometry_v2_maf.tsv	MetaboLights	MTBLS-143	http://www.ebi.ac.uk/metabolights/MTBLS143	pMRTP	7	liver
pMRTP_7M_Liver	Omics analyses	Lipidomics	920116-Liver-extract	51803_R012_TAG_LI_20121205.wiff	MetaboLights	MTBLS-143	http://www.ebi.ac.uk/metabolights/MTBLS143	Lipidomics	m_mtbls143_TAG_mass_spectrometry_v2_maf.tsv	MetaboLights	MTBLS-143	http://www.ebi.ac.uk/metabolights/MTBLS143	pMRTP	7	liver
Cess_7M_Liver	Omics analyses	Lipidomics	920174-Liver-extract	51803_R012_TAG_LI_20121205.wiff	MetaboLights	MTBLS-143	http://www.ebi.ac.uk/metabolights/MTBLS143	Lipidomics	m_mtbls143_TAG_mass_spectrometry_v2_maf.tsv	MetaboLights	MTBLS-143	http://www.ebi.ac.uk/metabolights/MTBLS143	Cess	7	liver
Switch_7M_Liver	Omics analyses	Lipidomics	920208-Liver-extract	51803_R012_TAG_LI_20121205.wiff	MetaboLights	MTBLS-143	http://www.ebi.ac.uk/metabolights/MTBLS143	Lipidomics	m_mtbls143_TAG_mass_spectrometry_v2_maf.tsv	MetaboLights	MTBLS-143	http://www.ebi.ac.uk/metabolights/MTBLS143	Switch	7	liver
Sham_7M_Liver	Omics analyses	Lipidomics	920274-Liver-extract	51803_R012_TAG_LI_20121205.wiff	MetaboLights	MTBLS-143	http://www.ebi.ac.uk/metabolights/MTBLS143	Lipidomics	m_mtbls143_TAG_mass_spectrometry_v2_maf.tsv	MetaboLights	MTBLS-143	http://www.ebi.ac.uk/metabolights/MTBLS143	Sham	7	liver
pMRTP_7M_Liver	Omics analyses	Lipidomics	920280-Liver-extract	51803_R012_TAG_LI_20121205.wiff	MetaboLights	MTBLS-143	http://www.ebi.ac.uk/metabolights/MTBLS143	Lipidomics	m_mtbls143_TAG_mass_spectrometry_v2_maf.tsv	MetaboLights	MTBLS-143	http://www.ebi.ac.uk/metabolights/MTBLS143	pMRTP	7	liver
3R4F_7M_Liver	Omics analyses	Lipidomics	920303-Liver-extract	51803_R012_TAG_LI_20121205.wiff	MetaboLights	MTBLS-143	http://www.ebi.ac.uk/metabolights/MTBLS143	Lipidomics	m_mtbls143_TAG_mass_spectrometry_v2_maf.tsv	MetaboLights	MTBLS-143	http://www.ebi.ac.uk/metabolights/MTBLS143	3R4F	7	liver
Cess_7M_Liver	Omics analyses	Lipidomics	920327-Liver-extract	51803_R012_TAG_LI_20121205.wiff	MetaboLights	MTBLS-143	http://www.ebi.ac.uk/metabolights/MTBLS143	Lipidomics	m_mtbls143_TAG_mass_spectrometry_v2_maf.tsv	MetaboLights	MTBLS-143	http://www.ebi.ac.uk/metabolights/MTBLS143	Cess	7	liver
3R4F_7M_Liver	Omics analyses	Lipidomics	920399-Liver-extract	51803_R012_TAG_LI_20121205.wiff	MetaboLights	MTBLS-143	http://www.ebi.ac.uk/metabolights/MTBLS143	Lipidomics	m_mtbls143_TAG_mass_spectrometry_v2_maf.tsv	MetaboLights	MTBLS-143	http://www.ebi.ac.uk/metabolights/MTBLS143	3R4F	7	liver
Cess_7M_Liver	Omics analyses	Lipidomics	920412-Liver-extract	51803_R012_TAG_LI_20121205.wiff	MetaboLights	MTBLS-143	http://www.ebi.ac.uk/metabolights/MTBLS143	Lipidomics	m_mtbls143_TAG_mass_spectrometry_v2_maf.tsv	MetaboLights	MTBLS-143	http://www.ebi.ac.uk/metabolights/MTBLS143	Cess	7	liver
3R4F_7M_Liver	Omics analyses	Lipidomics	920421-Liver-extract	51803_R012_TAG_LI_20121205.wiff	MetaboLights	MTBLS-143	http://www.ebi.ac.uk/metabolights/MTBLS143	Lipidomics	m_mtbls143_TAG_mass_spectrometry_v2_maf.tsv	MetaboLights	MTBLS-143	http://www.ebi.ac.uk/metabolights/MTBLS143	3R4F	7	liver
Cess_7M_Liver	Omics analyses	Lipidomics	920462-Liver-extract	51803_R012_TAG_LI_20121205.wiff	MetaboLights	MTBLS-143	http://www.ebi.ac.uk/metabolights/MTBLS143	Lipidomics	m_mtbls143_TAG_mass_spectrometry_v2_maf.tsv	MetaboLights	MTBLS-143	http://www.ebi.ac.uk/metabolights/MTBLS143	Cess	7	liver
Switch_7M_Liver	Omics analyses	Lipidomics	920484-Liver-extract	51803_R012_TAG_LI_20121205.wiff	MetaboLights	MTBLS-143	http://www.ebi.ac.uk/metabolights/MTBLS143	Lipidomics	m_mtbls143_TAG_mass_spectrometry_v2_maf.tsv	MetaboLights	MTBLS-143	http://www.ebi.ac.uk/metabolights/MTBLS143	Switch	7	liver
Cess_7M_Liver	Omics analyses	Lipidomics	920590-Liver-extract	51803_R012_TAG_LI_20121205.wiff	MetaboLights	MTBLS-143	http://www.ebi.ac.uk/metabolights/MTBLS143	Lipidomics	m_mtbls143_TAG_mass_spectrometry_v2_maf.tsv	MetaboLights	MTBLS-143	http://www.ebi.ac.uk/metabolights/MTBLS143	Cess	7	liver
Switch_7M_Liver	Omics analyses	Lipidomics	920645-Liver-extract	51803_R012_TAG_LI_20121205.wiff	MetaboLights	MTBLS-143	http://www.ebi.ac.uk/metabolights/MTBLS143	Lipidomics	m_mtbls143_TAG_mass_spectrometry_v2_maf.tsv	MetaboLights	MTBLS-143	http://www.ebi.ac.uk/metabolights/MTBLS143	Switch	7	liver
Switch_7M_Liver	Omics analyses	Lipidomics	920696-Liver-extract	51803_R012_TAG_LI_20121205.wiff	MetaboLights	MTBLS-143	http://www.ebi.ac.uk/metabolights/MTBLS143	Lipidomics	m_mtbls143_TAG_mass_spectrometry_v2_maf.tsv	MetaboLights	MTBLS-143	http://www.ebi.ac.uk/metabolights/MTBLS143	Switch	7	liver
Switch_7M_Liver	Omics analyses	Lipidomics	920711-Liver-extract	51803_R012_TAG_LI_20121205.wiff	MetaboLights	MTBLS-143	http://www.ebi.ac.uk/metabolights/MTBLS143	Lipidomics	m_mtbls143_TAG_mass_spectrometry_v2_maf.tsv	MetaboLights	MTBLS-143	http://www.ebi.ac.uk/metabolights/MTBLS143	Switch	7	liver
Sham_7M_Liver	Omics analyses	Lipidomics	920741-Liver-extract	51803_R012_TAG_LI_20121205.wiff	MetaboLights	MTBLS-143	http://www.ebi.ac.uk/metabolights/MTBLS143	Lipidomics	m_mtbls143_TAG_mass_spectrometry_v2_maf.tsv	MetaboLights	MTBLS-143	http://www.ebi.ac.uk/metabolights/MTBLS143	Sham	7	liver
Switch_7M_Liver	Omics analyses	Lipidomics	920751-Liver-extract	51803_R012_TAG_LI_20121205.wiff	MetaboLights	MTBLS-143	http://www.ebi.ac.uk/metabolights/MTBLS143	Lipidomics	m_mtbls143_TAG_mass_spectrometry_v2_maf.tsv	MetaboLights	MTBLS-143	http://www.ebi.ac.uk/metabolights/MTBLS143	Switch	7	liver
Switch_7M_Liver	Omics analyses	Lipidomics	920776-Liver-extract	51803_R012_TAG_LI_20121205.wiff	MetaboLights	MTBLS-143	http://www.ebi.ac.uk/metabolights/MTBLS143	Lipidomics	m_mtbls143_TAG_mass_spectrometry_v2_maf.tsv	MetaboLights	MTBLS-143	http://www.ebi.ac.uk/metabolights/MTBLS143	Switch	7	liver
Sham_7M_Liver	Omics analyses	Lipidomics	920796-Liver-extract	51803_R012_TAG_LI_20121205.wiff	MetaboLights	MTBLS-143	http://www.ebi.ac.uk/metabolights/MTBLS143	Lipidomics	m_mtbls143_TAG_mass_spectrometry_v2_maf.tsv	MetaboLights	MTBLS-143	http://www.ebi.ac.uk/metabolights/MTBLS143	Sham	7	liver
3R4F_7M_Liver	Omics analyses	Lipidomics	920843-Liver-extract	51803_R012_TAG_LI_20121205.wiff	MetaboLights	MTBLS-143	http://www.ebi.ac.uk/metabolights/MTBLS143	Lipidomics	m_mtbls143_TAG_mass_spectrometry_v2_maf.tsv	MetaboLights	MTBLS-143	http://www.ebi.ac.uk/metabolights/MTBLS143	3R4F	7	liver
Switch_7M_Liver	Omics analyses	Lipidomics	920880-Liver-extract	51803_R012_TAG_LI_20121205.wiff	MetaboLights	MTBLS-143	http://www.ebi.ac.uk/metabolights/MTBLS143	Lipidomics	m_mtbls143_TAG_mass_spectrometry_v2_maf.tsv	MetaboLights	MTBLS-143	http://www.ebi.ac.uk/metabolights/MTBLS143	Switch	7	liver
pMRTP_7M_Liver	Omics analyses	Lipidomics	920899-Liver-extract	51803_R012_TAG_LI_20121205.wiff	MetaboLights	MTBLS-143	http://www.ebi.ac.uk/metabolights/MTBLS143	Lipidomics	m_mtbls143_TAG_mass_spectrometry_v2_maf.tsv	MetaboLights	MTBLS-143	http://www.ebi.ac.uk/metabolights/MTBLS143	pMRTP	7	liver
Sham_7M_Liver	Omics analyses	Lipidomics	920922-Liver-extract	51803_R012_TAG_LI_20121205.wiff	MetaboLights	MTBLS-143	http://www.ebi.ac.uk/metabolights/MTBLS143	Lipidomics	m_mtbls143_TAG_mass_spectrometry_v2_maf.tsv	MetaboLights	MTBLS-143	http://www.ebi.ac.uk/metabolights/MTBLS143	Sham	7	liver
Sham_7M_Liver	Omics analyses	Lipidomics	920952-Liver-extract	51803_R012_TAG_LI_20121205.wiff	MetaboLights	MTBLS-143	http://www.ebi.ac.uk/metabolights/MTBLS143	Lipidomics	m_mtbls143_TAG_mass_spectrometry_v2_maf.tsv	MetaboLights	MTBLS-143	http://www.ebi.ac.uk/metabolights/MTBLS143	Sham	7	liver
pMRTP_7M_Liver	Omics analyses	Lipidomics	920983-Liver-extract	51803_R012_TAG_LI_20121205.wiff	MetaboLights	MTBLS-143	http://www.ebi.ac.uk/metabolights/MTBLS143	Lipidomics	m_mtbls143_TAG_mass_spectrometry_v2_maf.tsv	MetaboLights	MTBLS-143	http://www.ebi.ac.uk/metabolights/MTBLS143	pMRTP	7	liver
pMRTP_7M_Liver	Omics analyses	Lipidomics	921017-Liver-extract	51803_R012_TAG_LI_20121205.wiff	MetaboLights	MTBLS-143	http://www.ebi.ac.uk/metabolights/MTBLS143	Lipidomics	m_mtbls143_TAG_mass_spectrometry_v2_maf.tsv	MetaboLights	MTBLS-143	http://www.ebi.ac.uk/metabolights/MTBLS143	pMRTP	7	liver
3R4F_7M_Liver	Omics analyses	Lipidomics	921086-Liver-extract	51803_R012_TAG_LI_20121205.wiff	MetaboLights	MTBLS-143	http://www.ebi.ac.uk/metabolights/MTBLS143	Lipidomics	m_mtbls143_TAG_mass_spectrometry_v2_maf.tsv	MetaboLights	MTBLS-143	http://www.ebi.ac.uk/metabolights/MTBLS143	3R4F	7	liver
Sham_7M_Liver	Omics analyses	Lipidomics	921113-Liver-extract	51803_R012_TAG_LI_20121205.wiff	MetaboLights	MTBLS-143	http://www.ebi.ac.uk/metabolights/MTBLS143	Lipidomics	m_mtbls143_TAG_mass_spectrometry_v2_maf.tsv	MetaboLights	MTBLS-143	http://www.ebi.ac.uk/metabolights/MTBLS143	Sham	7	liver
Cess_7M_Liver	Omics analyses	Lipidomics	921114-Liver-extract	51803_R012_TAG_LI_20121205.wiff	MetaboLights	MTBLS-143	http://www.ebi.ac.uk/metabolights/MTBLS143	Lipidomics	m_mtbls143_TAG_mass_spectrometry_v2_maf.tsv	MetaboLights	MTBLS-143	http://www.ebi.ac.uk/metabolights/MTBLS143	Cess	7	liver
pMRTP_7M_Liver	Omics analyses	Lipidomics	921159-Liver-extract	51803_R012_TAG_LI_20121205.wiff	MetaboLights	MTBLS-143	http://www.ebi.ac.uk/metabolights/MTBLS143	Lipidomics	m_mtbls143_TAG_mass_spectrometry_v2_maf.tsv	MetaboLights	MTBLS-143	http://www.ebi.ac.uk/metabolights/MTBLS143	pMRTP	7	liver
pMRTP_7M_Liver	Omics analyses	Lipidomics	921173-Liver-extract	51803_R012_TAG_LI_20121205.wiff	MetaboLights	MTBLS-143	http://www.ebi.ac.uk/metabolights/MTBLS143	Lipidomics	m_mtbls143_TAG_mass_spectrometry_v2_maf.tsv	MetaboLights	MTBLS-143	http://www.ebi.ac.uk/metabolights/MTBLS143	pMRTP	7	liver
Cess_7M_Liver	Omics analyses	Lipidomics	921286-Liver-extract	51803_R012_TAG_LI_20121205.wiff	MetaboLights	MTBLS-143	http://www.ebi.ac.uk/metabolights/MTBLS143	Lipidomics	m_mtbls143_TAG_mass_spectrometry_v2_maf.tsv	MetaboLights	MTBLS-143	http://www.ebi.ac.uk/metabolights/MTBLS143	Cess	7	liver
Sham_7M_Liver	Omics analyses	Lipidomics	921297-Liver-extract	51803_R012_TAG_LI_20121205.wiff	MetaboLights	MTBLS-143	http://www.ebi.ac.uk/metabolights/MTBLS143	Lipidomics	m_mtbls143_TAG_mass_spectrometry_v2_maf.tsv	MetaboLights	MTBLS-143	http://www.ebi.ac.uk/metabolights/MTBLS143	Sham	7	liver
3R4F_7M_Liver	Omics analyses	Lipidomics	921304-Liver-extract	51803_R012_TAG_LI_20121205.wiff	MetaboLights	MTBLS-143	http://www.ebi.ac.uk/metabolights/MTBLS143	Lipidomics	m_mtbls143_TAG_mass_spectrometry_v2_maf.tsv	MetaboLights	MTBLS-143	http://www.ebi.ac.uk/metabolights/MTBLS143	3R4F	7	liver
3R4F_7M_Liver	Omics analyses	Lipidomics	921318-Liver-extract	51803_R012_TAG_LI_20121205.wiff	MetaboLights	MTBLS-143	http://www.ebi.ac.uk/metabolights/MTBLS143	Lipidomics	m_mtbls143_TAG_mass_spectrometry_v2_maf.tsv	MetaboLights	MTBLS-143	http://www.ebi.ac.uk/metabolights/MTBLS143	3R4F	7	liver
3R4F_7M_Lung	Omics analyses	Lipidomics	920025-Rightlung-extract	51803_R013_SGN_20121120.wiff	MetaboLights	MTBLS-143	http://www.ebi.ac.uk/metabolights/MTBLS143	Lipidomics	m_mtbls143_SHOT_mass_spectrometry_v2_maf.tsv	MetaboLights	MTBLS-143	http://www.ebi.ac.uk/metabolights/MTBLS143	3R4F	7	lung
Sham_7M_Lung	Omics analyses	Lipidomics	920043-Rightlung-extract	51803_R013_SGN_20121120.wiff	MetaboLights	MTBLS-143	http://www.ebi.ac.uk/metabolights/MTBLS143	Lipidomics	m_mtbls143_SHOT_mass_spectrometry_v2_maf.tsv	MetaboLights	MTBLS-143	http://www.ebi.ac.uk/metabolights/MTBLS143	Sham	7	lung
Cess_7M_Lung	Omics analyses	Lipidomics	920100-Rightlung-extract	51803_R013_SGN_20121120.wiff	MetaboLights	MTBLS-143	http://www.ebi.ac.uk/metabolights/MTBLS143	Lipidomics	m_mtbls143_SHOT_mass_spectrometry_v2_maf.tsv	MetaboLights	MTBLS-143	http://www.ebi.ac.uk/metabolights/MTBLS143	Cess	7	lung
pMRTP_7M_Lung	Omics analyses	Lipidomics	920113-Rightlung-extract	51803_R013_SGN_20121120.wiff	MetaboLights	MTBLS-143	http://www.ebi.ac.uk/metabolights/MTBLS143	Lipidomics	m_mtbls143_SHOT_mass_spectrometry_v2_maf.tsv	MetaboLights	MTBLS-143	http://www.ebi.ac.uk/metabolights/MTBLS143	pMRTP	7	lung
pMRTP_7M_Lung	Omics analyses	Lipidomics	920116-Rightlung-extract	51803_R013_SGN_20121120.wiff	MetaboLights	MTBLS-143	http://www.ebi.ac.uk/metabolights/MTBLS143	Lipidomics	m_mtbls143_SHOT_mass_spectrometry_v2_maf.tsv	MetaboLights	MTBLS-143	http://www.ebi.ac.uk/metabolights/MTBLS143	pMRTP	7	lung
Cess_7M_Lung	Omics analyses	Lipidomics	920174-Rightlung-extract	51803_R013_SGN_20121120.wiff	MetaboLights	MTBLS-143	http://www.ebi.ac.uk/metabolights/MTBLS143	Lipidomics	m_mtbls143_SHOT_mass_spectrometry_v2_maf.tsv	MetaboLights	MTBLS-143	http://www.ebi.ac.uk/metabolights/MTBLS143	Cess	7	lung
Switch_7M_Lung	Omics analyses	Lipidomics	920208-Rightlung-extract	51803_R013_SGN_20121120.wiff	MetaboLights	MTBLS-143	http://www.ebi.ac.uk/metabolights/MTBLS143	Lipidomics	m_mtbls143_SHOT_mass_spectrometry_v2_maf.tsv	MetaboLights	MTBLS-143	http://www.ebi.ac.uk/metabolights/MTBLS143	Switch	7	lung
Sham_7M_Lung	Omics analyses	Lipidomics	920274-Rightlung-extract	51803_R013_SGN_20121120.wiff	MetaboLights	MTBLS-143	http://www.ebi.ac.uk/metabolights/MTBLS143	Lipidomics	m_mtbls143_SHOT_mass_spectrometry_v2_maf.tsv	MetaboLights	MTBLS-143	http://www.ebi.ac.uk/metabolights/MTBLS143	Sham	7	lung
pMRTP_7M_Lung	Omics analyses	Lipidomics	920280-Rightlung-extract	51803_R013_SGN_20121120.wiff	MetaboLights	MTBLS-143	http://www.ebi.ac.uk/metabolights/MTBLS143	Lipidomics	m_mtbls143_SHOT_mass_spectrometry_v2_maf.tsv	MetaboLights	MTBLS-143	http://www.ebi.ac.uk/metabolights/MTBLS143	pMRTP	7	lung
3R4F_7M_Lung	Omics analyses	Lipidomics	920303-Rightlung-extract	51803_R013_SGN_20121120.wiff	MetaboLights	MTBLS-143	http://www.ebi.ac.uk/metabolights/MTBLS143	Lipidomics	m_mtbls143_SHOT_mass_spectrometry_v2_maf.tsv	MetaboLights	MTBLS-143	http://www.ebi.ac.uk/metabolights/MTBLS143	3R4F	7	lung
Cess_7M_Lung	Omics analyses	Lipidomics	920327-Rightlung-extract	51803_R013_SGN_20121120.wiff	MetaboLights	MTBLS-143	http://www.ebi.ac.uk/metabolights/MTBLS143	Lipidomics	m_mtbls143_SHOT_mass_spectrometry_v2_maf.tsv	MetaboLights	MTBLS-143	http://www.ebi.ac.uk/metabolights/MTBLS143	Cess	7	lung
3R4F_7M_Lung	Omics analyses	Lipidomics	920399-Rightlung-extract	51803_R013_SGN_20121120.wiff	MetaboLights	MTBLS-143	http://www.ebi.ac.uk/metabolights/MTBLS143	Lipidomics	m_mtbls143_SHOT_mass_spectrometry_v2_maf.tsv	MetaboLights	MTBLS-143	http://www.ebi.ac.uk/metabolights/MTBLS143	3R4F	7	lung
Cess_7M_Lung	Omics analyses	Lipidomics	920412-Rightlung-extract	51803_R013_SGN_20121120.wiff	MetaboLights	MTBLS-143	http://www.ebi.ac.uk/metabolights/MTBLS143	Lipidomics	m_mtbls143_SHOT_mass_spectrometry_v2_maf.tsv	MetaboLights	MTBLS-143	http://www.ebi.ac.uk/metabolights/MTBLS143	Cess	7	lung
3R4F_7M_Lung	Omics analyses	Lipidomics	920421-Rightlung-extract	51803_R013_SGN_20121120.wiff	MetaboLights	MTBLS-143	http://www.ebi.ac.uk/metabolights/MTBLS143	Lipidomics	m_mtbls143_SHOT_mass_spectrometry_v2_maf.tsv	MetaboLights	MTBLS-143	http://www.ebi.ac.uk/metabolights/MTBLS143	3R4F	7	lung
Cess_7M_Lung	Omics analyses	Lipidomics	920462-Rightlung-extract	51803_R013_SGN_20121120.wiff	MetaboLights	MTBLS-143	http://www.ebi.ac.uk/metabolights/MTBLS143	Lipidomics	m_mtbls143_SHOT_mass_spectrometry_v2_maf.tsv	MetaboLights	MTBLS-143	http://www.ebi.ac.uk/metabolights/MTBLS143	Cess	7	lung
Switch_7M_Lung	Omics analyses	Lipidomics	920484-Rightlung-extract	51803_R013_SGN_20121120.wiff	MetaboLights	MTBLS-143	http://www.ebi.ac.uk/metabolights/MTBLS143	Lipidomics	m_mtbls143_SHOT_mass_spectrometry_v2_maf.tsv	MetaboLights	MTBLS-143	http://www.ebi.ac.uk/metabolights/MTBLS143	Switch	7	lung
Cess_7M_Lung	Omics analyses	Lipidomics	920590-Rightlung-extract	51803_R013_SGN_20121120.wiff	MetaboLights	MTBLS-143	http://www.ebi.ac.uk/metabolights/MTBLS143	Lipidomics	m_mtbls143_SHOT_mass_spectrometry_v2_maf.tsv	MetaboLights	MTBLS-143	http://www.ebi.ac.uk/metabolights/MTBLS143	Cess	7	lung
Switch_7M_Lung	Omics analyses	Lipidomics	920645-Rightlung-extract	51803_R013_SGN_20121120.wiff	MetaboLights	MTBLS-143	http://www.ebi.ac.uk/metabolights/MTBLS143	Lipidomics	m_mtbls143_SHOT_mass_spectrometry_v2_maf.tsv	MetaboLights	MTBLS-143	http://www.ebi.ac.uk/metabolights/MTBLS143	Switch	7	lung
Switch_7M_Lung	Omics analyses	Lipidomics	920696-Rightlung-extract	51803_R013_SGN_20121120.wiff	MetaboLights	MTBLS-143	http://www.ebi.ac.uk/metabolights/MTBLS143	Lipidomics	m_mtbls143_SHOT_mass_spectrometry_v2_maf.tsv	MetaboLights	MTBLS-143	http://www.ebi.ac.uk/metabolights/MTBLS143	Switch	7	lung
Switch_7M_Lung	Omics analyses	Lipidomics	920711-Rightlung-extract	51803_R013_SGN_20121120.wiff	MetaboLights	MTBLS-143	http://www.ebi.ac.uk/metabolights/MTBLS143	Lipidomics	m_mtbls143_SHOT_mass_spectrometry_v2_maf.tsv	MetaboLights	MTBLS-143	http://www.ebi.ac.uk/metabolights/MTBLS143	Switch	7	lung
Sham_7M_Lung	Omics analyses	Lipidomics	920741-Rightlung-extract	51803_R013_SGN_20121120.wiff	MetaboLights	MTBLS-143	http://www.ebi.ac.uk/metabolights/MTBLS143	Lipidomics	m_mtbls143_SHOT_mass_spectrometry_v2_maf.tsv	MetaboLights	MTBLS-143	http://www.ebi.ac.uk/metabolights/MTBLS143	Sham	7	lung
Switch_7M_Lung	Omics analyses	Lipidomics	920751-Rightlung-extract	51803_R013_SGN_20121120.wiff	MetaboLights	MTBLS-143	http://www.ebi.ac.uk/metabolights/MTBLS143	Lipidomics	m_mtbls143_SHOT_mass_spectrometry_v2_maf.tsv	MetaboLights	MTBLS-143	http://www.ebi.ac.uk/metabolights/MTBLS143	Switch	7	lung
Switch_7M_Lung	Omics analyses	Lipidomics	920776-Rightlung-extract	51803_R013_SGN_20121120.wiff	MetaboLights	MTBLS-143	http://www.ebi.ac.uk/metabolights/MTBLS143	Lipidomics	m_mtbls143_SHOT_mass_spectrometry_v2_maf.tsv	MetaboLights	MTBLS-143	http://www.ebi.ac.uk/metabolights/MTBLS143	Switch	7	lung
Sham_7M_Lung	Omics analyses	Lipidomics	920796-Rightlung-extract	51803_R013_SGN_20121120.wiff	MetaboLights	MTBLS-143	http://www.ebi.ac.uk/metabolights/MTBLS143	Lipidomics	m_mtbls143_SHOT_mass_spectrometry_v2_maf.tsv	MetaboLights	MTBLS-143	http://www.ebi.ac.uk/metabolights/MTBLS143	Sham	7	lung
3R4F_7M_Lung	Omics analyses	Lipidomics	920843-Rightlung-extract	51803_R013_SGN_20121120.wiff	MetaboLights	MTBLS-143	http://www.ebi.ac.uk/metabolights/MTBLS143	Lipidomics	m_mtbls143_SHOT_mass_spectrometry_v2_maf.tsv	MetaboLights	MTBLS-143	http://www.ebi.ac.uk/metabolights/MTBLS143	3R4F	7	lung
Switch_7M_Lung	Omics analyses	Lipidomics	920880-Rightlung-extract	51803_R013_SGN_20121120.wiff	MetaboLights	MTBLS-143	http://www.ebi.ac.uk/metabolights/MTBLS143	Lipidomics	m_mtbls143_SHOT_mass_spectrometry_v2_maf.tsv	MetaboLights	MTBLS-143	http://www.ebi.ac.uk/metabolights/MTBLS143	Switch	7	lung
pMRTP_7M_Lung	Omics analyses	Lipidomics	920899-Rightlung-extract	51803_R013_SGN_20121120.wiff	MetaboLights	MTBLS-143	http://www.ebi.ac.uk/metabolights/MTBLS143	Lipidomics	m_mtbls143_SHOT_mass_spectrometry_v2_maf.tsv	MetaboLights	MTBLS-143	http://www.ebi.ac.uk/metabolights/MTBLS143	pMRTP	7	lung
Sham_7M_Lung	Omics analyses	Lipidomics	920922-Rightlung-extract	51803_R013_SGN_20121120.wiff	MetaboLights	MTBLS-143	http://www.ebi.ac.uk/metabolights/MTBLS143	Lipidomics	m_mtbls143_SHOT_mass_spectrometry_v2_maf.tsv	MetaboLights	MTBLS-143	http://www.ebi.ac.uk/metabolights/MTBLS143	Sham	7	lung
Sham_7M_Lung	Omics analyses	Lipidomics	920952-Rightlung-extract	51803_R013_SGN_20121120.wiff	MetaboLights	MTBLS-143	http://www.ebi.ac.uk/metabolights/MTBLS143	Lipidomics	m_mtbls143_SHOT_mass_spectrometry_v2_maf.tsv	MetaboLights	MTBLS-143	http://www.ebi.ac.uk/metabolights/MTBLS143	Sham	7	lung
pMRTP_7M_Lung	Omics analyses	Lipidomics	920983-Rightlung-extract	51803_R013_SGN_20121120.wiff	MetaboLights	MTBLS-143	http://www.ebi.ac.uk/metabolights/MTBLS143	Lipidomics	m_mtbls143_SHOT_mass_spectrometry_v2_maf.tsv	MetaboLights	MTBLS-143	http://www.ebi.ac.uk/metabolights/MTBLS143	pMRTP	7	lung
pMRTP_7M_Lung	Omics analyses	Lipidomics	921017-Rightlung-extract	51803_R013_SGN_20121120.wiff	MetaboLights	MTBLS-143	http://www.ebi.ac.uk/metabolights/MTBLS143	Lipidomics	m_mtbls143_SHOT_mass_spectrometry_v2_maf.tsv	MetaboLights	MTBLS-143	http://www.ebi.ac.uk/metabolights/MTBLS143	pMRTP	7	lung
3R4F_7M_Lung	Omics analyses	Lipidomics	921086-Rightlung-extract	51803_R013_SGN_20121120.wiff	MetaboLights	MTBLS-143	http://www.ebi.ac.uk/metabolights/MTBLS143	Lipidomics	m_mtbls143_SHOT_mass_spectrometry_v2_maf.tsv	MetaboLights	MTBLS-143	http://www.ebi.ac.uk/metabolights/MTBLS143	3R4F	7	lung
Sham_7M_Lung	Omics analyses	Lipidomics	921113-Rightlung-extract	51803_R013_SGN_20121120.wiff	MetaboLights	MTBLS-143	http://www.ebi.ac.uk/metabolights/MTBLS143	Lipidomics	m_mtbls143_SHOT_mass_spectrometry_v2_maf.tsv	MetaboLights	MTBLS-143	http://www.ebi.ac.uk/metabolights/MTBLS143	Sham	7	lung
Cess_7M_Lung	Omics analyses	Lipidomics	921114-Rightlung-extract	51803_R013_SGN_20121120.wiff	MetaboLights	MTBLS-143	http://www.ebi.ac.uk/metabolights/MTBLS143	Lipidomics	m_mtbls143_SHOT_mass_spectrometry_v2_maf.tsv	MetaboLights	MTBLS-143	http://www.ebi.ac.uk/metabolights/MTBLS143	Cess	7	lung
pMRTP_7M_Lung	Omics analyses	Lipidomics	921159-Rightlung-extract	51803_R013_SGN_20121120.wiff	MetaboLights	MTBLS-143	http://www.ebi.ac.uk/metabolights/MTBLS143	Lipidomics	m_mtbls143_SHOT_mass_spectrometry_v2_maf.tsv	MetaboLights	MTBLS-143	http://www.ebi.ac.uk/metabolights/MTBLS143	pMRTP	7	lung
pMRTP_7M_Lung	Omics analyses	Lipidomics	921173-Rightlung-extract	51803_R013_SGN_20121120.wiff	MetaboLights	MTBLS-143	http://www.ebi.ac.uk/metabolights/MTBLS143	Lipidomics	m_mtbls143_SHOT_mass_spectrometry_v2_maf.tsv	MetaboLights	MTBLS-143	http://www.ebi.ac.uk/metabolights/MTBLS143	pMRTP	7	lung
Cess_7M_Lung	Omics analyses	Lipidomics	921286-Rightlung-extract	51803_R013_SGN_20121120.wiff	MetaboLights	MTBLS-143	http://www.ebi.ac.uk/metabolights/MTBLS143	Lipidomics	m_mtbls143_SHOT_mass_spectrometry_v2_maf.tsv	MetaboLights	MTBLS-143	http://www.ebi.ac.uk/metabolights/MTBLS143	Cess	7	lung
Sham_7M_Lung	Omics analyses	Lipidomics	921297-Rightlung-extract	51803_R013_SGN_20121120.wiff	MetaboLights	MTBLS-143	http://www.ebi.ac.uk/metabolights/MTBLS143	Lipidomics	m_mtbls143_SHOT_mass_spectrometry_v2_maf.tsv	MetaboLights	MTBLS-143	http://www.ebi.ac.uk/metabolights/MTBLS143	Sham	7	lung
3R4F_7M_Lung	Omics analyses	Lipidomics	921304-Rightlung-extract	51803_R013_SGN_20121120.wiff	MetaboLights	MTBLS-143	http://www.ebi.ac.uk/metabolights/MTBLS143	Lipidomics	m_mtbls143_SHOT_mass_spectrometry_v2_maf.tsv	MetaboLights	MTBLS-143	http://www.ebi.ac.uk/metabolights/MTBLS143	3R4F	7	lung
3R4F_7M_Lung	Omics analyses	Lipidomics	921318-Rightlung-extract	51803_R013_SGN_20121120.wiff	MetaboLights	MTBLS-143	http://www.ebi.ac.uk/metabolights/MTBLS143	Lipidomics	m_mtbls143_SHOT_mass_spectrometry_v2_maf.tsv	MetaboLights	MTBLS-143	http://www.ebi.ac.uk/metabolights/MTBLS143	3R4F	7	lung
3R4F_7M_Lung	Omics analyses	Lipidomics	920025-Rightlung-extract	51803_R013_SGP_20121120.wiff	MetaboLights	MTBLS-143	http://www.ebi.ac.uk/metabolights/MTBLS143	Lipidomics	m_mtbls143_SHOT_mass_spectrometry_v2_maf.tsv	MetaboLights	MTBLS-143	http://www.ebi.ac.uk/metabolights/MTBLS143	3R4F	7	lung
Sham_7M_Lung	Omics analyses	Lipidomics	920043-Rightlung-extract	51803_R013_SGP_20121120.wiff	MetaboLights	MTBLS-143	http://www.ebi.ac.uk/metabolights/MTBLS143	Lipidomics	m_mtbls143_SHOT_mass_spectrometry_v2_maf.tsv	MetaboLights	MTBLS-143	http://www.ebi.ac.uk/metabolights/MTBLS143	Sham	7	lung
Cess_7M_Lung	Omics analyses	Lipidomics	920100-Rightlung-extract	51803_R013_SGP_20121120.wiff	MetaboLights	MTBLS-143	http://www.ebi.ac.uk/metabolights/MTBLS143	Lipidomics	m_mtbls143_SHOT_mass_spectrometry_v2_maf.tsv	MetaboLights	MTBLS-143	http://www.ebi.ac.uk/metabolights/MTBLS143	Cess	7	lung
pMRTP_7M_Lung	Omics analyses	Lipidomics	920113-Rightlung-extract	51803_R013_SGP_20121120.wiff	MetaboLights	MTBLS-143	http://www.ebi.ac.uk/metabolights/MTBLS143	Lipidomics	m_mtbls143_SHOT_mass_spectrometry_v2_maf.tsv	MetaboLights	MTBLS-143	http://www.ebi.ac.uk/metabolights/MTBLS143	pMRTP	7	lung
pMRTP_7M_Lung	Omics analyses	Lipidomics	920116-Rightlung-extract	51803_R013_SGP_20121120.wiff	MetaboLights	MTBLS-143	http://www.ebi.ac.uk/metabolights/MTBLS143	Lipidomics	m_mtbls143_SHOT_mass_spectrometry_v2_maf.tsv	MetaboLights	MTBLS-143	http://www.ebi.ac.uk/metabolights/MTBLS143	pMRTP	7	lung
Cess_7M_Lung	Omics analyses	Lipidomics	920174-Rightlung-extract	51803_R013_SGP_20121120.wiff	MetaboLights	MTBLS-143	http://www.ebi.ac.uk/metabolights/MTBLS143	Lipidomics	m_mtbls143_SHOT_mass_spectrometry_v2_maf.tsv	MetaboLights	MTBLS-143	http://www.ebi.ac.uk/metabolights/MTBLS143	Cess	7	lung
Switch_7M_Lung	Omics analyses	Lipidomics	920208-Rightlung-extract	51803_R013_SGP_20121120.wiff	MetaboLights	MTBLS-143	http://www.ebi.ac.uk/metabolights/MTBLS143	Lipidomics	m_mtbls143_SHOT_mass_spectrometry_v2_maf.tsv	MetaboLights	MTBLS-143	http://www.ebi.ac.uk/metabolights/MTBLS143	Switch	7	lung
Sham_7M_Lung	Omics analyses	Lipidomics	920274-Rightlung-extract	51803_R013_SGP_20121120.wiff	MetaboLights	MTBLS-143	http://www.ebi.ac.uk/metabolights/MTBLS143	Lipidomics	m_mtbls143_SHOT_mass_spectrometry_v2_maf.tsv	MetaboLights	MTBLS-143	http://www.ebi.ac.uk/metabolights/MTBLS143	Sham	7	lung
pMRTP_7M_Lung	Omics analyses	Lipidomics	920280-Rightlung-extract	51803_R013_SGP_20121120.wiff	MetaboLights	MTBLS-143	http://www.ebi.ac.uk/metabolights/MTBLS143	Lipidomics	m_mtbls143_SHOT_mass_spectrometry_v2_maf.tsv	MetaboLights	MTBLS-143	http://www.ebi.ac.uk/metabolights/MTBLS143	pMRTP	7	lung
3R4F_7M_Lung	Omics analyses	Lipidomics	920303-Rightlung-extract	51803_R013_SGP_20121120.wiff	MetaboLights	MTBLS-143	http://www.ebi.ac.uk/metabolights/MTBLS143	Lipidomics	m_mtbls143_SHOT_mass_spectrometry_v2_maf.tsv	MetaboLights	MTBLS-143	http://www.ebi.ac.uk/metabolights/MTBLS143	3R4F	7	lung
Cess_7M_Lung	Omics analyses	Lipidomics	920327-Rightlung-extract	51803_R013_SGP_20121120.wiff	MetaboLights	MTBLS-143	http://www.ebi.ac.uk/metabolights/MTBLS143	Lipidomics	m_mtbls143_SHOT_mass_spectrometry_v2_maf.tsv	MetaboLights	MTBLS-143	http://www.ebi.ac.uk/metabolights/MTBLS143	Cess	7	lung
3R4F_7M_Lung	Omics analyses	Lipidomics	920399-Rightlung-extract	51803_R013_SGP_20121120.wiff	MetaboLights	MTBLS-143	http://www.ebi.ac.uk/metabolights/MTBLS143	Lipidomics	m_mtbls143_SHOT_mass_spectrometry_v2_maf.tsv	MetaboLights	MTBLS-143	http://www.ebi.ac.uk/metabolights/MTBLS143	3R4F	7	lung
Cess_7M_Lung	Omics analyses	Lipidomics	920412-Rightlung-extract	51803_R013_SGP_20121120.wiff	MetaboLights	MTBLS-143	http://www.ebi.ac.uk/metabolights/MTBLS143	Lipidomics	m_mtbls143_SHOT_mass_spectrometry_v2_maf.tsv	MetaboLights	MTBLS-143	http://www.ebi.ac.uk/metabolights/MTBLS143	Cess	7	lung
3R4F_7M_Lung	Omics analyses	Lipidomics	920421-Rightlung-extract	51803_R013_SGP_20121120.wiff	MetaboLights	MTBLS-143	http://www.ebi.ac.uk/metabolights/MTBLS143	Lipidomics	m_mtbls143_SHOT_mass_spectrometry_v2_maf.tsv	MetaboLights	MTBLS-143	http://www.ebi.ac.uk/metabolights/MTBLS143	3R4F	7	lung
Cess_7M_Lung	Omics analyses	Lipidomics	920462-Rightlung-extract	51803_R013_SGP_20121120.wiff	MetaboLights	MTBLS-143	http://www.ebi.ac.uk/metabolights/MTBLS143	Lipidomics	m_mtbls143_SHOT_mass_spectrometry_v2_maf.tsv	MetaboLights	MTBLS-143	http://www.ebi.ac.uk/metabolights/MTBLS143	Cess	7	lung
Switch_7M_Lung	Omics analyses	Lipidomics	920484-Rightlung-extract	51803_R013_SGP_20121120.wiff	MetaboLights	MTBLS-143	http://www.ebi.ac.uk/metabolights/MTBLS143	Lipidomics	m_mtbls143_SHOT_mass_spectrometry_v2_maf.tsv	MetaboLights	MTBLS-143	http://www.ebi.ac.uk/metabolights/MTBLS143	Switch	7	lung
Cess_7M_Lung	Omics analyses	Lipidomics	920590-Rightlung-extract	51803_R013_SGP_20121120.wiff	MetaboLights	MTBLS-143	http://www.ebi.ac.uk/metabolights/MTBLS143	Lipidomics	m_mtbls143_SHOT_mass_spectrometry_v2_maf.tsv	MetaboLights	MTBLS-143	http://www.ebi.ac.uk/metabolights/MTBLS143	Cess	7	lung
Switch_7M_Lung	Omics analyses	Lipidomics	920645-Rightlung-extract	51803_R013_SGP_20121120.wiff	MetaboLights	MTBLS-143	http://www.ebi.ac.uk/metabolights/MTBLS143	Lipidomics	m_mtbls143_SHOT_mass_spectrometry_v2_maf.tsv	MetaboLights	MTBLS-143	http://www.ebi.ac.uk/metabolights/MTBLS143	Switch	7	lung
Switch_7M_Lung	Omics analyses	Lipidomics	920696-Rightlung-extract	51803_R013_SGP_20121120.wiff	MetaboLights	MTBLS-143	http://www.ebi.ac.uk/metabolights/MTBLS143	Lipidomics	m_mtbls143_SHOT_mass_spectrometry_v2_maf.tsv	MetaboLights	MTBLS-143	http://www.ebi.ac.uk/metabolights/MTBLS143	Switch	7	lung
Switch_7M_Lung	Omics analyses	Lipidomics	920711-Rightlung-extract	51803_R013_SGP_20121120.wiff	MetaboLights	MTBLS-143	http://www.ebi.ac.uk/metabolights/MTBLS143	Lipidomics	m_mtbls143_SHOT_mass_spectrometry_v2_maf.tsv	MetaboLights	MTBLS-143	http://www.ebi.ac.uk/metabolights/MTBLS143	Switch	7	lung
Sham_7M_Lung	Omics analyses	Lipidomics	920741-Rightlung-extract	51803_R013_SGP_20121120.wiff	MetaboLights	MTBLS-143	http://www.ebi.ac.uk/metabolights/MTBLS143	Lipidomics	m_mtbls143_SHOT_mass_spectrometry_v2_maf.tsv	MetaboLights	MTBLS-143	http://www.ebi.ac.uk/metabolights/MTBLS143	Sham	7	lung
Switch_7M_Lung	Omics analyses	Lipidomics	920751-Rightlung-extract	51803_R013_SGP_20121120.wiff	MetaboLights	MTBLS-143	http://www.ebi.ac.uk/metabolights/MTBLS143	Lipidomics	m_mtbls143_SHOT_mass_spectrometry_v2_maf.tsv	MetaboLights	MTBLS-143	http://www.ebi.ac.uk/metabolights/MTBLS143	Switch	7	lung
Switch_7M_Lung	Omics analyses	Lipidomics	920776-Rightlung-extract	51803_R013_SGP_20121120.wiff	MetaboLights	MTBLS-143	http://www.ebi.ac.uk/metabolights/MTBLS143	Lipidomics	m_mtbls143_SHOT_mass_spectrometry_v2_maf.tsv	MetaboLights	MTBLS-143	http://www.ebi.ac.uk/metabolights/MTBLS143	Switch	7	lung
Sham_7M_Lung	Omics analyses	Lipidomics	920796-Rightlung-extract	51803_R013_SGP_20121120.wiff	MetaboLights	MTBLS-143	http://www.ebi.ac.uk/metabolights/MTBLS143	Lipidomics	m_mtbls143_SHOT_mass_spectrometry_v2_maf.tsv	MetaboLights	MTBLS-143	http://www.ebi.ac.uk/metabolights/MTBLS143	Sham	7	lung
3R4F_7M_Lung	Omics analyses	Lipidomics	920843-Rightlung-extract	51803_R013_SGP_20121120.wiff	MetaboLights	MTBLS-143	http://www.ebi.ac.uk/metabolights/MTBLS143	Lipidomics	m_mtbls143_SHOT_mass_spectrometry_v2_maf.tsv	MetaboLights	MTBLS-143	http://www.ebi.ac.uk/metabolights/MTBLS143	3R4F	7	lung
Switch_7M_Lung	Omics analyses	Lipidomics	920880-Rightlung-extract	51803_R013_SGP_20121120.wiff	MetaboLights	MTBLS-143	http://www.ebi.ac.uk/metabolights/MTBLS143	Lipidomics	m_mtbls143_SHOT_mass_spectrometry_v2_maf.tsv	MetaboLights	MTBLS-143	http://www.ebi.ac.uk/metabolights/MTBLS143	Switch	7	lung
pMRTP_7M_Lung	Omics analyses	Lipidomics	920899-Rightlung-extract	51803_R013_SGP_20121120.wiff	MetaboLights	MTBLS-143	http://www.ebi.ac.uk/metabolights/MTBLS143	Lipidomics	m_mtbls143_SHOT_mass_spectrometry_v2_maf.tsv	MetaboLights	MTBLS-143	http://www.ebi.ac.uk/metabolights/MTBLS143	pMRTP	7	lung
Sham_7M_Lung	Omics analyses	Lipidomics	920922-Rightlung-extract	51803_R013_SGP_20121120.wiff	MetaboLights	MTBLS-143	http://www.ebi.ac.uk/metabolights/MTBLS143	Lipidomics	m_mtbls143_SHOT_mass_spectrometry_v2_maf.tsv	MetaboLights	MTBLS-143	http://www.ebi.ac.uk/metabolights/MTBLS143	Sham	7	lung
Sham_7M_Lung	Omics analyses	Lipidomics	920952-Rightlung-extract	51803_R013_SGP_20121120.wiff	MetaboLights	MTBLS-143	http://www.ebi.ac.uk/metabolights/MTBLS143	Lipidomics	m_mtbls143_SHOT_mass_spectrometry_v2_maf.tsv	MetaboLights	MTBLS-143	http://www.ebi.ac.uk/metabolights/MTBLS143	Sham	7	lung
pMRTP_7M_Lung	Omics analyses	Lipidomics	920983-Rightlung-extract	51803_R013_SGP_20121120.wiff	MetaboLights	MTBLS-143	http://www.ebi.ac.uk/metabolights/MTBLS143	Lipidomics	m_mtbls143_SHOT_mass_spectrometry_v2_maf.tsv	MetaboLights	MTBLS-143	http://www.ebi.ac.uk/metabolights/MTBLS143	pMRTP	7	lung
pMRTP_7M_Lung	Omics analyses	Lipidomics	921017-Rightlung-extract	51803_R013_SGP_20121120.wiff	MetaboLights	MTBLS-143	http://www.ebi.ac.uk/metabolights/MTBLS143	Lipidomics	m_mtbls143_SHOT_mass_spectrometry_v2_maf.tsv	MetaboLights	MTBLS-143	http://www.ebi.ac.uk/metabolights/MTBLS143	pMRTP	7	lung
3R4F_7M_Lung	Omics analyses	Lipidomics	921086-Rightlung-extract	51803_R013_SGP_20121120.wiff	MetaboLights	MTBLS-143	http://www.ebi.ac.uk/metabolights/MTBLS143	Lipidomics	m_mtbls143_SHOT_mass_spectrometry_v2_maf.tsv	MetaboLights	MTBLS-143	http://www.ebi.ac.uk/metabolights/MTBLS143	3R4F	7	lung
Sham_7M_Lung	Omics analyses	Lipidomics	921113-Rightlung-extract	51803_R013_SGP_20121120.wiff	MetaboLights	MTBLS-143	http://www.ebi.ac.uk/metabolights/MTBLS143	Lipidomics	m_mtbls143_SHOT_mass_spectrometry_v2_maf.tsv	MetaboLights	MTBLS-143	http://www.ebi.ac.uk/metabolights/MTBLS143	Sham	7	lung
Cess_7M_Lung	Omics analyses	Lipidomics	921114-Rightlung-extract	51803_R013_SGP_20121120.wiff	MetaboLights	MTBLS-143	http://www.ebi.ac.uk/metabolights/MTBLS143	Lipidomics	m_mtbls143_SHOT_mass_spectrometry_v2_maf.tsv	MetaboLights	MTBLS-143	http://www.ebi.ac.uk/metabolights/MTBLS143	Cess	7	lung
pMRTP_7M_Lung	Omics analyses	Lipidomics	921159-Rightlung-extract	51803_R013_SGP_20121120.wiff	MetaboLights	MTBLS-143	http://www.ebi.ac.uk/metabolights/MTBLS143	Lipidomics	m_mtbls143_SHOT_mass_spectrometry_v2_maf.tsv	MetaboLights	MTBLS-143	http://www.ebi.ac.uk/metabolights/MTBLS143	pMRTP	7	lung
pMRTP_7M_Lung	Omics analyses	Lipidomics	921173-Rightlung-extract	51803_R013_SGP_20121120.wiff	MetaboLights	MTBLS-143	http://www.ebi.ac.uk/metabolights/MTBLS143	Lipidomics	m_mtbls143_SHOT_mass_spectrometry_v2_maf.tsv	MetaboLights	MTBLS-143	http://www.ebi.ac.uk/metabolights/MTBLS143	pMRTP	7	lung
Cess_7M_Lung	Omics analyses	Lipidomics	921286-Rightlung-extract	51803_R013_SGP_20121120.wiff	MetaboLights	MTBLS-143	http://www.ebi.ac.uk/metabolights/MTBLS143	Lipidomics	m_mtbls143_SHOT_mass_spectrometry_v2_maf.tsv	MetaboLights	MTBLS-143	http://www.ebi.ac.uk/metabolights/MTBLS143	Cess	7	lung
Sham_7M_Lung	Omics analyses	Lipidomics	921297-Rightlung-extract	51803_R013_SGP_20121120.wiff	MetaboLights	MTBLS-143	http://www.ebi.ac.uk/metabolights/MTBLS143	Lipidomics	m_mtbls143_SHOT_mass_spectrometry_v2_maf.tsv	MetaboLights	MTBLS-143	http://www.ebi.ac.uk/metabolights/MTBLS143	Sham	7	lung
3R4F_7M_Lung	Omics analyses	Lipidomics	921304-Rightlung-extract	51803_R013_SGP_20121120.wiff	MetaboLights	MTBLS-143	http://www.ebi.ac.uk/metabolights/MTBLS143	Lipidomics	m_mtbls143_SHOT_mass_spectrometry_v2_maf.tsv	MetaboLights	MTBLS-143	http://www.ebi.ac.uk/metabolights/MTBLS143	3R4F	7	lung
3R4F_7M_Lung	Omics analyses	Lipidomics	921318-Rightlung-extract	51803_R013_SGP_20121120.wiff	MetaboLights	MTBLS-143	http://www.ebi.ac.uk/metabolights/MTBLS143	Lipidomics	m_mtbls143_SHOT_mass_spectrometry_v2_maf.tsv	MetaboLights	MTBLS-143	http://www.ebi.ac.uk/metabolights/MTBLS143	3R4F	7	lung
3R4F_7M_Blood	Omics analyses	Lipidomics	920109-Blood-extract	51803_R014_SGN_PL_20121126.wiff	MetaboLights	MTBLS-143	http://www.ebi.ac.uk/metabolights/MTBLS143	Lipidomics	m_mtbls143_SHOT_mass_spectrometry_v2_maf.tsv	MetaboLights	MTBLS-143	http://www.ebi.ac.uk/metabolights/MTBLS143	3R4F	7	blood
pMRTP_7M_Blood	Omics analyses	Lipidomics	920128-Blood-extract	51803_R014_SGN_PL_20121126.wiff	MetaboLights	MTBLS-143	http://www.ebi.ac.uk/metabolights/MTBLS143	Lipidomics	m_mtbls143_SHOT_mass_spectrometry_v2_maf.tsv	MetaboLights	MTBLS-143	http://www.ebi.ac.uk/metabolights/MTBLS143	pMRTP	7	blood
Sham_7M_Blood	Omics analyses	Lipidomics	920157-Blood-extract	51803_R014_SGN_PL_20121126.wiff	MetaboLights	MTBLS-143	http://www.ebi.ac.uk/metabolights/MTBLS143	Lipidomics	m_mtbls143_SHOT_mass_spectrometry_v2_maf.tsv	MetaboLights	MTBLS-143	http://www.ebi.ac.uk/metabolights/MTBLS143	Sham	7	blood
Switch_7M_Blood	Omics analyses	Lipidomics	920175-Blood-extract	51803_R014_SGN_PL_20121126.wiff	MetaboLights	MTBLS-143	http://www.ebi.ac.uk/metabolights/MTBLS143	Lipidomics	m_mtbls143_SHOT_mass_spectrometry_v2_maf.tsv	MetaboLights	MTBLS-143	http://www.ebi.ac.uk/metabolights/MTBLS143	Switch	7	blood
Cess_7M_Blood	Omics analyses	Lipidomics	920179-Blood-extract	51803_R014_SGN_PL_20121126.wiff	MetaboLights	MTBLS-143	http://www.ebi.ac.uk/metabolights/MTBLS143	Lipidomics	m_mtbls143_SHOT_mass_spectrometry_v2_maf.tsv	MetaboLights	MTBLS-143	http://www.ebi.ac.uk/metabolights/MTBLS143	Cess	7	blood
Sham_7M_Blood	Omics analyses	Lipidomics	920204-Blood-extract	51803_R014_SGN_PL_20121126.wiff	MetaboLights	MTBLS-143	http://www.ebi.ac.uk/metabolights/MTBLS143	Lipidomics	m_mtbls143_SHOT_mass_spectrometry_v2_maf.tsv	MetaboLights	MTBLS-143	http://www.ebi.ac.uk/metabolights/MTBLS143	Sham	7	blood
Sham_7M_Blood	Omics analyses	Lipidomics	920250-Blood-extract	51803_R014_SGN_PL_20121126.wiff	MetaboLights	MTBLS-143	http://www.ebi.ac.uk/metabolights/MTBLS143	Lipidomics	m_mtbls143_SHOT_mass_spectrometry_v2_maf.tsv	MetaboLights	MTBLS-143	http://www.ebi.ac.uk/metabolights/MTBLS143	Sham	7	blood
Switch_7M_Blood	Omics analyses	Lipidomics	920339-Blood-extract	51803_R014_SGN_PL_20121126.wiff	MetaboLights	MTBLS-143	http://www.ebi.ac.uk/metabolights/MTBLS143	Lipidomics	m_mtbls143_SHOT_mass_spectrometry_v2_maf.tsv	MetaboLights	MTBLS-143	http://www.ebi.ac.uk/metabolights/MTBLS143	Switch	7	blood
Sham_7M_Blood	Omics analyses	Lipidomics	920360-Blood-extract	51803_R014_SGN_PL_20121126.wiff	MetaboLights	MTBLS-143	http://www.ebi.ac.uk/metabolights/MTBLS143	Lipidomics	m_mtbls143_SHOT_mass_spectrometry_v2_maf.tsv	MetaboLights	MTBLS-143	http://www.ebi.ac.uk/metabolights/MTBLS143	Sham	7	blood
3R4F_7M_Blood	Omics analyses	Lipidomics	920383-Blood-extract	51803_R014_SGN_PL_20121126.wiff	MetaboLights	MTBLS-143	http://www.ebi.ac.uk/metabolights/MTBLS143	Lipidomics	m_mtbls143_SHOT_mass_spectrometry_v2_maf.tsv	MetaboLights	MTBLS-143	http://www.ebi.ac.uk/metabolights/MTBLS143	3R4F	7	blood
Cess_7M_Blood	Omics analyses	Lipidomics	920386-Blood-extract	51803_R014_SGN_PL_20121126.wiff	MetaboLights	MTBLS-143	http://www.ebi.ac.uk/metabolights/MTBLS143	Lipidomics	m_mtbls143_SHOT_mass_spectrometry_v2_maf.tsv	MetaboLights	MTBLS-143	http://www.ebi.ac.uk/metabolights/MTBLS143	Cess	7	blood
pMRTP_7M_Blood	Omics analyses	Lipidomics	920393-Blood-extract	51803_R014_SGN_PL_20121126.wiff	MetaboLights	MTBLS-143	http://www.ebi.ac.uk/metabolights/MTBLS143	Lipidomics	m_mtbls143_SHOT_mass_spectrometry_v2_maf.tsv	MetaboLights	MTBLS-143	http://www.ebi.ac.uk/metabolights/MTBLS143	pMRTP	7	blood
Switch_7M_Blood	Omics analyses	Lipidomics	920417-Blood-extract	51803_R014_SGN_PL_20121126.wiff	MetaboLights	MTBLS-143	http://www.ebi.ac.uk/metabolights/MTBLS143	Lipidomics	m_mtbls143_SHOT_mass_spectrometry_v2_maf.tsv	MetaboLights	MTBLS-143	http://www.ebi.ac.uk/metabolights/MTBLS143	Switch	7	blood
3R4F_7M_Blood	Omics analyses	Lipidomics	920418-Blood-extract	51803_R014_SGN_PL_20121126.wiff	MetaboLights	MTBLS-143	http://www.ebi.ac.uk/metabolights/MTBLS143	Lipidomics	m_mtbls143_SHOT_mass_spectrometry_v2_maf.tsv	MetaboLights	MTBLS-143	http://www.ebi.ac.uk/metabolights/MTBLS143	3R4F	7	blood
Switch_7M_Blood	Omics analyses	Lipidomics	920441-Blood-extract	51803_R014_SGN_PL_20121126.wiff	MetaboLights	MTBLS-143	http://www.ebi.ac.uk/metabolights/MTBLS143	Lipidomics	m_mtbls143_SHOT_mass_spectrometry_v2_maf.tsv	MetaboLights	MTBLS-143	http://www.ebi.ac.uk/metabolights/MTBLS143	Switch	7	blood
3R4F_7M_Blood	Omics analyses	Lipidomics	920455-Blood-extract	51803_R014_SGN_PL_20121126.wiff	MetaboLights	MTBLS-143	http://www.ebi.ac.uk/metabolights/MTBLS143	Lipidomics	m_mtbls143_SHOT_mass_spectrometry_v2_maf.tsv	MetaboLights	MTBLS-143	http://www.ebi.ac.uk/metabolights/MTBLS143	3R4F	7	blood
Sham_7M_Blood	Omics analyses	Lipidomics	920478-Blood-extract	51803_R014_SGN_PL_20121126.wiff	MetaboLights	MTBLS-143	http://www.ebi.ac.uk/metabolights/MTBLS143	Lipidomics	m_mtbls143_SHOT_mass_spectrometry_v2_maf.tsv	MetaboLights	MTBLS-143	http://www.ebi.ac.uk/metabolights/MTBLS143	Sham	7	blood
Switch_7M_Blood	Omics analyses	Lipidomics	920540-Blood-extract	51803_R014_SGN_PL_20121126.wiff	MetaboLights	MTBLS-143	http://www.ebi.ac.uk/metabolights/MTBLS143	Lipidomics	m_mtbls143_SHOT_mass_spectrometry_v2_maf.tsv	MetaboLights	MTBLS-143	http://www.ebi.ac.uk/metabolights/MTBLS143	Switch	7	blood
pMRTP_7M_Blood	Omics analyses	Lipidomics	920564-Blood-extract	51803_R014_SGN_PL_20121126.wiff	MetaboLights	MTBLS-143	http://www.ebi.ac.uk/metabolights/MTBLS143	Lipidomics	m_mtbls143_SHOT_mass_spectrometry_v2_maf.tsv	MetaboLights	MTBLS-143	http://www.ebi.ac.uk/metabolights/MTBLS143	pMRTP	7	blood
Sham_7M_Blood	Omics analyses	Lipidomics	920570-Blood-extract	51803_R014_SGN_PL_20121126.wiff	MetaboLights	MTBLS-143	http://www.ebi.ac.uk/metabolights/MTBLS143	Lipidomics	m_mtbls143_SHOT_mass_spectrometry_v2_maf.tsv	MetaboLights	MTBLS-143	http://www.ebi.ac.uk/metabolights/MTBLS143	Sham	7	blood
Cess_7M_Blood	Omics analyses	Lipidomics	920573-Blood-extract	51803_R014_SGN_PL_20121126.wiff	MetaboLights	MTBLS-143	http://www.ebi.ac.uk/metabolights/MTBLS143	Lipidomics	m_mtbls143_SHOT_mass_spectrometry_v2_maf.tsv	MetaboLights	MTBLS-143	http://www.ebi.ac.uk/metabolights/MTBLS143	Cess	7	blood
3R4F_7M_Blood	Omics analyses	Lipidomics	920619-Blood-extract	51803_R014_SGN_PL_20121126.wiff	MetaboLights	MTBLS-143	http://www.ebi.ac.uk/metabolights/MTBLS143	Lipidomics	m_mtbls143_SHOT_mass_spectrometry_v2_maf.tsv	MetaboLights	MTBLS-143	http://www.ebi.ac.uk/metabolights/MTBLS143	3R4F	7	blood
Cess_7M_Blood	Omics analyses	Lipidomics	920622-Blood-extract	51803_R014_SGN_PL_20121126.wiff	MetaboLights	MTBLS-143	http://www.ebi.ac.uk/metabolights/MTBLS143	Lipidomics	m_mtbls143_SHOT_mass_spectrometry_v2_maf.tsv	MetaboLights	MTBLS-143	http://www.ebi.ac.uk/metabolights/MTBLS143	Cess	7	blood
Sham_7M_Blood	Omics analyses	Lipidomics	920657-Blood-extract	51803_R014_SGN_PL_20121126.wiff	MetaboLights	MTBLS-143	http://www.ebi.ac.uk/metabolights/MTBLS143	Lipidomics	m_mtbls143_SHOT_mass_spectrometry_v2_maf.tsv	MetaboLights	MTBLS-143	http://www.ebi.ac.uk/metabolights/MTBLS143	Sham	7	blood
Cess_7M_Blood	Omics analyses	Lipidomics	920698-Blood-extract	51803_R014_SGN_PL_20121126.wiff	MetaboLights	MTBLS-143	http://www.ebi.ac.uk/metabolights/MTBLS143	Lipidomics	m_mtbls143_SHOT_mass_spectrometry_v2_maf.tsv	MetaboLights	MTBLS-143	http://www.ebi.ac.uk/metabolights/MTBLS143	Cess	7	blood
Cess_7M_Blood	Omics analyses	Lipidomics	920768-Blood-extract	51803_R014_SGN_PL_20121126.wiff	MetaboLights	MTBLS-143	http://www.ebi.ac.uk/metabolights/MTBLS143	Lipidomics	m_mtbls143_SHOT_mass_spectrometry_v2_maf.tsv	MetaboLights	MTBLS-143	http://www.ebi.ac.uk/metabolights/MTBLS143	Cess	7	blood
Switch_7M_Blood	Omics analyses	Lipidomics	920790-Blood-extract	51803_R014_SGN_PL_20121126.wiff	MetaboLights	MTBLS-143	http://www.ebi.ac.uk/metabolights/MTBLS143	Lipidomics	m_mtbls143_SHOT_mass_spectrometry_v2_maf.tsv	MetaboLights	MTBLS-143	http://www.ebi.ac.uk/metabolights/MTBLS143	Switch	7	blood
pMRTP_7M_Blood	Omics analyses	Lipidomics	920791-Blood-extract	51803_R014_SGN_PL_20121126.wiff	MetaboLights	MTBLS-143	http://www.ebi.ac.uk/metabolights/MTBLS143	Lipidomics	m_mtbls143_SHOT_mass_spectrometry_v2_maf.tsv	MetaboLights	MTBLS-143	http://www.ebi.ac.uk/metabolights/MTBLS143	pMRTP	7	blood
pMRTP_7M_Blood	Omics analyses	Lipidomics	920810-Blood-extract	51803_R014_SGN_PL_20121126.wiff	MetaboLights	MTBLS-143	http://www.ebi.ac.uk/metabolights/MTBLS143	Lipidomics	m_mtbls143_SHOT_mass_spectrometry_v2_maf.tsv	MetaboLights	MTBLS-143	http://www.ebi.ac.uk/metabolights/MTBLS143	pMRTP	7	blood
Switch_7M_Blood	Omics analyses	Lipidomics	920861-Blood-extract	51803_R014_SGN_PL_20121126.wiff	MetaboLights	MTBLS-143	http://www.ebi.ac.uk/metabolights/MTBLS143	Lipidomics	m_mtbls143_SHOT_mass_spectrometry_v2_maf.tsv	MetaboLights	MTBLS-143	http://www.ebi.ac.uk/metabolights/MTBLS143	Switch	7	blood
Cess_7M_Blood	Omics analyses	Lipidomics	920966-Blood-extract	51803_R014_SGN_PL_20121126.wiff	MetaboLights	MTBLS-143	http://www.ebi.ac.uk/metabolights/MTBLS143	Lipidomics	m_mtbls143_SHOT_mass_spectrometry_v2_maf.tsv	MetaboLights	MTBLS-143	http://www.ebi.ac.uk/metabolights/MTBLS143	Cess	7	blood
3R4F_7M_Blood	Omics analyses	Lipidomics	920987-Blood-extract	51803_R014_SGN_PL_20121126.wiff	MetaboLights	MTBLS-143	http://www.ebi.ac.uk/metabolights/MTBLS143	Lipidomics	m_mtbls143_SHOT_mass_spectrometry_v2_maf.tsv	MetaboLights	MTBLS-143	http://www.ebi.ac.uk/metabolights/MTBLS143	3R4F	7	blood
pMRTP_7M_Blood	Omics analyses	Lipidomics	920988-Blood-extract	51803_R014_SGN_PL_20121126.wiff	MetaboLights	MTBLS-143	http://www.ebi.ac.uk/metabolights/MTBLS143	Lipidomics	m_mtbls143_SHOT_mass_spectrometry_v2_maf.tsv	MetaboLights	MTBLS-143	http://www.ebi.ac.uk/metabolights/MTBLS143	pMRTP	7	blood
3R4F_7M_Blood	Omics analyses	Lipidomics	921011-Blood-extract	51803_R014_SGN_PL_20121126.wiff	MetaboLights	MTBLS-143	http://www.ebi.ac.uk/metabolights/MTBLS143	Lipidomics	m_mtbls143_SHOT_mass_spectrometry_v2_maf.tsv	MetaboLights	MTBLS-143	http://www.ebi.ac.uk/metabolights/MTBLS143	3R4F	7	blood
pMRTP_7M_Blood	Omics analyses	Lipidomics	921020-Blood-extract	51803_R014_SGN_PL_20121126.wiff	MetaboLights	MTBLS-143	http://www.ebi.ac.uk/metabolights/MTBLS143	Lipidomics	m_mtbls143_SHOT_mass_spectrometry_v2_maf.tsv	MetaboLights	MTBLS-143	http://www.ebi.ac.uk/metabolights/MTBLS143	pMRTP	7	blood
pMRTP_7M_Blood	Omics analyses	Lipidomics	921048-Blood-extract	51803_R014_SGN_PL_20121126.wiff	MetaboLights	MTBLS-143	http://www.ebi.ac.uk/metabolights/MTBLS143	Lipidomics	m_mtbls143_SHOT_mass_spectrometry_v2_maf.tsv	MetaboLights	MTBLS-143	http://www.ebi.ac.uk/metabolights/MTBLS143	pMRTP	7	blood
Switch_7M_Blood	Omics analyses	Lipidomics	921138-Blood-extract	51803_R014_SGN_PL_20121126.wiff	MetaboLights	MTBLS-143	http://www.ebi.ac.uk/metabolights/MTBLS143	Lipidomics	m_mtbls143_SHOT_mass_spectrometry_v2_maf.tsv	MetaboLights	MTBLS-143	http://www.ebi.ac.uk/metabolights/MTBLS143	Switch	7	blood
3R4F_7M_Blood	Omics analyses	Lipidomics	921169-Blood-extract	51803_R014_SGN_PL_20121126.wiff	MetaboLights	MTBLS-143	http://www.ebi.ac.uk/metabolights/MTBLS143	Lipidomics	m_mtbls143_SHOT_mass_spectrometry_v2_maf.tsv	MetaboLights	MTBLS-143	http://www.ebi.ac.uk/metabolights/MTBLS143	3R4F	7	blood
Cess_7M_Blood	Omics analyses	Lipidomics	921200-Blood-extract	51803_R014_SGN_PL_20121126.wiff	MetaboLights	MTBLS-143	http://www.ebi.ac.uk/metabolights/MTBLS143	Lipidomics	m_mtbls143_SHOT_mass_spectrometry_v2_maf.tsv	MetaboLights	MTBLS-143	http://www.ebi.ac.uk/metabolights/MTBLS143	Cess	7	blood
Sham_7M_Blood	Omics analyses	Lipidomics	921312-Blood-extract	51803_R014_SGN_PL_20121126.wiff	MetaboLights	MTBLS-143	http://www.ebi.ac.uk/metabolights/MTBLS143	Lipidomics	m_mtbls143_SHOT_mass_spectrometry_v2_maf.tsv	MetaboLights	MTBLS-143	http://www.ebi.ac.uk/metabolights/MTBLS143	Sham	7	blood
3R4F_7M_Blood	Omics analyses	Lipidomics	920109-Blood-extract	51803_R014_SGP_PL_20121126.wiff	MetaboLights	MTBLS-143	http://www.ebi.ac.uk/metabolights/MTBLS143	Lipidomics	m_mtbls143_SHOT_mass_spectrometry_v2_maf.tsv	MetaboLights	MTBLS-143	http://www.ebi.ac.uk/metabolights/MTBLS143	3R4F	7	blood
pMRTP_7M_Blood	Omics analyses	Lipidomics	920128-Blood-extract	51803_R014_SGP_PL_20121126.wiff	MetaboLights	MTBLS-143	http://www.ebi.ac.uk/metabolights/MTBLS143	Lipidomics	m_mtbls143_SHOT_mass_spectrometry_v2_maf.tsv	MetaboLights	MTBLS-143	http://www.ebi.ac.uk/metabolights/MTBLS143	pMRTP	7	blood
Sham_7M_Blood	Omics analyses	Lipidomics	920157-Blood-extract	51803_R014_SGP_PL_20121126.wiff	MetaboLights	MTBLS-143	http://www.ebi.ac.uk/metabolights/MTBLS143	Lipidomics	m_mtbls143_SHOT_mass_spectrometry_v2_maf.tsv	MetaboLights	MTBLS-143	http://www.ebi.ac.uk/metabolights/MTBLS143	Sham	7	blood
Switch_7M_Blood	Omics analyses	Lipidomics	920175-Blood-extract	51803_R014_SGP_PL_20121126.wiff	MetaboLights	MTBLS-143	http://www.ebi.ac.uk/metabolights/MTBLS143	Lipidomics	m_mtbls143_SHOT_mass_spectrometry_v2_maf.tsv	MetaboLights	MTBLS-143	http://www.ebi.ac.uk/metabolights/MTBLS143	Switch	7	blood
Cess_7M_Blood	Omics analyses	Lipidomics	920179-Blood-extract	51803_R014_SGP_PL_20121126.wiff	MetaboLights	MTBLS-143	http://www.ebi.ac.uk/metabolights/MTBLS143	Lipidomics	m_mtbls143_SHOT_mass_spectrometry_v2_maf.tsv	MetaboLights	MTBLS-143	http://www.ebi.ac.uk/metabolights/MTBLS143	Cess	7	blood
Sham_7M_Blood	Omics analyses	Lipidomics	920204-Blood-extract	51803_R014_SGP_PL_20121126.wiff	MetaboLights	MTBLS-143	http://www.ebi.ac.uk/metabolights/MTBLS143	Lipidomics	m_mtbls143_SHOT_mass_spectrometry_v2_maf.tsv	MetaboLights	MTBLS-143	http://www.ebi.ac.uk/metabolights/MTBLS143	Sham	7	blood
Sham_7M_Blood	Omics analyses	Lipidomics	920250-Blood-extract	51803_R014_SGP_PL_20121126.wiff	MetaboLights	MTBLS-143	http://www.ebi.ac.uk/metabolights/MTBLS143	Lipidomics	m_mtbls143_SHOT_mass_spectrometry_v2_maf.tsv	MetaboLights	MTBLS-143	http://www.ebi.ac.uk/metabolights/MTBLS143	Sham	7	blood
Switch_7M_Blood	Omics analyses	Lipidomics	920339-Blood-extract	51803_R014_SGP_PL_20121126.wiff	MetaboLights	MTBLS-143	http://www.ebi.ac.uk/metabolights/MTBLS143	Lipidomics	m_mtbls143_SHOT_mass_spectrometry_v2_maf.tsv	MetaboLights	MTBLS-143	http://www.ebi.ac.uk/metabolights/MTBLS143	Switch	7	blood
Sham_7M_Blood	Omics analyses	Lipidomics	920360-Blood-extract	51803_R014_SGP_PL_20121126.wiff	MetaboLights	MTBLS-143	http://www.ebi.ac.uk/metabolights/MTBLS143	Lipidomics	m_mtbls143_SHOT_mass_spectrometry_v2_maf.tsv	MetaboLights	MTBLS-143	http://www.ebi.ac.uk/metabolights/MTBLS143	Sham	7	blood
3R4F_7M_Blood	Omics analyses	Lipidomics	920383-Blood-extract	51803_R014_SGP_PL_20121126.wiff	MetaboLights	MTBLS-143	http://www.ebi.ac.uk/metabolights/MTBLS143	Lipidomics	m_mtbls143_SHOT_mass_spectrometry_v2_maf.tsv	MetaboLights	MTBLS-143	http://www.ebi.ac.uk/metabolights/MTBLS143	3R4F	7	blood
Cess_7M_Blood	Omics analyses	Lipidomics	920386-Blood-extract	51803_R014_SGP_PL_20121126.wiff	MetaboLights	MTBLS-143	http://www.ebi.ac.uk/metabolights/MTBLS143	Lipidomics	m_mtbls143_SHOT_mass_spectrometry_v2_maf.tsv	MetaboLights	MTBLS-143	http://www.ebi.ac.uk/metabolights/MTBLS143	Cess	7	blood
pMRTP_7M_Blood	Omics analyses	Lipidomics	920393-Blood-extract	51803_R014_SGP_PL_20121126.wiff	MetaboLights	MTBLS-143	http://www.ebi.ac.uk/metabolights/MTBLS143	Lipidomics	m_mtbls143_SHOT_mass_spectrometry_v2_maf.tsv	MetaboLights	MTBLS-143	http://www.ebi.ac.uk/metabolights/MTBLS143	pMRTP	7	blood
Switch_7M_Blood	Omics analyses	Lipidomics	920417-Blood-extract	51803_R014_SGP_PL_20121126.wiff	MetaboLights	MTBLS-143	http://www.ebi.ac.uk/metabolights/MTBLS143	Lipidomics	m_mtbls143_SHOT_mass_spectrometry_v2_maf.tsv	MetaboLights	MTBLS-143	http://www.ebi.ac.uk/metabolights/MTBLS143	Switch	7	blood
3R4F_7M_Blood	Omics analyses	Lipidomics	920418-Blood-extract	51803_R014_SGP_PL_20121126.wiff	MetaboLights	MTBLS-143	http://www.ebi.ac.uk/metabolights/MTBLS143	Lipidomics	m_mtbls143_SHOT_mass_spectrometry_v2_maf.tsv	MetaboLights	MTBLS-143	http://www.ebi.ac.uk/metabolights/MTBLS143	3R4F	7	blood
Switch_7M_Blood	Omics analyses	Lipidomics	920441-Blood-extract	51803_R014_SGP_PL_20121126.wiff	MetaboLights	MTBLS-143	http://www.ebi.ac.uk/metabolights/MTBLS143	Lipidomics	m_mtbls143_SHOT_mass_spectrometry_v2_maf.tsv	MetaboLights	MTBLS-143	http://www.ebi.ac.uk/metabolights/MTBLS143	Switch	7	blood
3R4F_7M_Blood	Omics analyses	Lipidomics	920455-Blood-extract	51803_R014_SGP_PL_20121126.wiff	MetaboLights	MTBLS-143	http://www.ebi.ac.uk/metabolights/MTBLS143	Lipidomics	m_mtbls143_SHOT_mass_spectrometry_v2_maf.tsv	MetaboLights	MTBLS-143	http://www.ebi.ac.uk/metabolights/MTBLS143	3R4F	7	blood
Sham_7M_Blood	Omics analyses	Lipidomics	920478-Blood-extract	51803_R014_SGP_PL_20121126.wiff	MetaboLights	MTBLS-143	http://www.ebi.ac.uk/metabolights/MTBLS143	Lipidomics	m_mtbls143_SHOT_mass_spectrometry_v2_maf.tsv	MetaboLights	MTBLS-143	http://www.ebi.ac.uk/metabolights/MTBLS143	Sham	7	blood
Switch_7M_Blood	Omics analyses	Lipidomics	920540-Blood-extract	51803_R014_SGP_PL_20121126.wiff	MetaboLights	MTBLS-143	http://www.ebi.ac.uk/metabolights/MTBLS143	Lipidomics	m_mtbls143_SHOT_mass_spectrometry_v2_maf.tsv	MetaboLights	MTBLS-143	http://www.ebi.ac.uk/metabolights/MTBLS143	Switch	7	blood
pMRTP_7M_Blood	Omics analyses	Lipidomics	920564-Blood-extract	51803_R014_SGP_PL_20121126.wiff	MetaboLights	MTBLS-143	http://www.ebi.ac.uk/metabolights/MTBLS143	Lipidomics	m_mtbls143_SHOT_mass_spectrometry_v2_maf.tsv	MetaboLights	MTBLS-143	http://www.ebi.ac.uk/metabolights/MTBLS143	pMRTP	7	blood
Sham_7M_Blood	Omics analyses	Lipidomics	920570-Blood-extract	51803_R014_SGP_PL_20121126.wiff	MetaboLights	MTBLS-143	http://www.ebi.ac.uk/metabolights/MTBLS143	Lipidomics	m_mtbls143_SHOT_mass_spectrometry_v2_maf.tsv	MetaboLights	MTBLS-143	http://www.ebi.ac.uk/metabolights/MTBLS143	Sham	7	blood
Cess_7M_Blood	Omics analyses	Lipidomics	920573-Blood-extract	51803_R014_SGP_PL_20121126.wiff	MetaboLights	MTBLS-143	http://www.ebi.ac.uk/metabolights/MTBLS143	Lipidomics	m_mtbls143_SHOT_mass_spectrometry_v2_maf.tsv	MetaboLights	MTBLS-143	http://www.ebi.ac.uk/metabolights/MTBLS143	Cess	7	blood
3R4F_7M_Blood	Omics analyses	Lipidomics	920619-Blood-extract	51803_R014_SGP_PL_20121126.wiff	MetaboLights	MTBLS-143	http://www.ebi.ac.uk/metabolights/MTBLS143	Lipidomics	m_mtbls143_SHOT_mass_spectrometry_v2_maf.tsv	MetaboLights	MTBLS-143	http://www.ebi.ac.uk/metabolights/MTBLS143	3R4F	7	blood
Cess_7M_Blood	Omics analyses	Lipidomics	920622-Blood-extract	51803_R014_SGP_PL_20121126.wiff	MetaboLights	MTBLS-143	http://www.ebi.ac.uk/metabolights/MTBLS143	Lipidomics	m_mtbls143_SHOT_mass_spectrometry_v2_maf.tsv	MetaboLights	MTBLS-143	http://www.ebi.ac.uk/metabolights/MTBLS143	Cess	7	blood
Sham_7M_Blood	Omics analyses	Lipidomics	920657-Blood-extract	51803_R014_SGP_PL_20121126.wiff	MetaboLights	MTBLS-143	http://www.ebi.ac.uk/metabolights/MTBLS143	Lipidomics	m_mtbls143_SHOT_mass_spectrometry_v2_maf.tsv	MetaboLights	MTBLS-143	http://www.ebi.ac.uk/metabolights/MTBLS143	Sham	7	blood
Cess_7M_Blood	Omics analyses	Lipidomics	920698-Blood-extract	51803_R014_SGP_PL_20121126.wiff	MetaboLights	MTBLS-143	http://www.ebi.ac.uk/metabolights/MTBLS143	Lipidomics	m_mtbls143_SHOT_mass_spectrometry_v2_maf.tsv	MetaboLights	MTBLS-143	http://www.ebi.ac.uk/metabolights/MTBLS143	Cess	7	blood
Cess_7M_Blood	Omics analyses	Lipidomics	920768-Blood-extract	51803_R014_SGP_PL_20121126.wiff	MetaboLights	MTBLS-143	http://www.ebi.ac.uk/metabolights/MTBLS143	Lipidomics	m_mtbls143_SHOT_mass_spectrometry_v2_maf.tsv	MetaboLights	MTBLS-143	http://www.ebi.ac.uk/metabolights/MTBLS143	Cess	7	blood
Switch_7M_Blood	Omics analyses	Lipidomics	920790-Blood-extract	51803_R014_SGP_PL_20121126.wiff	MetaboLights	MTBLS-143	http://www.ebi.ac.uk/metabolights/MTBLS143	Lipidomics	m_mtbls143_SHOT_mass_spectrometry_v2_maf.tsv	MetaboLights	MTBLS-143	http://www.ebi.ac.uk/metabolights/MTBLS143	Switch	7	blood
pMRTP_7M_Blood	Omics analyses	Lipidomics	920791-Blood-extract	51803_R014_SGP_PL_20121126.wiff	MetaboLights	MTBLS-143	http://www.ebi.ac.uk/metabolights/MTBLS143	Lipidomics	m_mtbls143_SHOT_mass_spectrometry_v2_maf.tsv	MetaboLights	MTBLS-143	http://www.ebi.ac.uk/metabolights/MTBLS143	pMRTP	7	blood
pMRTP_7M_Blood	Omics analyses	Lipidomics	920810-Blood-extract	51803_R014_SGP_PL_20121126.wiff	MetaboLights	MTBLS-143	http://www.ebi.ac.uk/metabolights/MTBLS143	Lipidomics	m_mtbls143_SHOT_mass_spectrometry_v2_maf.tsv	MetaboLights	MTBLS-143	http://www.ebi.ac.uk/metabolights/MTBLS143	pMRTP	7	blood
Switch_7M_Blood	Omics analyses	Lipidomics	920861-Blood-extract	51803_R014_SGP_PL_20121126.wiff	MetaboLights	MTBLS-143	http://www.ebi.ac.uk/metabolights/MTBLS143	Lipidomics	m_mtbls143_SHOT_mass_spectrometry_v2_maf.tsv	MetaboLights	MTBLS-143	http://www.ebi.ac.uk/metabolights/MTBLS143	Switch	7	blood
Cess_7M_Blood	Omics analyses	Lipidomics	920966-Blood-extract	51803_R014_SGP_PL_20121126.wiff	MetaboLights	MTBLS-143	http://www.ebi.ac.uk/metabolights/MTBLS143	Lipidomics	m_mtbls143_SHOT_mass_spectrometry_v2_maf.tsv	MetaboLights	MTBLS-143	http://www.ebi.ac.uk/metabolights/MTBLS143	Cess	7	blood
3R4F_7M_Blood	Omics analyses	Lipidomics	920987-Blood-extract	51803_R014_SGP_PL_20121126.wiff	MetaboLights	MTBLS-143	http://www.ebi.ac.uk/metabolights/MTBLS143	Lipidomics	m_mtbls143_SHOT_mass_spectrometry_v2_maf.tsv	MetaboLights	MTBLS-143	http://www.ebi.ac.uk/metabolights/MTBLS143	3R4F	7	blood
pMRTP_7M_Blood	Omics analyses	Lipidomics	920988-Blood-extract	51803_R014_SGP_PL_20121126.wiff	MetaboLights	MTBLS-143	http://www.ebi.ac.uk/metabolights/MTBLS143	Lipidomics	m_mtbls143_SHOT_mass_spectrometry_v2_maf.tsv	MetaboLights	MTBLS-143	http://www.ebi.ac.uk/metabolights/MTBLS143	pMRTP	7	blood
3R4F_7M_Blood	Omics analyses	Lipidomics	921011-Blood-extract	51803_R014_SGP_PL_20121126.wiff	MetaboLights	MTBLS-143	http://www.ebi.ac.uk/metabolights/MTBLS143	Lipidomics	m_mtbls143_SHOT_mass_spectrometry_v2_maf.tsv	MetaboLights	MTBLS-143	http://www.ebi.ac.uk/metabolights/MTBLS143	3R4F	7	blood
pMRTP_7M_Blood	Omics analyses	Lipidomics	921020-Blood-extract	51803_R014_SGP_PL_20121126.wiff	MetaboLights	MTBLS-143	http://www.ebi.ac.uk/metabolights/MTBLS143	Lipidomics	m_mtbls143_SHOT_mass_spectrometry_v2_maf.tsv	MetaboLights	MTBLS-143	http://www.ebi.ac.uk/metabolights/MTBLS143	pMRTP	7	blood
pMRTP_7M_Blood	Omics analyses	Lipidomics	921048-Blood-extract	51803_R014_SGP_PL_20121126.wiff	MetaboLights	MTBLS-143	http://www.ebi.ac.uk/metabolights/MTBLS143	Lipidomics	m_mtbls143_SHOT_mass_spectrometry_v2_maf.tsv	MetaboLights	MTBLS-143	http://www.ebi.ac.uk/metabolights/MTBLS143	pMRTP	7	blood
Switch_7M_Blood	Omics analyses	Lipidomics	921138-Blood-extract	51803_R014_SGP_PL_20121126.wiff	MetaboLights	MTBLS-143	http://www.ebi.ac.uk/metabolights/MTBLS143	Lipidomics	m_mtbls143_SHOT_mass_spectrometry_v2_maf.tsv	MetaboLights	MTBLS-143	http://www.ebi.ac.uk/metabolights/MTBLS143	Switch	7	blood
3R4F_7M_Blood	Omics analyses	Lipidomics	921169-Blood-extract	51803_R014_SGP_PL_20121126.wiff	MetaboLights	MTBLS-143	http://www.ebi.ac.uk/metabolights/MTBLS143	Lipidomics	m_mtbls143_SHOT_mass_spectrometry_v2_maf.tsv	MetaboLights	MTBLS-143	http://www.ebi.ac.uk/metabolights/MTBLS143	3R4F	7	blood
Cess_7M_Blood	Omics analyses	Lipidomics	921200-Blood-extract	51803_R014_SGP_PL_20121126.wiff	MetaboLights	MTBLS-143	http://www.ebi.ac.uk/metabolights/MTBLS143	Lipidomics	m_mtbls143_SHOT_mass_spectrometry_v2_maf.tsv	MetaboLights	MTBLS-143	http://www.ebi.ac.uk/metabolights/MTBLS143	Cess	7	blood
Sham_7M_Blood	Omics analyses	Lipidomics	921312-Blood-extract	51803_R014_SGP_PL_20121126.wiff	MetaboLights	MTBLS-143	http://www.ebi.ac.uk/metabolights/MTBLS143	Lipidomics	m_mtbls143_SHOT_mass_spectrometry_v2_maf.tsv	MetaboLights	MTBLS-143	http://www.ebi.ac.uk/metabolights/MTBLS143	Sham	7	blood
3R4F_7M_Lung	Omics analyses	Lipidomics	920025-Rightlung-extract	51803_R016_GL_LU_20121121.wiff	MetaboLights	MTBLS-143	http://www.ebi.ac.uk/metabolights/MTBLS143	Lipidomics	m_mtbls143_GANG_mass_spectrometry_v2_maf.tsv	MetaboLights	MTBLS-143	http://www.ebi.ac.uk/metabolights/MTBLS143	3R4F	7	lung
Sham_7M_Lung	Omics analyses	Lipidomics	920043-Rightlung-extract	51803_R016_GL_LU_20121121.wiff	MetaboLights	MTBLS-143	http://www.ebi.ac.uk/metabolights/MTBLS143	Lipidomics	m_mtbls143_GANG_mass_spectrometry_v2_maf.tsv	MetaboLights	MTBLS-143	http://www.ebi.ac.uk/metabolights/MTBLS143	Sham	7	lung
Cess_7M_Lung	Omics analyses	Lipidomics	920100-Rightlung-extract	51803_R016_GL_LU_20121121.wiff	MetaboLights	MTBLS-143	http://www.ebi.ac.uk/metabolights/MTBLS143	Lipidomics	m_mtbls143_GANG_mass_spectrometry_v2_maf.tsv	MetaboLights	MTBLS-143	http://www.ebi.ac.uk/metabolights/MTBLS143	Cess	7	lung
pMRTP_7M_Lung	Omics analyses	Lipidomics	920113-Rightlung-extract	51803_R016_GL_LU_20121121.wiff	MetaboLights	MTBLS-143	http://www.ebi.ac.uk/metabolights/MTBLS143	Lipidomics	m_mtbls143_GANG_mass_spectrometry_v2_maf.tsv	MetaboLights	MTBLS-143	http://www.ebi.ac.uk/metabolights/MTBLS143	pMRTP	7	lung
pMRTP_7M_Lung	Omics analyses	Lipidomics	920116-Rightlung-extract	51803_R016_GL_LU_20121121.wiff	MetaboLights	MTBLS-143	http://www.ebi.ac.uk/metabolights/MTBLS143	Lipidomics	m_mtbls143_GANG_mass_spectrometry_v2_maf.tsv	MetaboLights	MTBLS-143	http://www.ebi.ac.uk/metabolights/MTBLS143	pMRTP	7	lung
Cess_7M_Lung	Omics analyses	Lipidomics	920174-Rightlung-extract	51803_R016_GL_LU_20121121.wiff	MetaboLights	MTBLS-143	http://www.ebi.ac.uk/metabolights/MTBLS143	Lipidomics	m_mtbls143_GANG_mass_spectrometry_v2_maf.tsv	MetaboLights	MTBLS-143	http://www.ebi.ac.uk/metabolights/MTBLS143	Cess	7	lung
Switch_7M_Lung	Omics analyses	Lipidomics	920208-Rightlung-extract	51803_R016_GL_LU_20121121.wiff	MetaboLights	MTBLS-143	http://www.ebi.ac.uk/metabolights/MTBLS143	Lipidomics	m_mtbls143_GANG_mass_spectrometry_v2_maf.tsv	MetaboLights	MTBLS-143	http://www.ebi.ac.uk/metabolights/MTBLS143	Switch	7	lung
Sham_7M_Lung	Omics analyses	Lipidomics	920274-Rightlung-extract	51803_R016_GL_LU_20121121.wiff	MetaboLights	MTBLS-143	http://www.ebi.ac.uk/metabolights/MTBLS143	Lipidomics	m_mtbls143_GANG_mass_spectrometry_v2_maf.tsv	MetaboLights	MTBLS-143	http://www.ebi.ac.uk/metabolights/MTBLS143	Sham	7	lung
pMRTP_7M_Lung	Omics analyses	Lipidomics	920280-Rightlung-extract	51803_R016_GL_LU_20121121.wiff	MetaboLights	MTBLS-143	http://www.ebi.ac.uk/metabolights/MTBLS143	Lipidomics	m_mtbls143_GANG_mass_spectrometry_v2_maf.tsv	MetaboLights	MTBLS-143	http://www.ebi.ac.uk/metabolights/MTBLS143	pMRTP	7	lung
3R4F_7M_Lung	Omics analyses	Lipidomics	920303-Rightlung-extract	51803_R016_GL_LU_20121121.wiff	MetaboLights	MTBLS-143	http://www.ebi.ac.uk/metabolights/MTBLS143	Lipidomics	m_mtbls143_GANG_mass_spectrometry_v2_maf.tsv	MetaboLights	MTBLS-143	http://www.ebi.ac.uk/metabolights/MTBLS143	3R4F	7	lung
Cess_7M_Lung	Omics analyses	Lipidomics	920327-Rightlung-extract	51803_R016_GL_LU_20121121.wiff	MetaboLights	MTBLS-143	http://www.ebi.ac.uk/metabolights/MTBLS143	Lipidomics	m_mtbls143_GANG_mass_spectrometry_v2_maf.tsv	MetaboLights	MTBLS-143	http://www.ebi.ac.uk/metabolights/MTBLS143	Cess	7	lung
3R4F_7M_Lung	Omics analyses	Lipidomics	920399-Rightlung-extract	51803_R016_GL_LU_20121121.wiff	MetaboLights	MTBLS-143	http://www.ebi.ac.uk/metabolights/MTBLS143	Lipidomics	m_mtbls143_GANG_mass_spectrometry_v2_maf.tsv	MetaboLights	MTBLS-143	http://www.ebi.ac.uk/metabolights/MTBLS143	3R4F	7	lung
Cess_7M_Lung	Omics analyses	Lipidomics	920412-Rightlung-extract	51803_R016_GL_LU_20121121.wiff	MetaboLights	MTBLS-143	http://www.ebi.ac.uk/metabolights/MTBLS143	Lipidomics	m_mtbls143_GANG_mass_spectrometry_v2_maf.tsv	MetaboLights	MTBLS-143	http://www.ebi.ac.uk/metabolights/MTBLS143	Cess	7	lung
3R4F_7M_Lung	Omics analyses	Lipidomics	920421-Rightlung-extract	51803_R016_GL_LU_20121121.wiff	MetaboLights	MTBLS-143	http://www.ebi.ac.uk/metabolights/MTBLS143	Lipidomics	m_mtbls143_GANG_mass_spectrometry_v2_maf.tsv	MetaboLights	MTBLS-143	http://www.ebi.ac.uk/metabolights/MTBLS143	3R4F	7	lung
Cess_7M_Lung	Omics analyses	Lipidomics	920462-Rightlung-extract	51803_R016_GL_LU_20121121.wiff	MetaboLights	MTBLS-143	http://www.ebi.ac.uk/metabolights/MTBLS143	Lipidomics	m_mtbls143_GANG_mass_spectrometry_v2_maf.tsv	MetaboLights	MTBLS-143	http://www.ebi.ac.uk/metabolights/MTBLS143	Cess	7	lung
Switch_7M_Lung	Omics analyses	Lipidomics	920484-Rightlung-extract	51803_R016_GL_LU_20121121.wiff	MetaboLights	MTBLS-143	http://www.ebi.ac.uk/metabolights/MTBLS143	Lipidomics	m_mtbls143_GANG_mass_spectrometry_v2_maf.tsv	MetaboLights	MTBLS-143	http://www.ebi.ac.uk/metabolights/MTBLS143	Switch	7	lung
Cess_7M_Lung	Omics analyses	Lipidomics	920590-Rightlung-extract	51803_R016_GL_LU_20121121.wiff	MetaboLights	MTBLS-143	http://www.ebi.ac.uk/metabolights/MTBLS143	Lipidomics	m_mtbls143_GANG_mass_spectrometry_v2_maf.tsv	MetaboLights	MTBLS-143	http://www.ebi.ac.uk/metabolights/MTBLS143	Cess	7	lung
Switch_7M_Lung	Omics analyses	Lipidomics	920645-Rightlung-extract	51803_R016_GL_LU_20121121.wiff	MetaboLights	MTBLS-143	http://www.ebi.ac.uk/metabolights/MTBLS143	Lipidomics	m_mtbls143_GANG_mass_spectrometry_v2_maf.tsv	MetaboLights	MTBLS-143	http://www.ebi.ac.uk/metabolights/MTBLS143	Switch	7	lung
Switch_7M_Lung	Omics analyses	Lipidomics	920696-Rightlung-extract	51803_R016_GL_LU_20121121.wiff	MetaboLights	MTBLS-143	http://www.ebi.ac.uk/metabolights/MTBLS143	Lipidomics	m_mtbls143_GANG_mass_spectrometry_v2_maf.tsv	MetaboLights	MTBLS-143	http://www.ebi.ac.uk/metabolights/MTBLS143	Switch	7	lung
Switch_7M_Lung	Omics analyses	Lipidomics	920711-Rightlung-extract	51803_R016_GL_LU_20121121.wiff	MetaboLights	MTBLS-143	http://www.ebi.ac.uk/metabolights/MTBLS143	Lipidomics	m_mtbls143_GANG_mass_spectrometry_v2_maf.tsv	MetaboLights	MTBLS-143	http://www.ebi.ac.uk/metabolights/MTBLS143	Switch	7	lung
Sham_7M_Lung	Omics analyses	Lipidomics	920741-Rightlung-extract	51803_R016_GL_LU_20121121.wiff	MetaboLights	MTBLS-143	http://www.ebi.ac.uk/metabolights/MTBLS143	Lipidomics	m_mtbls143_GANG_mass_spectrometry_v2_maf.tsv	MetaboLights	MTBLS-143	http://www.ebi.ac.uk/metabolights/MTBLS143	Sham	7	lung
Switch_7M_Lung	Omics analyses	Lipidomics	920751-Rightlung-extract	51803_R016_GL_LU_20121121.wiff	MetaboLights	MTBLS-143	http://www.ebi.ac.uk/metabolights/MTBLS143	Lipidomics	m_mtbls143_GANG_mass_spectrometry_v2_maf.tsv	MetaboLights	MTBLS-143	http://www.ebi.ac.uk/metabolights/MTBLS143	Switch	7	lung
Switch_7M_Lung	Omics analyses	Lipidomics	920776-Rightlung-extract	51803_R016_GL_LU_20121121.wiff	MetaboLights	MTBLS-143	http://www.ebi.ac.uk/metabolights/MTBLS143	Lipidomics	m_mtbls143_GANG_mass_spectrometry_v2_maf.tsv	MetaboLights	MTBLS-143	http://www.ebi.ac.uk/metabolights/MTBLS143	Switch	7	lung
Sham_7M_Lung	Omics analyses	Lipidomics	920796-Rightlung-extract	51803_R016_GL_LU_20121121.wiff	MetaboLights	MTBLS-143	http://www.ebi.ac.uk/metabolights/MTBLS143	Lipidomics	m_mtbls143_GANG_mass_spectrometry_v2_maf.tsv	MetaboLights	MTBLS-143	http://www.ebi.ac.uk/metabolights/MTBLS143	Sham	7	lung
3R4F_7M_Lung	Omics analyses	Lipidomics	920843-Rightlung-extract	51803_R016_GL_LU_20121121.wiff	MetaboLights	MTBLS-143	http://www.ebi.ac.uk/metabolights/MTBLS143	Lipidomics	m_mtbls143_GANG_mass_spectrometry_v2_maf.tsv	MetaboLights	MTBLS-143	http://www.ebi.ac.uk/metabolights/MTBLS143	3R4F	7	lung
Switch_7M_Lung	Omics analyses	Lipidomics	920880-Rightlung-extract	51803_R016_GL_LU_20121121.wiff	MetaboLights	MTBLS-143	http://www.ebi.ac.uk/metabolights/MTBLS143	Lipidomics	m_mtbls143_GANG_mass_spectrometry_v2_maf.tsv	MetaboLights	MTBLS-143	http://www.ebi.ac.uk/metabolights/MTBLS143	Switch	7	lung
pMRTP_7M_Lung	Omics analyses	Lipidomics	920899-Rightlung-extract	51803_R016_GL_LU_20121121.wiff	MetaboLights	MTBLS-143	http://www.ebi.ac.uk/metabolights/MTBLS143	Lipidomics	m_mtbls143_GANG_mass_spectrometry_v2_maf.tsv	MetaboLights	MTBLS-143	http://www.ebi.ac.uk/metabolights/MTBLS143	pMRTP	7	lung
Sham_7M_Lung	Omics analyses	Lipidomics	920922-Rightlung-extract	51803_R016_GL_LU_20121121.wiff	MetaboLights	MTBLS-143	http://www.ebi.ac.uk/metabolights/MTBLS143	Lipidomics	m_mtbls143_GANG_mass_spectrometry_v2_maf.tsv	MetaboLights	MTBLS-143	http://www.ebi.ac.uk/metabolights/MTBLS143	Sham	7	lung
Sham_7M_Lung	Omics analyses	Lipidomics	920952-Rightlung-extract	51803_R016_GL_LU_20121121.wiff	MetaboLights	MTBLS-143	http://www.ebi.ac.uk/metabolights/MTBLS143	Lipidomics	m_mtbls143_GANG_mass_spectrometry_v2_maf.tsv	MetaboLights	MTBLS-143	http://www.ebi.ac.uk/metabolights/MTBLS143	Sham	7	lung
pMRTP_7M_Lung	Omics analyses	Lipidomics	920983-Rightlung-extract	51803_R016_GL_LU_20121121.wiff	MetaboLights	MTBLS-143	http://www.ebi.ac.uk/metabolights/MTBLS143	Lipidomics	m_mtbls143_GANG_mass_spectrometry_v2_maf.tsv	MetaboLights	MTBLS-143	http://www.ebi.ac.uk/metabolights/MTBLS143	pMRTP	7	lung
pMRTP_7M_Lung	Omics analyses	Lipidomics	921017-Rightlung-extract	51803_R016_GL_LU_20121121.wiff	MetaboLights	MTBLS-143	http://www.ebi.ac.uk/metabolights/MTBLS143	Lipidomics	m_mtbls143_GANG_mass_spectrometry_v2_maf.tsv	MetaboLights	MTBLS-143	http://www.ebi.ac.uk/metabolights/MTBLS143	pMRTP	7	lung
3R4F_7M_Lung	Omics analyses	Lipidomics	921086-Rightlung-extract	51803_R016_GL_LU_20121121.wiff	MetaboLights	MTBLS-143	http://www.ebi.ac.uk/metabolights/MTBLS143	Lipidomics	m_mtbls143_GANG_mass_spectrometry_v2_maf.tsv	MetaboLights	MTBLS-143	http://www.ebi.ac.uk/metabolights/MTBLS143	3R4F	7	lung
Sham_7M_Lung	Omics analyses	Lipidomics	921113-Rightlung-extract	51803_R016_GL_LU_20121121.wiff	MetaboLights	MTBLS-143	http://www.ebi.ac.uk/metabolights/MTBLS143	Lipidomics	m_mtbls143_GANG_mass_spectrometry_v2_maf.tsv	MetaboLights	MTBLS-143	http://www.ebi.ac.uk/metabolights/MTBLS143	Sham	7	lung
Cess_7M_Lung	Omics analyses	Lipidomics	921114-Rightlung-extract	51803_R016_GL_LU_20121121.wiff	MetaboLights	MTBLS-143	http://www.ebi.ac.uk/metabolights/MTBLS143	Lipidomics	m_mtbls143_GANG_mass_spectrometry_v2_maf.tsv	MetaboLights	MTBLS-143	http://www.ebi.ac.uk/metabolights/MTBLS143	Cess	7	lung
pMRTP_7M_Lung	Omics analyses	Lipidomics	921159-Rightlung-extract	51803_R016_GL_LU_20121121.wiff	MetaboLights	MTBLS-143	http://www.ebi.ac.uk/metabolights/MTBLS143	Lipidomics	m_mtbls143_GANG_mass_spectrometry_v2_maf.tsv	MetaboLights	MTBLS-143	http://www.ebi.ac.uk/metabolights/MTBLS143	pMRTP	7	lung
pMRTP_7M_Lung	Omics analyses	Lipidomics	921173-Rightlung-extract	51803_R016_GL_LU_20121121.wiff	MetaboLights	MTBLS-143	http://www.ebi.ac.uk/metabolights/MTBLS143	Lipidomics	m_mtbls143_GANG_mass_spectrometry_v2_maf.tsv	MetaboLights	MTBLS-143	http://www.ebi.ac.uk/metabolights/MTBLS143	pMRTP	7	lung
Cess_7M_Lung	Omics analyses	Lipidomics	921286-Rightlung-extract	51803_R016_GL_LU_20121121.wiff	MetaboLights	MTBLS-143	http://www.ebi.ac.uk/metabolights/MTBLS143	Lipidomics	m_mtbls143_GANG_mass_spectrometry_v2_maf.tsv	MetaboLights	MTBLS-143	http://www.ebi.ac.uk/metabolights/MTBLS143	Cess	7	lung
Sham_7M_Lung	Omics analyses	Lipidomics	921297-Rightlung-extract	51803_R016_GL_LU_20121121.wiff	MetaboLights	MTBLS-143	http://www.ebi.ac.uk/metabolights/MTBLS143	Lipidomics	m_mtbls143_GANG_mass_spectrometry_v2_maf.tsv	MetaboLights	MTBLS-143	http://www.ebi.ac.uk/metabolights/MTBLS143	Sham	7	lung
3R4F_7M_Lung	Omics analyses	Lipidomics	921304-Rightlung-extract	51803_R016_GL_LU_20121121.wiff	MetaboLights	MTBLS-143	http://www.ebi.ac.uk/metabolights/MTBLS143	Lipidomics	m_mtbls143_GANG_mass_spectrometry_v2_maf.tsv	MetaboLights	MTBLS-143	http://www.ebi.ac.uk/metabolights/MTBLS143	3R4F	7	lung
3R4F_7M_Lung	Omics analyses	Lipidomics	921318-Rightlung-extract	51803_R016_GL_LU_20121121.wiff	MetaboLights	MTBLS-143	http://www.ebi.ac.uk/metabolights/MTBLS143	Lipidomics	m_mtbls143_GANG_mass_spectrometry_v2_maf.tsv	MetaboLights	MTBLS-143	http://www.ebi.ac.uk/metabolights/MTBLS143	3R4F	7	lung
3R4F_7M_Liver	Omics analyses	Lipidomics	920025-Liver-extract	51803_R018_CER_LI_20121123.wiff	MetaboLights	MTBLS-143	http://www.ebi.ac.uk/metabolights/MTBLS143	Lipidomics	m_mtbls143_CER_mass_spectrometry_v2_maf.tsv	MetaboLights	MTBLS-143	http://www.ebi.ac.uk/metabolights/MTBLS143	3R4F	7	liver
Sham_7M_Liver	Omics analyses	Lipidomics	920043-Liver-extract	51803_R018_CER_LI_20121123.wiff	MetaboLights	MTBLS-143	http://www.ebi.ac.uk/metabolights/MTBLS143	Lipidomics	m_mtbls143_CER_mass_spectrometry_v2_maf.tsv	MetaboLights	MTBLS-143	http://www.ebi.ac.uk/metabolights/MTBLS143	Sham	7	liver
Cess_7M_Liver	Omics analyses	Lipidomics	920100-Liver-extract	51803_R018_CER_LI_20121123.wiff	MetaboLights	MTBLS-143	http://www.ebi.ac.uk/metabolights/MTBLS143	Lipidomics	m_mtbls143_CER_mass_spectrometry_v2_maf.tsv	MetaboLights	MTBLS-143	http://www.ebi.ac.uk/metabolights/MTBLS143	Cess	7	liver
pMRTP_7M_Liver	Omics analyses	Lipidomics	920113-Liver-extract	51803_R018_CER_LI_20121123.wiff	MetaboLights	MTBLS-143	http://www.ebi.ac.uk/metabolights/MTBLS143	Lipidomics	m_mtbls143_CER_mass_spectrometry_v2_maf.tsv	MetaboLights	MTBLS-143	http://www.ebi.ac.uk/metabolights/MTBLS143	pMRTP	7	liver
pMRTP_7M_Liver	Omics analyses	Lipidomics	920116-Liver-extract	51803_R018_CER_LI_20121123.wiff	MetaboLights	MTBLS-143	http://www.ebi.ac.uk/metabolights/MTBLS143	Lipidomics	m_mtbls143_CER_mass_spectrometry_v2_maf.tsv	MetaboLights	MTBLS-143	http://www.ebi.ac.uk/metabolights/MTBLS143	pMRTP	7	liver
Cess_7M_Liver	Omics analyses	Lipidomics	920174-Liver-extract	51803_R018_CER_LI_20121123.wiff	MetaboLights	MTBLS-143	http://www.ebi.ac.uk/metabolights/MTBLS143	Lipidomics	m_mtbls143_CER_mass_spectrometry_v2_maf.tsv	MetaboLights	MTBLS-143	http://www.ebi.ac.uk/metabolights/MTBLS143	Cess	7	liver
Switch_7M_Liver	Omics analyses	Lipidomics	920208-Liver-extract	51803_R018_CER_LI_20121123.wiff	MetaboLights	MTBLS-143	http://www.ebi.ac.uk/metabolights/MTBLS143	Lipidomics	m_mtbls143_CER_mass_spectrometry_v2_maf.tsv	MetaboLights	MTBLS-143	http://www.ebi.ac.uk/metabolights/MTBLS143	Switch	7	liver
Sham_7M_Liver	Omics analyses	Lipidomics	920274-Liver-extract	51803_R018_CER_LI_20121123.wiff	MetaboLights	MTBLS-143	http://www.ebi.ac.uk/metabolights/MTBLS143	Lipidomics	m_mtbls143_CER_mass_spectrometry_v2_maf.tsv	MetaboLights	MTBLS-143	http://www.ebi.ac.uk/metabolights/MTBLS143	Sham	7	liver
pMRTP_7M_Liver	Omics analyses	Lipidomics	920280-Liver-extract	51803_R018_CER_LI_20121123.wiff	MetaboLights	MTBLS-143	http://www.ebi.ac.uk/metabolights/MTBLS143	Lipidomics	m_mtbls143_CER_mass_spectrometry_v2_maf.tsv	MetaboLights	MTBLS-143	http://www.ebi.ac.uk/metabolights/MTBLS143	pMRTP	7	liver
3R4F_7M_Liver	Omics analyses	Lipidomics	920303-Liver-extract	51803_R018_CER_LI_20121123.wiff	MetaboLights	MTBLS-143	http://www.ebi.ac.uk/metabolights/MTBLS143	Lipidomics	m_mtbls143_CER_mass_spectrometry_v2_maf.tsv	MetaboLights	MTBLS-143	http://www.ebi.ac.uk/metabolights/MTBLS143	3R4F	7	liver
Cess_7M_Liver	Omics analyses	Lipidomics	920327-Liver-extract	51803_R018_CER_LI_20121123.wiff	MetaboLights	MTBLS-143	http://www.ebi.ac.uk/metabolights/MTBLS143	Lipidomics	m_mtbls143_CER_mass_spectrometry_v2_maf.tsv	MetaboLights	MTBLS-143	http://www.ebi.ac.uk/metabolights/MTBLS143	Cess	7	liver
3R4F_7M_Liver	Omics analyses	Lipidomics	920399-Liver-extract	51803_R018_CER_LI_20121123.wiff	MetaboLights	MTBLS-143	http://www.ebi.ac.uk/metabolights/MTBLS143	Lipidomics	m_mtbls143_CER_mass_spectrometry_v2_maf.tsv	MetaboLights	MTBLS-143	http://www.ebi.ac.uk/metabolights/MTBLS143	3R4F	7	liver
Cess_7M_Liver	Omics analyses	Lipidomics	920412-Liver-extract	51803_R018_CER_LI_20121123.wiff	MetaboLights	MTBLS-143	http://www.ebi.ac.uk/metabolights/MTBLS143	Lipidomics	m_mtbls143_CER_mass_spectrometry_v2_maf.tsv	MetaboLights	MTBLS-143	http://www.ebi.ac.uk/metabolights/MTBLS143	Cess	7	liver
3R4F_7M_Liver	Omics analyses	Lipidomics	920421-Liver-extract	51803_R018_CER_LI_20121123.wiff	MetaboLights	MTBLS-143	http://www.ebi.ac.uk/metabolights/MTBLS143	Lipidomics	m_mtbls143_CER_mass_spectrometry_v2_maf.tsv	MetaboLights	MTBLS-143	http://www.ebi.ac.uk/metabolights/MTBLS143	3R4F	7	liver
Cess_7M_Liver	Omics analyses	Lipidomics	920462-Liver-extract	51803_R018_CER_LI_20121123.wiff	MetaboLights	MTBLS-143	http://www.ebi.ac.uk/metabolights/MTBLS143	Lipidomics	m_mtbls143_CER_mass_spectrometry_v2_maf.tsv	MetaboLights	MTBLS-143	http://www.ebi.ac.uk/metabolights/MTBLS143	Cess	7	liver
Switch_7M_Liver	Omics analyses	Lipidomics	920484-Liver-extract	51803_R018_CER_LI_20121123.wiff	MetaboLights	MTBLS-143	http://www.ebi.ac.uk/metabolights/MTBLS143	Lipidomics	m_mtbls143_CER_mass_spectrometry_v2_maf.tsv	MetaboLights	MTBLS-143	http://www.ebi.ac.uk/metabolights/MTBLS143	Switch	7	liver
Cess_7M_Liver	Omics analyses	Lipidomics	920590-Liver-extract	51803_R018_CER_LI_20121123.wiff	MetaboLights	MTBLS-143	http://www.ebi.ac.uk/metabolights/MTBLS143	Lipidomics	m_mtbls143_CER_mass_spectrometry_v2_maf.tsv	MetaboLights	MTBLS-143	http://www.ebi.ac.uk/metabolights/MTBLS143	Cess	7	liver
Switch_7M_Liver	Omics analyses	Lipidomics	920645-Liver-extract	51803_R018_CER_LI_20121123.wiff	MetaboLights	MTBLS-143	http://www.ebi.ac.uk/metabolights/MTBLS143	Lipidomics	m_mtbls143_CER_mass_spectrometry_v2_maf.tsv	MetaboLights	MTBLS-143	http://www.ebi.ac.uk/metabolights/MTBLS143	Switch	7	liver
Switch_7M_Liver	Omics analyses	Lipidomics	920696-Liver-extract	51803_R018_CER_LI_20121123.wiff	MetaboLights	MTBLS-143	http://www.ebi.ac.uk/metabolights/MTBLS143	Lipidomics	m_mtbls143_CER_mass_spectrometry_v2_maf.tsv	MetaboLights	MTBLS-143	http://www.ebi.ac.uk/metabolights/MTBLS143	Switch	7	liver
Switch_7M_Liver	Omics analyses	Lipidomics	920711-Liver-extract	51803_R018_CER_LI_20121123.wiff	MetaboLights	MTBLS-143	http://www.ebi.ac.uk/metabolights/MTBLS143	Lipidomics	m_mtbls143_CER_mass_spectrometry_v2_maf.tsv	MetaboLights	MTBLS-143	http://www.ebi.ac.uk/metabolights/MTBLS143	Switch	7	liver
Sham_7M_Liver	Omics analyses	Lipidomics	920741-Liver-extract	51803_R018_CER_LI_20121123.wiff	MetaboLights	MTBLS-143	http://www.ebi.ac.uk/metabolights/MTBLS143	Lipidomics	m_mtbls143_CER_mass_spectrometry_v2_maf.tsv	MetaboLights	MTBLS-143	http://www.ebi.ac.uk/metabolights/MTBLS143	Sham	7	liver
Switch_7M_Liver	Omics analyses	Lipidomics	920751-Liver-extract	51803_R018_CER_LI_20121123.wiff	MetaboLights	MTBLS-143	http://www.ebi.ac.uk/metabolights/MTBLS143	Lipidomics	m_mtbls143_CER_mass_spectrometry_v2_maf.tsv	MetaboLights	MTBLS-143	http://www.ebi.ac.uk/metabolights/MTBLS143	Switch	7	liver
Switch_7M_Liver	Omics analyses	Lipidomics	920776-Liver-extract	51803_R018_CER_LI_20121123.wiff	MetaboLights	MTBLS-143	http://www.ebi.ac.uk/metabolights/MTBLS143	Lipidomics	m_mtbls143_CER_mass_spectrometry_v2_maf.tsv	MetaboLights	MTBLS-143	http://www.ebi.ac.uk/metabolights/MTBLS143	Switch	7	liver
Sham_7M_Liver	Omics analyses	Lipidomics	920796-Liver-extract	51803_R018_CER_LI_20121123.wiff	MetaboLights	MTBLS-143	http://www.ebi.ac.uk/metabolights/MTBLS143	Lipidomics	m_mtbls143_CER_mass_spectrometry_v2_maf.tsv	MetaboLights	MTBLS-143	http://www.ebi.ac.uk/metabolights/MTBLS143	Sham	7	liver
3R4F_7M_Liver	Omics analyses	Lipidomics	920843-Liver-extract	51803_R018_CER_LI_20121123.wiff	MetaboLights	MTBLS-143	http://www.ebi.ac.uk/metabolights/MTBLS143	Lipidomics	m_mtbls143_CER_mass_spectrometry_v2_maf.tsv	MetaboLights	MTBLS-143	http://www.ebi.ac.uk/metabolights/MTBLS143	3R4F	7	liver
Switch_7M_Liver	Omics analyses	Lipidomics	920880-Liver-extract	51803_R018_CER_LI_20121123.wiff	MetaboLights	MTBLS-143	http://www.ebi.ac.uk/metabolights/MTBLS143	Lipidomics	m_mtbls143_CER_mass_spectrometry_v2_maf.tsv	MetaboLights	MTBLS-143	http://www.ebi.ac.uk/metabolights/MTBLS143	Switch	7	liver
pMRTP_7M_Liver	Omics analyses	Lipidomics	920899-Liver-extract	51803_R018_CER_LI_20121123.wiff	MetaboLights	MTBLS-143	http://www.ebi.ac.uk/metabolights/MTBLS143	Lipidomics	m_mtbls143_CER_mass_spectrometry_v2_maf.tsv	MetaboLights	MTBLS-143	http://www.ebi.ac.uk/metabolights/MTBLS143	pMRTP	7	liver
Sham_7M_Liver	Omics analyses	Lipidomics	920922-Liver-extract	51803_R018_CER_LI_20121123.wiff	MetaboLights	MTBLS-143	http://www.ebi.ac.uk/metabolights/MTBLS143	Lipidomics	m_mtbls143_CER_mass_spectrometry_v2_maf.tsv	MetaboLights	MTBLS-143	http://www.ebi.ac.uk/metabolights/MTBLS143	Sham	7	liver
Sham_7M_Liver	Omics analyses	Lipidomics	920952-Liver-extract	51803_R018_CER_LI_20121123.wiff	MetaboLights	MTBLS-143	http://www.ebi.ac.uk/metabolights/MTBLS143	Lipidomics	m_mtbls143_CER_mass_spectrometry_v2_maf.tsv	MetaboLights	MTBLS-143	http://www.ebi.ac.uk/metabolights/MTBLS143	Sham	7	liver
pMRTP_7M_Liver	Omics analyses	Lipidomics	920983-Liver-extract	51803_R018_CER_LI_20121123.wiff	MetaboLights	MTBLS-143	http://www.ebi.ac.uk/metabolights/MTBLS143	Lipidomics	m_mtbls143_CER_mass_spectrometry_v2_maf.tsv	MetaboLights	MTBLS-143	http://www.ebi.ac.uk/metabolights/MTBLS143	pMRTP	7	liver
pMRTP_7M_Liver	Omics analyses	Lipidomics	921017-Liver-extract	51803_R018_CER_LI_20121123.wiff	MetaboLights	MTBLS-143	http://www.ebi.ac.uk/metabolights/MTBLS143	Lipidomics	m_mtbls143_CER_mass_spectrometry_v2_maf.tsv	MetaboLights	MTBLS-143	http://www.ebi.ac.uk/metabolights/MTBLS143	pMRTP	7	liver
3R4F_7M_Liver	Omics analyses	Lipidomics	921086-Liver-extract	51803_R018_CER_LI_20121123.wiff	MetaboLights	MTBLS-143	http://www.ebi.ac.uk/metabolights/MTBLS143	Lipidomics	m_mtbls143_CER_mass_spectrometry_v2_maf.tsv	MetaboLights	MTBLS-143	http://www.ebi.ac.uk/metabolights/MTBLS143	3R4F	7	liver
Sham_7M_Liver	Omics analyses	Lipidomics	921113-Liver-extract	51803_R018_CER_LI_20121123.wiff	MetaboLights	MTBLS-143	http://www.ebi.ac.uk/metabolights/MTBLS143	Lipidomics	m_mtbls143_CER_mass_spectrometry_v2_maf.tsv	MetaboLights	MTBLS-143	http://www.ebi.ac.uk/metabolights/MTBLS143	Sham	7	liver
Cess_7M_Liver	Omics analyses	Lipidomics	921114-Liver-extract	51803_R018_CER_LI_20121123.wiff	MetaboLights	MTBLS-143	http://www.ebi.ac.uk/metabolights/MTBLS143	Lipidomics	m_mtbls143_CER_mass_spectrometry_v2_maf.tsv	MetaboLights	MTBLS-143	http://www.ebi.ac.uk/metabolights/MTBLS143	Cess	7	liver
pMRTP_7M_Liver	Omics analyses	Lipidomics	921159-Liver-extract	51803_R018_CER_LI_20121123.wiff	MetaboLights	MTBLS-143	http://www.ebi.ac.uk/metabolights/MTBLS143	Lipidomics	m_mtbls143_CER_mass_spectrometry_v2_maf.tsv	MetaboLights	MTBLS-143	http://www.ebi.ac.uk/metabolights/MTBLS143	pMRTP	7	liver
pMRTP_7M_Liver	Omics analyses	Lipidomics	921173-Liver-extract	51803_R018_CER_LI_20121123.wiff	MetaboLights	MTBLS-143	http://www.ebi.ac.uk/metabolights/MTBLS143	Lipidomics	m_mtbls143_CER_mass_spectrometry_v2_maf.tsv	MetaboLights	MTBLS-143	http://www.ebi.ac.uk/metabolights/MTBLS143	pMRTP	7	liver
Cess_7M_Liver	Omics analyses	Lipidomics	921286-Liver-extract	51803_R018_CER_LI_20121123.wiff	MetaboLights	MTBLS-143	http://www.ebi.ac.uk/metabolights/MTBLS143	Lipidomics	m_mtbls143_CER_mass_spectrometry_v2_maf.tsv	MetaboLights	MTBLS-143	http://www.ebi.ac.uk/metabolights/MTBLS143	Cess	7	liver
Sham_7M_Liver	Omics analyses	Lipidomics	921297-Liver-extract	51803_R018_CER_LI_20121123.wiff	MetaboLights	MTBLS-143	http://www.ebi.ac.uk/metabolights/MTBLS143	Lipidomics	m_mtbls143_CER_mass_spectrometry_v2_maf.tsv	MetaboLights	MTBLS-143	http://www.ebi.ac.uk/metabolights/MTBLS143	Sham	7	liver
3R4F_7M_Liver	Omics analyses	Lipidomics	921304-Liver-extract	51803_R018_CER_LI_20121123.wiff	MetaboLights	MTBLS-143	http://www.ebi.ac.uk/metabolights/MTBLS143	Lipidomics	m_mtbls143_CER_mass_spectrometry_v2_maf.tsv	MetaboLights	MTBLS-143	http://www.ebi.ac.uk/metabolights/MTBLS143	3R4F	7	liver
3R4F_7M_Liver	Omics analyses	Lipidomics	921318-Liver-extract	51803_R018_CER_LI_20121123.wiff	MetaboLights	MTBLS-143	http://www.ebi.ac.uk/metabolights/MTBLS143	Lipidomics	m_mtbls143_CER_mass_spectrometry_v2_maf.tsv	MetaboLights	MTBLS-143	http://www.ebi.ac.uk/metabolights/MTBLS143	3R4F	7	liver
3R4F_7M_Lung	Omics analyses	Lipidomics	920025-Rightlung-extract	51803_R019_CER_LU_20121119.wiff	MetaboLights	MTBLS-143	http://www.ebi.ac.uk/metabolights/MTBLS143	Lipidomics	m_mtbls143_CER_mass_spectrometry_v2_maf.tsv	MetaboLights	MTBLS-143	http://www.ebi.ac.uk/metabolights/MTBLS143	3R4F	7	lung
Sham_7M_Lung	Omics analyses	Lipidomics	920043-Rightlung-extract	51803_R019_CER_LU_20121119.wiff	MetaboLights	MTBLS-143	http://www.ebi.ac.uk/metabolights/MTBLS143	Lipidomics	m_mtbls143_CER_mass_spectrometry_v2_maf.tsv	MetaboLights	MTBLS-143	http://www.ebi.ac.uk/metabolights/MTBLS143	Sham	7	lung
Cess_7M_Lung	Omics analyses	Lipidomics	920100-Rightlung-extract	51803_R019_CER_LU_20121119.wiff	MetaboLights	MTBLS-143	http://www.ebi.ac.uk/metabolights/MTBLS143	Lipidomics	m_mtbls143_CER_mass_spectrometry_v2_maf.tsv	MetaboLights	MTBLS-143	http://www.ebi.ac.uk/metabolights/MTBLS143	Cess	7	lung
pMRTP_7M_Lung	Omics analyses	Lipidomics	920113-Rightlung-extract	51803_R019_CER_LU_20121119.wiff	MetaboLights	MTBLS-143	http://www.ebi.ac.uk/metabolights/MTBLS143	Lipidomics	m_mtbls143_CER_mass_spectrometry_v2_maf.tsv	MetaboLights	MTBLS-143	http://www.ebi.ac.uk/metabolights/MTBLS143	pMRTP	7	lung
pMRTP_7M_Lung	Omics analyses	Lipidomics	920116-Rightlung-extract	51803_R019_CER_LU_20121119.wiff	MetaboLights	MTBLS-143	http://www.ebi.ac.uk/metabolights/MTBLS143	Lipidomics	m_mtbls143_CER_mass_spectrometry_v2_maf.tsv	MetaboLights	MTBLS-143	http://www.ebi.ac.uk/metabolights/MTBLS143	pMRTP	7	lung
Cess_7M_Lung	Omics analyses	Lipidomics	920174-Rightlung-extract	51803_R019_CER_LU_20121119.wiff	MetaboLights	MTBLS-143	http://www.ebi.ac.uk/metabolights/MTBLS143	Lipidomics	m_mtbls143_CER_mass_spectrometry_v2_maf.tsv	MetaboLights	MTBLS-143	http://www.ebi.ac.uk/metabolights/MTBLS143	Cess	7	lung
Switch_7M_Lung	Omics analyses	Lipidomics	920208-Rightlung-extract	51803_R019_CER_LU_20121119.wiff	MetaboLights	MTBLS-143	http://www.ebi.ac.uk/metabolights/MTBLS143	Lipidomics	m_mtbls143_CER_mass_spectrometry_v2_maf.tsv	MetaboLights	MTBLS-143	http://www.ebi.ac.uk/metabolights/MTBLS143	Switch	7	lung
Sham_7M_Lung	Omics analyses	Lipidomics	920274-Rightlung-extract	51803_R019_CER_LU_20121119.wiff	MetaboLights	MTBLS-143	http://www.ebi.ac.uk/metabolights/MTBLS143	Lipidomics	m_mtbls143_CER_mass_spectrometry_v2_maf.tsv	MetaboLights	MTBLS-143	http://www.ebi.ac.uk/metabolights/MTBLS143	Sham	7	lung
pMRTP_7M_Lung	Omics analyses	Lipidomics	920280-Rightlung-extract	51803_R019_CER_LU_20121119.wiff	MetaboLights	MTBLS-143	http://www.ebi.ac.uk/metabolights/MTBLS143	Lipidomics	m_mtbls143_CER_mass_spectrometry_v2_maf.tsv	MetaboLights	MTBLS-143	http://www.ebi.ac.uk/metabolights/MTBLS143	pMRTP	7	lung
3R4F_7M_Lung	Omics analyses	Lipidomics	920303-Rightlung-extract	51803_R019_CER_LU_20121119.wiff	MetaboLights	MTBLS-143	http://www.ebi.ac.uk/metabolights/MTBLS143	Lipidomics	m_mtbls143_CER_mass_spectrometry_v2_maf.tsv	MetaboLights	MTBLS-143	http://www.ebi.ac.uk/metabolights/MTBLS143	3R4F	7	lung
Cess_7M_Lung	Omics analyses	Lipidomics	920327-Rightlung-extract	51803_R019_CER_LU_20121119.wiff	MetaboLights	MTBLS-143	http://www.ebi.ac.uk/metabolights/MTBLS143	Lipidomics	m_mtbls143_CER_mass_spectrometry_v2_maf.tsv	MetaboLights	MTBLS-143	http://www.ebi.ac.uk/metabolights/MTBLS143	Cess	7	lung
3R4F_7M_Lung	Omics analyses	Lipidomics	920399-Rightlung-extract	51803_R019_CER_LU_20121119.wiff	MetaboLights	MTBLS-143	http://www.ebi.ac.uk/metabolights/MTBLS143	Lipidomics	m_mtbls143_CER_mass_spectrometry_v2_maf.tsv	MetaboLights	MTBLS-143	http://www.ebi.ac.uk/metabolights/MTBLS143	3R4F	7	lung
Cess_7M_Lung	Omics analyses	Lipidomics	920412-Rightlung-extract	51803_R019_CER_LU_20121119.wiff	MetaboLights	MTBLS-143	http://www.ebi.ac.uk/metabolights/MTBLS143	Lipidomics	m_mtbls143_CER_mass_spectrometry_v2_maf.tsv	MetaboLights	MTBLS-143	http://www.ebi.ac.uk/metabolights/MTBLS143	Cess	7	lung
3R4F_7M_Lung	Omics analyses	Lipidomics	920421-Rightlung-extract	51803_R019_CER_LU_20121119.wiff	MetaboLights	MTBLS-143	http://www.ebi.ac.uk/metabolights/MTBLS143	Lipidomics	m_mtbls143_CER_mass_spectrometry_v2_maf.tsv	MetaboLights	MTBLS-143	http://www.ebi.ac.uk/metabolights/MTBLS143	3R4F	7	lung
Cess_7M_Lung	Omics analyses	Lipidomics	920462-Rightlung-extract	51803_R019_CER_LU_20121119.wiff	MetaboLights	MTBLS-143	http://www.ebi.ac.uk/metabolights/MTBLS143	Lipidomics	m_mtbls143_CER_mass_spectrometry_v2_maf.tsv	MetaboLights	MTBLS-143	http://www.ebi.ac.uk/metabolights/MTBLS143	Cess	7	lung
Switch_7M_Lung	Omics analyses	Lipidomics	920484-Rightlung-extract	51803_R019_CER_LU_20121119.wiff	MetaboLights	MTBLS-143	http://www.ebi.ac.uk/metabolights/MTBLS143	Lipidomics	m_mtbls143_CER_mass_spectrometry_v2_maf.tsv	MetaboLights	MTBLS-143	http://www.ebi.ac.uk/metabolights/MTBLS143	Switch	7	lung
Cess_7M_Lung	Omics analyses	Lipidomics	920590-Rightlung-extract	51803_R019_CER_LU_20121119.wiff	MetaboLights	MTBLS-143	http://www.ebi.ac.uk/metabolights/MTBLS143	Lipidomics	m_mtbls143_CER_mass_spectrometry_v2_maf.tsv	MetaboLights	MTBLS-143	http://www.ebi.ac.uk/metabolights/MTBLS143	Cess	7	lung
Switch_7M_Lung	Omics analyses	Lipidomics	920645-Rightlung-extract	51803_R019_CER_LU_20121119.wiff	MetaboLights	MTBLS-143	http://www.ebi.ac.uk/metabolights/MTBLS143	Lipidomics	m_mtbls143_CER_mass_spectrometry_v2_maf.tsv	MetaboLights	MTBLS-143	http://www.ebi.ac.uk/metabolights/MTBLS143	Switch	7	lung
Switch_7M_Lung	Omics analyses	Lipidomics	920696-Rightlung-extract	51803_R019_CER_LU_20121119.wiff	MetaboLights	MTBLS-143	http://www.ebi.ac.uk/metabolights/MTBLS143	Lipidomics	m_mtbls143_CER_mass_spectrometry_v2_maf.tsv	MetaboLights	MTBLS-143	http://www.ebi.ac.uk/metabolights/MTBLS143	Switch	7	lung
[truncated: 218 more rows]
