# Supplementary material for: Comprehensive systems biology analysis of a 7-month cigarette smoke inhalation study in C57BL/6 mice
Source: Sci Data. 2016 Jan 5;3:150077. doi: 10.1038/sdata.2015.77 (PMC4700839; doi:10.1038/sdata.2015.77)
Supplement: Supplementary file 3 [file sdata201577-isa1.zip › a_proteomics_Hoeng.txt]

Sample Name	Protocol REF	Protocol REF	Protocol REF	Parameter Value[proteomic assay]	Assay Name	Raw Data File	Comment [Data Repository]	Comment [Data Record Accession]	Comment [Data Record URI]	Protocol REF	Derived Data File	Comment [Data Repository]	Comment [Data Record Accession]	Comment [Data Record URI]	Protocol REF	Derived Data File	Comment [Data Repository]	Comment [Data Record Accession]	Comment [Data Record URI]	Factor Value[exposure group]	Factor Value[exposure duration in months]	Factor Value[assayed tissue]
Sham_1M_Lung	Lung cryoslicing	Omics analyses	Proteomics	Proteomics-iTraq	920567-Rightlung-extract	COPDII_Lung_iTRAQ_psms.txt	PRIDE	PXD001369	http://www.ebi.ac.uk/pride/archive/projects/PXD001369	Proteomics	COPDII_Lung_iTRAQ_matrix.txt	PRIDE	PXD001369	http://www.ebi.ac.uk/pride/archive/projects/PXD001369						Sham	1	lung
Sham_1M_Lung	Lung cryoslicing	Omics analyses	Proteomics	Proteomics-iTraq	920489-Rightlung-extract	COPDII_Lung_iTRAQ_psms.txt	PRIDE	PXD001369	http://www.ebi.ac.uk/pride/archive/projects/PXD001369	Proteomics	COPDII_Lung_iTRAQ_matrix.txt	PRIDE	PXD001369	http://www.ebi.ac.uk/pride/archive/projects/PXD001369						Sham	1	lung
Sham_1M_Lung	Lung cryoslicing	Omics analyses	Proteomics	Proteomics-iTraq	920107-Rightlung-extract	COPDII_Lung_iTRAQ_psms.txt	PRIDE	PXD001369	http://www.ebi.ac.uk/pride/archive/projects/PXD001369	Proteomics	COPDII_Lung_iTRAQ_matrix.txt	PRIDE	PXD001369	http://www.ebi.ac.uk/pride/archive/projects/PXD001369						Sham	1	lung
Sham_1M_Lung	Lung cryoslicing	Omics analyses	Proteomics	Proteomics-iTraq	920255-Rightlung-extract	COPDII_Lung_iTRAQ_psms.txt	PRIDE	PXD001369	http://www.ebi.ac.uk/pride/archive/projects/PXD001369	Proteomics	COPDII_Lung_iTRAQ_matrix.txt	PRIDE	PXD001369	http://www.ebi.ac.uk/pride/archive/projects/PXD001369						Sham	1	lung
Sham_1M_Lung	Lung cryoslicing	Omics analyses	Proteomics	Proteomics-iTraq	920841-Rightlung-extract	COPDII_Lung_iTRAQ_psms.txt	PRIDE	PXD001369	http://www.ebi.ac.uk/pride/archive/projects/PXD001369	Proteomics	COPDII_Lung_iTRAQ_matrix.txt	PRIDE	PXD001369	http://www.ebi.ac.uk/pride/archive/projects/PXD001369						Sham	1	lung
Sham_1M_Lung	Lung cryoslicing	Omics analyses	Proteomics	Proteomics-iTraq	920217-Rightlung-extract	COPDII_Lung_iTRAQ_psms.txt	PRIDE	PXD001369	http://www.ebi.ac.uk/pride/archive/projects/PXD001369	Proteomics	COPDII_Lung_iTRAQ_matrix.txt	PRIDE	PXD001369	http://www.ebi.ac.uk/pride/archive/projects/PXD001369						Sham	1	lung
3R4F_1M_Lung	Lung cryoslicing	Omics analyses	Proteomics	Proteomics-iTraq	920089-Rightlung-extract	COPDII_Lung_iTRAQ_psms.txt	PRIDE	PXD001369	http://www.ebi.ac.uk/pride/archive/projects/PXD001369	Proteomics	COPDII_Lung_iTRAQ_matrix.txt	PRIDE	PXD001369	http://www.ebi.ac.uk/pride/archive/projects/PXD001369						3R4F	1	lung
3R4F_1M_Lung	Lung cryoslicing	Omics analyses	Proteomics	Proteomics-iTraq	920516-Rightlung-extract	COPDII_Lung_iTRAQ_psms.txt	PRIDE	PXD001369	http://www.ebi.ac.uk/pride/archive/projects/PXD001369	Proteomics	COPDII_Lung_iTRAQ_matrix.txt	PRIDE	PXD001369	http://www.ebi.ac.uk/pride/archive/projects/PXD001369						3R4F	1	lung
3R4F_1M_Lung	Lung cryoslicing	Omics analyses	Proteomics	Proteomics-iTraq	920345-Rightlung-extract	COPDII_Lung_iTRAQ_psms.txt	PRIDE	PXD001369	http://www.ebi.ac.uk/pride/archive/projects/PXD001369	Proteomics	COPDII_Lung_iTRAQ_matrix.txt	PRIDE	PXD001369	http://www.ebi.ac.uk/pride/archive/projects/PXD001369						3R4F	1	lung
3R4F_1M_Lung	Lung cryoslicing	Omics analyses	Proteomics	Proteomics-iTraq	920699-Rightlung-extract	COPDII_Lung_iTRAQ_psms.txt	PRIDE	PXD001369	http://www.ebi.ac.uk/pride/archive/projects/PXD001369	Proteomics	COPDII_Lung_iTRAQ_matrix.txt	PRIDE	PXD001369	http://www.ebi.ac.uk/pride/archive/projects/PXD001369						3R4F	1	lung
3R4F_1M_Lung	Lung cryoslicing	Omics analyses	Proteomics	Proteomics-iTraq	920024-Rightlung-extract	COPDII_Lung_iTRAQ_psms.txt	PRIDE	PXD001369	http://www.ebi.ac.uk/pride/archive/projects/PXD001369	Proteomics	COPDII_Lung_iTRAQ_matrix.txt	PRIDE	PXD001369	http://www.ebi.ac.uk/pride/archive/projects/PXD001369						3R4F	1	lung
3R4F_1M_Lung	Lung cryoslicing	Omics analyses	Proteomics	Proteomics-iTraq	920471-Rightlung-extract	COPDII_Lung_iTRAQ_psms.txt	PRIDE	PXD001369	http://www.ebi.ac.uk/pride/archive/projects/PXD001369	Proteomics	COPDII_Lung_iTRAQ_matrix.txt	PRIDE	PXD001369	http://www.ebi.ac.uk/pride/archive/projects/PXD001369						3R4F	1	lung
pMRTP_1M_Lung	Lung cryoslicing	Omics analyses	Proteomics	Proteomics-iTraq	920338-Rightlung-extract	COPDII_Lung_iTRAQ_psms.txt	PRIDE	PXD001369	http://www.ebi.ac.uk/pride/archive/projects/PXD001369	Proteomics	COPDII_Lung_iTRAQ_matrix.txt	PRIDE	PXD001369	http://www.ebi.ac.uk/pride/archive/projects/PXD001369						pMRTP	1	lung
pMRTP_1M_Lung	Lung cryoslicing	Omics analyses	Proteomics	Proteomics-iTraq	920298-Rightlung-extract	COPDII_Lung_iTRAQ_psms.txt	PRIDE	PXD001369	http://www.ebi.ac.uk/pride/archive/projects/PXD001369	Proteomics	COPDII_Lung_iTRAQ_matrix.txt	PRIDE	PXD001369	http://www.ebi.ac.uk/pride/archive/projects/PXD001369						pMRTP	1	lung
pMRTP_1M_Lung	Lung cryoslicing	Omics analyses	Proteomics	Proteomics-iTraq	921320-Rightlung-extract	COPDII_Lung_iTRAQ_psms.txt	PRIDE	PXD001369	http://www.ebi.ac.uk/pride/archive/projects/PXD001369	Proteomics	COPDII_Lung_iTRAQ_matrix.txt	PRIDE	PXD001369	http://www.ebi.ac.uk/pride/archive/projects/PXD001369						pMRTP	1	lung
pMRTP_1M_Lung	Lung cryoslicing	Omics analyses	Proteomics	Proteomics-iTraq	920158-Rightlung-extract	COPDII_Lung_iTRAQ_psms.txt	PRIDE	PXD001369	http://www.ebi.ac.uk/pride/archive/projects/PXD001369	Proteomics	COPDII_Lung_iTRAQ_matrix.txt	PRIDE	PXD001369	http://www.ebi.ac.uk/pride/archive/projects/PXD001369						pMRTP	1	lung
pMRTP_1M_Lung	Lung cryoslicing	Omics analyses	Proteomics	Proteomics-iTraq	920144-Rightlung-extract	COPDII_Lung_iTRAQ_psms.txt	PRIDE	PXD001369	http://www.ebi.ac.uk/pride/archive/projects/PXD001369	Proteomics	COPDII_Lung_iTRAQ_matrix.txt	PRIDE	PXD001369	http://www.ebi.ac.uk/pride/archive/projects/PXD001369						pMRTP	1	lung
pMRTP_1M_Lung	Lung cryoslicing	Omics analyses	Proteomics	Proteomics-iTraq	920913-Rightlung-extract	COPDII_Lung_iTRAQ_psms.txt	PRIDE	PXD001369	http://www.ebi.ac.uk/pride/archive/projects/PXD001369	Proteomics	COPDII_Lung_iTRAQ_matrix.txt	PRIDE	PXD001369	http://www.ebi.ac.uk/pride/archive/projects/PXD001369						pMRTP	1	lung
Sham_3M_Lung	Lung cryoslicing	Omics analyses	Proteomics	Proteomics-iTraq	921276-Rightlung-extract	COPDII_Lung_iTRAQ_psms.txt	PRIDE	PXD001369	http://www.ebi.ac.uk/pride/archive/projects/PXD001369	Proteomics	COPDII_Lung_iTRAQ_matrix.txt	PRIDE	PXD001369	http://www.ebi.ac.uk/pride/archive/projects/PXD001369						Sham	3	lung
Sham_3M_Lung	Lung cryoslicing	Omics analyses	Proteomics	Proteomics-iTraq	920289-Rightlung-extract	COPDII_Lung_iTRAQ_psms.txt	PRIDE	PXD001369	http://www.ebi.ac.uk/pride/archive/projects/PXD001369	Proteomics	COPDII_Lung_iTRAQ_matrix.txt	PRIDE	PXD001369	http://www.ebi.ac.uk/pride/archive/projects/PXD001369						Sham	3	lung
Sham_3M_Lung	Lung cryoslicing	Omics analyses	Proteomics	Proteomics-iTraq	921128-Rightlung-extract	COPDII_Lung_iTRAQ_psms.txt	PRIDE	PXD001369	http://www.ebi.ac.uk/pride/archive/projects/PXD001369	Proteomics	COPDII_Lung_iTRAQ_matrix.txt	PRIDE	PXD001369	http://www.ebi.ac.uk/pride/archive/projects/PXD001369						Sham	3	lung
Sham_3M_Lung	Lung cryoslicing	Omics analyses	Proteomics	Proteomics-iTraq	920763-Rightlung-extract	COPDII_Lung_iTRAQ_psms.txt	PRIDE	PXD001369	http://www.ebi.ac.uk/pride/archive/projects/PXD001369	Proteomics	COPDII_Lung_iTRAQ_matrix.txt	PRIDE	PXD001369	http://www.ebi.ac.uk/pride/archive/projects/PXD001369						Sham	3	lung
Sham_3M_Lung	Lung cryoslicing	Omics analyses	Proteomics	Proteomics-iTraq	920794-Rightlung-extract	COPDII_Lung_iTRAQ_psms.txt	PRIDE	PXD001369	http://www.ebi.ac.uk/pride/archive/projects/PXD001369	Proteomics	COPDII_Lung_iTRAQ_matrix.txt	PRIDE	PXD001369	http://www.ebi.ac.uk/pride/archive/projects/PXD001369						Sham	3	lung
Sham_3M_Lung	Lung cryoslicing	Omics analyses	Proteomics	Proteomics-iTraq	921166-Rightlung-extract	COPDII_Lung_iTRAQ_psms.txt	PRIDE	PXD001369	http://www.ebi.ac.uk/pride/archive/projects/PXD001369	Proteomics	COPDII_Lung_iTRAQ_matrix.txt	PRIDE	PXD001369	http://www.ebi.ac.uk/pride/archive/projects/PXD001369						Sham	3	lung
3R4F_3M_Lung	Lung cryoslicing	Omics analyses	Proteomics	Proteomics-iTraq	920300-Rightlung-extract	COPDII_Lung_iTRAQ_psms.txt	PRIDE	PXD001369	http://www.ebi.ac.uk/pride/archive/projects/PXD001369	Proteomics	COPDII_Lung_iTRAQ_matrix.txt	PRIDE	PXD001369	http://www.ebi.ac.uk/pride/archive/projects/PXD001369						3R4F	3	lung
3R4F_3M_Lung	Lung cryoslicing	Omics analyses	Proteomics	Proteomics-iTraq	920770-Rightlung-extract	COPDII_Lung_iTRAQ_psms.txt	PRIDE	PXD001369	http://www.ebi.ac.uk/pride/archive/projects/PXD001369	Proteomics	COPDII_Lung_iTRAQ_matrix.txt	PRIDE	PXD001369	http://www.ebi.ac.uk/pride/archive/projects/PXD001369						3R4F	3	lung
3R4F_3M_Lung	Lung cryoslicing	Omics analyses	Proteomics	Proteomics-iTraq	920941-Rightlung-extract	COPDII_Lung_iTRAQ_psms.txt	PRIDE	PXD001369	http://www.ebi.ac.uk/pride/archive/projects/PXD001369	Proteomics	COPDII_Lung_iTRAQ_matrix.txt	PRIDE	PXD001369	http://www.ebi.ac.uk/pride/archive/projects/PXD001369						3R4F	3	lung
3R4F_3M_Lung	Lung cryoslicing	Omics analyses	Proteomics	Proteomics-iTraq	920716-Rightlung-extract	COPDII_Lung_iTRAQ_psms.txt	PRIDE	PXD001369	http://www.ebi.ac.uk/pride/archive/projects/PXD001369	Proteomics	COPDII_Lung_iTRAQ_matrix.txt	PRIDE	PXD001369	http://www.ebi.ac.uk/pride/archive/projects/PXD001369						3R4F	3	lung
3R4F_3M_Lung	Lung cryoslicing	Omics analyses	Proteomics	Proteomics-iTraq	921162-Rightlung-extract	COPDII_Lung_iTRAQ_psms.txt	PRIDE	PXD001369	http://www.ebi.ac.uk/pride/archive/projects/PXD001369	Proteomics	COPDII_Lung_iTRAQ_matrix.txt	PRIDE	PXD001369	http://www.ebi.ac.uk/pride/archive/projects/PXD001369						3R4F	3	lung
3R4F_3M_Lung	Lung cryoslicing	Omics analyses	Proteomics	Proteomics-iTraq	920942-Rightlung-extract	COPDII_Lung_iTRAQ_psms.txt	PRIDE	PXD001369	http://www.ebi.ac.uk/pride/archive/projects/PXD001369	Proteomics	COPDII_Lung_iTRAQ_matrix.txt	PRIDE	PXD001369	http://www.ebi.ac.uk/pride/archive/projects/PXD001369						3R4F	3	lung
pMRTP_3M_Lung	Lung cryoslicing	Omics analyses	Proteomics	Proteomics-iTraq	920705-Rightlung-extract	COPDII_Lung_iTRAQ_psms.txt	PRIDE	PXD001369	http://www.ebi.ac.uk/pride/archive/projects/PXD001369	Proteomics	COPDII_Lung_iTRAQ_matrix.txt	PRIDE	PXD001369	http://www.ebi.ac.uk/pride/archive/projects/PXD001369						pMRTP	3	lung
pMRTP_3M_Lung	Lung cryoslicing	Omics analyses	Proteomics	Proteomics-iTraq	920981-Rightlung-extract	COPDII_Lung_iTRAQ_psms.txt	PRIDE	PXD001369	http://www.ebi.ac.uk/pride/archive/projects/PXD001369	Proteomics	COPDII_Lung_iTRAQ_matrix.txt	PRIDE	PXD001369	http://www.ebi.ac.uk/pride/archive/projects/PXD001369						pMRTP	3	lung
pMRTP_3M_Lung	Lung cryoslicing	Omics analyses	Proteomics	Proteomics-iTraq	920818-Rightlung-extract	COPDII_Lung_iTRAQ_psms.txt	PRIDE	PXD001369	http://www.ebi.ac.uk/pride/archive/projects/PXD001369	Proteomics	COPDII_Lung_iTRAQ_matrix.txt	PRIDE	PXD001369	http://www.ebi.ac.uk/pride/archive/projects/PXD001369						pMRTP	3	lung
pMRTP_3M_Lung	Lung cryoslicing	Omics analyses	Proteomics	Proteomics-iTraq	921054-Rightlung-extract	COPDII_Lung_iTRAQ_psms.txt	PRIDE	PXD001369	http://www.ebi.ac.uk/pride/archive/projects/PXD001369	Proteomics	COPDII_Lung_iTRAQ_matrix.txt	PRIDE	PXD001369	http://www.ebi.ac.uk/pride/archive/projects/PXD001369						pMRTP	3	lung
pMRTP_3M_Lung	Lung cryoslicing	Omics analyses	Proteomics	Proteomics-iTraq	920553-Rightlung-extract	COPDII_Lung_iTRAQ_psms.txt	PRIDE	PXD001369	http://www.ebi.ac.uk/pride/archive/projects/PXD001369	Proteomics	COPDII_Lung_iTRAQ_matrix.txt	PRIDE	PXD001369	http://www.ebi.ac.uk/pride/archive/projects/PXD001369						pMRTP	3	lung
pMRTP_3M_Lung	Lung cryoslicing	Omics analyses	Proteomics	Proteomics-iTraq	920673-Rightlung-extract	COPDII_Lung_iTRAQ_psms.txt	PRIDE	PXD001369	http://www.ebi.ac.uk/pride/archive/projects/PXD001369	Proteomics	COPDII_Lung_iTRAQ_matrix.txt	PRIDE	PXD001369	http://www.ebi.ac.uk/pride/archive/projects/PXD001369						pMRTP	3	lung
Cess_3M_Lung	Lung cryoslicing	Omics analyses	Proteomics	Proteomics-iTraq	920736-Rightlung-extract	COPDII_Lung_iTRAQ_psms.txt	PRIDE	PXD001369	http://www.ebi.ac.uk/pride/archive/projects/PXD001369	Proteomics	COPDII_Lung_iTRAQ_matrix.txt	PRIDE	PXD001369	http://www.ebi.ac.uk/pride/archive/projects/PXD001369						Cess	3	lung
Cess_3M_Lung	Lung cryoslicing	Omics analyses	Proteomics	Proteomics-iTraq	920531-Rightlung-extract	COPDII_Lung_iTRAQ_psms.txt	PRIDE	PXD001369	http://www.ebi.ac.uk/pride/archive/projects/PXD001369	Proteomics	COPDII_Lung_iTRAQ_matrix.txt	PRIDE	PXD001369	http://www.ebi.ac.uk/pride/archive/projects/PXD001369						Cess	3	lung
Cess_3M_Lung	Lung cryoslicing	Omics analyses	Proteomics	Proteomics-iTraq	920587-Rightlung-extract	COPDII_Lung_iTRAQ_psms.txt	PRIDE	PXD001369	http://www.ebi.ac.uk/pride/archive/projects/PXD001369	Proteomics	COPDII_Lung_iTRAQ_matrix.txt	PRIDE	PXD001369	http://www.ebi.ac.uk/pride/archive/projects/PXD001369						Cess	3	lung
Cess_3M_Lung	Lung cryoslicing	Omics analyses	Proteomics	Proteomics-iTraq	921296-Rightlung-extract	COPDII_Lung_iTRAQ_psms.txt	PRIDE	PXD001369	http://www.ebi.ac.uk/pride/archive/projects/PXD001369	Proteomics	COPDII_Lung_iTRAQ_matrix.txt	PRIDE	PXD001369	http://www.ebi.ac.uk/pride/archive/projects/PXD001369						Cess	3	lung
Cess_3M_Lung	Lung cryoslicing	Omics analyses	Proteomics	Proteomics-iTraq	920604-Rightlung-extract	COPDII_Lung_iTRAQ_psms.txt	PRIDE	PXD001369	http://www.ebi.ac.uk/pride/archive/projects/PXD001369	Proteomics	COPDII_Lung_iTRAQ_matrix.txt	PRIDE	PXD001369	http://www.ebi.ac.uk/pride/archive/projects/PXD001369						Cess	3	lung
Cess_3M_Lung	Lung cryoslicing	Omics analyses	Proteomics	Proteomics-iTraq	920616-Rightlung-extract	COPDII_Lung_iTRAQ_psms.txt	PRIDE	PXD001369	http://www.ebi.ac.uk/pride/archive/projects/PXD001369	Proteomics	COPDII_Lung_iTRAQ_matrix.txt	PRIDE	PXD001369	http://www.ebi.ac.uk/pride/archive/projects/PXD001369						Cess	3	lung
Switch_3M_Lung	Lung cryoslicing	Omics analyses	Proteomics	Proteomics-iTraq	920205-Rightlung-extract	COPDII_Lung_iTRAQ_psms.txt	PRIDE	PXD001369	http://www.ebi.ac.uk/pride/archive/projects/PXD001369	Proteomics	COPDII_Lung_iTRAQ_matrix.txt	PRIDE	PXD001369	http://www.ebi.ac.uk/pride/archive/projects/PXD001369						Switch	3	lung
Switch_3M_Lung	Lung cryoslicing	Omics analyses	Proteomics	Proteomics-iTraq	920416-Rightlung-extract	COPDII_Lung_iTRAQ_psms.txt	PRIDE	PXD001369	http://www.ebi.ac.uk/pride/archive/projects/PXD001369	Proteomics	COPDII_Lung_iTRAQ_matrix.txt	PRIDE	PXD001369	http://www.ebi.ac.uk/pride/archive/projects/PXD001369						Switch	3	lung
Switch_3M_Lung	Lung cryoslicing	Omics analyses	Proteomics	Proteomics-iTraq	920368-Rightlung-extract	COPDII_Lung_iTRAQ_psms.txt	PRIDE	PXD001369	http://www.ebi.ac.uk/pride/archive/projects/PXD001369	Proteomics	COPDII_Lung_iTRAQ_matrix.txt	PRIDE	PXD001369	http://www.ebi.ac.uk/pride/archive/projects/PXD001369						Switch	3	lung
Switch_3M_Lung	Lung cryoslicing	Omics analyses	Proteomics	Proteomics-iTraq	920602-Rightlung-extract	COPDII_Lung_iTRAQ_psms.txt	PRIDE	PXD001369	http://www.ebi.ac.uk/pride/archive/projects/PXD001369	Proteomics	COPDII_Lung_iTRAQ_matrix.txt	PRIDE	PXD001369	http://www.ebi.ac.uk/pride/archive/projects/PXD001369						Switch	3	lung
Switch_3M_Lung	Lung cryoslicing	Omics analyses	Proteomics	Proteomics-iTraq	920630-Rightlung-extract	COPDII_Lung_iTRAQ_psms.txt	PRIDE	PXD001369	http://www.ebi.ac.uk/pride/archive/projects/PXD001369	Proteomics	COPDII_Lung_iTRAQ_matrix.txt	PRIDE	PXD001369	http://www.ebi.ac.uk/pride/archive/projects/PXD001369						Switch	3	lung
Switch_3M_Lung	Lung cryoslicing	Omics analyses	Proteomics	Proteomics-iTraq	920023-Rightlung-extract	COPDII_Lung_iTRAQ_psms.txt	PRIDE	PXD001369	http://www.ebi.ac.uk/pride/archive/projects/PXD001369	Proteomics	COPDII_Lung_iTRAQ_matrix.txt	PRIDE	PXD001369	http://www.ebi.ac.uk/pride/archive/projects/PXD001369						Switch	3	lung
Sham_5M_Lung	Lung cryoslicing	Omics analyses	Proteomics	Proteomics-iTraq	921006-Rightlung-extract	COPDII_Lung_iTRAQ_psms.txt	PRIDE	PXD001369	http://www.ebi.ac.uk/pride/archive/projects/PXD001369	Proteomics	COPDII_Lung_iTRAQ_matrix.txt	PRIDE	PXD001369	http://www.ebi.ac.uk/pride/archive/projects/PXD001369						Sham	5	lung
Sham_5M_Lung	Lung cryoslicing	Omics analyses	Proteomics	Proteomics-iTraq	920160-Rightlung-extract	COPDII_Lung_iTRAQ_psms.txt	PRIDE	PXD001369	http://www.ebi.ac.uk/pride/archive/projects/PXD001369	Proteomics	COPDII_Lung_iTRAQ_matrix.txt	PRIDE	PXD001369	http://www.ebi.ac.uk/pride/archive/projects/PXD001369						Sham	5	lung
Sham_5M_Lung	Lung cryoslicing	Omics analyses	Proteomics	Proteomics-iTraq	920509-Rightlung-extract	COPDII_Lung_iTRAQ_psms.txt	PRIDE	PXD001369	http://www.ebi.ac.uk/pride/archive/projects/PXD001369	Proteomics	COPDII_Lung_iTRAQ_matrix.txt	PRIDE	PXD001369	http://www.ebi.ac.uk/pride/archive/projects/PXD001369						Sham	5	lung
Sham_5M_Lung	Lung cryoslicing	Omics analyses	Proteomics	Proteomics-iTraq	920112-Rightlung-extract	COPDII_Lung_iTRAQ_psms.txt	PRIDE	PXD001369	http://www.ebi.ac.uk/pride/archive/projects/PXD001369	Proteomics	COPDII_Lung_iTRAQ_matrix.txt	PRIDE	PXD001369	http://www.ebi.ac.uk/pride/archive/projects/PXD001369						Sham	5	lung
Sham_5M_Lung	Lung cryoslicing	Omics analyses	Proteomics	Proteomics-iTraq	920473-Rightlung-extract	COPDII_Lung_iTRAQ_psms.txt	PRIDE	PXD001369	http://www.ebi.ac.uk/pride/archive/projects/PXD001369	Proteomics	COPDII_Lung_iTRAQ_matrix.txt	PRIDE	PXD001369	http://www.ebi.ac.uk/pride/archive/projects/PXD001369						Sham	5	lung
Sham_5M_Lung	Lung cryoslicing	Omics analyses	Proteomics	Proteomics-iTraq	920780-Rightlung-extract	COPDII_Lung_iTRAQ_psms.txt	PRIDE	PXD001369	http://www.ebi.ac.uk/pride/archive/projects/PXD001369	Proteomics	COPDII_Lung_iTRAQ_matrix.txt	PRIDE	PXD001369	http://www.ebi.ac.uk/pride/archive/projects/PXD001369						Sham	5	lung
3R4F_5M_Lung	Lung cryoslicing	Omics analyses	Proteomics	Proteomics-iTraq	921050-Rightlung-extract	COPDII_Lung_iTRAQ_psms.txt	PRIDE	PXD001369	http://www.ebi.ac.uk/pride/archive/projects/PXD001369	Proteomics	COPDII_Lung_iTRAQ_matrix.txt	PRIDE	PXD001369	http://www.ebi.ac.uk/pride/archive/projects/PXD001369						3R4F	5	lung
3R4F_5M_Lung	Lung cryoslicing	Omics analyses	Proteomics	Proteomics-iTraq	920765-Rightlung-extract	COPDII_Lung_iTRAQ_psms.txt	PRIDE	PXD001369	http://www.ebi.ac.uk/pride/archive/projects/PXD001369	Proteomics	COPDII_Lung_iTRAQ_matrix.txt	PRIDE	PXD001369	http://www.ebi.ac.uk/pride/archive/projects/PXD001369						3R4F	5	lung
3R4F_5M_Lung	Lung cryoslicing	Omics analyses	Proteomics	Proteomics-iTraq	921281-Rightlung-extract	COPDII_Lung_iTRAQ_psms.txt	PRIDE	PXD001369	http://www.ebi.ac.uk/pride/archive/projects/PXD001369	Proteomics	COPDII_Lung_iTRAQ_matrix.txt	PRIDE	PXD001369	http://www.ebi.ac.uk/pride/archive/projects/PXD001369						3R4F	5	lung
3R4F_5M_Lung	Lung cryoslicing	Omics analyses	Proteomics	Proteomics-iTraq	920002-Rightlung-extract	COPDII_Lung_iTRAQ_psms.txt	PRIDE	PXD001369	http://www.ebi.ac.uk/pride/archive/projects/PXD001369	Proteomics	COPDII_Lung_iTRAQ_matrix.txt	PRIDE	PXD001369	http://www.ebi.ac.uk/pride/archive/projects/PXD001369						3R4F	5	lung
3R4F_5M_Lung	Lung cryoslicing	Omics analyses	Proteomics	Proteomics-iTraq	921071-Rightlung-extract	COPDII_Lung_iTRAQ_psms.txt	PRIDE	PXD001369	http://www.ebi.ac.uk/pride/archive/projects/PXD001369	Proteomics	COPDII_Lung_iTRAQ_matrix.txt	PRIDE	PXD001369	http://www.ebi.ac.uk/pride/archive/projects/PXD001369						3R4F	5	lung
3R4F_5M_Lung	Lung cryoslicing	Omics analyses	Proteomics	Proteomics-iTraq	921075-Rightlung-extract	COPDII_Lung_iTRAQ_psms.txt	PRIDE	PXD001369	http://www.ebi.ac.uk/pride/archive/projects/PXD001369	Proteomics	COPDII_Lung_iTRAQ_matrix.txt	PRIDE	PXD001369	http://www.ebi.ac.uk/pride/archive/projects/PXD001369						3R4F	5	lung
pMRTP_5M_Lung	Lung cryoslicing	Omics analyses	Proteomics	Proteomics-iTraq	920123-Rightlung-extract	COPDII_Lung_iTRAQ_psms.txt	PRIDE	PXD001369	http://www.ebi.ac.uk/pride/archive/projects/PXD001369	Proteomics	COPDII_Lung_iTRAQ_matrix.txt	PRIDE	PXD001369	http://www.ebi.ac.uk/pride/archive/projects/PXD001369						pMRTP	5	lung
pMRTP_5M_Lung	Lung cryoslicing	Omics analyses	Proteomics	Proteomics-iTraq	920051-Rightlung-extract	COPDII_Lung_iTRAQ_psms.txt	PRIDE	PXD001369	http://www.ebi.ac.uk/pride/archive/projects/PXD001369	Proteomics	COPDII_Lung_iTRAQ_matrix.txt	PRIDE	PXD001369	http://www.ebi.ac.uk/pride/archive/projects/PXD001369						pMRTP	5	lung
pMRTP_5M_Lung	Lung cryoslicing	Omics analyses	Proteomics	Proteomics-iTraq	920288-Rightlung-extract	COPDII_Lung_iTRAQ_psms.txt	PRIDE	PXD001369	http://www.ebi.ac.uk/pride/archive/projects/PXD001369	Proteomics	COPDII_Lung_iTRAQ_matrix.txt	PRIDE	PXD001369	http://www.ebi.ac.uk/pride/archive/projects/PXD001369						pMRTP	5	lung
pMRTP_5M_Lung	Lung cryoslicing	Omics analyses	Proteomics	Proteomics-iTraq	920424-Rightlung-extract	COPDII_Lung_iTRAQ_psms.txt	PRIDE	PXD001369	http://www.ebi.ac.uk/pride/archive/projects/PXD001369	Proteomics	COPDII_Lung_iTRAQ_matrix.txt	PRIDE	PXD001369	http://www.ebi.ac.uk/pride/archive/projects/PXD001369						pMRTP	5	lung
pMRTP_5M_Lung	Lung cryoslicing	Omics analyses	Proteomics	Proteomics-iTraq	920904-Rightlung-extract	COPDII_Lung_iTRAQ_psms.txt	PRIDE	PXD001369	http://www.ebi.ac.uk/pride/archive/projects/PXD001369	Proteomics	COPDII_Lung_iTRAQ_matrix.txt	PRIDE	PXD001369	http://www.ebi.ac.uk/pride/archive/projects/PXD001369						pMRTP	5	lung
pMRTP_5M_Lung	Lung cryoslicing	Omics analyses	Proteomics	Proteomics-iTraq	920464-Rightlung-extract	COPDII_Lung_iTRAQ_psms.txt	PRIDE	PXD001369	http://www.ebi.ac.uk/pride/archive/projects/PXD001369	Proteomics	COPDII_Lung_iTRAQ_matrix.txt	PRIDE	PXD001369	http://www.ebi.ac.uk/pride/archive/projects/PXD001369						pMRTP	5	lung
Cess_5M_Lung	Lung cryoslicing	Omics analyses	Proteomics	Proteomics-iTraq	921275-Rightlung-extract	COPDII_Lung_iTRAQ_psms.txt	PRIDE	PXD001369	http://www.ebi.ac.uk/pride/archive/projects/PXD001369	Proteomics	COPDII_Lung_iTRAQ_matrix.txt	PRIDE	PXD001369	http://www.ebi.ac.uk/pride/archive/projects/PXD001369						Cess	5	lung
Cess_5M_Lung	Lung cryoslicing	Omics analyses	Proteomics	Proteomics-iTraq	920099-Rightlung-extract	COPDII_Lung_iTRAQ_psms.txt	PRIDE	PXD001369	http://www.ebi.ac.uk/pride/archive/projects/PXD001369	Proteomics	COPDII_Lung_iTRAQ_matrix.txt	PRIDE	PXD001369	http://www.ebi.ac.uk/pride/archive/projects/PXD001369						Cess	5	lung
Cess_5M_Lung	Lung cryoslicing	Omics analyses	Proteomics	Proteomics-iTraq	920859-Rightlung-extract	COPDII_Lung_iTRAQ_psms.txt	PRIDE	PXD001369	http://www.ebi.ac.uk/pride/archive/projects/PXD001369	Proteomics	COPDII_Lung_iTRAQ_matrix.txt	PRIDE	PXD001369	http://www.ebi.ac.uk/pride/archive/projects/PXD001369						Cess	5	lung
Cess_5M_Lung	Lung cryoslicing	Omics analyses	Proteomics	Proteomics-iTraq	920481-Rightlung-extract	COPDII_Lung_iTRAQ_psms.txt	PRIDE	PXD001369	http://www.ebi.ac.uk/pride/archive/projects/PXD001369	Proteomics	COPDII_Lung_iTRAQ_matrix.txt	PRIDE	PXD001369	http://www.ebi.ac.uk/pride/archive/projects/PXD001369						Cess	5	lung
Cess_5M_Lung	Lung cryoslicing	Omics analyses	Proteomics	Proteomics-iTraq	920669-Rightlung-extract	COPDII_Lung_iTRAQ_psms.txt	PRIDE	PXD001369	http://www.ebi.ac.uk/pride/archive/projects/PXD001369	Proteomics	COPDII_Lung_iTRAQ_matrix.txt	PRIDE	PXD001369	http://www.ebi.ac.uk/pride/archive/projects/PXD001369						Cess	5	lung
Cess_5M_Lung	Lung cryoslicing	Omics analyses	Proteomics	Proteomics-iTraq	920442-Rightlung-extract	COPDII_Lung_iTRAQ_psms.txt	PRIDE	PXD001369	http://www.ebi.ac.uk/pride/archive/projects/PXD001369	Proteomics	COPDII_Lung_iTRAQ_matrix.txt	PRIDE	PXD001369	http://www.ebi.ac.uk/pride/archive/projects/PXD001369						Cess	5	lung
Switch_5M_Lung	Lung cryoslicing	Omics analyses	Proteomics	Proteomics-iTraq	921178-Rightlung-extract	COPDII_Lung_iTRAQ_psms.txt	PRIDE	PXD001369	http://www.ebi.ac.uk/pride/archive/projects/PXD001369	Proteomics	COPDII_Lung_iTRAQ_matrix.txt	PRIDE	PXD001369	http://www.ebi.ac.uk/pride/archive/projects/PXD001369						Switch	5	lung
Switch_5M_Lung	Lung cryoslicing	Omics analyses	Proteomics	Proteomics-iTraq	920761-Rightlung-extract	COPDII_Lung_iTRAQ_psms.txt	PRIDE	PXD001369	http://www.ebi.ac.uk/pride/archive/projects/PXD001369	Proteomics	COPDII_Lung_iTRAQ_matrix.txt	PRIDE	PXD001369	http://www.ebi.ac.uk/pride/archive/projects/PXD001369						Switch	5	lung
Switch_5M_Lung	Lung cryoslicing	Omics analyses	Proteomics	Proteomics-iTraq	920878-Rightlung-extract	COPDII_Lung_iTRAQ_psms.txt	PRIDE	PXD001369	http://www.ebi.ac.uk/pride/archive/projects/PXD001369	Proteomics	COPDII_Lung_iTRAQ_matrix.txt	PRIDE	PXD001369	http://www.ebi.ac.uk/pride/archive/projects/PXD001369						Switch	5	lung
Switch_5M_Lung	Lung cryoslicing	Omics analyses	Proteomics	Proteomics-iTraq	920220-Rightlung-extract	COPDII_Lung_iTRAQ_psms.txt	PRIDE	PXD001369	http://www.ebi.ac.uk/pride/archive/projects/PXD001369	Proteomics	COPDII_Lung_iTRAQ_matrix.txt	PRIDE	PXD001369	http://www.ebi.ac.uk/pride/archive/projects/PXD001369						Switch	5	lung
Switch_5M_Lung	Lung cryoslicing	Omics analyses	Proteomics	Proteomics-iTraq	920312-Rightlung-extract	COPDII_Lung_iTRAQ_psms.txt	PRIDE	PXD001369	http://www.ebi.ac.uk/pride/archive/projects/PXD001369	Proteomics	COPDII_Lung_iTRAQ_matrix.txt	PRIDE	PXD001369	http://www.ebi.ac.uk/pride/archive/projects/PXD001369						Switch	5	lung
Switch_5M_Lung	Lung cryoslicing	Omics analyses	Proteomics	Proteomics-iTraq	920445-Rightlung-extract	COPDII_Lung_iTRAQ_psms.txt	PRIDE	PXD001369	http://www.ebi.ac.uk/pride/archive/projects/PXD001369	Proteomics	COPDII_Lung_iTRAQ_matrix.txt	PRIDE	PXD001369	http://www.ebi.ac.uk/pride/archive/projects/PXD001369						Switch	5	lung
Sham_7M_Lung	Lung cryoslicing	Omics analyses	Proteomics	Proteomics-iTraq	921297-Rightlung-extract	COPDII_Lung_iTRAQ_psms.txt	PRIDE	PXD001369	http://www.ebi.ac.uk/pride/archive/projects/PXD001369	Proteomics	COPDII_Lung_iTRAQ_matrix.txt	PRIDE	PXD001369	http://www.ebi.ac.uk/pride/archive/projects/PXD001369						Sham	7	lung
Sham_7M_Lung	Lung cryoslicing	Omics analyses	Proteomics	Proteomics-iTraq	920741-Rightlung-extract	COPDII_Lung_iTRAQ_psms.txt	PRIDE	PXD001369	http://www.ebi.ac.uk/pride/archive/projects/PXD001369	Proteomics	COPDII_Lung_iTRAQ_matrix.txt	PRIDE	PXD001369	http://www.ebi.ac.uk/pride/archive/projects/PXD001369						Sham	7	lung
Sham_7M_Lung	Lung cryoslicing	Omics analyses	Proteomics	Proteomics-iTraq	920922-Rightlung-extract	COPDII_Lung_iTRAQ_psms.txt	PRIDE	PXD001369	http://www.ebi.ac.uk/pride/archive/projects/PXD001369	Proteomics	COPDII_Lung_iTRAQ_matrix.txt	PRIDE	PXD001369	http://www.ebi.ac.uk/pride/archive/projects/PXD001369						Sham	7	lung
Sham_7M_Lung	Lung cryoslicing	Omics analyses	Proteomics	Proteomics-iTraq	920952-Rightlung-extract	COPDII_Lung_iTRAQ_psms.txt	PRIDE	PXD001369	http://www.ebi.ac.uk/pride/archive/projects/PXD001369	Proteomics	COPDII_Lung_iTRAQ_matrix.txt	PRIDE	PXD001369	http://www.ebi.ac.uk/pride/archive/projects/PXD001369						Sham	7	lung
Sham_7M_Lung	Lung cryoslicing	Omics analyses	Proteomics	Proteomics-iTraq	920043-Rightlung-extract	COPDII_Lung_iTRAQ_psms.txt	PRIDE	PXD001369	http://www.ebi.ac.uk/pride/archive/projects/PXD001369	Proteomics	COPDII_Lung_iTRAQ_matrix.txt	PRIDE	PXD001369	http://www.ebi.ac.uk/pride/archive/projects/PXD001369						Sham	7	lung
Sham_7M_Lung	Lung cryoslicing	Omics analyses	Proteomics	Proteomics-iTraq	920515-Rightlung-extract	COPDII_Lung_iTRAQ_psms.txt	PRIDE	PXD001369	http://www.ebi.ac.uk/pride/archive/projects/PXD001369	Proteomics	COPDII_Lung_iTRAQ_matrix.txt	PRIDE	PXD001369	http://www.ebi.ac.uk/pride/archive/projects/PXD001369						Sham	7	lung
3R4F_7M_Lung	Lung cryoslicing	Omics analyses	Proteomics	Proteomics-iTraq	921318-Rightlung-extract	COPDII_Lung_iTRAQ_psms.txt	PRIDE	PXD001369	http://www.ebi.ac.uk/pride/archive/projects/PXD001369	Proteomics	COPDII_Lung_iTRAQ_matrix.txt	PRIDE	PXD001369	http://www.ebi.ac.uk/pride/archive/projects/PXD001369						3R4F	7	lung
3R4F_7M_Lung	Lung cryoslicing	Omics analyses	Proteomics	Proteomics-iTraq	920303-Rightlung-extract	COPDII_Lung_iTRAQ_psms.txt	PRIDE	PXD001369	http://www.ebi.ac.uk/pride/archive/projects/PXD001369	Proteomics	COPDII_Lung_iTRAQ_matrix.txt	PRIDE	PXD001369	http://www.ebi.ac.uk/pride/archive/projects/PXD001369						3R4F	7	lung
3R4F_7M_Lung	Lung cryoslicing	Omics analyses	Proteomics	Proteomics-iTraq	920399-Rightlung-extract	COPDII_Lung_iTRAQ_psms.txt	PRIDE	PXD001369	http://www.ebi.ac.uk/pride/archive/projects/PXD001369	Proteomics	COPDII_Lung_iTRAQ_matrix.txt	PRIDE	PXD001369	http://www.ebi.ac.uk/pride/archive/projects/PXD001369						3R4F	7	lung
3R4F_7M_Lung	Lung cryoslicing	Omics analyses	Proteomics	Proteomics-iTraq	920421-Rightlung-extract	COPDII_Lung_iTRAQ_psms.txt	PRIDE	PXD001369	http://www.ebi.ac.uk/pride/archive/projects/PXD001369	Proteomics	COPDII_Lung_iTRAQ_matrix.txt	PRIDE	PXD001369	http://www.ebi.ac.uk/pride/archive/projects/PXD001369						3R4F	7	lung
3R4F_7M_Lung	Lung cryoslicing	Omics analyses	Proteomics	Proteomics-iTraq	920025-Rightlung-extract	COPDII_Lung_iTRAQ_psms.txt	PRIDE	PXD001369	http://www.ebi.ac.uk/pride/archive/projects/PXD001369	Proteomics	COPDII_Lung_iTRAQ_matrix.txt	PRIDE	PXD001369	http://www.ebi.ac.uk/pride/archive/projects/PXD001369						3R4F	7	lung
3R4F_7M_Lung	Lung cryoslicing	Omics analyses	Proteomics	Proteomics-iTraq	920843-Rightlung-extract	COPDII_Lung_iTRAQ_psms.txt	PRIDE	PXD001369	http://www.ebi.ac.uk/pride/archive/projects/PXD001369	Proteomics	COPDII_Lung_iTRAQ_matrix.txt	PRIDE	PXD001369	http://www.ebi.ac.uk/pride/archive/projects/PXD001369						3R4F	7	lung
pMRTP_7M_Lung	Lung cryoslicing	Omics analyses	Proteomics	Proteomics-iTraq	920098-Rightlung-extract	COPDII_Lung_iTRAQ_psms.txt	PRIDE	PXD001369	http://www.ebi.ac.uk/pride/archive/projects/PXD001369	Proteomics	COPDII_Lung_iTRAQ_matrix.txt	PRIDE	PXD001369	http://www.ebi.ac.uk/pride/archive/projects/PXD001369						pMRTP	7	lung
pMRTP_7M_Lung	Lung cryoslicing	Omics analyses	Proteomics	Proteomics-iTraq	920113-Rightlung-extract	COPDII_Lung_iTRAQ_psms.txt	PRIDE	PXD001369	http://www.ebi.ac.uk/pride/archive/projects/PXD001369	Proteomics	COPDII_Lung_iTRAQ_matrix.txt	PRIDE	PXD001369	http://www.ebi.ac.uk/pride/archive/projects/PXD001369						pMRTP	7	lung
pMRTP_7M_Lung	Lung cryoslicing	Omics analyses	Proteomics	Proteomics-iTraq	920983-Rightlung-extract	COPDII_Lung_iTRAQ_psms.txt	PRIDE	PXD001369	http://www.ebi.ac.uk/pride/archive/projects/PXD001369	Proteomics	COPDII_Lung_iTRAQ_matrix.txt	PRIDE	PXD001369	http://www.ebi.ac.uk/pride/archive/projects/PXD001369						pMRTP	7	lung
pMRTP_7M_Lung	Lung cryoslicing	Omics analyses	Proteomics	Proteomics-iTraq	920280-Rightlung-extract	COPDII_Lung_iTRAQ_psms.txt	PRIDE	PXD001369	http://www.ebi.ac.uk/pride/archive/projects/PXD001369	Proteomics	COPDII_Lung_iTRAQ_matrix.txt	PRIDE	PXD001369	http://www.ebi.ac.uk/pride/archive/projects/PXD001369						pMRTP	7	lung
pMRTP_7M_Lung	Lung cryoslicing	Omics analyses	Proteomics	Proteomics-iTraq	920116-Rightlung-extract	COPDII_Lung_iTRAQ_psms.txt	PRIDE	PXD001369	http://www.ebi.ac.uk/pride/archive/projects/PXD001369	Proteomics	COPDII_Lung_iTRAQ_matrix.txt	PRIDE	PXD001369	http://www.ebi.ac.uk/pride/archive/projects/PXD001369						pMRTP	7	lung
pMRTP_7M_Lung	Lung cryoslicing	Omics analyses	Proteomics	Proteomics-iTraq	921017-Rightlung-extract	COPDII_Lung_iTRAQ_psms.txt	PRIDE	PXD001369	http://www.ebi.ac.uk/pride/archive/projects/PXD001369	Proteomics	COPDII_Lung_iTRAQ_matrix.txt	PRIDE	PXD001369	http://www.ebi.ac.uk/pride/archive/projects/PXD001369						pMRTP	7	lung
Cess_7M_Lung	Lung cryoslicing	Omics analyses	Proteomics	Proteomics-iTraq	920663-Rightlung-extract	COPDII_Lung_iTRAQ_psms.txt	PRIDE	PXD001369	http://www.ebi.ac.uk/pride/archive/projects/PXD001369	Proteomics	COPDII_Lung_iTRAQ_matrix.txt	PRIDE	PXD001369	http://www.ebi.ac.uk/pride/archive/projects/PXD001369						Cess	7	lung
Cess_7M_Lung	Lung cryoslicing	Omics analyses	Proteomics	Proteomics-iTraq	920100-Rightlung-extract	COPDII_Lung_iTRAQ_psms.txt	PRIDE	PXD001369	http://www.ebi.ac.uk/pride/archive/projects/PXD001369	Proteomics	COPDII_Lung_iTRAQ_matrix.txt	PRIDE	PXD001369	http://www.ebi.ac.uk/pride/archive/projects/PXD001369						Cess	7	lung
Cess_7M_Lung	Lung cryoslicing	Omics analyses	Proteomics	Proteomics-iTraq	920462-Rightlung-extract	COPDII_Lung_iTRAQ_psms.txt	PRIDE	PXD001369	http://www.ebi.ac.uk/pride/archive/projects/PXD001369	Proteomics	COPDII_Lung_iTRAQ_matrix.txt	PRIDE	PXD001369	http://www.ebi.ac.uk/pride/archive/projects/PXD001369						Cess	7	lung
Cess_7M_Lung	Lung cryoslicing	Omics analyses	Proteomics	Proteomics-iTraq	920327-Rightlung-extract	COPDII_Lung_iTRAQ_psms.txt	PRIDE	PXD001369	http://www.ebi.ac.uk/pride/archive/projects/PXD001369	Proteomics	COPDII_Lung_iTRAQ_matrix.txt	PRIDE	PXD001369	http://www.ebi.ac.uk/pride/archive/projects/PXD001369						Cess	7	lung
Cess_7M_Lung	Lung cryoslicing	Omics analyses	Proteomics	Proteomics-iTraq	921151-Rightlung-extract	COPDII_Lung_iTRAQ_psms.txt	PRIDE	PXD001369	http://www.ebi.ac.uk/pride/archive/projects/PXD001369	Proteomics	COPDII_Lung_iTRAQ_matrix.txt	PRIDE	PXD001369	http://www.ebi.ac.uk/pride/archive/projects/PXD001369						Cess	7	lung
Cess_7M_Lung	Lung cryoslicing	Omics analyses	Proteomics	Proteomics-iTraq	920590-Rightlung-extract	COPDII_Lung_iTRAQ_psms.txt	PRIDE	PXD001369	http://www.ebi.ac.uk/pride/archive/projects/PXD001369	Proteomics	COPDII_Lung_iTRAQ_matrix.txt	PRIDE	PXD001369	http://www.ebi.ac.uk/pride/archive/projects/PXD001369						Cess	7	lung
Switch_7M_Lung	Lung cryoslicing	Omics analyses	Proteomics	Proteomics-iTraq	920880-Rightlung-extract	COPDII_Lung_iTRAQ_psms.txt	PRIDE	PXD001369	http://www.ebi.ac.uk/pride/archive/projects/PXD001369	Proteomics	COPDII_Lung_iTRAQ_matrix.txt	PRIDE	PXD001369	http://www.ebi.ac.uk/pride/archive/projects/PXD001369						Switch	7	lung
Switch_7M_Lung	Lung cryoslicing	Omics analyses	Proteomics	Proteomics-iTraq	920208-Rightlung-extract	COPDII_Lung_iTRAQ_psms.txt	PRIDE	PXD001369	http://www.ebi.ac.uk/pride/archive/projects/PXD001369	Proteomics	COPDII_Lung_iTRAQ_matrix.txt	PRIDE	PXD001369	http://www.ebi.ac.uk/pride/archive/projects/PXD001369						Switch	7	lung
Switch_7M_Lung	Lung cryoslicing	Omics analyses	Proteomics	Proteomics-iTraq	920776-Rightlung-extract	COPDII_Lung_iTRAQ_psms.txt	PRIDE	PXD001369	http://www.ebi.ac.uk/pride/archive/projects/PXD001369	Proteomics	COPDII_Lung_iTRAQ_matrix.txt	PRIDE	PXD001369	http://www.ebi.ac.uk/pride/archive/projects/PXD001369						Switch	7	lung
Switch_7M_Lung	Lung cryoslicing	Omics analyses	Proteomics	Proteomics-iTraq	920696-Rightlung-extract	COPDII_Lung_iTRAQ_psms.txt	PRIDE	PXD001369	http://www.ebi.ac.uk/pride/archive/projects/PXD001369	Proteomics	COPDII_Lung_iTRAQ_matrix.txt	PRIDE	PXD001369	http://www.ebi.ac.uk/pride/archive/projects/PXD001369						Switch	7	lung
Switch_7M_Lung	Lung cryoslicing	Omics analyses	Proteomics	Proteomics-iTraq	920649-Rightlung-extract	COPDII_Lung_iTRAQ_psms.txt	PRIDE	PXD001369	http://www.ebi.ac.uk/pride/archive/projects/PXD001369	Proteomics	COPDII_Lung_iTRAQ_matrix.txt	PRIDE	PXD001369	http://www.ebi.ac.uk/pride/archive/projects/PXD001369						Switch	7	lung
Switch_7M_Lung	Lung cryoslicing	Omics analyses	Proteomics	Proteomics-iTraq	920751-Rightlung-extract	COPDII_Lung_iTRAQ_psms.txt	PRIDE	PXD001369	http://www.ebi.ac.uk/pride/archive/projects/PXD001369	Proteomics	COPDII_Lung_iTRAQ_matrix.txt	PRIDE	PXD001369	http://www.ebi.ac.uk/pride/archive/projects/PXD001369						Switch	7	lung
Sham_1M_Lung	Lung cryoslicing	Omics analyses	Proteomics	Proteomics-2dGel	920567-Rightlung-lysate-ProteinExtract	COPD2_2dgel_images\2Dgel_COPDII_M1_R2_920567_130724-[SYPRO Ruby].tif	figshare	doi:10.6084/m9.figshare.1595889_D97	http://dx.doi.org/10.6084/m9.figshare.1595889	Proteomics	COPD2_2dGEL_normalizedMatrix.xlsx	figshare	doi:10.6084/m9.figshare.1595889_D84	http://dx.doi.org/10.6084/m9.figshare.1595889	assay metadata	ISA_prot2Dgel.xlsx	figshare	doi:10.6084/m9.figshare.1595889_D94	http://dx.doi.org/10.6084/m9.figshare.1595889	Sham	1	lung
Sham_1M_Lung	Lung cryoslicing	Omics analyses	Proteomics	Proteomics-2dGel	920489-Rightlung-lysate-ProteinExtract	COPD2_2dgel_images\2Dgel_COPDII_M1_R1_920489_130724-[SYPRO Ruby].tif	figshare	doi:10.6084/m9.figshare.1595889_D97	http://dx.doi.org/10.6084/m9.figshare.1595889	Proteomics	COPD2_2dGEL_normalizedMatrix.xlsx	figshare	doi:10.6084/m9.figshare.1595889_D84	http://dx.doi.org/10.6084/m9.figshare.1595889	assay metadata	ISA_prot2Dgel.xlsx	figshare	doi:10.6084/m9.figshare.1595889_D94	http://dx.doi.org/10.6084/m9.figshare.1595889	Sham	1	lung
Sham_1M_Lung	Lung cryoslicing	Omics analyses	Proteomics	Proteomics-2dGel	920107-Rightlung-lysate-ProteinExtract	COPD2_2dgel_images\2Dgel_COPDII_M1_R1_920107_130724-[SYPRO Ruby].tif	figshare	doi:10.6084/m9.figshare.1595889_D97	http://dx.doi.org/10.6084/m9.figshare.1595889	Proteomics	COPD2_2dGEL_normalizedMatrix.xlsx	figshare	doi:10.6084/m9.figshare.1595889_D84	http://dx.doi.org/10.6084/m9.figshare.1595889	assay metadata	ISA_prot2Dgel.xlsx	figshare	doi:10.6084/m9.figshare.1595889_D94	http://dx.doi.org/10.6084/m9.figshare.1595889	Sham	1	lung
Sham_1M_Lung	Lung cryoslicing	Omics analyses	Proteomics	Proteomics-2dGel	920255-Rightlung-lysate-ProteinExtract	COPD2_2dgel_images\2Dgel_COPDII_M1_R2_920255_130724-[SYPRO Ruby].tif	figshare	doi:10.6084/m9.figshare.1595889_D97	http://dx.doi.org/10.6084/m9.figshare.1595889	Proteomics	COPD2_2dGEL_normalizedMatrix.xlsx	figshare	doi:10.6084/m9.figshare.1595889_D84	http://dx.doi.org/10.6084/m9.figshare.1595889	assay metadata	ISA_prot2Dgel.xlsx	figshare	doi:10.6084/m9.figshare.1595889_D94	http://dx.doi.org/10.6084/m9.figshare.1595889	Sham	1	lung
Sham_1M_Lung	Lung cryoslicing	Omics analyses	Proteomics	Proteomics-2dGel	920841-Rightlung-lysate-ProteinExtract	COPD2_2dgel_images\2Dgel_COPDII_M1_R1_920841_130724-[SYPRO Ruby].tif	figshare	doi:10.6084/m9.figshare.1595889_D97	http://dx.doi.org/10.6084/m9.figshare.1595889	Proteomics	COPD2_2dGEL_normalizedMatrix.xlsx	figshare	doi:10.6084/m9.figshare.1595889_D84	http://dx.doi.org/10.6084/m9.figshare.1595889	assay metadata	ISA_prot2Dgel.xlsx	figshare	doi:10.6084/m9.figshare.1595889_D94	http://dx.doi.org/10.6084/m9.figshare.1595889	Sham	1	lung
Sham_1M_Lung	Lung cryoslicing	Omics analyses	Proteomics	Proteomics-2dGel	920217-Rightlung-lysate-ProteinExtract	COPD2_2dgel_images\2Dgel_COPDII_M1_R2_920217_130724-[SYPRO Ruby].tif	figshare	doi:10.6084/m9.figshare.1595889_D97	http://dx.doi.org/10.6084/m9.figshare.1595889	Proteomics	COPD2_2dGEL_normalizedMatrix.xlsx	figshare	doi:10.6084/m9.figshare.1595889_D84	http://dx.doi.org/10.6084/m9.figshare.1595889	assay metadata	ISA_prot2Dgel.xlsx	figshare	doi:10.6084/m9.figshare.1595889_D94	http://dx.doi.org/10.6084/m9.figshare.1595889	Sham	1	lung
3R4F_1M_Lung	Lung cryoslicing	Omics analyses	Proteomics	Proteomics-2dGel	920089-Rightlung-lysate-ProteinExtract	COPD2_2dgel_images\2Dgel_COPDII_M1_R2_920089_130724-[SYPRO Ruby].tif	figshare	doi:10.6084/m9.figshare.1595889_D97	http://dx.doi.org/10.6084/m9.figshare.1595889	Proteomics	COPD2_2dGEL_normalizedMatrix.xlsx	figshare	doi:10.6084/m9.figshare.1595889_D84	http://dx.doi.org/10.6084/m9.figshare.1595889	assay metadata	ISA_prot2Dgel.xlsx	figshare	doi:10.6084/m9.figshare.1595889_D94	http://dx.doi.org/10.6084/m9.figshare.1595889	3R4F	1	lung
3R4F_1M_Lung	Lung cryoslicing	Omics analyses	Proteomics	Proteomics-2dGel	920516-Rightlung-lysate-ProteinExtract	COPD2_2dgel_images\2Dgel_COPDII_M1_R2_920516_130724-[SYPRO Ruby].tif	figshare	doi:10.6084/m9.figshare.1595889_D97	http://dx.doi.org/10.6084/m9.figshare.1595889	Proteomics	COPD2_2dGEL_normalizedMatrix.xlsx	figshare	doi:10.6084/m9.figshare.1595889_D84	http://dx.doi.org/10.6084/m9.figshare.1595889	assay metadata	ISA_prot2Dgel.xlsx	figshare	doi:10.6084/m9.figshare.1595889_D94	http://dx.doi.org/10.6084/m9.figshare.1595889	3R4F	1	lung
3R4F_1M_Lung	Lung cryoslicing	Omics analyses	Proteomics	Proteomics-2dGel	920345-Rightlung-lysate-ProteinExtract	COPD2_2dgel_images\2Dgel_COPDII_M1_R1_920345_130724-[SYPRO Ruby].tif	figshare	doi:10.6084/m9.figshare.1595889_D97	http://dx.doi.org/10.6084/m9.figshare.1595889	Proteomics	COPD2_2dGEL_normalizedMatrix.xlsx	figshare	doi:10.6084/m9.figshare.1595889_D84	http://dx.doi.org/10.6084/m9.figshare.1595889	assay metadata	ISA_prot2Dgel.xlsx	figshare	doi:10.6084/m9.figshare.1595889_D94	http://dx.doi.org/10.6084/m9.figshare.1595889	3R4F	1	lung
3R4F_1M_Lung	Lung cryoslicing	Omics analyses	Proteomics	Proteomics-2dGel	920699-Rightlung-lysate-ProteinExtract	COPD2_2dgel_images\2Dgel_COPDII_M1_R2_920699_130724-[SYPRO Ruby].tif	figshare	doi:10.6084/m9.figshare.1595889_D97	http://dx.doi.org/10.6084/m9.figshare.1595889	Proteomics	COPD2_2dGEL_normalizedMatrix.xlsx	figshare	doi:10.6084/m9.figshare.1595889_D84	http://dx.doi.org/10.6084/m9.figshare.1595889	assay metadata	ISA_prot2Dgel.xlsx	figshare	doi:10.6084/m9.figshare.1595889_D94	http://dx.doi.org/10.6084/m9.figshare.1595889	3R4F	1	lung
3R4F_1M_Lung	Lung cryoslicing	Omics analyses	Proteomics	Proteomics-2dGel	920024-Rightlung-lysate-ProteinExtract	COPD2_2dgel_images\2Dgel_COPDII_M1_R1_920024_130724-[SYPRO Ruby].tif	figshare	doi:10.6084/m9.figshare.1595889_D97	http://dx.doi.org/10.6084/m9.figshare.1595889	Proteomics	COPD2_2dGEL_normalizedMatrix.xlsx	figshare	doi:10.6084/m9.figshare.1595889_D84	http://dx.doi.org/10.6084/m9.figshare.1595889	assay metadata	ISA_prot2Dgel.xlsx	figshare	doi:10.6084/m9.figshare.1595889_D94	http://dx.doi.org/10.6084/m9.figshare.1595889	3R4F	1	lung
3R4F_1M_Lung	Lung cryoslicing	Omics analyses	Proteomics	Proteomics-2dGel	920471-Rightlung-lysate-ProteinExtract	COPD2_2dgel_images\2Dgel_COPDII_M1_R1_920471_130724-[SYPRO Ruby].tif	figshare	doi:10.6084/m9.figshare.1595889_D97	http://dx.doi.org/10.6084/m9.figshare.1595889	Proteomics	COPD2_2dGEL_normalizedMatrix.xlsx	figshare	doi:10.6084/m9.figshare.1595889_D84	http://dx.doi.org/10.6084/m9.figshare.1595889	assay metadata	ISA_prot2Dgel.xlsx	figshare	doi:10.6084/m9.figshare.1595889_D94	http://dx.doi.org/10.6084/m9.figshare.1595889	3R4F	1	lung
pMRTP_1M_Lung	Lung cryoslicing	Omics analyses	Proteomics	Proteomics-2dGel	920338-Rightlung-lysate-ProteinExtract	COPD2_2dgel_images\2Dgel_COPDII_M1_R2_920338_130724-[SYPRO Ruby].tif	figshare	doi:10.6084/m9.figshare.1595889_D97	http://dx.doi.org/10.6084/m9.figshare.1595889	Proteomics	COPD2_2dGEL_normalizedMatrix.xlsx	figshare	doi:10.6084/m9.figshare.1595889_D84	http://dx.doi.org/10.6084/m9.figshare.1595889	assay metadata	ISA_prot2Dgel.xlsx	figshare	doi:10.6084/m9.figshare.1595889_D94	http://dx.doi.org/10.6084/m9.figshare.1595889	pMRTP	1	lung
pMRTP_1M_Lung	Lung cryoslicing	Omics analyses	Proteomics	Proteomics-2dGel	920298-Rightlung-lysate-ProteinExtract	COPD2_2dgel_images\2Dgel_COPDII_M1_R2_920298_130724-[SYPRO Ruby].tif	figshare	doi:10.6084/m9.figshare.1595889_D97	http://dx.doi.org/10.6084/m9.figshare.1595889	Proteomics	COPD2_2dGEL_normalizedMatrix.xlsx	figshare	doi:10.6084/m9.figshare.1595889_D84	http://dx.doi.org/10.6084/m9.figshare.1595889	assay metadata	ISA_prot2Dgel.xlsx	figshare	doi:10.6084/m9.figshare.1595889_D94	http://dx.doi.org/10.6084/m9.figshare.1595889	pMRTP	1	lung
pMRTP_1M_Lung	Lung cryoslicing	Omics analyses	Proteomics	Proteomics-2dGel	921320-Rightlung-lysate-ProteinExtract	COPD2_2dgel_images\2Dgel_COPDII_M1_R1_921320_130724-[SYPRO Ruby].tif	figshare	doi:10.6084/m9.figshare.1595889_D97	http://dx.doi.org/10.6084/m9.figshare.1595889	Proteomics	COPD2_2dGEL_normalizedMatrix.xlsx	figshare	doi:10.6084/m9.figshare.1595889_D84	http://dx.doi.org/10.6084/m9.figshare.1595889	assay metadata	ISA_prot2Dgel.xlsx	figshare	doi:10.6084/m9.figshare.1595889_D94	http://dx.doi.org/10.6084/m9.figshare.1595889	pMRTP	1	lung
pMRTP_1M_Lung	Lung cryoslicing	Omics analyses	Proteomics	Proteomics-2dGel	920158-Rightlung-lysate-ProteinExtract	COPD2_2dgel_images\2Dgel_COPDII_M1_R2_920158_130724-[SYPRO Ruby].tif	figshare	doi:10.6084/m9.figshare.1595889_D97	http://dx.doi.org/10.6084/m9.figshare.1595889	Proteomics	COPD2_2dGEL_normalizedMatrix.xlsx	figshare	doi:10.6084/m9.figshare.1595889_D84	http://dx.doi.org/10.6084/m9.figshare.1595889	assay metadata	ISA_prot2Dgel.xlsx	figshare	doi:10.6084/m9.figshare.1595889_D94	http://dx.doi.org/10.6084/m9.figshare.1595889	pMRTP	1	lung
pMRTP_1M_Lung	Lung cryoslicing	Omics analyses	Proteomics	Proteomics-2dGel	920144-Rightlung-lysate-ProteinExtract	COPD2_2dgel_images\2Dgel_COPDII_M1_R1_920144_130724-[SYPRO Ruby].tif	figshare	doi:10.6084/m9.figshare.1595889_D97	http://dx.doi.org/10.6084/m9.figshare.1595889	Proteomics	COPD2_2dGEL_normalizedMatrix.xlsx	figshare	doi:10.6084/m9.figshare.1595889_D84	http://dx.doi.org/10.6084/m9.figshare.1595889	assay metadata	ISA_prot2Dgel.xlsx	figshare	doi:10.6084/m9.figshare.1595889_D94	http://dx.doi.org/10.6084/m9.figshare.1595889	pMRTP	1	lung
pMRTP_1M_Lung	Lung cryoslicing	Omics analyses	Proteomics	Proteomics-2dGel	920913-Rightlung-lysate-ProteinExtract	COPD2_2dgel_images\2Dgel_COPDII_M1_R1_920913_130724-[SYPRO Ruby].tif	figshare	doi:10.6084/m9.figshare.1595889_D97	http://dx.doi.org/10.6084/m9.figshare.1595889	Proteomics	COPD2_2dGEL_normalizedMatrix.xlsx	figshare	doi:10.6084/m9.figshare.1595889_D84	http://dx.doi.org/10.6084/m9.figshare.1595889	assay metadata	ISA_prot2Dgel.xlsx	figshare	doi:10.6084/m9.figshare.1595889_D94	http://dx.doi.org/10.6084/m9.figshare.1595889	pMRTP	1	lung
Sham_3M_Lung	Lung cryoslicing	Omics analyses	Proteomics	Proteomics-2dGel	921276-Rightlung-lysate-ProteinExtract	COPD2_2dgel_images\2Dgel_COPDII_M3_R2_921276_130723-[SYPRO Ruby].tif	figshare	doi:10.6084/m9.figshare.1595889_D97	http://dx.doi.org/10.6084/m9.figshare.1595889	Proteomics	COPD2_2dGEL_normalizedMatrix.xlsx	figshare	doi:10.6084/m9.figshare.1595889_D84	http://dx.doi.org/10.6084/m9.figshare.1595889	assay metadata	ISA_prot2Dgel.xlsx	figshare	doi:10.6084/m9.figshare.1595889_D94	http://dx.doi.org/10.6084/m9.figshare.1595889	Sham	3	lung
Sham_3M_Lung	Lung cryoslicing	Omics analyses	Proteomics	Proteomics-2dGel	920289-Rightlung-lysate-ProteinExtract	COPD2_2dgel_images\2Dgel_COPDII_M3_R3_920289_130723-[SYPRO Ruby].tif	figshare	doi:10.6084/m9.figshare.1595889_D97	http://dx.doi.org/10.6084/m9.figshare.1595889	Proteomics	COPD2_2dGEL_normalizedMatrix.xlsx	figshare	doi:10.6084/m9.figshare.1595889_D84	http://dx.doi.org/10.6084/m9.figshare.1595889	assay metadata	ISA_prot2Dgel.xlsx	figshare	doi:10.6084/m9.figshare.1595889_D94	http://dx.doi.org/10.6084/m9.figshare.1595889	Sham	3	lung
Sham_3M_Lung	Lung cryoslicing	Omics analyses	Proteomics	Proteomics-2dGel	921128-Rightlung-lysate-ProteinExtract	COPD2_2dgel_images\2Dgel_COPDII_M3_R3_921128_130723-[SYPRO Ruby].tif	figshare	doi:10.6084/m9.figshare.1595889_D97	http://dx.doi.org/10.6084/m9.figshare.1595889	Proteomics	COPD2_2dGEL_normalizedMatrix.xlsx	figshare	doi:10.6084/m9.figshare.1595889_D84	http://dx.doi.org/10.6084/m9.figshare.1595889	assay metadata	ISA_prot2Dgel.xlsx	figshare	doi:10.6084/m9.figshare.1595889_D94	http://dx.doi.org/10.6084/m9.figshare.1595889	Sham	3	lung
Sham_3M_Lung	Lung cryoslicing	Omics analyses	Proteomics	Proteomics-2dGel	920763-Rightlung-lysate-ProteinExtract	COPD2_2dgel_images\2Dgel_COPDII_M3_R1_920763_130723-[SYPRO Ruby].tif	figshare	doi:10.6084/m9.figshare.1595889_D97	http://dx.doi.org/10.6084/m9.figshare.1595889	Proteomics	COPD2_2dGEL_normalizedMatrix.xlsx	figshare	doi:10.6084/m9.figshare.1595889_D84	http://dx.doi.org/10.6084/m9.figshare.1595889	assay metadata	ISA_prot2Dgel.xlsx	figshare	doi:10.6084/m9.figshare.1595889_D94	http://dx.doi.org/10.6084/m9.figshare.1595889	Sham	3	lung
Sham_3M_Lung	Lung cryoslicing	Omics analyses	Proteomics	Proteomics-2dGel	920794-Rightlung-lysate-ProteinExtract	COPD2_2dgel_images\2Dgel_COPDII_M3_R1_920794_130723-[SYPRO Ruby].tif	figshare	doi:10.6084/m9.figshare.1595889_D97	http://dx.doi.org/10.6084/m9.figshare.1595889	Proteomics	COPD2_2dGEL_normalizedMatrix.xlsx	figshare	doi:10.6084/m9.figshare.1595889_D84	http://dx.doi.org/10.6084/m9.figshare.1595889	assay metadata	ISA_prot2Dgel.xlsx	figshare	doi:10.6084/m9.figshare.1595889_D94	http://dx.doi.org/10.6084/m9.figshare.1595889	Sham	3	lung
Sham_3M_Lung	Lung cryoslicing	Omics analyses	Proteomics	Proteomics-2dGel	921166-Rightlung-lysate-ProteinExtract	COPD2_2dgel_images\2Dgel_COPDII_M3_R2_921166_130723-[SYPRO Ruby].tif	figshare	doi:10.6084/m9.figshare.1595889_D97	http://dx.doi.org/10.6084/m9.figshare.1595889	Proteomics	COPD2_2dGEL_normalizedMatrix.xlsx	figshare	doi:10.6084/m9.figshare.1595889_D84	http://dx.doi.org/10.6084/m9.figshare.1595889	assay metadata	ISA_prot2Dgel.xlsx	figshare	doi:10.6084/m9.figshare.1595889_D94	http://dx.doi.org/10.6084/m9.figshare.1595889	Sham	3	lung
3R4F_3M_Lung	Lung cryoslicing	Omics analyses	Proteomics	Proteomics-2dGel	920300-Rightlung-lysate-ProteinExtract	COPD2_2dgel_images\2Dgel_COPDII_M3_R3_920300_130723-[SYPRO Ruby].tif	figshare	doi:10.6084/m9.figshare.1595889_D97	http://dx.doi.org/10.6084/m9.figshare.1595889	Proteomics	COPD2_2dGEL_normalizedMatrix.xlsx	figshare	doi:10.6084/m9.figshare.1595889_D84	http://dx.doi.org/10.6084/m9.figshare.1595889	assay metadata	ISA_prot2Dgel.xlsx	figshare	doi:10.6084/m9.figshare.1595889_D94	http://dx.doi.org/10.6084/m9.figshare.1595889	3R4F	3	lung
3R4F_3M_Lung	Lung cryoslicing	Omics analyses	Proteomics	Proteomics-2dGel	920770-Rightlung-lysate-ProteinExtract	COPD2_2dgel_images\2Dgel_COPDII_M3_R1_920770_130723-[SYPRO Ruby].tif	figshare	doi:10.6084/m9.figshare.1595889_D97	http://dx.doi.org/10.6084/m9.figshare.1595889	Proteomics	COPD2_2dGEL_normalizedMatrix.xlsx	figshare	doi:10.6084/m9.figshare.1595889_D84	http://dx.doi.org/10.6084/m9.figshare.1595889	assay metadata	ISA_prot2Dgel.xlsx	figshare	doi:10.6084/m9.figshare.1595889_D94	http://dx.doi.org/10.6084/m9.figshare.1595889	3R4F	3	lung
3R4F_3M_Lung	Lung cryoslicing	Omics analyses	Proteomics	Proteomics-2dGel	920941-Rightlung-lysate-ProteinExtract	COPD2_2dgel_images\2Dgel_COPDII_M3_R2_920941_130723-[SYPRO Ruby].tif	figshare	doi:10.6084/m9.figshare.1595889_D97	http://dx.doi.org/10.6084/m9.figshare.1595889	Proteomics	COPD2_2dGEL_normalizedMatrix.xlsx	figshare	doi:10.6084/m9.figshare.1595889_D84	http://dx.doi.org/10.6084/m9.figshare.1595889	assay metadata	ISA_prot2Dgel.xlsx	figshare	doi:10.6084/m9.figshare.1595889_D94	http://dx.doi.org/10.6084/m9.figshare.1595889	3R4F	3	lung
3R4F_3M_Lung	Lung cryoslicing	Omics analyses	Proteomics	Proteomics-2dGel	920716-Rightlung-lysate-ProteinExtract	COPD2_2dgel_images\2Dgel_COPDII_M3_R2_920716_130723-[SYPRO Ruby].tif	figshare	doi:10.6084/m9.figshare.1595889_D97	http://dx.doi.org/10.6084/m9.figshare.1595889	Proteomics	COPD2_2dGEL_normalizedMatrix.xlsx	figshare	doi:10.6084/m9.figshare.1595889_D84	http://dx.doi.org/10.6084/m9.figshare.1595889	assay metadata	ISA_prot2Dgel.xlsx	figshare	doi:10.6084/m9.figshare.1595889_D94	http://dx.doi.org/10.6084/m9.figshare.1595889	3R4F	3	lung
3R4F_3M_Lung	Lung cryoslicing	Omics analyses	Proteomics	Proteomics-2dGel	921162-Rightlung-lysate-ProteinExtract	COPD2_2dgel_images\2Dgel_COPDII_M3_R3_921162_130723-[SYPRO Ruby].tif	figshare	doi:10.6084/m9.figshare.1595889_D97	http://dx.doi.org/10.6084/m9.figshare.1595889	Proteomics	COPD2_2dGEL_normalizedMatrix.xlsx	figshare	doi:10.6084/m9.figshare.1595889_D84	http://dx.doi.org/10.6084/m9.figshare.1595889	assay metadata	ISA_prot2Dgel.xlsx	figshare	doi:10.6084/m9.figshare.1595889_D94	http://dx.doi.org/10.6084/m9.figshare.1595889	3R4F	3	lung
3R4F_3M_Lung	Lung cryoslicing	Omics analyses	Proteomics	Proteomics-2dGel	920942-Rightlung-lysate-ProteinExtract	COPD2_2dgel_images\2Dgel_COPDII_M3_R1_920942_130723-[SYPRO Ruby].tif	figshare	doi:10.6084/m9.figshare.1595889_D97	http://dx.doi.org/10.6084/m9.figshare.1595889	Proteomics	COPD2_2dGEL_normalizedMatrix.xlsx	figshare	doi:10.6084/m9.figshare.1595889_D84	http://dx.doi.org/10.6084/m9.figshare.1595889	assay metadata	ISA_prot2Dgel.xlsx	figshare	doi:10.6084/m9.figshare.1595889_D94	http://dx.doi.org/10.6084/m9.figshare.1595889	3R4F	3	lung
pMRTP_3M_Lung	Lung cryoslicing	Omics analyses	Proteomics	Proteomics-2dGel	920705-Rightlung-lysate-ProteinExtract	COPD2_2dgel_images\2Dgel_COPDII_M3_R3_920705_130723-[SYPRO Ruby].tif	figshare	doi:10.6084/m9.figshare.1595889_D97	http://dx.doi.org/10.6084/m9.figshare.1595889	Proteomics	COPD2_2dGEL_normalizedMatrix.xlsx	figshare	doi:10.6084/m9.figshare.1595889_D84	http://dx.doi.org/10.6084/m9.figshare.1595889	assay metadata	ISA_prot2Dgel.xlsx	figshare	doi:10.6084/m9.figshare.1595889_D94	http://dx.doi.org/10.6084/m9.figshare.1595889	pMRTP	3	lung
pMRTP_3M_Lung	Lung cryoslicing	Omics analyses	Proteomics	Proteomics-2dGel	920981-Rightlung-lysate-ProteinExtract	COPD2_2dgel_images\2Dgel_COPDII_M3_R1_920981_130723-[SYPRO Ruby].tif	figshare	doi:10.6084/m9.figshare.1595889_D97	http://dx.doi.org/10.6084/m9.figshare.1595889	Proteomics	COPD2_2dGEL_normalizedMatrix.xlsx	figshare	doi:10.6084/m9.figshare.1595889_D84	http://dx.doi.org/10.6084/m9.figshare.1595889	assay metadata	ISA_prot2Dgel.xlsx	figshare	doi:10.6084/m9.figshare.1595889_D94	http://dx.doi.org/10.6084/m9.figshare.1595889	pMRTP	3	lung
pMRTP_3M_Lung	Lung cryoslicing	Omics analyses	Proteomics	Proteomics-2dGel	920818-Rightlung-lysate-ProteinExtract	COPD2_2dgel_images\2Dgel_COPDII_M3_R2_920818_130723-[SYPRO Ruby].tif	figshare	doi:10.6084/m9.figshare.1595889_D97	http://dx.doi.org/10.6084/m9.figshare.1595889	Proteomics	COPD2_2dGEL_normalizedMatrix.xlsx	figshare	doi:10.6084/m9.figshare.1595889_D84	http://dx.doi.org/10.6084/m9.figshare.1595889	assay metadata	ISA_prot2Dgel.xlsx	figshare	doi:10.6084/m9.figshare.1595889_D94	http://dx.doi.org/10.6084/m9.figshare.1595889	pMRTP	3	lung
pMRTP_3M_Lung	Lung cryoslicing	Omics analyses	Proteomics	Proteomics-2dGel	921054-Rightlung-lysate-ProteinExtract	COPD2_2dgel_images\2Dgel_COPDII_M3_R2_921054_130723-[SYPRO Ruby].tif	figshare	doi:10.6084/m9.figshare.1595889_D97	http://dx.doi.org/10.6084/m9.figshare.1595889	Proteomics	COPD2_2dGEL_normalizedMatrix.xlsx	figshare	doi:10.6084/m9.figshare.1595889_D84	http://dx.doi.org/10.6084/m9.figshare.1595889	assay metadata	ISA_prot2Dgel.xlsx	figshare	doi:10.6084/m9.figshare.1595889_D94	http://dx.doi.org/10.6084/m9.figshare.1595889	pMRTP	3	lung
pMRTP_3M_Lung	Lung cryoslicing	Omics analyses	Proteomics	Proteomics-2dGel	920553-Rightlung-lysate-ProteinExtract	COPD2_2dgel_images\2Dgel_COPDII_M3_R3_920553_130723-[SYPRO Ruby].tif	figshare	doi:10.6084/m9.figshare.1595889_D97	http://dx.doi.org/10.6084/m9.figshare.1595889	Proteomics	COPD2_2dGEL_normalizedMatrix.xlsx	figshare	doi:10.6084/m9.figshare.1595889_D84	http://dx.doi.org/10.6084/m9.figshare.1595889	assay metadata	ISA_prot2Dgel.xlsx	figshare	doi:10.6084/m9.figshare.1595889_D94	http://dx.doi.org/10.6084/m9.figshare.1595889	pMRTP	3	lung
pMRTP_3M_Lung	Lung cryoslicing	Omics analyses	Proteomics	Proteomics-2dGel	920673-Rightlung-lysate-ProteinExtract	COPD2_2dgel_images\2Dgel_COPDII_M3_R1_920673_130723-[SYPRO Ruby].tif	figshare	doi:10.6084/m9.figshare.1595889_D97	http://dx.doi.org/10.6084/m9.figshare.1595889	Proteomics	COPD2_2dGEL_normalizedMatrix.xlsx	figshare	doi:10.6084/m9.figshare.1595889_D84	http://dx.doi.org/10.6084/m9.figshare.1595889	assay metadata	ISA_prot2Dgel.xlsx	figshare	doi:10.6084/m9.figshare.1595889_D94	http://dx.doi.org/10.6084/m9.figshare.1595889	pMRTP	3	lung
Cess_3M_Lung	Lung cryoslicing	Omics analyses	Proteomics	Proteomics-2dGel	920736-Rightlung-lysate-ProteinExtract	COPD2_2dgel_images\2Dgel_COPDII_M3_R1_920736_130723-[SYPRO Ruby].tif	figshare	doi:10.6084/m9.figshare.1595889_D97	http://dx.doi.org/10.6084/m9.figshare.1595889	Proteomics	COPD2_2dGEL_normalizedMatrix.xlsx	figshare	doi:10.6084/m9.figshare.1595889_D84	http://dx.doi.org/10.6084/m9.figshare.1595889	assay metadata	ISA_prot2Dgel.xlsx	figshare	doi:10.6084/m9.figshare.1595889_D94	http://dx.doi.org/10.6084/m9.figshare.1595889	Cess	3	lung
Cess_3M_Lung	Lung cryoslicing	Omics analyses	Proteomics	Proteomics-2dGel	920531-Rightlung-lysate-ProteinExtract	COPD2_2dgel_images\2Dgel_COPDII_M3_R2_920531_130723-[SYPRO Ruby].tif	figshare	doi:10.6084/m9.figshare.1595889_D97	http://dx.doi.org/10.6084/m9.figshare.1595889	Proteomics	COPD2_2dGEL_normalizedMatrix.xlsx	figshare	doi:10.6084/m9.figshare.1595889_D84	http://dx.doi.org/10.6084/m9.figshare.1595889	assay metadata	ISA_prot2Dgel.xlsx	figshare	doi:10.6084/m9.figshare.1595889_D94	http://dx.doi.org/10.6084/m9.figshare.1595889	Cess	3	lung
Cess_3M_Lung	Lung cryoslicing	Omics analyses	Proteomics	Proteomics-2dGel	920587-Rightlung-lysate-ProteinExtract	COPD2_2dgel_images\2Dgel_COPDII_M3_R3_920587_130723-[SYPRO Ruby].tif	figshare	doi:10.6084/m9.figshare.1595889_D97	http://dx.doi.org/10.6084/m9.figshare.1595889	Proteomics	COPD2_2dGEL_normalizedMatrix.xlsx	figshare	doi:10.6084/m9.figshare.1595889_D84	http://dx.doi.org/10.6084/m9.figshare.1595889	assay metadata	ISA_prot2Dgel.xlsx	figshare	doi:10.6084/m9.figshare.1595889_D94	http://dx.doi.org/10.6084/m9.figshare.1595889	Cess	3	lung
Cess_3M_Lung	Lung cryoslicing	Omics analyses	Proteomics	Proteomics-2dGel	921296-Rightlung-lysate-ProteinExtract	COPD2_2dgel_images\2Dgel_COPDII_M3_R2_921296_130723-[SYPRO Ruby].tif	figshare	doi:10.6084/m9.figshare.1595889_D97	http://dx.doi.org/10.6084/m9.figshare.1595889	Proteomics	COPD2_2dGEL_normalizedMatrix.xlsx	figshare	doi:10.6084/m9.figshare.1595889_D84	http://dx.doi.org/10.6084/m9.figshare.1595889	assay metadata	ISA_prot2Dgel.xlsx	figshare	doi:10.6084/m9.figshare.1595889_D94	http://dx.doi.org/10.6084/m9.figshare.1595889	Cess	3	lung
Cess_3M_Lung	Lung cryoslicing	Omics analyses	Proteomics	Proteomics-2dGel	920604-Rightlung-lysate-ProteinExtract	COPD2_2dgel_images\2Dgel_COPDII_M3_R3_920604_130723-[SYPRO Ruby].tif	figshare	doi:10.6084/m9.figshare.1595889_D97	http://dx.doi.org/10.6084/m9.figshare.1595889	Proteomics	COPD2_2dGEL_normalizedMatrix.xlsx	figshare	doi:10.6084/m9.figshare.1595889_D84	http://dx.doi.org/10.6084/m9.figshare.1595889	assay metadata	ISA_prot2Dgel.xlsx	figshare	doi:10.6084/m9.figshare.1595889_D94	http://dx.doi.org/10.6084/m9.figshare.1595889	Cess	3	lung
Cess_3M_Lung	Lung cryoslicing	Omics analyses	Proteomics	Proteomics-2dGel	920616-Rightlung-lysate-ProteinExtract	COPD2_2dgel_images\2Dgel_COPDII_M3_R1_920616_130723-[SYPRO Ruby].tif	figshare	doi:10.6084/m9.figshare.1595889_D97	http://dx.doi.org/10.6084/m9.figshare.1595889	Proteomics	COPD2_2dGEL_normalizedMatrix.xlsx	figshare	doi:10.6084/m9.figshare.1595889_D84	http://dx.doi.org/10.6084/m9.figshare.1595889	assay metadata	ISA_prot2Dgel.xlsx	figshare	doi:10.6084/m9.figshare.1595889_D94	http://dx.doi.org/10.6084/m9.figshare.1595889	Cess	3	lung
Switch_3M_Lung	Lung cryoslicing	Omics analyses	Proteomics	Proteomics-2dGel	920205-Rightlung-lysate-ProteinExtract	COPD2_2dgel_images\2Dgel_COPDII_M3_R3_920205_130723-[SYPRO Ruby].tif	figshare	doi:10.6084/m9.figshare.1595889_D97	http://dx.doi.org/10.6084/m9.figshare.1595889	Proteomics	COPD2_2dGEL_normalizedMatrix.xlsx	figshare	doi:10.6084/m9.figshare.1595889_D84	http://dx.doi.org/10.6084/m9.figshare.1595889	assay metadata	ISA_prot2Dgel.xlsx	figshare	doi:10.6084/m9.figshare.1595889_D94	http://dx.doi.org/10.6084/m9.figshare.1595889	Switch	3	lung
Switch_3M_Lung	Lung cryoslicing	Omics analyses	Proteomics	Proteomics-2dGel	920416-Rightlung-lysate-ProteinExtract	COPD2_2dgel_images\2Dgel_COPDII_M3_R2_920416_130723-[SYPRO Ruby].tif	figshare	doi:10.6084/m9.figshare.1595889_D97	http://dx.doi.org/10.6084/m9.figshare.1595889	Proteomics	COPD2_2dGEL_normalizedMatrix.xlsx	figshare	doi:10.6084/m9.figshare.1595889_D84	http://dx.doi.org/10.6084/m9.figshare.1595889	assay metadata	ISA_prot2Dgel.xlsx	figshare	doi:10.6084/m9.figshare.1595889_D94	http://dx.doi.org/10.6084/m9.figshare.1595889	Switch	3	lung
Switch_3M_Lung	Lung cryoslicing	Omics analyses	Proteomics	Proteomics-2dGel	920368-Rightlung-lysate-ProteinExtract	COPD2_2dgel_images\2Dgel_COPDII_M3_R2_920368_130723-[SYPRO Ruby].tif	figshare	doi:10.6084/m9.figshare.1595889_D97	http://dx.doi.org/10.6084/m9.figshare.1595889	Proteomics	COPD2_2dGEL_normalizedMatrix.xlsx	figshare	doi:10.6084/m9.figshare.1595889_D84	http://dx.doi.org/10.6084/m9.figshare.1595889	assay metadata	ISA_prot2Dgel.xlsx	figshare	doi:10.6084/m9.figshare.1595889_D94	http://dx.doi.org/10.6084/m9.figshare.1595889	Switch	3	lung
Switch_3M_Lung	Lung cryoslicing	Omics analyses	Proteomics	Proteomics-2dGel	920602-Rightlung-lysate-ProteinExtract	COPD2_2dgel_images\2Dgel_COPDII_M3_R1_920602_130723-[SYPRO Ruby].tif	figshare	doi:10.6084/m9.figshare.1595889_D97	http://dx.doi.org/10.6084/m9.figshare.1595889	Proteomics	COPD2_2dGEL_normalizedMatrix.xlsx	figshare	doi:10.6084/m9.figshare.1595889_D84	http://dx.doi.org/10.6084/m9.figshare.1595889	assay metadata	ISA_prot2Dgel.xlsx	figshare	doi:10.6084/m9.figshare.1595889_D94	http://dx.doi.org/10.6084/m9.figshare.1595889	Switch	3	lung
Switch_3M_Lung	Lung cryoslicing	Omics analyses	Proteomics	Proteomics-2dGel	920630-Rightlung-lysate-ProteinExtract	COPD2_2dgel_images\2Dgel_COPDII_M3_R1_920630_130723-[SYPRO Ruby].tif	figshare	doi:10.6084/m9.figshare.1595889_D97	http://dx.doi.org/10.6084/m9.figshare.1595889	Proteomics	COPD2_2dGEL_normalizedMatrix.xlsx	figshare	doi:10.6084/m9.figshare.1595889_D84	http://dx.doi.org/10.6084/m9.figshare.1595889	assay metadata	ISA_prot2Dgel.xlsx	figshare	doi:10.6084/m9.figshare.1595889_D94	http://dx.doi.org/10.6084/m9.figshare.1595889	Switch	3	lung
Switch_3M_Lung	Lung cryoslicing	Omics analyses	Proteomics	Proteomics-2dGel	920023-Rightlung-lysate-ProteinExtract	COPD2_2dgel_images\2Dgel_COPDII_M3_R3_920023_130723-[SYPRO Ruby].tif	figshare	doi:10.6084/m9.figshare.1595889_D97	http://dx.doi.org/10.6084/m9.figshare.1595889	Proteomics	COPD2_2dGEL_normalizedMatrix.xlsx	figshare	doi:10.6084/m9.figshare.1595889_D84	http://dx.doi.org/10.6084/m9.figshare.1595889	assay metadata	ISA_prot2Dgel.xlsx	figshare	doi:10.6084/m9.figshare.1595889_D94	http://dx.doi.org/10.6084/m9.figshare.1595889	Switch	3	lung
Sham_5M_Lung	Lung cryoslicing	Omics analyses	Proteomics	Proteomics-2dGel	921006-Rightlung-lysate-ProteinExtract	COPD2_2dgel_images\2Dgel_COPDII 16620_M5_R1_921006_130619-[SYPRO Ruby].tif	figshare	doi:10.6084/m9.figshare.1595889_D97	http://dx.doi.org/10.6084/m9.figshare.1595889	Proteomics	COPD2_2dGEL_normalizedMatrix.xlsx	figshare	doi:10.6084/m9.figshare.1595889_D84	http://dx.doi.org/10.6084/m9.figshare.1595889	assay metadata	ISA_prot2Dgel.xlsx	figshare	doi:10.6084/m9.figshare.1595889_D94	http://dx.doi.org/10.6084/m9.figshare.1595889	Sham	5	lung
Sham_5M_Lung	Lung cryoslicing	Omics analyses	Proteomics	Proteomics-2dGel	920160-Rightlung-lysate-ProteinExtract	COPD2_2dgel_images\2Dgel_COPDII 16620_M5_R2_920160_130618-[SYPRO Ruby].tif	figshare	doi:10.6084/m9.figshare.1595889_D97	http://dx.doi.org/10.6084/m9.figshare.1595889	Proteomics	COPD2_2dGEL_normalizedMatrix.xlsx	figshare	doi:10.6084/m9.figshare.1595889_D84	http://dx.doi.org/10.6084/m9.figshare.1595889	assay metadata	ISA_prot2Dgel.xlsx	figshare	doi:10.6084/m9.figshare.1595889_D94	http://dx.doi.org/10.6084/m9.figshare.1595889	Sham	5	lung
Sham_5M_Lung	Lung cryoslicing	Omics analyses	Proteomics	Proteomics-2dGel	920509-Rightlung-lysate-ProteinExtract	COPD2_2dgel_images\2Dgel_COPDII 16620_M5_R1_920509_130619-[SYPRO Ruby].tif	figshare	doi:10.6084/m9.figshare.1595889_D97	http://dx.doi.org/10.6084/m9.figshare.1595889	Proteomics	COPD2_2dGEL_normalizedMatrix.xlsx	figshare	doi:10.6084/m9.figshare.1595889_D84	http://dx.doi.org/10.6084/m9.figshare.1595889	assay metadata	ISA_prot2Dgel.xlsx	figshare	doi:10.6084/m9.figshare.1595889_D94	http://dx.doi.org/10.6084/m9.figshare.1595889	Sham	5	lung
Sham_5M_Lung	Lung cryoslicing	Omics analyses	Proteomics	Proteomics-2dGel	920112-Rightlung-lysate-ProteinExtract	COPD2_2dgel_images\2Dgel_COPDII 16620_M5_R3_920112_130620-[SYPRO Ruby].tif	figshare	doi:10.6084/m9.figshare.1595889_D97	http://dx.doi.org/10.6084/m9.figshare.1595889	Proteomics	COPD2_2dGEL_normalizedMatrix.xlsx	figshare	doi:10.6084/m9.figshare.1595889_D84	http://dx.doi.org/10.6084/m9.figshare.1595889	assay metadata	ISA_prot2Dgel.xlsx	figshare	doi:10.6084/m9.figshare.1595889_D94	http://dx.doi.org/10.6084/m9.figshare.1595889	Sham	5	lung
Sham_5M_Lung	Lung cryoslicing	Omics analyses	Proteomics	Proteomics-2dGel	920473-Rightlung-lysate-ProteinExtract	COPD2_2dgel_images\2Dgel_COPDII 16620_M5_R2_920473_130618-[SYPRO Ruby].tif	figshare	doi:10.6084/m9.figshare.1595889_D97	http://dx.doi.org/10.6084/m9.figshare.1595889	Proteomics	COPD2_2dGEL_normalizedMatrix.xlsx	figshare	doi:10.6084/m9.figshare.1595889_D84	http://dx.doi.org/10.6084/m9.figshare.1595889	assay metadata	ISA_prot2Dgel.xlsx	figshare	doi:10.6084/m9.figshare.1595889_D94	http://dx.doi.org/10.6084/m9.figshare.1595889	Sham	5	lung
Sham_5M_Lung	Lung cryoslicing	Omics analyses	Proteomics	Proteomics-2dGel	920780-Rightlung-lysate-ProteinExtract	COPD2_2dgel_images\2Dgel_COPDII 16620_M5_R3_920780_130620-[SYPRO Ruby].tif	figshare	doi:10.6084/m9.figshare.1595889_D97	http://dx.doi.org/10.6084/m9.figshare.1595889	Proteomics	COPD2_2dGEL_normalizedMatrix.xlsx	figshare	doi:10.6084/m9.figshare.1595889_D84	http://dx.doi.org/10.6084/m9.figshare.1595889	assay metadata	ISA_prot2Dgel.xlsx	figshare	doi:10.6084/m9.figshare.1595889_D94	http://dx.doi.org/10.6084/m9.figshare.1595889	Sham	5	lung
3R4F_5M_Lung	Lung cryoslicing	Omics analyses	Proteomics	Proteomics-2dGel	921050-Rightlung-lysate-ProteinExtract	COPD2_2dgel_images\2Dgel_COPDII 16620_M5_R1_921050_130619-[SYPRO Ruby].tif	figshare	doi:10.6084/m9.figshare.1595889_D97	http://dx.doi.org/10.6084/m9.figshare.1595889	Proteomics	COPD2_2dGEL_normalizedMatrix.xlsx	figshare	doi:10.6084/m9.figshare.1595889_D84	http://dx.doi.org/10.6084/m9.figshare.1595889	assay metadata	ISA_prot2Dgel.xlsx	figshare	doi:10.6084/m9.figshare.1595889_D94	http://dx.doi.org/10.6084/m9.figshare.1595889	3R4F	5	lung
3R4F_5M_Lung	Lung cryoslicing	Omics analyses	Proteomics	Proteomics-2dGel	920765-Rightlung-lysate-ProteinExtract	COPD2_2dgel_images\2Dgel_COPDII 16620_M5_R2_920765_130618-[SYPRO Ruby].tif	figshare	doi:10.6084/m9.figshare.1595889_D97	http://dx.doi.org/10.6084/m9.figshare.1595889	Proteomics	COPD2_2dGEL_normalizedMatrix.xlsx	figshare	doi:10.6084/m9.figshare.1595889_D84	http://dx.doi.org/10.6084/m9.figshare.1595889	assay metadata	ISA_prot2Dgel.xlsx	figshare	doi:10.6084/m9.figshare.1595889_D94	http://dx.doi.org/10.6084/m9.figshare.1595889	3R4F	5	lung
3R4F_5M_Lung	Lung cryoslicing	Omics analyses	Proteomics	Proteomics-2dGel	921281-Rightlung-lysate-ProteinExtract	COPD2_2dgel_images\2Dgel_COPDII 16620_M5_R3_921281_130620-[SYPRO Ruby].tif	figshare	doi:10.6084/m9.figshare.1595889_D97	http://dx.doi.org/10.6084/m9.figshare.1595889	Proteomics	COPD2_2dGEL_normalizedMatrix.xlsx	figshare	doi:10.6084/m9.figshare.1595889_D84	http://dx.doi.org/10.6084/m9.figshare.1595889	assay metadata	ISA_prot2Dgel.xlsx	figshare	doi:10.6084/m9.figshare.1595889_D94	http://dx.doi.org/10.6084/m9.figshare.1595889	3R4F	5	lung
3R4F_5M_Lung	Lung cryoslicing	Omics analyses	Proteomics	Proteomics-2dGel	920002-Rightlung-lysate-ProteinExtract	COPD2_2dgel_images\2Dgel_COPDII 16620_M5_R3_920002_130620-[SYPRO Ruby].tif	figshare	doi:10.6084/m9.figshare.1595889_D97	http://dx.doi.org/10.6084/m9.figshare.1595889	Proteomics	COPD2_2dGEL_normalizedMatrix.xlsx	figshare	doi:10.6084/m9.figshare.1595889_D84	http://dx.doi.org/10.6084/m9.figshare.1595889	assay metadata	ISA_prot2Dgel.xlsx	figshare	doi:10.6084/m9.figshare.1595889_D94	http://dx.doi.org/10.6084/m9.figshare.1595889	3R4F	5	lung
3R4F_5M_Lung	Lung cryoslicing	Omics analyses	Proteomics	Proteomics-2dGel	921071-Rightlung-lysate-ProteinExtract	COPD2_2dgel_images\2Dgel_COPDII 16620_M5_R2_921071_130618-[SYPRO Ruby].tif	figshare	doi:10.6084/m9.figshare.1595889_D97	http://dx.doi.org/10.6084/m9.figshare.1595889	Proteomics	COPD2_2dGEL_normalizedMatrix.xlsx	figshare	doi:10.6084/m9.figshare.1595889_D84	http://dx.doi.org/10.6084/m9.figshare.1595889	assay metadata	ISA_prot2Dgel.xlsx	figshare	doi:10.6084/m9.figshare.1595889_D94	http://dx.doi.org/10.6084/m9.figshare.1595889	3R4F	5	lung
3R4F_5M_Lung	Lung cryoslicing	Omics analyses	Proteomics	Proteomics-2dGel	921075-Rightlung-lysate-ProteinExtract	COPD2_2dgel_images\2Dgel_COPDII 16620_M5_R1_921075_130619-[SYPRO Ruby].tif	figshare	doi:10.6084/m9.figshare.1595889_D97	http://dx.doi.org/10.6084/m9.figshare.1595889	Proteomics	COPD2_2dGEL_normalizedMatrix.xlsx	figshare	doi:10.6084/m9.figshare.1595889_D84	http://dx.doi.org/10.6084/m9.figshare.1595889	assay metadata	ISA_prot2Dgel.xlsx	figshare	doi:10.6084/m9.figshare.1595889_D94	http://dx.doi.org/10.6084/m9.figshare.1595889	3R4F	5	lung
pMRTP_5M_Lung	Lung cryoslicing	Omics analyses	Proteomics	Proteomics-2dGel	920123-Rightlung-lysate-ProteinExtract	COPD2_2dgel_images\2Dgel_COPDII 16620_M5_R1_920123_130619-[SYPRO Ruby].tif	figshare	doi:10.6084/m9.figshare.1595889_D97	http://dx.doi.org/10.6084/m9.figshare.1595889	Proteomics	COPD2_2dGEL_normalizedMatrix.xlsx	figshare	doi:10.6084/m9.figshare.1595889_D84	http://dx.doi.org/10.6084/m9.figshare.1595889	assay metadata	ISA_prot2Dgel.xlsx	figshare	doi:10.6084/m9.figshare.1595889_D94	http://dx.doi.org/10.6084/m9.figshare.1595889	pMRTP	5	lung
pMRTP_5M_Lung	Lung cryoslicing	Omics analyses	Proteomics	Proteomics-2dGel	920051-Rightlung-lysate-ProteinExtract	COPD2_2dgel_images\2Dgel_COPDII 16620_M5_R2_920051_130618-[SYPRO Ruby].tif	figshare	doi:10.6084/m9.figshare.1595889_D97	http://dx.doi.org/10.6084/m9.figshare.1595889	Proteomics	COPD2_2dGEL_normalizedMatrix.xlsx	figshare	doi:10.6084/m9.figshare.1595889_D84	http://dx.doi.org/10.6084/m9.figshare.1595889	assay metadata	ISA_prot2Dgel.xlsx	figshare	doi:10.6084/m9.figshare.1595889_D94	http://dx.doi.org/10.6084/m9.figshare.1595889	pMRTP	5	lung
pMRTP_5M_Lung	Lung cryoslicing	Omics analyses	Proteomics	Proteomics-2dGel	920288-Rightlung-lysate-ProteinExtract	COPD2_2dgel_images\2Dgel_COPDII 16620_M5_R3_920288_130620-[SYPRO Ruby].tif	figshare	doi:10.6084/m9.figshare.1595889_D97	http://dx.doi.org/10.6084/m9.figshare.1595889	Proteomics	COPD2_2dGEL_normalizedMatrix.xlsx	figshare	doi:10.6084/m9.figshare.1595889_D84	http://dx.doi.org/10.6084/m9.figshare.1595889	assay metadata	ISA_prot2Dgel.xlsx	figshare	doi:10.6084/m9.figshare.1595889_D94	http://dx.doi.org/10.6084/m9.figshare.1595889	pMRTP	5	lung
pMRTP_5M_Lung	Lung cryoslicing	Omics analyses	Proteomics	Proteomics-2dGel	920424-Rightlung-lysate-ProteinExtract	COPD2_2dgel_images\2Dgel_COPDII 16620_M5_R3_920424_130620-[SYPRO Ruby].tif	figshare	doi:10.6084/m9.figshare.1595889_D97	http://dx.doi.org/10.6084/m9.figshare.1595889	Proteomics	COPD2_2dGEL_normalizedMatrix.xlsx	figshare	doi:10.6084/m9.figshare.1595889_D84	http://dx.doi.org/10.6084/m9.figshare.1595889	assay metadata	ISA_prot2Dgel.xlsx	figshare	doi:10.6084/m9.figshare.1595889_D94	http://dx.doi.org/10.6084/m9.figshare.1595889	pMRTP	5	lung
pMRTP_5M_Lung	Lung cryoslicing	Omics analyses	Proteomics	Proteomics-2dGel	920904-Rightlung-lysate-ProteinExtract	COPD2_2dgel_images\2Dgel_COPDII 16620_M5_R1_920904_130619-[SYPRO Ruby].tif	figshare	doi:10.6084/m9.figshare.1595889_D97	http://dx.doi.org/10.6084/m9.figshare.1595889	Proteomics	COPD2_2dGEL_normalizedMatrix.xlsx	figshare	doi:10.6084/m9.figshare.1595889_D84	http://dx.doi.org/10.6084/m9.figshare.1595889	assay metadata	ISA_prot2Dgel.xlsx	figshare	doi:10.6084/m9.figshare.1595889_D94	http://dx.doi.org/10.6084/m9.figshare.1595889	pMRTP	5	lung
pMRTP_5M_Lung	Lung cryoslicing	Omics analyses	Proteomics	Proteomics-2dGel	920464-Rightlung-lysate-ProteinExtract	COPD2_2dgel_images\2Dgel_COPDII 16620_M5_R2_920464_130618-[SYPRO Ruby].tif	figshare	doi:10.6084/m9.figshare.1595889_D97	http://dx.doi.org/10.6084/m9.figshare.1595889	Proteomics	COPD2_2dGEL_normalizedMatrix.xlsx	figshare	doi:10.6084/m9.figshare.1595889_D84	http://dx.doi.org/10.6084/m9.figshare.1595889	assay metadata	ISA_prot2Dgel.xlsx	figshare	doi:10.6084/m9.figshare.1595889_D94	http://dx.doi.org/10.6084/m9.figshare.1595889	pMRTP	5	lung
Cess_5M_Lung	Lung cryoslicing	Omics analyses	Proteomics	Proteomics-2dGel	921275-Rightlung-lysate-ProteinExtract	COPD2_2dgel_images\2Dgel_COPDII 16620_M5_R3_921275_130620-[SYPRO Ruby].tif	figshare	doi:10.6084/m9.figshare.1595889_D97	http://dx.doi.org/10.6084/m9.figshare.1595889	Proteomics	COPD2_2dGEL_normalizedMatrix.xlsx	figshare	doi:10.6084/m9.figshare.1595889_D84	http://dx.doi.org/10.6084/m9.figshare.1595889	assay metadata	ISA_prot2Dgel.xlsx	figshare	doi:10.6084/m9.figshare.1595889_D94	http://dx.doi.org/10.6084/m9.figshare.1595889	Cess	5	lung
Cess_5M_Lung	Lung cryoslicing	Omics analyses	Proteomics	Proteomics-2dGel	920099-Rightlung-lysate-ProteinExtract	COPD2_2dgel_images\2Dgel_COPDII 16620_M5_R2_920099_130618-[SYPRO Ruby].tif	figshare	doi:10.6084/m9.figshare.1595889_D97	http://dx.doi.org/10.6084/m9.figshare.1595889	Proteomics	COPD2_2dGEL_normalizedMatrix.xlsx	figshare	doi:10.6084/m9.figshare.1595889_D84	http://dx.doi.org/10.6084/m9.figshare.1595889	assay metadata	ISA_prot2Dgel.xlsx	figshare	doi:10.6084/m9.figshare.1595889_D94	http://dx.doi.org/10.6084/m9.figshare.1595889	Cess	5	lung
Cess_5M_Lung	Lung cryoslicing	Omics analyses	Proteomics	Proteomics-2dGel	920859-Rightlung-lysate-ProteinExtract	COPD2_2dgel_images\2Dgel_COPDII 16620_M5_R1_920859_130619-[SYPRO Ruby].tif	figshare	doi:10.6084/m9.figshare.1595889_D97	http://dx.doi.org/10.6084/m9.figshare.1595889	Proteomics	COPD2_2dGEL_normalizedMatrix.xlsx	figshare	doi:10.6084/m9.figshare.1595889_D84	http://dx.doi.org/10.6084/m9.figshare.1595889	assay metadata	ISA_prot2Dgel.xlsx	figshare	doi:10.6084/m9.figshare.1595889_D94	http://dx.doi.org/10.6084/m9.figshare.1595889	Cess	5	lung
Cess_5M_Lung	Lung cryoslicing	Omics analyses	Proteomics	Proteomics-2dGel	920481-Rightlung-lysate-ProteinExtract	COPD2_2dgel_images\2Dgel_COPDII 16620_M5_R3_920481_130620-[SYPRO Ruby].tif	figshare	doi:10.6084/m9.figshare.1595889_D97	http://dx.doi.org/10.6084/m9.figshare.1595889	Proteomics	COPD2_2dGEL_normalizedMatrix.xlsx	figshare	doi:10.6084/m9.figshare.1595889_D84	http://dx.doi.org/10.6084/m9.figshare.1595889	assay metadata	ISA_prot2Dgel.xlsx	figshare	doi:10.6084/m9.figshare.1595889_D94	http://dx.doi.org/10.6084/m9.figshare.1595889	Cess	5	lung
Cess_5M_Lung	Lung cryoslicing	Omics analyses	Proteomics	Proteomics-2dGel	920669-Rightlung-lysate-ProteinExtract	COPD2_2dgel_images\2Dgel_COPDII 16620_M5_R2_920669_130618-[SYPRO Ruby].tif	figshare	doi:10.6084/m9.figshare.1595889_D97	http://dx.doi.org/10.6084/m9.figshare.1595889	Proteomics	COPD2_2dGEL_normalizedMatrix.xlsx	figshare	doi:10.6084/m9.figshare.1595889_D84	http://dx.doi.org/10.6084/m9.figshare.1595889	assay metadata	ISA_prot2Dgel.xlsx	figshare	doi:10.6084/m9.figshare.1595889_D94	http://dx.doi.org/10.6084/m9.figshare.1595889	Cess	5	lung
Cess_5M_Lung	Lung cryoslicing	Omics analyses	Proteomics	Proteomics-2dGel	920442-Rightlung-lysate-ProteinExtract	COPD2_2dgel_images\2Dgel_COPDII 16620_M5_R1_920442_130619-[SYPRO Ruby].tif	figshare	doi:10.6084/m9.figshare.1595889_D97	http://dx.doi.org/10.6084/m9.figshare.1595889	Proteomics	COPD2_2dGEL_normalizedMatrix.xlsx	figshare	doi:10.6084/m9.figshare.1595889_D84	http://dx.doi.org/10.6084/m9.figshare.1595889	assay metadata	ISA_prot2Dgel.xlsx	figshare	doi:10.6084/m9.figshare.1595889_D94	http://dx.doi.org/10.6084/m9.figshare.1595889	Cess	5	lung
Switch_5M_Lung	Lung cryoslicing	Omics analyses	Proteomics	Proteomics-2dGel	921178-Rightlung-lysate-ProteinExtract	COPD2_2dgel_images\2Dgel_COPDII 16620_M5_R1_921178_130619-[SYPRO Ruby].tif	figshare	doi:10.6084/m9.figshare.1595889_D97	http://dx.doi.org/10.6084/m9.figshare.1595889	Proteomics	COPD2_2dGEL_normalizedMatrix.xlsx	figshare	doi:10.6084/m9.figshare.1595889_D84	http://dx.doi.org/10.6084/m9.figshare.1595889	assay metadata	ISA_prot2Dgel.xlsx	figshare	doi:10.6084/m9.figshare.1595889_D94	http://dx.doi.org/10.6084/m9.figshare.1595889	Switch	5	lung
Switch_5M_Lung	Lung cryoslicing	Omics analyses	Proteomics	Proteomics-2dGel	920761-Rightlung-lysate-ProteinExtract	COPD2_2dgel_images\2Dgel_COPDII 16620_M5_R2_920761_130618-[SYPRO Ruby].tif	figshare	doi:10.6084/m9.figshare.1595889_D97	http://dx.doi.org/10.6084/m9.figshare.1595889	Proteomics	COPD2_2dGEL_normalizedMatrix.xlsx	figshare	doi:10.6084/m9.figshare.1595889_D84	http://dx.doi.org/10.6084/m9.figshare.1595889	assay metadata	ISA_prot2Dgel.xlsx	figshare	doi:10.6084/m9.figshare.1595889_D94	http://dx.doi.org/10.6084/m9.figshare.1595889	Switch	5	lung
Switch_5M_Lung	Lung cryoslicing	Omics analyses	Proteomics	Proteomics-2dGel	920878-Rightlung-lysate-ProteinExtract	COPD2_2dgel_images\2Dgel_COPDII 16620_M5_R3_920878_130620-[SYPRO Ruby].tif	figshare	doi:10.6084/m9.figshare.1595889_D97	http://dx.doi.org/10.6084/m9.figshare.1595889	Proteomics	COPD2_2dGEL_normalizedMatrix.xlsx	figshare	doi:10.6084/m9.figshare.1595889_D84	http://dx.doi.org/10.6084/m9.figshare.1595889	assay metadata	ISA_prot2Dgel.xlsx	figshare	doi:10.6084/m9.figshare.1595889_D94	http://dx.doi.org/10.6084/m9.figshare.1595889	Switch	5	lung
Switch_5M_Lung	Lung cryoslicing	Omics analyses	Proteomics	Proteomics-2dGel	920220-Rightlung-lysate-ProteinExtract	COPD2_2dgel_images\2Dgel_COPDII 16620_M5_R3_920220_130620-[SYPRO Ruby].tif	figshare	doi:10.6084/m9.figshare.1595889_D97	http://dx.doi.org/10.6084/m9.figshare.1595889	Proteomics	COPD2_2dGEL_normalizedMatrix.xlsx	figshare	doi:10.6084/m9.figshare.1595889_D84	http://dx.doi.org/10.6084/m9.figshare.1595889	assay metadata	ISA_prot2Dgel.xlsx	figshare	doi:10.6084/m9.figshare.1595889_D94	http://dx.doi.org/10.6084/m9.figshare.1595889	Switch	5	lung
Switch_5M_Lung	Lung cryoslicing	Omics analyses	Proteomics	Proteomics-2dGel	920312-Rightlung-lysate-ProteinExtract	COPD2_2dgel_images\2Dgel_COPDII 16620_M5_R2_920312_130618-[SYPRO Ruby].tif	figshare	doi:10.6084/m9.figshare.1595889_D97	http://dx.doi.org/10.6084/m9.figshare.1595889	Proteomics	COPD2_2dGEL_normalizedMatrix.xlsx	figshare	doi:10.6084/m9.figshare.1595889_D84	http://dx.doi.org/10.6084/m9.figshare.1595889	assay metadata	ISA_prot2Dgel.xlsx	figshare	doi:10.6084/m9.figshare.1595889_D94	http://dx.doi.org/10.6084/m9.figshare.1595889	Switch	5	lung
Switch_5M_Lung	Lung cryoslicing	Omics analyses	Proteomics	Proteomics-2dGel	920445-Rightlung-lysate-ProteinExtract	COPD2_2dgel_images\2Dgel_COPDII 16620_M5_R1_920445_130619-[SYPRO Ruby].tif	figshare	doi:10.6084/m9.figshare.1595889_D97	http://dx.doi.org/10.6084/m9.figshare.1595889	Proteomics	COPD2_2dGEL_normalizedMatrix.xlsx	figshare	doi:10.6084/m9.figshare.1595889_D84	http://dx.doi.org/10.6084/m9.figshare.1595889	assay metadata	ISA_prot2Dgel.xlsx	figshare	doi:10.6084/m9.figshare.1595889_D94	http://dx.doi.org/10.6084/m9.figshare.1595889	Switch	5	lung
Sham_7M_Lung	Lung cryoslicing	Omics analyses	Proteomics	Proteomics-2dGel	921297-Rightlung-lysate-ProteinExtract	COPD2_2dgel_images\2Dgel_COPDII 16620_M7_R1_921297_130614-[SYPRO Ruby].tif	figshare	doi:10.6084/m9.figshare.1595889_D97	http://dx.doi.org/10.6084/m9.figshare.1595889	Proteomics	COPD2_2dGEL_normalizedMatrix.xlsx	figshare	doi:10.6084/m9.figshare.1595889_D84	http://dx.doi.org/10.6084/m9.figshare.1595889	assay metadata	ISA_prot2Dgel.xlsx	figshare	doi:10.6084/m9.figshare.1595889_D94	http://dx.doi.org/10.6084/m9.figshare.1595889	Sham	7	lung
Sham_7M_Lung	Lung cryoslicing	Omics analyses	Proteomics	Proteomics-2dGel	920741-Rightlung-lysate-ProteinExtract	COPD2_2dgel_images\2Dgel_COPDII 16620_M7_R3_920741_130614-[SYPRO Ruby].tif	figshare	doi:10.6084/m9.figshare.1595889_D97	http://dx.doi.org/10.6084/m9.figshare.1595889	Proteomics	COPD2_2dGEL_normalizedMatrix.xlsx	figshare	doi:10.6084/m9.figshare.1595889_D84	http://dx.doi.org/10.6084/m9.figshare.1595889	assay metadata	ISA_prot2Dgel.xlsx	figshare	doi:10.6084/m9.figshare.1595889_D94	http://dx.doi.org/10.6084/m9.figshare.1595889	Sham	7	lung
Sham_7M_Lung	Lung cryoslicing	Omics analyses	Proteomics	Proteomics-2dGel	920922-Rightlung-lysate-ProteinExtract	COPD2_2dgel_images\2Dgel_COPDII 16620_M7_R3_920922_130614-[SYPRO Ruby].tif	figshare	doi:10.6084/m9.figshare.1595889_D97	http://dx.doi.org/10.6084/m9.figshare.1595889	Proteomics	COPD2_2dGEL_normalizedMatrix.xlsx	figshare	doi:10.6084/m9.figshare.1595889_D84	http://dx.doi.org/10.6084/m9.figshare.1595889	assay metadata	ISA_prot2Dgel.xlsx	figshare	doi:10.6084/m9.figshare.1595889_D94	http://dx.doi.org/10.6084/m9.figshare.1595889	Sham	7	lung
Sham_7M_Lung	Lung cryoslicing	Omics analyses	Proteomics	Proteomics-2dGel	920952-Rightlung-lysate-ProteinExtract	COPD2_2dgel_images\2Dgel_COPDII 16620_M7_R1_920952_130614-[SYPRO Ruby].tif	figshare	doi:10.6084/m9.figshare.1595889_D97	http://dx.doi.org/10.6084/m9.figshare.1595889	Proteomics	COPD2_2dGEL_normalizedMatrix.xlsx	figshare	doi:10.6084/m9.figshare.1595889_D84	http://dx.doi.org/10.6084/m9.figshare.1595889	assay metadata	ISA_prot2Dgel.xlsx	figshare	doi:10.6084/m9.figshare.1595889_D94	http://dx.doi.org/10.6084/m9.figshare.1595889	Sham	7	lung
Sham_7M_Lung	Lung cryoslicing	Omics analyses	Proteomics	Proteomics-2dGel	920043-Rightlung-lysate-ProteinExtract	COPD2_2dgel_images\2Dgel_COPDII 16620_M7_R2_920043_130614-[SYPRO Ruby].tif	figshare	doi:10.6084/m9.figshare.1595889_D97	http://dx.doi.org/10.6084/m9.figshare.1595889	Proteomics	COPD2_2dGEL_normalizedMatrix.xlsx	figshare	doi:10.6084/m9.figshare.1595889_D84	http://dx.doi.org/10.6084/m9.figshare.1595889	assay metadata	ISA_prot2Dgel.xlsx	figshare	doi:10.6084/m9.figshare.1595889_D94	http://dx.doi.org/10.6084/m9.figshare.1595889	Sham	7	lung
Sham_7M_Lung	Lung cryoslicing	Omics analyses	Proteomics	Proteomics-2dGel	920515-Rightlung-lysate-ProteinExtract	COPD2_2dgel_images\2Dgel_COPDII 16620_M7_R2_920515_130614-[SYPRO Ruby].tif	figshare	doi:10.6084/m9.figshare.1595889_D97	http://dx.doi.org/10.6084/m9.figshare.1595889	Proteomics	COPD2_2dGEL_normalizedMatrix.xlsx	figshare	doi:10.6084/m9.figshare.1595889_D84	http://dx.doi.org/10.6084/m9.figshare.1595889	assay metadata	ISA_prot2Dgel.xlsx	figshare	doi:10.6084/m9.figshare.1595889_D94	http://dx.doi.org/10.6084/m9.figshare.1595889	Sham	7	lung
3R4F_7M_Lung	Lung cryoslicing	Omics analyses	Proteomics	Proteomics-2dGel	921318-Rightlung-lysate-ProteinExtract	COPD2_2dgel_images\2Dgel_COPDII 16620_M7_R2_921318_130614-[SYPRO Ruby].tif	figshare	doi:10.6084/m9.figshare.1595889_D97	http://dx.doi.org/10.6084/m9.figshare.1595889	Proteomics	COPD2_2dGEL_normalizedMatrix.xlsx	figshare	doi:10.6084/m9.figshare.1595889_D84	http://dx.doi.org/10.6084/m9.figshare.1595889	assay metadata	ISA_prot2Dgel.xlsx	figshare	doi:10.6084/m9.figshare.1595889_D94	http://dx.doi.org/10.6084/m9.figshare.1595889	3R4F	7	lung
3R4F_7M_Lung	Lung cryoslicing	Omics analyses	Proteomics	Proteomics-2dGel	920303-Rightlung-lysate-ProteinExtract	COPD2_2dgel_images\2Dgel_COPDII 16620_M7_R1_920303_130614-[SYPRO Ruby].tif	figshare	doi:10.6084/m9.figshare.1595889_D97	http://dx.doi.org/10.6084/m9.figshare.1595889	Proteomics	COPD2_2dGEL_normalizedMatrix.xlsx	figshare	doi:10.6084/m9.figshare.1595889_D84	http://dx.doi.org/10.6084/m9.figshare.1595889	assay metadata	ISA_prot2Dgel.xlsx	figshare	doi:10.6084/m9.figshare.1595889_D94	http://dx.doi.org/10.6084/m9.figshare.1595889	3R4F	7	lung
3R4F_7M_Lung	Lung cryoslicing	Omics analyses	Proteomics	Proteomics-2dGel	920399-Rightlung-lysate-ProteinExtract	COPD2_2dgel_images\2Dgel_COPDII 16620_M7_R3_920399_130614-[SYPRO Ruby].tif	figshare	doi:10.6084/m9.figshare.1595889_D97	http://dx.doi.org/10.6084/m9.figshare.1595889	Proteomics	COPD2_2dGEL_normalizedMatrix.xlsx	figshare	doi:10.6084/m9.figshare.1595889_D84	http://dx.doi.org/10.6084/m9.figshare.1595889	assay metadata	ISA_prot2Dgel.xlsx	figshare	doi:10.6084/m9.figshare.1595889_D94	http://dx.doi.org/10.6084/m9.figshare.1595889	3R4F	7	lung
3R4F_7M_Lung	Lung cryoslicing	Omics analyses	Proteomics	Proteomics-2dGel	920421-Rightlung-lysate-ProteinExtract	COPD2_2dgel_images\2Dgel_COPDII 16620_M7_R3_920421_130614-[SYPRO Ruby].tif	figshare	doi:10.6084/m9.figshare.1595889_D97	http://dx.doi.org/10.6084/m9.figshare.1595889	Proteomics	COPD2_2dGEL_normalizedMatrix.xlsx	figshare	doi:10.6084/m9.figshare.1595889_D84	http://dx.doi.org/10.6084/m9.figshare.1595889	assay metadata	ISA_prot2Dgel.xlsx	figshare	doi:10.6084/m9.figshare.1595889_D94	http://dx.doi.org/10.6084/m9.figshare.1595889	3R4F	7	lung
3R4F_7M_Lung	Lung cryoslicing	Omics analyses	Proteomics	Proteomics-2dGel	920025-Rightlung-lysate-ProteinExtract	COPD2_2dgel_images\2Dgel_COPDII 16620_M7_R1_920025_130614-[SYPRO Ruby]-1.tif	figshare	doi:10.6084/m9.figshare.1595889_D97	http://dx.doi.org/10.6084/m9.figshare.1595889	Proteomics	COPD2_2dGEL_normalizedMatrix.xlsx	figshare	doi:10.6084/m9.figshare.1595889_D84	http://dx.doi.org/10.6084/m9.figshare.1595889	assay metadata	ISA_prot2Dgel.xlsx	figshare	doi:10.6084/m9.figshare.1595889_D94	http://dx.doi.org/10.6084/m9.figshare.1595889	3R4F	7	lung
3R4F_7M_Lung	Lung cryoslicing	Omics analyses	Proteomics	Proteomics-2dGel	920843-Rightlung-lysate-ProteinExtract	COPD2_2dgel_images\2Dgel_COPDII 16620_M7_R2_920843_130614-[SYPRO Ruby].tif	figshare	doi:10.6084/m9.figshare.1595889_D97	http://dx.doi.org/10.6084/m9.figshare.1595889	Proteomics	COPD2_2dGEL_normalizedMatrix.xlsx	figshare	doi:10.6084/m9.figshare.1595889_D84	http://dx.doi.org/10.6084/m9.figshare.1595889	assay metadata	ISA_prot2Dgel.xlsx	figshare	doi:10.6084/m9.figshare.1595889_D94	http://dx.doi.org/10.6084/m9.figshare.1595889	3R4F	7	lung
pMRTP_7M_Lung	Lung cryoslicing	Omics analyses	Proteomics	Proteomics-2dGel	920098-Rightlung-lysate-ProteinExtract	COPD2_2dgel_images\2Dgel_COPDII 16620_M7_R1_920098_130614-[SYPRO Ruby].tif	figshare	doi:10.6084/m9.figshare.1595889_D97	http://dx.doi.org/10.6084/m9.figshare.1595889	Proteomics	COPD2_2dGEL_normalizedMatrix.xlsx	figshare	doi:10.6084/m9.figshare.1595889_D84	http://dx.doi.org/10.6084/m9.figshare.1595889	assay metadata	ISA_prot2Dgel.xlsx	figshare	doi:10.6084/m9.figshare.1595889_D94	http://dx.doi.org/10.6084/m9.figshare.1595889	pMRTP	7	lung
pMRTP_7M_Lung	Lung cryoslicing	Omics analyses	Proteomics	Proteomics-2dGel	920113-Rightlung-lysate-ProteinExtract	COPD2_2dgel_images\2Dgel_COPDII 16620_M7_R1_920113_130614-[SYPRO Ruby].tif	figshare	doi:10.6084/m9.figshare.1595889_D97	http://dx.doi.org/10.6084/m9.figshare.1595889	Proteomics	COPD2_2dGEL_normalizedMatrix.xlsx	figshare	doi:10.6084/m9.figshare.1595889_D84	http://dx.doi.org/10.6084/m9.figshare.1595889	assay metadata	ISA_prot2Dgel.xlsx	figshare	doi:10.6084/m9.figshare.1595889_D94	http://dx.doi.org/10.6084/m9.figshare.1595889	pMRTP	7	lung
pMRTP_7M_Lung	Lung cryoslicing	Omics analyses	Proteomics	Proteomics-2dGel	920983-Rightlung-lysate-ProteinExtract	COPD2_2dgel_images\2Dgel_COPDII 16620_M7_R3_920983_130614-[SYPRO Ruby].tif	figshare	doi:10.6084/m9.figshare.1595889_D97	http://dx.doi.org/10.6084/m9.figshare.1595889	Proteomics	COPD2_2dGEL_normalizedMatrix.xlsx	figshare	doi:10.6084/m9.figshare.1595889_D84	http://dx.doi.org/10.6084/m9.figshare.1595889	assay metadata	ISA_prot2Dgel.xlsx	figshare	doi:10.6084/m9.figshare.1595889_D94	http://dx.doi.org/10.6084/m9.figshare.1595889	pMRTP	7	lung
pMRTP_7M_Lung	Lung cryoslicing	Omics analyses	Proteomics	Proteomics-2dGel	920280-Rightlung-lysate-ProteinExtract	COPD2_2dgel_images\2Dgel_COPDII 16620_M7_R2_920280_130614-[SYPRO Ruby].tif	figshare	doi:10.6084/m9.figshare.1595889_D97	http://dx.doi.org/10.6084/m9.figshare.1595889	Proteomics	COPD2_2dGEL_normalizedMatrix.xlsx	figshare	doi:10.6084/m9.figshare.1595889_D84	http://dx.doi.org/10.6084/m9.figshare.1595889	assay metadata	ISA_prot2Dgel.xlsx	figshare	doi:10.6084/m9.figshare.1595889_D94	http://dx.doi.org/10.6084/m9.figshare.1595889	pMRTP	7	lung
pMRTP_7M_Lung	Lung cryoslicing	Omics analyses	Proteomics	Proteomics-2dGel	920116-Rightlung-lysate-ProteinExtract	COPD2_2dgel_images\2Dgel_COPDII 16620_M7_R2_920116_130614-[SYPRO Ruby].tif	figshare	doi:10.6084/m9.figshare.1595889_D97	http://dx.doi.org/10.6084/m9.figshare.1595889	Proteomics	COPD2_2dGEL_normalizedMatrix.xlsx	figshare	doi:10.6084/m9.figshare.1595889_D84	http://dx.doi.org/10.6084/m9.figshare.1595889	assay metadata	ISA_prot2Dgel.xlsx	figshare	doi:10.6084/m9.figshare.1595889_D94	http://dx.doi.org/10.6084/m9.figshare.1595889	pMRTP	7	lung
pMRTP_7M_Lung	Lung cryoslicing	Omics analyses	Proteomics	Proteomics-2dGel	921017-Rightlung-lysate-ProteinExtract	COPD2_2dgel_images\2Dgel_COPDII 16620_M7_R3_921017_130614-[SYPRO Ruby].tif	figshare	doi:10.6084/m9.figshare.1595889_D97	http://dx.doi.org/10.6084/m9.figshare.1595889	Proteomics	COPD2_2dGEL_normalizedMatrix.xlsx	figshare	doi:10.6084/m9.figshare.1595889_D84	http://dx.doi.org/10.6084/m9.figshare.1595889	assay metadata	ISA_prot2Dgel.xlsx	figshare	doi:10.6084/m9.figshare.1595889_D94	http://dx.doi.org/10.6084/m9.figshare.1595889	pMRTP	7	lung
Cess_7M_Lung	Lung cryoslicing	Omics analyses	Proteomics	Proteomics-2dGel	920663-Rightlung-lysate-ProteinExtract	COPD2_2dgel_images\2Dgel_COPDII 16620_M7_R3_920663_130614-[SYPRO Ruby].tif	figshare	doi:10.6084/m9.figshare.1595889_D97	http://dx.doi.org/10.6084/m9.figshare.1595889	Proteomics	COPD2_2dGEL_normalizedMatrix.xlsx	figshare	doi:10.6084/m9.figshare.1595889_D84	http://dx.doi.org/10.6084/m9.figshare.1595889	assay metadata	ISA_prot2Dgel.xlsx	figshare	doi:10.6084/m9.figshare.1595889_D94	http://dx.doi.org/10.6084/m9.figshare.1595889	Cess	7	lung
Cess_7M_Lung	Lung cryoslicing	Omics analyses	Proteomics	Proteomics-2dGel	920100-Rightlung-lysate-ProteinExtract	COPD2_2dgel_images\2Dgel_COPDII 16620_M7_R1_920100_130614-[SYPRO Ruby].tif	figshare	doi:10.6084/m9.figshare.1595889_D97	http://dx.doi.org/10.6084/m9.figshare.1595889	Proteomics	COPD2_2dGEL_normalizedMatrix.xlsx	figshare	doi:10.6084/m9.figshare.1595889_D84	http://dx.doi.org/10.6084/m9.figshare.1595889	assay metadata	ISA_prot2Dgel.xlsx	figshare	doi:10.6084/m9.figshare.1595889_D94	http://dx.doi.org/10.6084/m9.figshare.1595889	Cess	7	lung
Cess_7M_Lung	Lung cryoslicing	Omics analyses	Proteomics	Proteomics-2dGel	920462-Rightlung-lysate-ProteinExtract	COPD2_2dgel_images\2Dgel_COPDII 16620_M7_R2_920462_130614-[SYPRO Ruby].tif	figshare	doi:10.6084/m9.figshare.1595889_D97	http://dx.doi.org/10.6084/m9.figshare.1595889	Proteomics	COPD2_2dGEL_normalizedMatrix.xlsx	figshare	doi:10.6084/m9.figshare.1595889_D84	http://dx.doi.org/10.6084/m9.figshare.1595889	assay metadata	ISA_prot2Dgel.xlsx	figshare	doi:10.6084/m9.figshare.1595889_D94	http://dx.doi.org/10.6084/m9.figshare.1595889	Cess	7	lung
Cess_7M_Lung	Lung cryoslicing	Omics analyses	Proteomics	Proteomics-2dGel	920327-Rightlung-lysate-ProteinExtract	COPD2_2dgel_images\2Dgel_COPDII 16620_M7_R1_920327_130614-[SYPRO Ruby].tif	figshare	doi:10.6084/m9.figshare.1595889_D97	http://dx.doi.org/10.6084/m9.figshare.1595889	Proteomics	COPD2_2dGEL_normalizedMatrix.xlsx	figshare	doi:10.6084/m9.figshare.1595889_D84	http://dx.doi.org/10.6084/m9.figshare.1595889	assay metadata	ISA_prot2Dgel.xlsx	figshare	doi:10.6084/m9.figshare.1595889_D94	http://dx.doi.org/10.6084/m9.figshare.1595889	Cess	7	lung
Cess_7M_Lung	Lung cryoslicing	Omics analyses	Proteomics	Proteomics-2dGel	921151-Rightlung-lysate-ProteinExtract	COPD2_2dgel_images\2Dgel_COPDII 16620_M7_R3_921151_130614-[SYPRO Ruby].tif	figshare	doi:10.6084/m9.figshare.1595889_D97	http://dx.doi.org/10.6084/m9.figshare.1595889	Proteomics	COPD2_2dGEL_normalizedMatrix.xlsx	figshare	doi:10.6084/m9.figshare.1595889_D84	http://dx.doi.org/10.6084/m9.figshare.1595889	assay metadata	ISA_prot2Dgel.xlsx	figshare	doi:10.6084/m9.figshare.1595889_D94	http://dx.doi.org/10.6084/m9.figshare.1595889	Cess	7	lung
Cess_7M_Lung	Lung cryoslicing	Omics analyses	Proteomics	Proteomics-2dGel	920590-Rightlung-lysate-ProteinExtract	COPD2_2dgel_images\2Dgel_COPDII 16620_M7_R2_920590_130614-[SYPRO Ruby].tif	figshare	doi:10.6084/m9.figshare.1595889_D97	http://dx.doi.org/10.6084/m9.figshare.1595889	Proteomics	COPD2_2dGEL_normalizedMatrix.xlsx	figshare	doi:10.6084/m9.figshare.1595889_D84	http://dx.doi.org/10.6084/m9.figshare.1595889	assay metadata	ISA_prot2Dgel.xlsx	figshare	doi:10.6084/m9.figshare.1595889_D94	http://dx.doi.org/10.6084/m9.figshare.1595889	Cess	7	lung
Switch_7M_Lung	Lung cryoslicing	Omics analyses	Proteomics	Proteomics-2dGel	920880-Rightlung-lysate-ProteinExtract	COPD2_2dgel_images\2Dgel_COPDII 16620_M7_R2_920880_130614-[SYPRO Ruby].tif	figshare	doi:10.6084/m9.figshare.1595889_D97	http://dx.doi.org/10.6084/m9.figshare.1595889	Proteomics	COPD2_2dGEL_normalizedMatrix.xlsx	figshare	doi:10.6084/m9.figshare.1595889_D84	http://dx.doi.org/10.6084/m9.figshare.1595889	assay metadata	ISA_prot2Dgel.xlsx	figshare	doi:10.6084/m9.figshare.1595889_D94	http://dx.doi.org/10.6084/m9.figshare.1595889	Switch	7	lung
Switch_7M_Lung	Lung cryoslicing	Omics analyses	Proteomics	Proteomics-2dGel	920208-Rightlung-lysate-ProteinExtract	COPD2_2dgel_images\2Dgel_COPDII 16620_M7_R1_920208_130614-[SYPRO Ruby].tif	figshare	doi:10.6084/m9.figshare.1595889_D97	http://dx.doi.org/10.6084/m9.figshare.1595889	Proteomics	COPD2_2dGEL_normalizedMatrix.xlsx	figshare	doi:10.6084/m9.figshare.1595889_D84	http://dx.doi.org/10.6084/m9.figshare.1595889	assay metadata	ISA_prot2Dgel.xlsx	figshare	doi:10.6084/m9.figshare.1595889_D94	http://dx.doi.org/10.6084/m9.figshare.1595889	Switch	7	lung
Switch_7M_Lung	Lung cryoslicing	Omics analyses	Proteomics	Proteomics-2dGel	920776-Rightlung-lysate-ProteinExtract	COPD2_2dgel_images\2Dgel_COPDII 16620_M7_R3_920776_130614-[SYPRO Ruby].tif	figshare	doi:10.6084/m9.figshare.1595889_D97	http://dx.doi.org/10.6084/m9.figshare.1595889	Proteomics	COPD2_2dGEL_normalizedMatrix.xlsx	figshare	doi:10.6084/m9.figshare.1595889_D84	http://dx.doi.org/10.6084/m9.figshare.1595889	assay metadata	ISA_prot2Dgel.xlsx	figshare	doi:10.6084/m9.figshare.1595889_D94	http://dx.doi.org/10.6084/m9.figshare.1595889	Switch	7	lung
Switch_7M_Lung	Lung cryoslicing	Omics analyses	Proteomics	Proteomics-2dGel	920696-Rightlung-lysate-ProteinExtract	COPD2_2dgel_images\2Dgel_COPDII 16620_M7_R3_920696_130614-[SYPRO Ruby].tif	figshare	doi:10.6084/m9.figshare.1595889_D97	http://dx.doi.org/10.6084/m9.figshare.1595889	Proteomics	COPD2_2dGEL_normalizedMatrix.xlsx	figshare	doi:10.6084/m9.figshare.1595889_D84	http://dx.doi.org/10.6084/m9.figshare.1595889	assay metadata	ISA_prot2Dgel.xlsx	figshare	doi:10.6084/m9.figshare.1595889_D94	http://dx.doi.org/10.6084/m9.figshare.1595889	Switch	7	lung
Switch_7M_Lung	Lung cryoslicing	Omics analyses	Proteomics	Proteomics-2dGel	920649-Rightlung-lysate-ProteinExtract	COPD2_2dgel_images\2Dgel_COPDII 16620_M7_R1_920649_130614-[SYPRO Ruby].tif	figshare	doi:10.6084/m9.figshare.1595889_D97	http://dx.doi.org/10.6084/m9.figshare.1595889	Proteomics	COPD2_2dGEL_normalizedMatrix.xlsx	figshare	doi:10.6084/m9.figshare.1595889_D84	http://dx.doi.org/10.6084/m9.figshare.1595889	assay metadata	ISA_prot2Dgel.xlsx	figshare	doi:10.6084/m9.figshare.1595889_D94	http://dx.doi.org/10.6084/m9.figshare.1595889	Switch	7	lung
Switch_7M_Lung	Lung cryoslicing	Omics analyses	Proteomics	Proteomics-2dGel	920751-Rightlung-lysate-ProteinExtract	COPD2_2dgel_images\2Dgel_COPDII 16620_M7_R2_920751_130614-[SYPRO Ruby].tif	figshare	doi:10.6084/m9.figshare.1595889_D97	http://dx.doi.org/10.6084/m9.figshare.1595889	Proteomics	COPD2_2dGEL_normalizedMatrix.xlsx	figshare	doi:10.6084/m9.figshare.1595889_D84	http://dx.doi.org/10.6084/m9.figshare.1595889	assay metadata	ISA_prot2Dgel.xlsx	figshare	doi:10.6084/m9.figshare.1595889_D94	http://dx.doi.org/10.6084/m9.figshare.1595889	Switch	7	lung
3R4F_3M_Lung	Lung cryoslicing	Omics analyses	Proteomics	Proteomics-RPA	920941-Rightlung-RPA-Lysate-ProteinExtract-Hybridization	COPD2_RPA_RightLung.xlsx	figshare	doi:10.6084/m9.figshare.1595889_D81	http://dx.doi.org/10.6084/m9.figshare.1595889						assay metadata	ISA_protRPA.xlsx	figshare	doi:10.6084/m9.figshare.1595889_D93	http://dx.doi.org/10.6084/m9.figshare.1595889	3R4F	3	lung
3R4F_3M_Lung	Lung cryoslicing	Omics analyses	Proteomics	Proteomics-RPA	920300-Rightlung-RPA-Lysate-ProteinExtract-Hybridization	COPD2_RPA_RightLung.xlsx	figshare	doi:10.6084/m9.figshare.1595889_D81	http://dx.doi.org/10.6084/m9.figshare.1595889						assay metadata	ISA_protRPA.xlsx	figshare	doi:10.6084/m9.figshare.1595889_D93	http://dx.doi.org/10.6084/m9.figshare.1595889	3R4F	3	lung
Sham_1M_Lung	Lung cryoslicing	Omics analyses	Proteomics	Proteomics-RPA	920489-Rightlung-RPA-Lysate-ProteinExtract-Hybridization	COPD2_RPA_RightLung.xlsx	figshare	doi:10.6084/m9.figshare.1595889_D81	http://dx.doi.org/10.6084/m9.figshare.1595889						assay metadata	ISA_protRPA.xlsx	figshare	doi:10.6084/m9.figshare.1595889_D93	http://dx.doi.org/10.6084/m9.figshare.1595889	Sham	1	lung
Sham_1M_Lung	Lung cryoslicing	Omics analyses	Proteomics	Proteomics-RPA	920391-Rightlung-RPA-Lysate-ProteinExtract-Hybridization	COPD2_RPA_RightLung.xlsx	figshare	doi:10.6084/m9.figshare.1595889_D81	http://dx.doi.org/10.6084/m9.figshare.1595889						assay metadata	ISA_protRPA.xlsx	figshare	doi:10.6084/m9.figshare.1595889_D93	http://dx.doi.org/10.6084/m9.figshare.1595889	Sham	1	lung
Sham_3M_Lung	Lung cryoslicing	Omics analyses	Proteomics	Proteomics-RPA	920763-Rightlung-RPA-Lysate-ProteinExtract-Hybridization	COPD2_RPA_RightLung.xlsx	figshare	doi:10.6084/m9.figshare.1595889_D81	http://dx.doi.org/10.6084/m9.figshare.1595889						assay metadata	ISA_protRPA.xlsx	figshare	doi:10.6084/m9.figshare.1595889_D93	http://dx.doi.org/10.6084/m9.figshare.1595889	Sham	3	lung
Sham_3M_Lung	Lung cryoslicing	Omics analyses	Proteomics	Proteomics-RPA	920683-Rightlung-RPA-Lysate-ProteinExtract-Hybridization	COPD2_RPA_RightLung.xlsx	figshare	doi:10.6084/m9.figshare.1595889_D81	http://dx.doi.org/10.6084/m9.figshare.1595889						assay metadata	ISA_protRPA.xlsx	figshare	doi:10.6084/m9.figshare.1595889_D93	http://dx.doi.org/10.6084/m9.figshare.1595889	Sham	3	lung
3R4F_1M_Lung	Lung cryoslicing	Omics analyses	Proteomics	Proteomics-RPA	920345-Rightlung-RPA-Lysate-ProteinExtract-Hybridization	COPD2_RPA_RightLung.xlsx	figshare	doi:10.6084/m9.figshare.1595889_D81	http://dx.doi.org/10.6084/m9.figshare.1595889						assay metadata	ISA_protRPA.xlsx	figshare	doi:10.6084/m9.figshare.1595889_D93	http://dx.doi.org/10.6084/m9.figshare.1595889	3R4F	1	lung
3R4F_1M_Lung	Lung cryoslicing	Omics analyses	Proteomics	Proteomics-RPA	920024-Rightlung-RPA-Lysate-ProteinExtract-Hybridization	COPD2_RPA_RightLung.xlsx	figshare	doi:10.6084/m9.figshare.1595889_D81	http://dx.doi.org/10.6084/m9.figshare.1595889						assay metadata	ISA_protRPA.xlsx	figshare	doi:10.6084/m9.figshare.1595889_D93	http://dx.doi.org/10.6084/m9.figshare.1595889	3R4F	1	lung
Cess_3M_Lung	Lung cryoslicing	Omics analyses	Proteomics	Proteomics-RPA	920604-Rightlung-RPA-Lysate-ProteinExtract-Hybridization	COPD2_RPA_RightLung.xlsx	figshare	doi:10.6084/m9.figshare.1595889_D81	http://dx.doi.org/10.6084/m9.figshare.1595889						assay metadata	ISA_protRPA.xlsx	figshare	doi:10.6084/m9.figshare.1595889_D93	http://dx.doi.org/10.6084/m9.figshare.1595889	Cess	3	lung
Cess_3M_Lung	Lung cryoslicing	Omics analyses	Proteomics	Proteomics-RPA	920908-Rightlung-RPA-Lysate-ProteinExtract-Hybridization	COPD2_RPA_RightLung.xlsx	figshare	doi:10.6084/m9.figshare.1595889_D81	http://dx.doi.org/10.6084/m9.figshare.1595889						assay metadata	ISA_protRPA.xlsx	figshare	doi:10.6084/m9.figshare.1595889_D93	http://dx.doi.org/10.6084/m9.figshare.1595889	Cess	3	lung
3R4F_7M_Lung	Lung cryoslicing	Omics analyses	Proteomics	Proteomics-RPA	920497-Rightlung-RPA-Lysate-ProteinExtract-Hybridization	COPD2_RPA_RightLung.xlsx	figshare	doi:10.6084/m9.figshare.1595889_D81	http://dx.doi.org/10.6084/m9.figshare.1595889						assay metadata	ISA_protRPA.xlsx	figshare	doi:10.6084/m9.figshare.1595889_D93	http://dx.doi.org/10.6084/m9.figshare.1595889	3R4F	7	lung
3R4F_7M_Lung	Lung cryoslicing	Omics analyses	Proteomics	Proteomics-RPA	921318-Rightlung-RPA-Lysate-ProteinExtract-Hybridization	COPD2_RPA_RightLung.xlsx	figshare	doi:10.6084/m9.figshare.1595889_D81	http://dx.doi.org/10.6084/m9.figshare.1595889						assay metadata	ISA_protRPA.xlsx	figshare	doi:10.6084/m9.figshare.1595889_D93	http://dx.doi.org/10.6084/m9.figshare.1595889	3R4F	7	lung
pMRTP_4M_Lung	Lung cryoslicing	Omics analyses	Proteomics	Proteomics-RPA	920457-Rightlung-RPA-Lysate-ProteinExtract-Hybridization	COPD2_RPA_RightLung.xlsx	figshare	doi:10.6084/m9.figshare.1595889_D81	http://dx.doi.org/10.6084/m9.figshare.1595889						assay metadata	ISA_protRPA.xlsx	figshare	doi:10.6084/m9.figshare.1595889_D93	http://dx.doi.org/10.6084/m9.figshare.1595889	pMRTP	4	lung
pMRTP_4M_Lung	Lung cryoslicing	Omics analyses	Proteomics	Proteomics-RPA	920292-Rightlung-RPA-Lysate-ProteinExtract-Hybridization	COPD2_RPA_RightLung.xlsx	figshare	doi:10.6084/m9.figshare.1595889_D81	http://dx.doi.org/10.6084/m9.figshare.1595889						assay metadata	ISA_protRPA.xlsx	figshare	doi:10.6084/m9.figshare.1595889_D93	http://dx.doi.org/10.6084/m9.figshare.1595889	pMRTP	4	lung
pMRTP_1M_Lung	Lung cryoslicing	Omics analyses	Proteomics	Proteomics-RPA	920720-Rightlung-RPA-Lysate-ProteinExtract-Hybridization	COPD2_RPA_RightLung.xlsx	figshare	doi:10.6084/m9.figshare.1595889_D81	http://dx.doi.org/10.6084/m9.figshare.1595889						assay metadata	ISA_protRPA.xlsx	figshare	doi:10.6084/m9.figshare.1595889_D93	http://dx.doi.org/10.6084/m9.figshare.1595889	pMRTP	1	lung
pMRTP_1M_Lung	Lung cryoslicing	Omics analyses	Proteomics	Proteomics-RPA	920298-Rightlung-RPA-Lysate-ProteinExtract-Hybridization	COPD2_RPA_RightLung.xlsx	figshare	doi:10.6084/m9.figshare.1595889_D81	http://dx.doi.org/10.6084/m9.figshare.1595889						assay metadata	ISA_protRPA.xlsx	figshare	doi:10.6084/m9.figshare.1595889_D93	http://dx.doi.org/10.6084/m9.figshare.1595889	pMRTP	1	lung
Cess_7M_Lung	Lung cryoslicing	Omics analyses	Proteomics	Proteomics-RPA	921151-Rightlung-RPA-Lysate-ProteinExtract-Hybridization	COPD2_RPA_RightLung.xlsx	figshare	doi:10.6084/m9.figshare.1595889_D81	http://dx.doi.org/10.6084/m9.figshare.1595889						assay metadata	ISA_protRPA.xlsx	figshare	doi:10.6084/m9.figshare.1595889_D93	http://dx.doi.org/10.6084/m9.figshare.1595889	Cess	7	lung
Cess_7M_Lung	Lung cryoslicing	Omics analyses	Proteomics	Proteomics-RPA	921286-Rightlung-RPA-Lysate-ProteinExtract-Hybridization	COPD2_RPA_RightLung.xlsx	figshare	doi:10.6084/m9.figshare.1595889_D81	http://dx.doi.org/10.6084/m9.figshare.1595889						assay metadata	ISA_protRPA.xlsx	figshare	doi:10.6084/m9.figshare.1595889_D93	http://dx.doi.org/10.6084/m9.figshare.1595889	Cess	7	lung
3R4F_4M_Lung	Lung cryoslicing	Omics analyses	Proteomics	Proteomics-RPA	921175-Rightlung-RPA-Lysate-ProteinExtract-Hybridization	COPD2_RPA_RightLung.xlsx	figshare	doi:10.6084/m9.figshare.1595889_D81	http://dx.doi.org/10.6084/m9.figshare.1595889						assay metadata	ISA_protRPA.xlsx	figshare	doi:10.6084/m9.figshare.1595889_D93	http://dx.doi.org/10.6084/m9.figshare.1595889	3R4F	4	lung
3R4F_4M_Lung	Lung cryoslicing	Omics analyses	Proteomics	Proteomics-RPA	920809-Rightlung-RPA-Lysate-ProteinExtract-Hybridization	COPD2_RPA_RightLung.xlsx	figshare	doi:10.6084/m9.figshare.1595889_D81	http://dx.doi.org/10.6084/m9.figshare.1595889						assay metadata	ISA_protRPA.xlsx	figshare	doi:10.6084/m9.figshare.1595889_D93	http://dx.doi.org/10.6084/m9.figshare.1595889	3R4F	4	lung
3R4F_5M_Lung	Lung cryoslicing	Omics analyses	Proteomics	Proteomics-RPA	920898-Rightlung-RPA-Lysate-ProteinExtract-Hybridization	COPD2_RPA_RightLung.xlsx	figshare	doi:10.6084/m9.figshare.1595889_D81	http://dx.doi.org/10.6084/m9.figshare.1595889						assay metadata	ISA_protRPA.xlsx	figshare	doi:10.6084/m9.figshare.1595889_D93	http://dx.doi.org/10.6084/m9.figshare.1595889	3R4F	5	lung
3R4F_5M_Lung	Lung cryoslicing	Omics analyses	Proteomics	Proteomics-RPA	920753-Rightlung-RPA-Lysate-ProteinExtract-Hybridization	COPD2_RPA_RightLung.xlsx	figshare	doi:10.6084/m9.figshare.1595889_D81	http://dx.doi.org/10.6084/m9.figshare.1595889						assay metadata	ISA_protRPA.xlsx	figshare	doi:10.6084/m9.figshare.1595889_D93	http://dx.doi.org/10.6084/m9.figshare.1595889	3R4F	5	lung
pMRTP_1M_Lung	Lung cryoslicing	Omics analyses	Proteomics	Proteomics-RPA	920053-Rightlung-RPA-Lysate-ProteinExtract-Hybridization	COPD2_RPA_RightLung.xlsx	figshare	doi:10.6084/m9.figshare.1595889_D81	http://dx.doi.org/10.6084/m9.figshare.1595889						assay metadata	ISA_protRPA.xlsx	figshare	doi:10.6084/m9.figshare.1595889_D93	http://dx.doi.org/10.6084/m9.figshare.1595889	pMRTP	1	lung
pMRTP_1M_Lung	Lung cryoslicing	Omics analyses	Proteomics	Proteomics-RPA	920913-Rightlung-RPA-Lysate-ProteinExtract-Hybridization	COPD2_RPA_RightLung.xlsx	figshare	doi:10.6084/m9.figshare.1595889_D81	http://dx.doi.org/10.6084/m9.figshare.1595889						assay metadata	ISA_protRPA.xlsx	figshare	doi:10.6084/m9.figshare.1595889_D93	http://dx.doi.org/10.6084/m9.figshare.1595889	pMRTP	1	lung
Cess_7M_Lung	Lung cryoslicing	Omics analyses	Proteomics	Proteomics-RPA	920412-Rightlung-RPA-Lysate-ProteinExtract-Hybridization	COPD2_RPA_RightLung.xlsx	figshare	doi:10.6084/m9.figshare.1595889_D81	http://dx.doi.org/10.6084/m9.figshare.1595889						assay metadata	ISA_protRPA.xlsx	figshare	doi:10.6084/m9.figshare.1595889_D93	http://dx.doi.org/10.6084/m9.figshare.1595889	Cess	7	lung
Cess_7M_Lung	Lung cryoslicing	Omics analyses	Proteomics	Proteomics-RPA	920462-Rightlung-RPA-Lysate-ProteinExtract-Hybridization	COPD2_RPA_RightLung.xlsx	figshare	doi:10.6084/m9.figshare.1595889_D81	http://dx.doi.org/10.6084/m9.figshare.1595889						assay metadata	ISA_protRPA.xlsx	figshare	doi:10.6084/m9.figshare.1595889_D93	http://dx.doi.org/10.6084/m9.figshare.1595889	Cess	7	lung
Sham_5M_Lung	Lung cryoslicing	Omics analyses	Proteomics	Proteomics-RPA	920016-Rightlung-RPA-Lysate-ProteinExtract-Hybridization	COPD2_RPA_RightLung.xlsx	figshare	doi:10.6084/m9.figshare.1595889_D81	http://dx.doi.org/10.6084/m9.figshare.1595889						assay metadata	ISA_protRPA.xlsx	figshare	doi:10.6084/m9.figshare.1595889_D93	http://dx.doi.org/10.6084/m9.figshare.1595889	Sham	5	lung
Sham_5M_Lung	Lung cryoslicing	Omics analyses	Proteomics	Proteomics-RPA	920021-Rightlung-RPA-Lysate-ProteinExtract-Hybridization	COPD2_RPA_RightLung.xlsx	figshare	doi:10.6084/m9.figshare.1595889_D81	http://dx.doi.org/10.6084/m9.figshare.1595889						assay metadata	ISA_protRPA.xlsx	figshare	doi:10.6084/m9.figshare.1595889_D93	http://dx.doi.org/10.6084/m9.figshare.1595889	Sham	5	lung
Sham_7M_Lung	Lung cryoslicing	Omics analyses	Proteomics	Proteomics-RPA	920922-Rightlung-RPA-Lysate-ProteinExtract-Hybridization	COPD2_RPA_RightLung.xlsx	figshare	doi:10.6084/m9.figshare.1595889_D81	http://dx.doi.org/10.6084/m9.figshare.1595889						assay metadata	ISA_protRPA.xlsx	figshare	doi:10.6084/m9.figshare.1595889_D93	http://dx.doi.org/10.6084/m9.figshare.1595889	Sham	7	lung
Sham_7M_Lung	Lung cryoslicing	Omics analyses	Proteomics	Proteomics-RPA	921113-Rightlung-RPA-Lysate-ProteinExtract-Hybridization	COPD2_RPA_RightLung.xlsx	figshare	doi:10.6084/m9.figshare.1595889_D81	http://dx.doi.org/10.6084/m9.figshare.1595889						assay metadata	ISA_protRPA.xlsx	figshare	doi:10.6084/m9.figshare.1595889_D93	http://dx.doi.org/10.6084/m9.figshare.1595889	Sham	7	lung
pMRTP_3M_Lung	Lung cryoslicing	Omics analyses	Proteomics	Proteomics-RPA	920673-Rightlung-RPA-Lysate-ProteinExtract-Hybridization	COPD2_RPA_RightLung.xlsx	figshare	doi:10.6084/m9.figshare.1595889_D81	http://dx.doi.org/10.6084/m9.figshare.1595889						assay metadata	ISA_protRPA.xlsx	figshare	doi:10.6084/m9.figshare.1595889_D93	http://dx.doi.org/10.6084/m9.figshare.1595889	pMRTP	3	lung
pMRTP_3M_Lung	Lung cryoslicing	Omics analyses	Proteomics	Proteomics-RPA	920981-Rightlung-RPA-Lysate-ProteinExtract-Hybridization	COPD2_RPA_RightLung.xlsx	figshare	doi:10.6084/m9.figshare.1595889_D81	http://dx.doi.org/10.6084/m9.figshare.1595889						assay metadata	ISA_protRPA.xlsx	figshare	doi:10.6084/m9.figshare.1595889_D93	http://dx.doi.org/10.6084/m9.figshare.1595889	pMRTP	3	lung
pMRTP_7M_Lung	Lung cryoslicing	Omics analyses	Proteomics	Proteomics-RPA	921017-Rightlung-RPA-Lysate-ProteinExtract-Hybridization	COPD2_RPA_RightLung.xlsx	figshare	doi:10.6084/m9.figshare.1595889_D81	http://dx.doi.org/10.6084/m9.figshare.1595889						assay metadata	ISA_protRPA.xlsx	figshare	doi:10.6084/m9.figshare.1595889_D93	http://dx.doi.org/10.6084/m9.figshare.1595889	pMRTP	7	lung
pMRTP_7M_Lung	Lung cryoslicing	Omics analyses	Proteomics	Proteomics-RPA	920280-Rightlung-RPA-Lysate-ProteinExtract-Hybridization	COPD2_RPA_RightLung.xlsx	figshare	doi:10.6084/m9.figshare.1595889_D81	http://dx.doi.org/10.6084/m9.figshare.1595889						assay metadata	ISA_protRPA.xlsx	figshare	doi:10.6084/m9.figshare.1595889_D93	http://dx.doi.org/10.6084/m9.figshare.1595889	pMRTP	7	lung
Switch_3M_Lung	Lung cryoslicing	Omics analyses	Proteomics	Proteomics-RPA	920416-Rightlung-RPA-Lysate-ProteinExtract-Hybridization	COPD2_RPA_RightLung.xlsx	figshare	doi:10.6084/m9.figshare.1595889_D81	http://dx.doi.org/10.6084/m9.figshare.1595889						assay metadata	ISA_protRPA.xlsx	figshare	doi:10.6084/m9.figshare.1595889_D93	http://dx.doi.org/10.6084/m9.figshare.1595889	Switch	3	lung
Switch_3M_Lung	Lung cryoslicing	Omics analyses	Proteomics	Proteomics-RPA	920602-Rightlung-RPA-Lysate-ProteinExtract-Hybridization	COPD2_RPA_RightLung.xlsx	figshare	doi:10.6084/m9.figshare.1595889_D81	http://dx.doi.org/10.6084/m9.figshare.1595889						assay metadata	ISA_protRPA.xlsx	figshare	doi:10.6084/m9.figshare.1595889_D93	http://dx.doi.org/10.6084/m9.figshare.1595889	Switch	3	lung
Sham_7M_Lung	Lung cryoslicing	Omics analyses	Proteomics	Proteomics-RPA	920741-Rightlung-RPA-Lysate-ProteinExtract-Hybridization	COPD2_RPA_RightLung.xlsx	figshare	doi:10.6084/m9.figshare.1595889_D81	http://dx.doi.org/10.6084/m9.figshare.1595889						assay metadata	ISA_protRPA.xlsx	figshare	doi:10.6084/m9.figshare.1595889_D93	http://dx.doi.org/10.6084/m9.figshare.1595889	Sham	7	lung
Sham_7M_Lung	Lung cryoslicing	Omics analyses	Proteomics	Proteomics-RPA	920274-Rightlung-RPA-Lysate-ProteinExtract-Hybridization	COPD2_RPA_RightLung.xlsx	figshare	doi:10.6084/m9.figshare.1595889_D81	http://dx.doi.org/10.6084/m9.figshare.1595889						assay metadata	ISA_protRPA.xlsx	figshare	doi:10.6084/m9.figshare.1595889_D93	http://dx.doi.org/10.6084/m9.figshare.1595889	Sham	7	lung
Switch_5M_Lung	Lung cryoslicing	Omics analyses	Proteomics	Proteomics-RPA	920129-Rightlung-RPA-Lysate-ProteinExtract-Hybridization	COPD2_RPA_RightLung.xlsx	figshare	doi:10.6084/m9.figshare.1595889_D81	http://dx.doi.org/10.6084/m9.figshare.1595889						assay metadata	ISA_protRPA.xlsx	figshare	doi:10.6084/m9.figshare.1595889_D93	http://dx.doi.org/10.6084/m9.figshare.1595889	Switch	5	lung
Switch_5M_Lung	Lung cryoslicing	Omics analyses	Proteomics	Proteomics-RPA	920405-Rightlung-RPA-Lysate-ProteinExtract-Hybridization	COPD2_RPA_RightLung.xlsx	figshare	doi:10.6084/m9.figshare.1595889_D81	http://dx.doi.org/10.6084/m9.figshare.1595889						assay metadata	ISA_protRPA.xlsx	figshare	doi:10.6084/m9.figshare.1595889_D93	http://dx.doi.org/10.6084/m9.figshare.1595889	Switch	5	lung
Sham_4M_Lung	Lung cryoslicing	Omics analyses	Proteomics	Proteomics-RPA	920517-Rightlung-RPA-Lysate-ProteinExtract-Hybridization	COPD2_RPA_RightLung.xlsx	figshare	doi:10.6084/m9.figshare.1595889_D81	http://dx.doi.org/10.6084/m9.figshare.1595889						assay metadata	ISA_protRPA.xlsx	figshare	doi:10.6084/m9.figshare.1595889_D93	http://dx.doi.org/10.6084/m9.figshare.1595889	Sham	4	lung
Sham_4M_Lung	Lung cryoslicing	Omics analyses	Proteomics	Proteomics-RPA	920390-Rightlung-RPA-Lysate-ProteinExtract-Hybridization	COPD2_RPA_RightLung.xlsx	figshare	doi:10.6084/m9.figshare.1595889_D81	http://dx.doi.org/10.6084/m9.figshare.1595889						assay metadata	ISA_protRPA.xlsx	figshare	doi:10.6084/m9.figshare.1595889_D93	http://dx.doi.org/10.6084/m9.figshare.1595889	Sham	4	lung
3R4F_4M_Lung	Lung cryoslicing	Omics analyses	Proteomics	Proteomics-RPA	920662-Rightlung-RPA-Lysate-ProteinExtract-Hybridization	COPD2_RPA_RightLung.xlsx	figshare	doi:10.6084/m9.figshare.1595889_D81	http://dx.doi.org/10.6084/m9.figshare.1595889						assay metadata	ISA_protRPA.xlsx	figshare	doi:10.6084/m9.figshare.1595889_D93	http://dx.doi.org/10.6084/m9.figshare.1595889	3R4F	4	lung
3R4F_4M_Lung	Lung cryoslicing	Omics analyses	Proteomics	Proteomics-RPA	920256-Rightlung-RPA-Lysate-ProteinExtract-Hybridization	COPD2_RPA_RightLung.xlsx	figshare	doi:10.6084/m9.figshare.1595889_D81	http://dx.doi.org/10.6084/m9.figshare.1595889						assay metadata	ISA_protRPA.xlsx	figshare	doi:10.6084/m9.figshare.1595889_D93	http://dx.doi.org/10.6084/m9.figshare.1595889	3R4F	4	lung
Switch_3M_Lung	Lung cryoslicing	Omics analyses	Proteomics	Proteomics-RPA	920023-Rightlung-RPA-Lysate-ProteinExtract-Hybridization	COPD2_RPA_RightLung.xlsx	figshare	doi:10.6084/m9.figshare.1595889_D81	http://dx.doi.org/10.6084/m9.figshare.1595889						assay metadata	ISA_protRPA.xlsx	figshare	doi:10.6084/m9.figshare.1595889_D93	http://dx.doi.org/10.6084/m9.figshare.1595889	Switch	3	lung
Switch_3M_Lung	Lung cryoslicing	Omics analyses	Proteomics	Proteomics-RPA	920630-Rightlung-RPA-Lysate-ProteinExtract-Hybridization	COPD2_RPA_RightLung.xlsx	figshare	doi:10.6084/m9.figshare.1595889_D81	http://dx.doi.org/10.6084/m9.figshare.1595889						assay metadata	ISA_protRPA.xlsx	figshare	doi:10.6084/m9.figshare.1595889_D93	http://dx.doi.org/10.6084/m9.figshare.1595889	Switch	3	lung
Switch_5M_Lung	Lung cryoslicing	Omics analyses	Proteomics	Proteomics-RPA	921198-Rightlung-RPA-Lysate-ProteinExtract-Hybridization	COPD2_RPA_RightLung.xlsx	figshare	doi:10.6084/m9.figshare.1595889_D81	http://dx.doi.org/10.6084/m9.figshare.1595889						assay metadata	ISA_protRPA.xlsx	figshare	doi:10.6084/m9.figshare.1595889_D93	http://dx.doi.org/10.6084/m9.figshare.1595889	Switch	5	lung
Switch_5M_Lung	Lung cryoslicing	Omics analyses	Proteomics	Proteomics-RPA	920878-Rightlung-RPA-Lysate-ProteinExtract-Hybridization	COPD2_RPA_RightLung.xlsx	figshare	doi:10.6084/m9.figshare.1595889_D81	http://dx.doi.org/10.6084/m9.figshare.1595889						assay metadata	ISA_protRPA.xlsx	figshare	doi:10.6084/m9.figshare.1595889_D93	http://dx.doi.org/10.6084/m9.figshare.1595889	Switch	5	lung
Switch_7M_Lung	Lung cryoslicing	Omics analyses	Proteomics	Proteomics-RPA	920484-Rightlung-RPA-Lysate-ProteinExtract-Hybridization	COPD2_RPA_RightLung.xlsx	figshare	doi:10.6084/m9.figshare.1595889_D81	http://dx.doi.org/10.6084/m9.figshare.1595889						assay metadata	ISA_protRPA.xlsx	figshare	doi:10.6084/m9.figshare.1595889_D93	http://dx.doi.org/10.6084/m9.figshare.1595889	Switch	7	lung
Switch_7M_Lung	Lung cryoslicing	Omics analyses	Proteomics	Proteomics-RPA	920645-Rightlung-RPA-Lysate-ProteinExtract-Hybridization	COPD2_RPA_RightLung.xlsx	figshare	doi:10.6084/m9.figshare.1595889_D81	http://dx.doi.org/10.6084/m9.figshare.1595889						assay metadata	ISA_protRPA.xlsx	figshare	doi:10.6084/m9.figshare.1595889_D93	http://dx.doi.org/10.6084/m9.figshare.1595889	Switch	7	lung
3R4F_1M_Lung	Lung cryoslicing	Omics analyses	Proteomics	Proteomics-RPA	920785-Rightlung-RPA-Lysate-ProteinExtract-Hybridization	COPD2_RPA_RightLung.xlsx	figshare	doi:10.6084/m9.figshare.1595889_D81	http://dx.doi.org/10.6084/m9.figshare.1595889						assay metadata	ISA_protRPA.xlsx	figshare	doi:10.6084/m9.figshare.1595889_D93	http://dx.doi.org/10.6084/m9.figshare.1595889	3R4F	1	lung
3R4F_1M_Lung	Lung cryoslicing	Omics analyses	Proteomics	Proteomics-RPA	920471-Rightlung-RPA-Lysate-ProteinExtract-Hybridization	COPD2_RPA_RightLung.xlsx	figshare	doi:10.6084/m9.figshare.1595889_D81	http://dx.doi.org/10.6084/m9.figshare.1595889						assay metadata	ISA_protRPA.xlsx	figshare	doi:10.6084/m9.figshare.1595889_D93	http://dx.doi.org/10.6084/m9.figshare.1595889	3R4F	1	lung
pMRTP_5M_Lung	Lung cryoslicing	Omics analyses	Proteomics	Proteomics-RPA	920123-Rightlung-RPA-Lysate-ProteinExtract-Hybridization	COPD2_RPA_RightLung.xlsx	figshare	doi:10.6084/m9.figshare.1595889_D81	http://dx.doi.org/10.6084/m9.figshare.1595889						assay metadata	ISA_protRPA.xlsx	figshare	doi:10.6084/m9.figshare.1595889_D93	http://dx.doi.org/10.6084/m9.figshare.1595889	pMRTP	5	lung
pMRTP_5M_Lung	Lung cryoslicing	Omics analyses	Proteomics	Proteomics-RPA	920051-Rightlung-RPA-Lysate-ProteinExtract-Hybridization	COPD2_RPA_RightLung.xlsx	figshare	doi:10.6084/m9.figshare.1595889_D81	http://dx.doi.org/10.6084/m9.figshare.1595889						assay metadata	ISA_protRPA.xlsx	figshare	doi:10.6084/m9.figshare.1595889_D93	http://dx.doi.org/10.6084/m9.figshare.1595889	pMRTP	5	lung
Sham_3M_Lung	Lung cryoslicing	Omics analyses	Proteomics	Proteomics-RPA	921134-Rightlung-RPA-Lysate-ProteinExtract-Hybridization	COPD2_RPA_RightLung.xlsx	figshare	doi:10.6084/m9.figshare.1595889_D81	http://dx.doi.org/10.6084/m9.figshare.1595889						assay metadata	ISA_protRPA.xlsx	figshare	doi:10.6084/m9.figshare.1595889_D93	http://dx.doi.org/10.6084/m9.figshare.1595889	Sham	3	lung
Sham_3M_Lung	Lung cryoslicing	Omics analyses	Proteomics	Proteomics-RPA	920289-Rightlung-RPA-Lysate-ProteinExtract-Hybridization	COPD2_RPA_RightLung.xlsx	figshare	doi:10.6084/m9.figshare.1595889_D81	http://dx.doi.org/10.6084/m9.figshare.1595889						assay metadata	ISA_protRPA.xlsx	figshare	doi:10.6084/m9.figshare.1595889_D93	http://dx.doi.org/10.6084/m9.figshare.1595889	Sham	3	lung
Cess_5M_Lung	Lung cryoslicing	Omics analyses	Proteomics	Proteomics-RPA	921275-Rightlung-RPA-Lysate-ProteinExtract-Hybridization	COPD2_RPA_RightLung.xlsx	figshare	doi:10.6084/m9.figshare.1595889_D81	http://dx.doi.org/10.6084/m9.figshare.1595889						assay metadata	ISA_protRPA.xlsx	figshare	doi:10.6084/m9.figshare.1595889_D93	http://dx.doi.org/10.6084/m9.figshare.1595889	Cess	5	lung
Cess_5M_Lung	Lung cryoslicing	Omics analyses	Proteomics	Proteomics-RPA	920481-Rightlung-RPA-Lysate-ProteinExtract-Hybridization	COPD2_RPA_RightLung.xlsx	figshare	doi:10.6084/m9.figshare.1595889_D81	http://dx.doi.org/10.6084/m9.figshare.1595889						assay metadata	ISA_protRPA.xlsx	figshare	doi:10.6084/m9.figshare.1595889_D93	http://dx.doi.org/10.6084/m9.figshare.1595889	Cess	5	lung
pMRTP_5M_Lung	Lung cryoslicing	Omics analyses	Proteomics	Proteomics-RPA	921082-Rightlung-RPA-Lysate-ProteinExtract-Hybridization	COPD2_RPA_RightLung.xlsx	figshare	doi:10.6084/m9.figshare.1595889_D81	http://dx.doi.org/10.6084/m9.figshare.1595889						assay metadata	ISA_protRPA.xlsx	figshare	doi:10.6084/m9.figshare.1595889_D93	http://dx.doi.org/10.6084/m9.figshare.1595889	pMRTP	5	lung
pMRTP_5M_Lung	Lung cryoslicing	Omics analyses	Proteomics	Proteomics-RPA	920447-Rightlung-RPA-Lysate-ProteinExtract-Hybridization	COPD2_RPA_RightLung.xlsx	figshare	doi:10.6084/m9.figshare.1595889_D81	http://dx.doi.org/10.6084/m9.figshare.1595889						assay metadata	ISA_protRPA.xlsx	figshare	doi:10.6084/m9.figshare.1595889_D93	http://dx.doi.org/10.6084/m9.figshare.1595889	pMRTP	5	lung
3R4F_5M_Lung	Lung cryoslicing	Omics analyses	Proteomics	Proteomics-RPA	921075-Rightlung-RPA-Lysate-ProteinExtract-Hybridization	COPD2_RPA_RightLung.xlsx	figshare	doi:10.6084/m9.figshare.1595889_D81	http://dx.doi.org/10.6084/m9.figshare.1595889						assay metadata	ISA_protRPA.xlsx	figshare	doi:10.6084/m9.figshare.1595889_D93	http://dx.doi.org/10.6084/m9.figshare.1595889	3R4F	5	lung
3R4F_5M_Lung	Lung cryoslicing	Omics analyses	Proteomics	Proteomics-RPA	921071-Rightlung-RPA-Lysate-ProteinExtract-Hybridization	COPD2_RPA_RightLung.xlsx	figshare	doi:10.6084/m9.figshare.1595889_D81	http://dx.doi.org/10.6084/m9.figshare.1595889						assay metadata	ISA_protRPA.xlsx	figshare	doi:10.6084/m9.figshare.1595889_D93	http://dx.doi.org/10.6084/m9.figshare.1595889	3R4F	5	lung
pMRTP_4M_Lung	Lung cryoslicing	Omics analyses	Proteomics	Proteomics-RPA	920033-Rightlung-RPA-Lysate-ProteinExtract-Hybridization	COPD2_RPA_RightLung.xlsx	figshare	doi:10.6084/m9.figshare.1595889_D81	http://dx.doi.org/10.6084/m9.figshare.1595889						assay metadata	ISA_protRPA.xlsx	figshare	doi:10.6084/m9.figshare.1595889_D93	http://dx.doi.org/10.6084/m9.figshare.1595889	pMRTP	4	lung
pMRTP_4M_Lung	Lung cryoslicing	Omics analyses	Proteomics	Proteomics-RPA	920583-Rightlung-RPA-Lysate-ProteinExtract-Hybridization	COPD2_RPA_RightLung.xlsx	figshare	doi:10.6084/m9.figshare.1595889_D81	http://dx.doi.org/10.6084/m9.figshare.1595889						assay metadata	ISA_protRPA.xlsx	figshare	doi:10.6084/m9.figshare.1595889_D93	http://dx.doi.org/10.6084/m9.figshare.1595889	pMRTP	4	lung
Cess_5M_Lung	Lung cryoslicing	Omics analyses	Proteomics	Proteomics-RPA	920099-Rightlung-RPA-Lysate-ProteinExtract-Hybridization	COPD2_RPA_RightLung.xlsx	figshare	doi:10.6084/m9.figshare.1595889_D81	http://dx.doi.org/10.6084/m9.figshare.1595889						assay metadata	ISA_protRPA.xlsx	figshare	doi:10.6084/m9.figshare.1595889_D93	http://dx.doi.org/10.6084/m9.figshare.1595889	Cess	5	lung
Cess_5M_Lung	Lung cryoslicing	Omics analyses	Proteomics	Proteomics-RPA	920859-Rightlung-RPA-Lysate-ProteinExtract-Hybridization	COPD2_RPA_RightLung.xlsx	figshare	doi:10.6084/m9.figshare.1595889_D81	http://dx.doi.org/10.6084/m9.figshare.1595889						assay metadata	ISA_protRPA.xlsx	figshare	doi:10.6084/m9.figshare.1595889_D93	http://dx.doi.org/10.6084/m9.figshare.1595889	Cess	5	lung
Sham_4M_Lung	Lung cryoslicing	Omics analyses	Proteomics	Proteomics-RPA	920118-Rightlung-RPA-Lysate-ProteinExtract-Hybridization	COPD2_RPA_RightLung.xlsx	figshare	doi:10.6084/m9.figshare.1595889_D81	http://dx.doi.org/10.6084/m9.figshare.1595889						assay metadata	ISA_protRPA.xlsx	figshare	doi:10.6084/m9.figshare.1595889_D93	http://dx.doi.org/10.6084/m9.figshare.1595889	Sham	4	lung
Sham_4M_Lung	Lung cryoslicing	Omics analyses	Proteomics	Proteomics-RPA	920973-Rightlung-RPA-Lysate-ProteinExtract-Hybridization	COPD2_RPA_RightLung.xlsx	figshare	doi:10.6084/m9.figshare.1595889_D81	http://dx.doi.org/10.6084/m9.figshare.1595889						assay metadata	ISA_protRPA.xlsx	figshare	doi:10.6084/m9.figshare.1595889_D93	http://dx.doi.org/10.6084/m9.figshare.1595889	Sham	4	lung
pMRTP_7M_Lung	Lung cryoslicing	Omics analyses	Proteomics	Proteomics-RPA	920113-Rightlung-RPA-Lysate-ProteinExtract-Hybridization	COPD2_RPA_RightLung.xlsx	figshare	doi:10.6084/m9.figshare.1595889_D81	http://dx.doi.org/10.6084/m9.figshare.1595889						assay metadata	ISA_protRPA.xlsx	figshare	doi:10.6084/m9.figshare.1595889_D93	http://dx.doi.org/10.6084/m9.figshare.1595889	pMRTP	7	lung
pMRTP_7M_Lung	Lung cryoslicing	Omics analyses	Proteomics	Proteomics-RPA	921173-Rightlung-RPA-Lysate-ProteinExtract-Hybridization	COPD2_RPA_RightLung.xlsx	figshare	doi:10.6084/m9.figshare.1595889_D81	http://dx.doi.org/10.6084/m9.figshare.1595889						assay metadata	ISA_protRPA.xlsx	figshare	doi:10.6084/m9.figshare.1595889_D93	http://dx.doi.org/10.6084/m9.figshare.1595889	pMRTP	7	lung
Switch_3M_Lung	Lung cryoslicing	Omics analyses	Proteomics	Proteomics-RPA	920621-Rightlung-RPA-Lysate-ProteinExtract-Hybridization	COPD2_RPA_RightLung.xlsx	figshare	doi:10.6084/m9.figshare.1595889_D81	http://dx.doi.org/10.6084/m9.figshare.1595889						assay metadata	ISA_protRPA.xlsx	figshare	doi:10.6084/m9.figshare.1595889_D93	http://dx.doi.org/10.6084/m9.figshare.1595889	Switch	3	lung
Switch_3M_Lung	Lung cryoslicing	Omics analyses	Proteomics	Proteomics-RPA	920205-Rightlung-RPA-Lysate-ProteinExtract-Hybridization	COPD2_RPA_RightLung.xlsx	figshare	doi:10.6084/m9.figshare.1595889_D81	http://dx.doi.org/10.6084/m9.figshare.1595889						assay metadata	ISA_protRPA.xlsx	figshare	doi:10.6084/m9.figshare.1595889_D93	http://dx.doi.org/10.6084/m9.figshare.1595889	Switch	3	lung
3R4F_1M_Lung	Lung cryoslicing	Omics analyses	Proteomics	Proteomics-RPA	920294-Rightlung-RPA-Lysate-ProteinExtract-Hybridization	COPD2_RPA_RightLung.xlsx	figshare	doi:10.6084/m9.figshare.1595889_D81	http://dx.doi.org/10.6084/m9.figshare.1595889						assay metadata	ISA_protRPA.xlsx	figshare	doi:10.6084/m9.figshare.1595889_D93	http://dx.doi.org/10.6084/m9.figshare.1595889	3R4F	1	lung
3R4F_1M_Lung	Lung cryoslicing	Omics analyses	Proteomics	Proteomics-RPA	920699-Rightlung-RPA-Lysate-ProteinExtract-Hybridization	COPD2_RPA_RightLung.xlsx	figshare	doi:10.6084/m9.figshare.1595889_D81	http://dx.doi.org/10.6084/m9.figshare.1595889						assay metadata	ISA_protRPA.xlsx	figshare	doi:10.6084/m9.figshare.1595889_D93	http://dx.doi.org/10.6084/m9.figshare.1595889	3R4F	1	lung
Cess_5M_Lung	Lung cryoslicing	Omics analyses	Proteomics	Proteomics-RPA	920912-Rightlung-RPA-Lysate-ProteinExtract-Hybridization	COPD2_RPA_RightLung.xlsx	figshare	doi:10.6084/m9.figshare.1595889_D81	http://dx.doi.org/10.6084/m9.figshare.1595889						assay metadata	ISA_protRPA.xlsx	figshare	doi:10.6084/m9.figshare.1595889_D93	http://dx.doi.org/10.6084/m9.figshare.1595889	Cess	5	lung
Cess_5M_Lung	Lung cryoslicing	Omics analyses	Proteomics	Proteomics-RPA	920669-Rightlung-RPA-Lysate-ProteinExtract-Hybridization	COPD2_RPA_RightLung.xlsx	figshare	doi:10.6084/m9.figshare.1595889_D81	http://dx.doi.org/10.6084/m9.figshare.1595889						assay metadata	ISA_protRPA.xlsx	figshare	doi:10.6084/m9.figshare.1595889_D93	http://dx.doi.org/10.6084/m9.figshare.1595889	Cess	5	lung
pMRTP_5M_Lung	Lung cryoslicing	Omics analyses	Proteomics	Proteomics-RPA	920184-Rightlung-RPA-Lysate-ProteinExtract-Hybridization	COPD2_RPA_RightLung.xlsx	figshare	doi:10.6084/m9.figshare.1595889_D81	http://dx.doi.org/10.6084/m9.figshare.1595889						assay metadata	ISA_protRPA.xlsx	figshare	doi:10.6084/m9.figshare.1595889_D93	http://dx.doi.org/10.6084/m9.figshare.1595889	pMRTP	5	lung
pMRTP_5M_Lung	Lung cryoslicing	Omics analyses	Proteomics	Proteomics-RPA	920464-Rightlung-RPA-Lysate-ProteinExtract-Hybridization	COPD2_RPA_RightLung.xlsx	figshare	doi:10.6084/m9.figshare.1595889_D81	http://dx.doi.org/10.6084/m9.figshare.1595889						assay metadata	ISA_protRPA.xlsx	figshare	doi:10.6084/m9.figshare.1595889_D93	http://dx.doi.org/10.6084/m9.figshare.1595889	pMRTP	5	lung
Sham_7M_Lung	Lung cryoslicing	Omics analyses	Proteomics	Proteomics-RPA	920953-Rightlung-RPA-Lysate-ProteinExtract-Hybridization	COPD2_RPA_RightLung.xlsx	figshare	doi:10.6084/m9.figshare.1595889_D81	http://dx.doi.org/10.6084/m9.figshare.1595889						assay metadata	ISA_protRPA.xlsx	figshare	doi:10.6084/m9.figshare.1595889_D93	http://dx.doi.org/10.6084/m9.figshare.1595889	Sham	7	lung
Sham_7M_Lung	Lung cryoslicing	Omics analyses	Proteomics	Proteomics-RPA	921297-Rightlung-RPA-Lysate-ProteinExtract-Hybridization	COPD2_RPA_RightLung.xlsx	figshare	doi:10.6084/m9.figshare.1595889_D81	http://dx.doi.org/10.6084/m9.figshare.1595889						assay metadata	ISA_protRPA.xlsx	figshare	doi:10.6084/m9.figshare.1595889_D93	http://dx.doi.org/10.6084/m9.figshare.1595889	Sham	7	lung
pMRTP_4M_Lung	Lung cryoslicing	Omics analyses	Proteomics	Proteomics-RPA	920579-Rightlung-RPA-Lysate-ProteinExtract-Hybridization	COPD2_RPA_RightLung.xlsx	figshare	doi:10.6084/m9.figshare.1595889_D81	http://dx.doi.org/10.6084/m9.figshare.1595889						assay metadata	ISA_protRPA.xlsx	figshare	doi:10.6084/m9.figshare.1595889_D93	http://dx.doi.org/10.6084/m9.figshare.1595889	pMRTP	4	lung
pMRTP_4M_Lung	Lung cryoslicing	Omics analyses	Proteomics	Proteomics-RPA	920815-Rightlung-RPA-Lysate-ProteinExtract-Hybridization	COPD2_RPA_RightLung.xlsx	figshare	doi:10.6084/m9.figshare.1595889_D81	http://dx.doi.org/10.6084/m9.figshare.1595889						assay metadata	ISA_protRPA.xlsx	figshare	doi:10.6084/m9.figshare.1595889_D93	http://dx.doi.org/10.6084/m9.figshare.1595889	pMRTP	4	lung
pMRTP_4M_Lung	Lung cryoslicing	Omics analyses	Proteomics	Proteomics-RPA	920082-Rightlung-RPA-Lysate-ProteinExtract-Hybridization	COPD2_RPA_RightLung.xlsx	figshare	doi:10.6084/m9.figshare.1595889_D81	http://dx.doi.org/10.6084/m9.figshare.1595889						assay metadata	ISA_protRPA.xlsx	figshare	doi:10.6084/m9.figshare.1595889_D93	http://dx.doi.org/10.6084/m9.figshare.1595889	pMRTP	4	lung
pMRTP_4M_Lung	Lung cryoslicing	Omics analyses	Proteomics	Proteomics-RPA	920463-Rightlung-RPA-Lysate-ProteinExtract-Hybridization	COPD2_RPA_RightLung.xlsx	figshare	doi:10.6084/m9.figshare.1595889_D81	http://dx.doi.org/10.6084/m9.figshare.1595889						assay metadata	ISA_protRPA.xlsx	figshare	doi:10.6084/m9.figshare.1595889_D93	http://dx.doi.org/10.6084/m9.figshare.1595889	pMRTP	4	lung
Cess_3M_Lung	Lung cryoslicing	Omics analyses	Proteomics	Proteomics-RPA	920736-Rightlung-RPA-Lysate-ProteinExtract-Hybridization	COPD2_RPA_RightLung.xlsx	figshare	doi:10.6084/m9.figshare.1595889_D81	http://dx.doi.org/10.6084/m9.figshare.1595889						assay metadata	ISA_protRPA.xlsx	figshare	doi:10.6084/m9.figshare.1595889_D93	http://dx.doi.org/10.6084/m9.figshare.1595889	Cess	3	lung
Cess_3M_Lung	Lung cryoslicing	Omics analyses	Proteomics	Proteomics-RPA	921296-Rightlung-RPA-Lysate-ProteinExtract-Hybridization	COPD2_RPA_RightLung.xlsx	figshare	doi:10.6084/m9.figshare.1595889_D81	http://dx.doi.org/10.6084/m9.figshare.1595889						assay metadata	ISA_protRPA.xlsx	figshare	doi:10.6084/m9.figshare.1595889_D93	http://dx.doi.org/10.6084/m9.figshare.1595889	Cess	3	lung
pMRTP_3M_Lung	Lung cryoslicing	Omics analyses	Proteomics	Proteomics-RPA	920553-Rightlung-RPA-Lysate-ProteinExtract-Hybridization	COPD2_RPA_RightLung.xlsx	figshare	doi:10.6084/m9.figshare.1595889_D81	http://dx.doi.org/10.6084/m9.figshare.1595889						assay metadata	ISA_protRPA.xlsx	figshare	doi:10.6084/m9.figshare.1595889_D93	http://dx.doi.org/10.6084/m9.figshare.1595889	pMRTP	3	lung
pMRTP_3M_Lung	Lung cryoslicing	Omics analyses	Proteomics	Proteomics-RPA	920132-Rightlung-RPA-Lysate-ProteinExtract-Hybridization	COPD2_RPA_RightLung.xlsx	figshare	doi:10.6084/m9.figshare.1595889_D81	http://dx.doi.org/10.6084/m9.figshare.1595889						assay metadata	ISA_protRPA.xlsx	figshare	doi:10.6084/m9.figshare.1595889_D93	http://dx.doi.org/10.6084/m9.figshare.1595889	pMRTP	3	lung
pMRTP_3M_Lung	Lung cryoslicing	Omics analyses	Proteomics	Proteomics-RPA	920818-Rightlung-RPA-Lysate-ProteinExtract-Hybridization	COPD2_RPA_RightLung.xlsx	figshare	doi:10.6084/m9.figshare.1595889_D81	http://dx.doi.org/10.6084/m9.figshare.1595889						assay metadata	ISA_protRPA.xlsx	figshare	doi:10.6084/m9.figshare.1595889_D93	http://dx.doi.org/10.6084/m9.figshare.1595889	pMRTP	3	lung
pMRTP_3M_Lung	Lung cryoslicing	Omics analyses	Proteomics	Proteomics-RPA	921054-Rightlung-RPA-Lysate-ProteinExtract-Hybridization	COPD2_RPA_RightLung.xlsx	figshare	doi:10.6084/m9.figshare.1595889_D81	http://dx.doi.org/10.6084/m9.figshare.1595889						assay metadata	ISA_protRPA.xlsx	figshare	doi:10.6084/m9.figshare.1595889_D93	http://dx.doi.org/10.6084/m9.figshare.1595889	pMRTP	3	lung
Sham_5M_Lung	Lung cryoslicing	Omics analyses	Proteomics	Proteomics-RPA	921006-Rightlung-RPA-Lysate-ProteinExtract-Hybridization	COPD2_RPA_RightLung.xlsx	figshare	doi:10.6084/m9.figshare.1595889_D81	http://dx.doi.org/10.6084/m9.figshare.1595889						assay metadata	ISA_protRPA.xlsx	figshare	doi:10.6084/m9.figshare.1595889_D93	http://dx.doi.org/10.6084/m9.figshare.1595889	Sham	5	lung
Sham_5M_Lung	Lung cryoslicing	Omics analyses	Proteomics	Proteomics-RPA	921316-Rightlung-RPA-Lysate-ProteinExtract-Hybridization	COPD2_RPA_RightLung.xlsx	figshare	doi:10.6084/m9.figshare.1595889_D81	http://dx.doi.org/10.6084/m9.figshare.1595889						assay metadata	ISA_protRPA.xlsx	figshare	doi:10.6084/m9.figshare.1595889_D93	http://dx.doi.org/10.6084/m9.figshare.1595889	Sham	5	lung
3R4F_3M_Lung	Lung cryoslicing	Omics analyses	Proteomics	Proteomics-RPA	920770-Rightlung-RPA-Lysate-ProteinExtract-Hybridization	COPD2_RPA_RightLung.xlsx	figshare	doi:10.6084/m9.figshare.1595889_D81	http://dx.doi.org/10.6084/m9.figshare.1595889						assay metadata	ISA_protRPA.xlsx	figshare	doi:10.6084/m9.figshare.1595889_D93	http://dx.doi.org/10.6084/m9.figshare.1595889	3R4F	3	lung
3R4F_3M_Lung	Lung cryoslicing	Omics analyses	Proteomics	Proteomics-RPA	920037-Rightlung-RPA-Lysate-ProteinExtract-Hybridization	COPD2_RPA_RightLung.xlsx	figshare	doi:10.6084/m9.figshare.1595889_D81	http://dx.doi.org/10.6084/m9.figshare.1595889						assay metadata	ISA_protRPA.xlsx	figshare	doi:10.6084/m9.figshare.1595889_D93	http://dx.doi.org/10.6084/m9.figshare.1595889	3R4F	3	lung
Sham_3M_Lung	Lung cryoslicing	Omics analyses	Proteomics	Proteomics-RPA	920712-Rightlung-RPA-Lysate-ProteinExtract-Hybridization	COPD2_RPA_RightLung.xlsx	figshare	doi:10.6084/m9.figshare.1595889_D81	http://dx.doi.org/10.6084/m9.figshare.1595889						assay metadata	ISA_protRPA.xlsx	figshare	doi:10.6084/m9.figshare.1595889_D93	http://dx.doi.org/10.6084/m9.figshare.1595889	Sham	3	lung
Sham_3M_Lung	Lung cryoslicing	Omics analyses	Proteomics	Proteomics-RPA	920794-Rightlung-RPA-Lysate-ProteinExtract-Hybridization	COPD2_RPA_RightLung.xlsx	figshare	doi:10.6084/m9.figshare.1595889_D81	http://dx.doi.org/10.6084/m9.figshare.1595889						assay metadata	ISA_protRPA.xlsx	figshare	doi:10.6084/m9.figshare.1595889_D93	http://dx.doi.org/10.6084/m9.figshare.1595889	Sham	3	lung
pMRTP_7M_Lung	Lung cryoslicing	Omics analyses	Proteomics	Proteomics-RPA	920899-Rightlung-RPA-Lysate-ProteinExtract-Hybridization	COPD2_RPA_RightLung.xlsx	figshare	doi:10.6084/m9.figshare.1595889_D81	http://dx.doi.org/10.6084/m9.figshare.1595889						assay metadata	ISA_protRPA.xlsx	figshare	doi:10.6084/m9.figshare.1595889_D93	http://dx.doi.org/10.6084/m9.figshare.1595889	pMRTP	7	lung
pMRTP_7M_Lung	Lung cryoslicing	Omics analyses	Proteomics	Proteomics-RPA	920805-Rightlung-RPA-Lysate-ProteinExtract-Hybridization	COPD2_RPA_RightLung.xlsx	figshare	doi:10.6084/m9.figshare.1595889_D81	http://dx.doi.org/10.6084/m9.figshare.1595889						assay metadata	ISA_protRPA.xlsx	figshare	doi:10.6084/m9.figshare.1595889_D93	http://dx.doi.org/10.6084/m9.figshare.1595889	pMRTP	7	lung
Cess_7M_Lung	Lung cryoslicing	Omics analyses	Proteomics	Proteomics-RPA	920663-Rightlung-RPA-Lysate-ProteinExtract-Hybridization	COPD2_RPA_RightLung.xlsx	figshare	doi:10.6084/m9.figshare.1595889_D81	http://dx.doi.org/10.6084/m9.figshare.1595889						assay metadata	ISA_protRPA.xlsx	figshare	doi:10.6084/m9.figshare.1595889_D93	http://dx.doi.org/10.6084/m9.figshare.1595889	Cess	7	lung
Cess_7M_Lung	Lung cryoslicing	Omics analyses	Proteomics	Proteomics-RPA	920174-Rightlung-RPA-Lysate-ProteinExtract-Hybridization	COPD2_RPA_RightLung.xlsx	figshare	doi:10.6084/m9.figshare.1595889_D81	http://dx.doi.org/10.6084/m9.figshare.1595889						assay metadata	ISA_protRPA.xlsx	figshare	doi:10.6084/m9.figshare.1595889_D93	http://dx.doi.org/10.6084/m9.figshare.1595889	Cess	7	lung
Sham_1M_Lung	Lung cryoslicing	Omics analyses	Proteomics	Proteomics-RPA	920217-Rightlung-RPA-Lysate-ProteinExtract-Hybridization	COPD2_RPA_RightLung.xlsx	figshare	doi:10.6084/m9.figshare.1595889_D81	http://dx.doi.org/10.6084/m9.figshare.1595889						assay metadata	ISA_protRPA.xlsx	figshare	doi:10.6084/m9.figshare.1595889_D93	http://dx.doi.org/10.6084/m9.figshare.1595889	Sham	1	lung
Sham_1M_Lung	Lung cryoslicing	Omics analyses	Proteomics	Proteomics-RPA	920151-Rightlung-RPA-Lysate-ProteinExtract-Hybridization	COPD2_RPA_RightLung.xlsx	figshare	doi:10.6084/m9.figshare.1595889_D81	http://dx.doi.org/10.6084/m9.figshare.1595889						assay metadata	ISA_protRPA.xlsx	figshare	doi:10.6084/m9.figshare.1595889_D93	http://dx.doi.org/10.6084/m9.figshare.1595889	Sham	1	lung
3R4F_4M_Lung	Lung cryoslicing	Omics analyses	Proteomics	Proteomics-RPA	921293-Rightlung-RPA-Lysate-ProteinExtract-Hybridization	COPD2_RPA_RightLung.xlsx	figshare	doi:10.6084/m9.figshare.1595889_D81	http://dx.doi.org/10.6084/m9.figshare.1595889						assay metadata	ISA_protRPA.xlsx	figshare	doi:10.6084/m9.figshare.1595889_D93	http://dx.doi.org/10.6084/m9.figshare.1595889	3R4F	4	lung
3R4F_4M_Lung	Lung cryoslicing	Omics analyses	Proteomics	Proteomics-RPA	920949-Rightlung-RPA-Lysate-ProteinExtract-Hybridization	COPD2_RPA_RightLung.xlsx	figshare	doi:10.6084/m9.figshare.1595889_D81	http://dx.doi.org/10.6084/m9.figshare.1595889						assay metadata	ISA_protRPA.xlsx	figshare	doi:10.6084/m9.figshare.1595889_D93	http://dx.doi.org/10.6084/m9.figshare.1595889	3R4F	4	lung
Sham_5M_Lung	Lung cryoslicing	Omics analyses	Proteomics	Proteomics-RPA	921078-Rightlung-RPA-Lysate-ProteinExtract-Hybridization	COPD2_RPA_RightLung.xlsx	figshare	doi:10.6084/m9.figshare.1595889_D81	http://dx.doi.org/10.6084/m9.figshare.1595889						assay metadata	ISA_protRPA.xlsx	figshare	doi:10.6084/m9.figshare.1595889_D93	http://dx.doi.org/10.6084/m9.figshare.1595889	Sham	5	lung
Sham_5M_Lung	Lung cryoslicing	Omics analyses	Proteomics	Proteomics-RPA	920160-Rightlung-RPA-Lysate-ProteinExtract-Hybridization	COPD2_RPA_RightLung.xlsx	figshare	doi:10.6084/m9.figshare.1595889_D81	http://dx.doi.org/10.6084/m9.figshare.1595889						assay metadata	ISA_protRPA.xlsx	figshare	doi:10.6084/m9.figshare.1595889_D93	http://dx.doi.org/10.6084/m9.figshare.1595889	Sham	5	lung
Switch_7M_Lung	Lung cryoslicing	Omics analyses	Proteomics	Proteomics-RPA	920696-Rightlung-RPA-Lysate-ProteinExtract-Hybridization	COPD2_RPA_RightLung.xlsx	figshare	doi:10.6084/m9.figshare.1595889_D81	http://dx.doi.org/10.6084/m9.figshare.1595889						assay metadata	ISA_protRPA.xlsx	figshare	doi:10.6084/m9.figshare.1595889_D93	http://dx.doi.org/10.6084/m9.figshare.1595889	Switch	7	lung
Switch_7M_Lung	Lung cryoslicing	Omics analyses	Proteomics	Proteomics-RPA	920880-Rightlung-RPA-Lysate-ProteinExtract-Hybridization	COPD2_RPA_RightLung.xlsx	figshare	doi:10.6084/m9.figshare.1595889_D81	http://dx.doi.org/10.6084/m9.figshare.1595889						assay metadata	ISA_protRPA.xlsx	figshare	doi:10.6084/m9.figshare.1595889_D93	http://dx.doi.org/10.6084/m9.figshare.1595889	Switch	7	lung
Cess_3M_Lung	Lung cryoslicing	Omics analyses	Proteomics	Proteomics-RPA	920587-Rightlung-RPA-Lysate-ProteinExtract-Hybridization	COPD2_RPA_RightLung.xlsx	figshare	doi:10.6084/m9.figshare.1595889_D81	http://dx.doi.org/10.6084/m9.figshare.1595889						assay metadata	ISA_protRPA.xlsx	figshare	doi:10.6084/m9.figshare.1595889_D93	http://dx.doi.org/10.6084/m9.figshare.1595889	Cess	3	lung
Cess_3M_Lung	Lung cryoslicing	Omics analyses	Proteomics	Proteomics-RPA	920616-Rightlung-RPA-Lysate-ProteinExtract-Hybridization	COPD2_RPA_RightLung.xlsx	figshare	doi:10.6084/m9.figshare.1595889_D81	http://dx.doi.org/10.6084/m9.figshare.1595889						assay metadata	ISA_protRPA.xlsx	figshare	doi:10.6084/m9.figshare.1595889_D93	http://dx.doi.org/10.6084/m9.figshare.1595889	Cess	3	lung
3R4F_7M_Lung	Lung cryoslicing	Omics analyses	Proteomics	Proteomics-RPA	920399-Rightlung-RPA-Lysate-ProteinExtract-Hybridization	COPD2_RPA_RightLung.xlsx	figshare	doi:10.6084/m9.figshare.1595889_D81	http://dx.doi.org/10.6084/m9.figshare.1595889						assay metadata	ISA_protRPA.xlsx	figshare	doi:10.6084/m9.figshare.1595889_D93	http://dx.doi.org/10.6084/m9.figshare.1595889	3R4F	7	lung
3R4F_7M_Lung	Lung cryoslicing	Omics analyses	Proteomics	Proteomics-RPA	920421-Rightlung-RPA-Lysate-ProteinExtract-Hybridization	COPD2_RPA_RightLung.xlsx	figshare	doi:10.6084/m9.figshare.1595889_D81	http://dx.doi.org/10.6084/m9.figshare.1595889						assay metadata	ISA_protRPA.xlsx	figshare	doi:10.6084/m9.figshare.1595889_D93	http://dx.doi.org/10.6084/m9.figshare.1595889	3R4F	7	lung
Sham_4M_Lung	Lung cryoslicing	Omics analyses	Proteomics	Proteomics-RPA	920134-Rightlung-RPA-Lysate-ProteinExtract-Hybridization	COPD2_RPA_RightLung.xlsx	figshare	doi:10.6084/m9.figshare.1595889_D81	http://dx.doi.org/10.6084/m9.figshare.1595889						assay metadata	ISA_protRPA.xlsx	figshare	doi:10.6084/m9.figshare.1595889_D93	http://dx.doi.org/10.6084/m9.figshare.1595889	Sham	4	lung
Sham_4M_Lung	Lung cryoslicing	Omics analyses	Proteomics	Proteomics-RPA	920189-Rightlung-RPA-Lysate-ProteinExtract-Hybridization	COPD2_RPA_RightLung.xlsx	figshare	doi:10.6084/m9.figshare.1595889_D81	http://dx.doi.org/10.6084/m9.figshare.1595889						assay metadata	ISA_protRPA.xlsx	figshare	doi:10.6084/m9.figshare.1595889_D93	http://dx.doi.org/10.6084/m9.figshare.1595889	Sham	4	lung
pMRTP_1M_Lung	Lung cryoslicing	Omics analyses	Proteomics	Proteomics-RPA	920411-Rightlung-RPA-Lysate-ProteinExtract-Hybridization	COPD2_RPA_RightLung.xlsx	figshare	doi:10.6084/m9.figshare.1595889_D81	http://dx.doi.org/10.6084/m9.figshare.1595889						assay metadata	ISA_protRPA.xlsx	figshare	doi:10.6084/m9.figshare.1595889_D93	http://dx.doi.org/10.6084/m9.figshare.1595889	pMRTP	1	lung
pMRTP_1M_Lung	Lung cryoslicing	Omics analyses	Proteomics	Proteomics-RPA	920158-Rightlung-RPA-Lysate-ProteinExtract-Hybridization	COPD2_RPA_RightLung.xlsx	figshare	doi:10.6084/m9.figshare.1595889_D81	http://dx.doi.org/10.6084/m9.figshare.1595889						assay metadata	ISA_protRPA.xlsx	figshare	doi:10.6084/m9.figshare.1595889_D93	http://dx.doi.org/10.6084/m9.figshare.1595889	pMRTP	1	lung
3R4F_3M_Lung	Lung cryoslicing	Omics analyses	Proteomics	Proteomics-RPA	921262-Rightlung-RPA-Lysate-ProteinExtract-Hybridization	COPD2_RPA_RightLung.xlsx	figshare	doi:10.6084/m9.figshare.1595889_D81	http://dx.doi.org/10.6084/m9.figshare.1595889						assay metadata	ISA_protRPA.xlsx	figshare	doi:10.6084/m9.figshare.1595889_D93	http://dx.doi.org/10.6084/m9.figshare.1595889	3R4F	3	lung
3R4F_3M_Lung	Lung cryoslicing	Omics analyses	Proteomics	Proteomics-RPA	920942-Rightlung-RPA-Lysate-ProteinExtract-Hybridization	COPD2_RPA_RightLung.xlsx	figshare	doi:10.6084/m9.figshare.1595889_D81	http://dx.doi.org/10.6084/m9.figshare.1595889						assay metadata	ISA_protRPA.xlsx	figshare	doi:10.6084/m9.figshare.1595889_D93	http://dx.doi.org/10.6084/m9.figshare.1595889	3R4F	3	lung
3R4F_5M_Lung	Lung cryoslicing	Omics analyses	Proteomics	Proteomics-RPA	921281-Rightlung-RPA-Lysate-ProteinExtract-Hybridization	COPD2_RPA_RightLung.xlsx	figshare	doi:10.6084/m9.figshare.1595889_D81	http://dx.doi.org/10.6084/m9.figshare.1595889						assay metadata	ISA_protRPA.xlsx	figshare	doi:10.6084/m9.figshare.1595889_D93	http://dx.doi.org/10.6084/m9.figshare.1595889	3R4F	5	lung
3R4F_5M_Lung	Lung cryoslicing	Omics analyses	Proteomics	Proteomics-RPA	920435-Rightlung-RPA-Lysate-ProteinExtract-Hybridization	COPD2_RPA_RightLung.xlsx	figshare	doi:10.6084/m9.figshare.1595889_D81	http://dx.doi.org/10.6084/m9.figshare.1595889						assay metadata	ISA_protRPA.xlsx	figshare	doi:10.6084/m9.figshare.1595889_D93	http://dx.doi.org/10.6084/m9.figshare.1595889	3R4F	5	lung
Switch_7M_Lung	Lung cryoslicing	Omics analyses	Proteomics	Proteomics-RPA	920751-Rightlung-RPA-Lysate-ProteinExtract-Hybridization	COPD2_RPA_RightLung.xlsx	figshare	doi:10.6084/m9.figshare.1595889_D81	http://dx.doi.org/10.6084/m9.figshare.1595889						assay metadata	ISA_protRPA.xlsx	figshare	doi:10.6084/m9.figshare.1595889_D93	http://dx.doi.org/10.6084/m9.figshare.1595889	Switch	7	lung
Switch_7M_Lung	Lung cryoslicing	Omics analyses	Proteomics	Proteomics-RPA	920776-Rightlung-RPA-Lysate-ProteinExtract-Hybridization	COPD2_RPA_RightLung.xlsx	figshare	doi:10.6084/m9.figshare.1595889_D81	http://dx.doi.org/10.6084/m9.figshare.1595889						assay metadata	ISA_protRPA.xlsx	figshare	doi:10.6084/m9.figshare.1595889_D93	http://dx.doi.org/10.6084/m9.figshare.1595889	Switch	7	lung
Switch_5M_Lung	Lung cryoslicing	Omics analyses	Proteomics	Proteomics-RPA	920850-Rightlung-RPA-Lysate-ProteinExtract-Hybridization	COPD2_RPA_RightLung.xlsx	figshare	doi:10.6084/m9.figshare.1595889_D81	http://dx.doi.org/10.6084/m9.figshare.1595889						assay metadata	ISA_protRPA.xlsx	figshare	doi:10.6084/m9.figshare.1595889_D93	http://dx.doi.org/10.6084/m9.figshare.1595889	Switch	5	lung
Switch_5M_Lung	Lung cryoslicing	Omics analyses	Proteomics	Proteomics-RPA	921178-Rightlung-RPA-Lysate-ProteinExtract-Hybridization	COPD2_RPA_RightLung.xlsx	figshare	doi:10.6084/m9.figshare.1595889_D81	http://dx.doi.org/10.6084/m9.figshare.1595889						assay metadata	ISA_protRPA.xlsx	figshare	doi:10.6084/m9.figshare.1595889_D93	http://dx.doi.org/10.6084/m9.figshare.1595889	Switch	5	lung
3R4F_5M_Lung	Lung cryoslicing	Omics analyses	Proteomics	Proteomics-RPA	921021-Rightlung-RPA-Lysate-ProteinExtract-Hybridization	COPD2_RPA_RightLung.xlsx	figshare	doi:10.6084/m9.figshare.1595889_D81	http://dx.doi.org/10.6084/m9.figshare.1595889						assay metadata	ISA_protRPA.xlsx	figshare	doi:10.6084/m9.figshare.1595889_D93	http://dx.doi.org/10.6084/m9.figshare.1595889	3R4F	5	lung
3R4F_5M_Lung	Lung cryoslicing	Omics analyses	Proteomics	Proteomics-RPA	920765-Rightlung-RPA-Lysate-ProteinExtract-Hybridization	COPD2_RPA_RightLung.xlsx	figshare	doi:10.6084/m9.figshare.1595889_D81	http://dx.doi.org/10.6084/m9.figshare.1595889						assay metadata	ISA_protRPA.xlsx	figshare	doi:10.6084/m9.figshare.1595889_D93	http://dx.doi.org/10.6084/m9.figshare.1595889	3R4F	5	lung
pMRTP_1M_Lung	Lung cryoslicing	Omics analyses	Proteomics	Proteomics-RPA	920144-Rightlung-RPA-Lysate-ProteinExtract-Hybridization	COPD2_RPA_RightLung.xlsx	figshare	doi:10.6084/m9.figshare.1595889_D81	http://dx.doi.org/10.6084/m9.figshare.1595889						assay metadata	ISA_protRPA.xlsx	figshare	doi:10.6084/m9.figshare.1595889_D93	http://dx.doi.org/10.6084/m9.figshare.1595889	pMRTP	1	lung
pMRTP_1M_Lung	Lung cryoslicing	Omics analyses	Proteomics	Proteomics-RPA	920338-Rightlung-RPA-Lysate-ProteinExtract-Hybridization	COPD2_RPA_RightLung.xlsx	figshare	doi:10.6084/m9.figshare.1595889_D81	http://dx.doi.org/10.6084/m9.figshare.1595889						assay metadata	ISA_protRPA.xlsx	figshare	doi:10.6084/m9.figshare.1595889_D93	http://dx.doi.org/10.6084/m9.figshare.1595889	pMRTP	1	lung
Sham_4M_Lung	Lung cryoslicing	Omics analyses	Proteomics	Proteomics-RPA	921279-Rightlung-RPA-Lysate-ProteinExtract-Hybridization	COPD2_RPA_RightLung.xlsx	figshare	doi:10.6084/m9.figshare.1595889_D81	http://dx.doi.org/10.6084/m9.figshare.1595889						assay metadata	ISA_protRPA.xlsx	figshare	doi:10.6084/m9.figshare.1595889_D93	http://dx.doi.org/10.6084/m9.figshare.1595889	Sham	4	lung
Sham_4M_Lung	Lung cryoslicing	Omics analyses	Proteomics	Proteomics-RPA	921035-Rightlung-RPA-Lysate-ProteinExtract-Hybridization	COPD2_RPA_RightLung.xlsx	figshare	doi:10.6084/m9.figshare.1595889_D81	http://dx.doi.org/10.6084/m9.figshare.1595889						assay metadata	ISA_protRPA.xlsx	figshare	doi:10.6084/m9.figshare.1595889_D93	http://dx.doi.org/10.6084/m9.figshare.1595889	Sham	4	lung
3R4F_4M_Lung	Lung cryoslicing	Omics analyses	Proteomics	Proteomics-RPA	920045-Rightlung-RPA-Lysate-ProteinExtract-Hybridization	COPD2_RPA_RightLung.xlsx	figshare	doi:10.6084/m9.figshare.1595889_D81	http://dx.doi.org/10.6084/m9.figshare.1595889						assay metadata	ISA_protRPA.xlsx	figshare	doi:10.6084/m9.figshare.1595889_D93	http://dx.doi.org/10.6084/m9.figshare.1595889	3R4F	4	lung
3R4F_4M_Lung	Lung cryoslicing	Omics analyses	Proteomics	Proteomics-RPA	920321-Rightlung-RPA-Lysate-ProteinExtract-Hybridization	COPD2_RPA_RightLung.xlsx	figshare	doi:10.6084/m9.figshare.1595889_D81	http://dx.doi.org/10.6084/m9.figshare.1595889						assay metadata	ISA_protRPA.xlsx	figshare	doi:10.6084/m9.figshare.1595889_D93	http://dx.doi.org/10.6084/m9.figshare.1595889	3R4F	4	lung
Sham_7M_Lung	Lung cryoslicing	Omics analyses	Proteomics	Proteomics-RPA	920043-Rightlung-RPA-Lysate-ProteinExtract-Hybridization	COPD2_RPA_RightLung.xlsx	figshare	doi:10.6084/m9.figshare.1595889_D81	http://dx.doi.org/10.6084/m9.figshare.1595889						assay metadata	ISA_protRPA.xlsx	figshare	doi:10.6084/m9.figshare.1595889_D93	http://dx.doi.org/10.6084/m9.figshare.1595889	Sham	7	lung
Sham_7M_Lung	Lung cryoslicing	Omics analyses	Proteomics	Proteomics-RPA	920796-Rightlung-RPA-Lysate-ProteinExtract-Hybridization	COPD2_RPA_RightLung.xlsx	figshare	doi:10.6084/m9.figshare.1595889_D81	http://dx.doi.org/10.6084/m9.figshare.1595889						assay metadata	ISA_protRPA.xlsx	figshare	doi:10.6084/m9.figshare.1595889_D93	http://dx.doi.org/10.6084/m9.figshare.1595889	Sham	7	lung
pMRTP_5M_Lung	Lung cryoslicing	Omics analyses	Proteomics	Proteomics-RPA	920288-Rightlung-RPA-Lysate-ProteinExtract-Hybridization	COPD2_RPA_RightLung.xlsx	figshare	doi:10.6084/m9.figshare.1595889_D81	http://dx.doi.org/10.6084/m9.figshare.1595889						assay metadata	ISA_protRPA.xlsx	figshare	doi:10.6084/m9.figshare.1595889_D93	http://dx.doi.org/10.6084/m9.figshare.1595889	pMRTP	5	lung
pMRTP_5M_Lung	Lung cryoslicing	Omics analyses	Proteomics	Proteomics-RPA	920424-Rightlung-RPA-Lysate-ProteinExtract-Hybridization	COPD2_RPA_RightLung.xlsx	figshare	doi:10.6084/m9.figshare.1595889_D81	http://dx.doi.org/10.6084/m9.figshare.1595889						assay metadata	ISA_protRPA.xlsx	figshare	doi:10.6084/m9.figshare.1595889_D93	http://dx.doi.org/10.6084/m9.figshare.1595889	pMRTP	5	lung
3R4F_7M_Lung	Lung cryoslicing	Omics analyses	Proteomics	Proteomics-RPA	920025-Rightlung-RPA-Lysate-ProteinExtract-Hybridization	COPD2_RPA_RightLung.xlsx	figshare	doi:10.6084/m9.figshare.1595889_D81	http://dx.doi.org/10.6084/m9.figshare.1595889						assay metadata	ISA_protRPA.xlsx	figshare	doi:10.6084/m9.figshare.1595889_D93	http://dx.doi.org/10.6084/m9.figshare.1595889	3R4F	7	lung
3R4F_7M_Lung	Lung cryoslicing	Omics analyses	Proteomics	Proteomics-RPA	921086-Rightlung-RPA-Lysate-ProteinExtract-Hybridization	COPD2_RPA_RightLung.xlsx	figshare	doi:10.6084/m9.figshare.1595889_D81	http://dx.doi.org/10.6084/m9.figshare.1595889						assay metadata	ISA_protRPA.xlsx	figshare	doi:10.6084/m9.figshare.1595889_D93	http://dx.doi.org/10.6084/m9.figshare.1595889	3R4F	7	lung
Sham_1M_Lung	Lung cryoslicing	Omics analyses	Proteomics	Proteomics-RPA	920841-Rightlung-RPA-Lysate-ProteinExtract-Hybridization	COPD2_RPA_RightLung.xlsx	figshare	doi:10.6084/m9.figshare.1595889_D81	http://dx.doi.org/10.6084/m9.figshare.1595889						assay metadata	ISA_protRPA.xlsx	figshare	doi:10.6084/m9.figshare.1595889_D93	http://dx.doi.org/10.6084/m9.figshare.1595889	Sham	1	lung
Sham_1M_Lung	Lung cryoslicing	Omics analyses	Proteomics	Proteomics-RPA	920107-Rightlung-RPA-Lysate-ProteinExtract-Hybridization	COPD2_RPA_RightLung.xlsx	figshare	doi:10.6084/m9.figshare.1595889_D81	http://dx.doi.org/10.6084/m9.figshare.1595889						assay metadata	ISA_protRPA.xlsx	figshare	doi:10.6084/m9.figshare.1595889_D93	http://dx.doi.org/10.6084/m9.figshare.1595889	Sham	1	lung
3R4F_4M_Lung	Lung cryoslicing	Omics analyses	Proteomics	Proteomics-RPA	920475-Rightlung-RPA-Lysate-ProteinExtract-Hybridization	COPD2_RPA_RightLung.xlsx	figshare	doi:10.6084/m9.figshare.1595889_D81	http://dx.doi.org/10.6084/m9.figshare.1595889						assay metadata	ISA_protRPA.xlsx	figshare	doi:10.6084/m9.figshare.1595889_D93	http://dx.doi.org/10.6084/m9.figshare.1595889	3R4F	4	lung
3R4F_4M_Lung	Lung cryoslicing	Omics analyses	Proteomics	Proteomics-RPA	920819-Rightlung-RPA-Lysate-ProteinExtract-Hybridization	COPD2_RPA_RightLung.xlsx	figshare	doi:10.6084/m9.figshare.1595889_D81	http://dx.doi.org/10.6084/m9.figshare.1595889						assay metadata	ISA_protRPA.xlsx	figshare	doi:10.6084/m9.figshare.1595889_D93	http://dx.doi.org/10.6084/m9.figshare.1595889	3R4F	4	lung
3R4F_7M_Lung	Lung cryoslicing	Omics analyses	Proteomics	Proteomics-RPA	920843-Rightlung-RPA-Lysate-ProteinExtract-Hybridization	COPD2_RPA_RightLung.xlsx	figshare	doi:10.6084/m9.figshare.1595889_D81	http://dx.doi.org/10.6084/m9.figshare.1595889						assay metadata	ISA_protRPA.xlsx	figshare	doi:10.6084/m9.figshare.1595889_D93	http://dx.doi.org/10.6084/m9.figshare.1595889	3R4F	7	lung
3R4F_7M_Lung	Lung cryoslicing	Omics analyses	Proteomics	Proteomics-RPA	921304-Rightlung-RPA-Lysate-ProteinExtract-Hybridization	COPD2_RPA_RightLung.xlsx	figshare	doi:10.6084/m9.figshare.1595889_D81	http://dx.doi.org/10.6084/m9.figshare.1595889						assay metadata	ISA_protRPA.xlsx	figshare	doi:10.6084/m9.figshare.1595889_D93	http://dx.doi.org/10.6084/m9.figshare.1595889	3R4F	7	lung
Switch_5M_Lung	Lung cryoslicing	Omics analyses	Proteomics	Proteomics-RPA	920312-Rightlung-RPA-Lysate-ProteinExtract-Hybridization	COPD2_RPA_RightLung.xlsx	figshare	doi:10.6084/m9.figshare.1595889_D81	http://dx.doi.org/10.6084/m9.figshare.1595889						assay metadata	ISA_protRPA.xlsx	figshare	doi:10.6084/m9.figshare.1595889_D93	http://dx.doi.org/10.6084/m9.figshare.1595889	Switch	5	lung
Switch_5M_Lung	Lung cryoslicing	Omics analyses	Proteomics	Proteomics-RPA	920445-Rightlung-RPA-Lysate-ProteinExtract-Hybridization	COPD2_RPA_RightLung.xlsx	figshare	doi:10.6084/m9.figshare.1595889_D81	http://dx.doi.org/10.6084/m9.figshare.1595889						assay metadata	ISA_protRPA.xlsx	figshare	doi:10.6084/m9.figshare.1595889_D93	http://dx.doi.org/10.6084/m9.figshare.1595889	Switch	5	lung
pMRTP_3M_Lung	Lung cryoslicing	Omics analyses	Proteomics	Proteomics-RPA	920224-Rightlung-RPA-Lysate-ProteinExtract-Hybridization	COPD2_RPA_RightLung.xlsx	figshare	doi:10.6084/m9.figshare.1595889_D81	http://dx.doi.org/10.6084/m9.figshare.1595889						assay metadata	ISA_protRPA.xlsx	figshare	doi:10.6084/m9.figshare.1595889_D93	http://dx.doi.org/10.6084/m9.figshare.1595889	pMRTP	3	lung
pMRTP_3M_Lung	Lung cryoslicing	Omics analyses	Proteomics	Proteomics-RPA	920243-Rightlung-RPA-Lysate-ProteinExtract-Hybridization	COPD2_RPA_RightLung.xlsx	figshare	doi:10.6084/m9.figshare.1595889_D81	http://dx.doi.org/10.6084/m9.figshare.1595889						assay metadata	ISA_protRPA.xlsx	figshare	doi:10.6084/m9.figshare.1595889_D93	http://dx.doi.org/10.6084/m9.figshare.1595889	pMRTP	3	lung
Sham_5M_Lung	Lung cryoslicing	Omics analyses	Proteomics	Proteomics-RPA	920112-Rightlung-RPA-Lysate-ProteinExtract-Hybridization	COPD2_RPA_RightLung.xlsx	figshare	doi:10.6084/m9.figshare.1595889_D81	http://dx.doi.org/10.6084/m9.figshare.1595889						assay metadata	ISA_protRPA.xlsx	figshare	doi:10.6084/m9.figshare.1595889_D93	http://dx.doi.org/10.6084/m9.figshare.1595889	Sham	5	lung
Sham_5M_Lung	Lung cryoslicing	Omics analyses	Proteomics	Proteomics-RPA	920473-Rightlung-RPA-Lysate-ProteinExtract-Hybridization	COPD2_RPA_RightLung.xlsx	figshare	doi:10.6084/m9.figshare.1595889_D81	http://dx.doi.org/10.6084/m9.figshare.1595889						assay metadata	ISA_protRPA.xlsx	figshare	doi:10.6084/m9.figshare.1595889_D93	http://dx.doi.org/10.6084/m9.figshare.1595889	Sham	5	lung
Switch_7M_Lung	Lung cryoslicing	Omics analyses	Proteomics	Proteomics-RPA	920208-Rightlung-RPA-Lysate-ProteinExtract-Hybridization	COPD2_RPA_RightLung.xlsx	figshare	doi:10.6084/m9.figshare.1595889_D81	http://dx.doi.org/10.6084/m9.figshare.1595889						assay metadata	ISA_protRPA.xlsx	figshare	doi:10.6084/m9.figshare.1595889_D93	http://dx.doi.org/10.6084/m9.figshare.1595889	Switch	7	lung
Switch_7M_Lung	Lung cryoslicing	Omics analyses	Proteomics	Proteomics-RPA	920142-Rightlung-RPA-Lysate-ProteinExtract-Hybridization	COPD2_RPA_RightLung.xlsx	figshare	doi:10.6084/m9.figshare.1595889_D81	http://dx.doi.org/10.6084/m9.figshare.1595889						assay metadata	ISA_protRPA.xlsx	figshare	doi:10.6084/m9.figshare.1595889_D93	http://dx.doi.org/10.6084/m9.figshare.1595889	Switch	7	lung
pMRTP_7M_Lung	Lung cryoslicing	Omics analyses	Proteomics	Proteomics-RPA	920098-Rightlung-RPA-Lysate-ProteinExtract-Hybridization	COPD2_RPA_RightLung.xlsx	figshare	doi:10.6084/m9.figshare.1595889_D81	http://dx.doi.org/10.6084/m9.figshare.1595889						assay metadata	ISA_protRPA.xlsx	figshare	doi:10.6084/m9.figshare.1595889_D93	http://dx.doi.org/10.6084/m9.figshare.1595889	pMRTP	7	lung
pMRTP_7M_Lung	Lung cryoslicing	Omics analyses	Proteomics	Proteomics-RPA	920983-Rightlung-RPA-Lysate-ProteinExtract-Hybridization	COPD2_RPA_RightLung.xlsx	figshare	doi:10.6084/m9.figshare.1595889_D81	http://dx.doi.org/10.6084/m9.figshare.1595889						assay metadata	ISA_protRPA.xlsx	figshare	doi:10.6084/m9.figshare.1595889_D93	http://dx.doi.org/10.6084/m9.figshare.1595889	pMRTP	7	lung
pMRTP_1M_Lung	Lung cryoslicing	Omics analyses	Proteomics	Proteomics-RPA	920242-Rightlung-RPA-Lysate-ProteinExtract-Hybridization	COPD2_RPA_RightLung.xlsx	figshare	doi:10.6084/m9.figshare.1595889_D81	http://dx.doi.org/10.6084/m9.figshare.1595889						assay metadata	ISA_protRPA.xlsx	figshare	doi:10.6084/m9.figshare.1595889_D93	http://dx.doi.org/10.6084/m9.figshare.1595889	pMRTP	1	lung
pMRTP_1M_Lung	Lung cryoslicing	Omics analyses	Proteomics	Proteomics-RPA	921320-Rightlung-RPA-Lysate-ProteinExtract-Hybridization	COPD2_RPA_RightLung.xlsx	figshare	doi:10.6084/m9.figshare.1595889_D81	http://dx.doi.org/10.6084/m9.figshare.1595889						assay metadata	ISA_protRPA.xlsx	figshare	doi:10.6084/m9.figshare.1595889_D93	http://dx.doi.org/10.6084/m9.figshare.1595889	pMRTP	1	lung
Cess_5M_Lung	Lung cryoslicing	Omics analyses	Proteomics	Proteomics-RPA	921157-Rightlung-RPA-Lysate-ProteinExtract-Hybridization	COPD2_RPA_RightLung.xlsx	figshare	doi:10.6084/m9.figshare.1595889_D81	http://dx.doi.org/10.6084/m9.figshare.1595889						assay metadata	ISA_protRPA.xlsx	figshare	doi:10.6084/m9.figshare.1595889_D93	http://dx.doi.org/10.6084/m9.figshare.1595889	Cess	5	lung
Cess_5M_Lung	Lung cryoslicing	Omics analyses	Proteomics	Proteomics-RPA	920718-Rightlung-RPA-Lysate-ProteinExtract-Hybridization	COPD2_RPA_RightLung.xlsx	figshare	doi:10.6084/m9.figshare.1595889_D81	http://dx.doi.org/10.6084/m9.figshare.1595889						assay metadata	ISA_protRPA.xlsx	figshare	doi:10.6084/m9.figshare.1595889_D93	http://dx.doi.org/10.6084/m9.figshare.1595889	Cess	5	lung
Sham_3M_Lung	Lung cryoslicing	Omics analyses	Proteomics	Proteomics-RPA	921128-Rightlung-RPA-Lysate-ProteinExtract-Hybridization	COPD2_RPA_RightLung.xlsx	figshare	doi:10.6084/m9.figshare.1595889_D81	http://dx.doi.org/10.6084/m9.figshare.1595889						assay metadata	ISA_protRPA.xlsx	figshare	doi:10.6084/m9.figshare.1595889_D93	http://dx.doi.org/10.6084/m9.figshare.1595889	Sham	3	lung
Sham_3M_Lung	Lung cryoslicing	Omics analyses	Proteomics	Proteomics-RPA	921166-Rightlung-RPA-Lysate-ProteinExtract-Hybridization	COPD2_RPA_RightLung.xlsx	figshare	doi:10.6084/m9.figshare.1595889_D81	http://dx.doi.org/10.6084/m9.figshare.1595889						assay metadata	ISA_protRPA.xlsx	figshare	doi:10.6084/m9.figshare.1595889_D93	http://dx.doi.org/10.6084/m9.figshare.1595889	Sham	3	lung
3R4F_3M_Lung	Lung cryoslicing	Omics analyses	Proteomics	Proteomics-RPA	920716-Rightlung-RPA-Lysate-ProteinExtract-Hybridization	COPD2_RPA_RightLung.xlsx	figshare	doi:10.6084/m9.figshare.1595889_D81	http://dx.doi.org/10.6084/m9.figshare.1595889						assay metadata	ISA_protRPA.xlsx	figshare	doi:10.6084/m9.figshare.1595889_D93	http://dx.doi.org/10.6084/m9.figshare.1595889	3R4F	3	lung
3R4F_3M_Lung	Lung cryoslicing	Omics analyses	Proteomics	Proteomics-RPA	921162-Rightlung-RPA-Lysate-ProteinExtract-Hybridization	COPD2_RPA_RightLung.xlsx	figshare	doi:10.6084/m9.figshare.1595889_D81	http://dx.doi.org/10.6084/m9.figshare.1595889						assay metadata	ISA_protRPA.xlsx	figshare	doi:10.6084/m9.figshare.1595889_D93	http://dx.doi.org/10.6084/m9.figshare.1595889	3R4F	3	lung
Switch_7M_Lung	Lung cryoslicing	Omics analyses	Proteomics	Proteomics-RPA	920711-Rightlung-RPA-Lysate-ProteinExtract-Hybridization	COPD2_RPA_RightLung.xlsx	figshare	doi:10.6084/m9.figshare.1595889_D81	http://dx.doi.org/10.6084/m9.figshare.1595889						assay metadata	ISA_protRPA.xlsx	figshare	doi:10.6084/m9.figshare.1595889_D93	http://dx.doi.org/10.6084/m9.figshare.1595889	Switch	7	lung
Switch_7M_Lung	Lung cryoslicing	Omics analyses	Proteomics	Proteomics-RPA	920649-Rightlung-RPA-Lysate-ProteinExtract-Hybridization	COPD2_RPA_RightLung.xlsx	figshare	doi:10.6084/m9.figshare.1595889_D81	http://dx.doi.org/10.6084/m9.figshare.1595889						assay metadata	ISA_protRPA.xlsx	figshare	doi:10.6084/m9.figshare.1595889_D93	http://dx.doi.org/10.6084/m9.figshare.1595889	Switch	7	lung
Sham_1M_Lung	Lung cryoslicing	Omics analyses	Proteomics	Proteomics-RPA	920255-Rightlung-RPA-Lysate-ProteinExtract-Hybridization	COPD2_RPA_RightLung.xlsx	figshare	doi:10.6084/m9.figshare.1595889_D81	http://dx.doi.org/10.6084/m9.figshare.1595889						assay metadata	ISA_protRPA.xlsx	figshare	doi:10.6084/m9.figshare.1595889_D93	http://dx.doi.org/10.6084/m9.figshare.1595889	Sham	1	lung
Sham_1M_Lung	Lung cryoslicing	Omics analyses	Proteomics	Proteomics-RPA	920351-Rightlung-RPA-Lysate-ProteinExtract-Hybridization	COPD2_RPA_RightLung.xlsx	figshare	doi:10.6084/m9.figshare.1595889_D81	http://dx.doi.org/10.6084/m9.figshare.1595889						assay metadata	ISA_protRPA.xlsx	figshare	doi:10.6084/m9.figshare.1595889_D93	http://dx.doi.org/10.6084/m9.figshare.1595889	Sham	1	lung
Sham_7M_Lung	Lung cryoslicing	Omics analyses	Proteomics	Proteomics-RPA	920952-Rightlung-RPA-Lysate-ProteinExtract-Hybridization	COPD2_RPA_RightLung.xlsx	figshare	doi:10.6084/m9.figshare.1595889_D81	http://dx.doi.org/10.6084/m9.figshare.1595889						assay metadata	ISA_protRPA.xlsx	figshare	doi:10.6084/m9.figshare.1595889_D93	http://dx.doi.org/10.6084/m9.figshare.1595889	Sham	7	lung
Sham_7M_Lung	Lung cryoslicing	Omics analyses	Proteomics	Proteomics-RPA	920515-Rightlung-RPA-Lysate-ProteinExtract-Hybridization	COPD2_RPA_RightLung.xlsx	figshare	doi:10.6084/m9.figshare.1595889_D81	http://dx.doi.org/10.6084/m9.figshare.1595889						assay metadata	ISA_protRPA.xlsx	figshare	doi:10.6084/m9.figshare.1595889_D93	http://dx.doi.org/10.6084/m9.figshare.1595889	Sham	7	lung
Cess_7M_Lung	Lung cryoslicing	Omics analyses	Proteomics	Proteomics-RPA	920327-Rightlung-RPA-Lysate-ProteinExtract-Hybridization	COPD2_RPA_RightLung.xlsx	figshare	doi:10.6084/m9.figshare.1595889_D81	http://dx.doi.org/10.6084/m9.figshare.1595889						assay metadata	ISA_protRPA.xlsx	figshare	doi:10.6084/m9.figshare.1595889_D93	http://dx.doi.org/10.6084/m9.figshare.1595889	Cess	7	lung
Cess_7M_Lung	Lung cryoslicing	Omics analyses	Proteomics	Proteomics-RPA	921114-Rightlung-RPA-Lysate-ProteinExtract-Hybridization	COPD2_RPA_RightLung.xlsx	figshare	doi:10.6084/m9.figshare.1595889_D81	http://dx.doi.org/10.6084/m9.figshare.1595889						assay metadata	ISA_protRPA.xlsx	figshare	doi:10.6084/m9.figshare.1595889_D93	http://dx.doi.org/10.6084/m9.figshare.1595889	Cess	7	lung
Sham_3M_Lung	Lung cryoslicing	Omics analyses	Proteomics	Proteomics-RPA	920664-Rightlung-RPA-Lysate-ProteinExtract-Hybridization	COPD2_RPA_RightLung.xlsx	figshare	doi:10.6084/m9.figshare.1595889_D81	http://dx.doi.org/10.6084/m9.figshare.1595889						assay metadata	ISA_protRPA.xlsx	figshare	doi:10.6084/m9.figshare.1595889_D93	http://dx.doi.org/10.6084/m9.figshare.1595889	Sham	3	lung
Sham_3M_Lung	Lung cryoslicing	Omics analyses	Proteomics	Proteomics-RPA	921276-Rightlung-RPA-Lysate-ProteinExtract-Hybridization	COPD2_RPA_RightLung.xlsx	figshare	doi:10.6084/m9.figshare.1595889_D81	http://dx.doi.org/10.6084/m9.figshare.1595889						assay metadata	ISA_protRPA.xlsx	figshare	doi:10.6084/m9.figshare.1595889_D93	http://dx.doi.org/10.6084/m9.figshare.1595889	Sham	3	lung
Switch_3M_Lung	Lung cryoslicing	Omics analyses	Proteomics	Proteomics-RPA	921001-Rightlung-RPA-Lysate-ProteinExtract-Hybridization	COPD2_RPA_RightLung.xlsx	figshare	doi:10.6084/m9.figshare.1595889_D81	http://dx.doi.org/10.6084/m9.figshare.1595889						assay metadata	ISA_protRPA.xlsx	figshare	doi:10.6084/m9.figshare.1595889_D93	http://dx.doi.org/10.6084/m9.figshare.1595889	Switch	3	lung
Switch_3M_Lung	Lung cryoslicing	Omics analyses	Proteomics	Proteomics-RPA	921037-Rightlung-RPA-Lysate-ProteinExtract-Hybridization	COPD2_RPA_RightLung.xlsx	figshare	doi:10.6084/m9.figshare.1595889_D81	http://dx.doi.org/10.6084/m9.figshare.1595889						assay metadata	ISA_protRPA.xlsx	figshare	doi:10.6084/m9.figshare.1595889_D93	http://dx.doi.org/10.6084/m9.figshare.1595889	Switch	3	lung
Sham_1M_Lung	Lung cryoslicing	Omics analyses	Proteomics	Proteomics-RPA	920038-Rightlung-RPA-Lysate-ProteinExtract-Hybridization	COPD2_RPA_RightLung.xlsx	figshare	doi:10.6084/m9.figshare.1595889_D81	http://dx.doi.org/10.6084/m9.figshare.1595889						assay metadata	ISA_protRPA.xlsx	figshare	doi:10.6084/m9.figshare.1595889_D93	http://dx.doi.org/10.6084/m9.figshare.1595889	Sham	1	lung
Sham_1M_Lung	Lung cryoslicing	Omics analyses	Proteomics	Proteomics-RPA	920567-Rightlung-RPA-Lysate-ProteinExtract-Hybridization	COPD2_RPA_RightLung.xlsx	figshare	doi:10.6084/m9.figshare.1595889_D81	http://dx.doi.org/10.6084/m9.figshare.1595889						assay metadata	ISA_protRPA.xlsx	figshare	doi:10.6084/m9.figshare.1595889_D93	http://dx.doi.org/10.6084/m9.figshare.1595889	Sham	1	lung
3R4F_5M_Lung	Lung cryoslicing	Omics analyses	Proteomics	Proteomics-RPA	920002-Rightlung-RPA-Lysate-ProteinExtract-Hybridization	COPD2_RPA_RightLung.xlsx	figshare	doi:10.6084/m9.figshare.1595889_D81	http://dx.doi.org/10.6084/m9.figshare.1595889						assay metadata	ISA_protRPA.xlsx	figshare	doi:10.6084/m9.figshare.1595889_D93	http://dx.doi.org/10.6084/m9.figshare.1595889	3R4F	5	lung
3R4F_5M_Lung	Lung cryoslicing	Omics analyses	Proteomics	Proteomics-RPA	921050-Rightlung-RPA-Lysate-ProteinExtract-Hybridization	COPD2_RPA_RightLung.xlsx	figshare	doi:10.6084/m9.figshare.1595889_D81	http://dx.doi.org/10.6084/m9.figshare.1595889						assay metadata	ISA_protRPA.xlsx	figshare	doi:10.6084/m9.figshare.1595889_D93	http://dx.doi.org/10.6084/m9.figshare.1595889	3R4F	5	lung
pMRTP_5M_Lung	Lung cryoslicing	Omics analyses	Proteomics	Proteomics-RPA	920387-Rightlung-RPA-Lysate-ProteinExtract-Hybridization	COPD2_RPA_RightLung.xlsx	figshare	doi:10.6084/m9.figshare.1595889_D81	http://dx.doi.org/10.6084/m9.figshare.1595889						assay metadata	ISA_protRPA.xlsx	figshare	doi:10.6084/m9.figshare.1595889_D93	http://dx.doi.org/10.6084/m9.figshare.1595889	pMRTP	5	lung
pMRTP_5M_Lung	Lung cryoslicing	Omics analyses	Proteomics	Proteomics-RPA	920904-Rightlung-RPA-Lysate-ProteinExtract-Hybridization	COPD2_RPA_RightLung.xlsx	figshare	doi:10.6084/m9.figshare.1595889_D81	http://dx.doi.org/10.6084/m9.figshare.1595889						assay metadata	ISA_protRPA.xlsx	figshare	doi:10.6084/m9.figshare.1595889_D93	http://dx.doi.org/10.6084/m9.figshare.1595889	pMRTP	5	lung
3R4F_3M_Lung	Lung cryoslicing	Omics analyses	Proteomics	Proteomics-RPA	921139-Rightlung-RPA-Lysate-ProteinExtract-Hybridization	COPD2_RPA_RightLung.xlsx	figshare	doi:10.6084/m9.figshare.1595889_D81	http://dx.doi.org/10.6084/m9.figshare.1595889						assay metadata	ISA_protRPA.xlsx	figshare	doi:10.6084/m9.figshare.1595889_D93	http://dx.doi.org/10.6084/m9.figshare.1595889	3R4F	3	lung
3R4F_3M_Lung	Lung cryoslicing	Omics analyses	Proteomics	Proteomics-RPA	920092-Rightlung-RPA-Lysate-ProteinExtract-Hybridization	COPD2_RPA_RightLung.xlsx	figshare	doi:10.6084/m9.figshare.1595889_D81	http://dx.doi.org/10.6084/m9.figshare.1595889						assay metadata	ISA_protRPA.xlsx	figshare	doi:10.6084/m9.figshare.1595889_D93	http://dx.doi.org/10.6084/m9.figshare.1595889	3R4F	3	lung
Sham_4M_Lung	Lung cryoslicing	Omics analyses	Proteomics	Proteomics-RPA	921171-Rightlung-RPA-Lysate-ProteinExtract-Hybridization	COPD2_RPA_RightLung.xlsx	figshare	doi:10.6084/m9.figshare.1595889_D81	http://dx.doi.org/10.6084/m9.figshare.1595889						assay metadata	ISA_protRPA.xlsx	figshare	doi:10.6084/m9.figshare.1595889_D93	http://dx.doi.org/10.6084/m9.figshare.1595889	Sham	4	lung
Sham_4M_Lung	Lung cryoslicing	Omics analyses	Proteomics	Proteomics-RPA	920486-Rightlung-RPA-Lysate-ProteinExtract-Hybridization	COPD2_RPA_RightLung.xlsx	figshare	doi:10.6084/m9.figshare.1595889_D81	http://dx.doi.org/10.6084/m9.figshare.1595889						assay metadata	ISA_protRPA.xlsx	figshare	doi:10.6084/m9.figshare.1595889_D93	http://dx.doi.org/10.6084/m9.figshare.1595889	Sham	4	lung
Switch_3M_Lung	Lung cryoslicing	Omics analyses	Proteomics	Proteomics-RPA	920067-Rightlung-RPA-Lysate-ProteinExtract-Hybridization	COPD2_RPA_RightLung.xlsx	figshare	doi:10.6084/m9.figshare.1595889_D81	http://dx.doi.org/10.6084/m9.figshare.1595889						assay metadata	ISA_protRPA.xlsx	figshare	doi:10.6084/m9.figshare.1595889_D93	http://dx.doi.org/10.6084/m9.figshare.1595889	Switch	3	lung
Switch_3M_Lung	Lung cryoslicing	Omics analyses	Proteomics	Proteomics-RPA	920368-Rightlung-RPA-Lysate-ProteinExtract-Hybridization	COPD2_RPA_RightLung.xlsx	figshare	doi:10.6084/m9.figshare.1595889_D81	http://dx.doi.org/10.6084/m9.figshare.1595889						assay metadata	ISA_protRPA.xlsx	figshare	doi:10.6084/m9.figshare.1595889_D93	http://dx.doi.org/10.6084/m9.figshare.1595889	Switch	3	lung
Cess_5M_Lung	Lung cryoslicing	Omics analyses	Proteomics	Proteomics-RPA	920442-Rightlung-RPA-Lysate-ProteinExtract-Hybridization	COPD2_RPA_RightLung.xlsx	figshare	doi:10.6084/m9.figshare.1595889_D81	http://dx.doi.org/10.6084/m9.figshare.1595889						assay metadata	ISA_protRPA.xlsx	figshare	doi:10.6084/m9.figshare.1595889_D93	http://dx.doi.org/10.6084/m9.figshare.1595889	Cess	5	lung
Cess_5M_Lung	Lung cryoslicing	Omics analyses	Proteomics	Proteomics-RPA	920792-Rightlung-RPA-Lysate-ProteinExtract-Hybridization	COPD2_RPA_RightLung.xlsx	figshare	doi:10.6084/m9.figshare.1595889_D81	http://dx.doi.org/10.6084/m9.figshare.1595889						assay metadata	ISA_protRPA.xlsx	figshare	doi:10.6084/m9.figshare.1595889_D93	http://dx.doi.org/10.6084/m9.figshare.1595889	Cess	5	lung
3R4F_1M_Lung	Lung cryoslicing	Omics analyses	Proteomics	Proteomics-RPA	920569-Rightlung-RPA-Lysate-ProteinExtract-Hybridization	COPD2_RPA_RightLung.xlsx	figshare	doi:10.6084/m9.figshare.1595889_D81	http://dx.doi.org/10.6084/m9.figshare.1595889						assay metadata	ISA_protRPA.xlsx	figshare	doi:10.6084/m9.figshare.1595889_D93	http://dx.doi.org/10.6084/m9.figshare.1595889	3R4F	1	lung
3R4F_1M_Lung	Lung cryoslicing	Omics analyses	Proteomics	Proteomics-RPA	920516-Rightlung-RPA-Lysate-ProteinExtract-Hybridization	COPD2_RPA_RightLung.xlsx	figshare	doi:10.6084/m9.figshare.1595889_D81	http://dx.doi.org/10.6084/m9.figshare.1595889						assay metadata	ISA_protRPA.xlsx	figshare	doi:10.6084/m9.figshare.1595889_D93	http://dx.doi.org/10.6084/m9.figshare.1595889	3R4F	1	lung
Cess_3M_Lung	Lung cryoslicing	Omics analyses	Proteomics	Proteomics-RPA	921081-Rightlung-RPA-Lysate-ProteinExtract-Hybridization	COPD2_RPA_RightLung.xlsx	figshare	doi:10.6084/m9.figshare.1595889_D81	http://dx.doi.org/10.6084/m9.figshare.1595889						assay metadata	ISA_protRPA.xlsx	figshare	doi:10.6084/m9.figshare.1595889_D93	http://dx.doi.org/10.6084/m9.figshare.1595889	Cess	3	lung
Cess_3M_Lung	Lung cryoslicing	Omics analyses	Proteomics	Proteomics-RPA	920568-Rightlung-RPA-Lysate-ProteinExtract-Hybridization	COPD2_RPA_RightLung.xlsx	figshare	doi:10.6084/m9.figshare.1595889_D81	http://dx.doi.org/10.6084/m9.figshare.1595889						assay metadata	ISA_protRPA.xlsx	figshare	doi:10.6084/m9.figshare.1595889_D93	http://dx.doi.org/10.6084/m9.figshare.1595889	Cess	3	lung
pMRTP_4M_Lung	Lung cryoslicing	Omics analyses	Proteomics	Proteomics-RPA	920803-Rightlung-RPA-Lysate-ProteinExtract-Hybridization	COPD2_RPA_RightLung.xlsx	figshare	doi:10.6084/m9.figshare.1595889_D81	http://dx.doi.org/10.6084/m9.figshare.1595889						assay metadata	ISA_protRPA.xlsx	figshare	doi:10.6084/m9.figshare.1595889_D93	http://dx.doi.org/10.6084/m9.figshare.1595889	pMRTP	4	lung
pMRTP_4M_Lung	Lung cryoslicing	Omics analyses	Proteomics	Proteomics-RPA	921143-Rightlung-RPA-Lysate-ProteinExtract-Hybridization	COPD2_RPA_RightLung.xlsx	figshare	doi:10.6084/m9.figshare.1595889_D81	http://dx.doi.org/10.6084/m9.figshare.1595889						assay metadata	ISA_protRPA.xlsx	figshare	doi:10.6084/m9.figshare.1595889_D93	http://dx.doi.org/10.6084/m9.figshare.1595889	pMRTP	4	lung
3R4F_7M_Lung	Lung cryoslicing	Omics analyses	Proteomics	Proteomics-RPA	920767-Rightlung-RPA-Lysate-ProteinExtract-Hybridization	COPD2_RPA_RightLung.xlsx	figshare	doi:10.6084/m9.figshare.1595889_D81	http://dx.doi.org/10.6084/m9.figshare.1595889						assay metadata	ISA_protRPA.xlsx	figshare	doi:10.6084/m9.figshare.1595889_D93	http://dx.doi.org/10.6084/m9.figshare.1595889	3R4F	7	lung
3R4F_7M_Lung	Lung cryoslicing	Omics analyses	Proteomics	Proteomics-RPA	920303-Rightlung-RPA-Lysate-ProteinExtract-Hybridization	COPD2_RPA_RightLung.xlsx	figshare	doi:10.6084/m9.figshare.1595889_D81	http://dx.doi.org/10.6084/m9.figshare.1595889						assay metadata	ISA_protRPA.xlsx	figshare	doi:10.6084/m9.figshare.1595889_D93	http://dx.doi.org/10.6084/m9.figshare.1595889	3R4F	7	lung
3R4F_1M_Lung	Lung cryoslicing	Omics analyses	Proteomics	Proteomics-RPA	920089-Rightlung-RPA-Lysate-ProteinExtract-Hybridization	COPD2_RPA_RightLung.xlsx	figshare	doi:10.6084/m9.figshare.1595889_D81	http://dx.doi.org/10.6084/m9.figshare.1595889						assay metadata	ISA_protRPA.xlsx	figshare	doi:10.6084/m9.figshare.1595889_D93	http://dx.doi.org/10.6084/m9.figshare.1595889	3R4F	1	lung
3R4F_1M_Lung	Lung cryoslicing	Omics analyses	Proteomics	Proteomics-RPA	921019-Rightlung-RPA-Lysate-ProteinExtract-Hybridization	COPD2_RPA_RightLung.xlsx	figshare	doi:10.6084/m9.figshare.1595889_D81	http://dx.doi.org/10.6084/m9.figshare.1595889						assay metadata	ISA_protRPA.xlsx	figshare	doi:10.6084/m9.figshare.1595889_D93	http://dx.doi.org/10.6084/m9.figshare.1595889	3R4F	1	lung
pMRTP_3M_Lung	Lung cryoslicing	Omics analyses	Proteomics	Proteomics-RPA	921177-Rightlung-RPA-Lysate-ProteinExtract-Hybridization	COPD2_RPA_RightLung.xlsx	figshare	doi:10.6084/m9.figshare.1595889_D81	http://dx.doi.org/10.6084/m9.figshare.1595889						assay metadata	ISA_protRPA.xlsx	figshare	doi:10.6084/m9.figshare.1595889_D93	http://dx.doi.org/10.6084/m9.figshare.1595889	pMRTP	3	lung
pMRTP_3M_Lung	Lung cryoslicing	Omics analyses	Proteomics	Proteomics-RPA	920705-Rightlung-RPA-Lysate-ProteinExtract-Hybridization	COPD2_RPA_RightLung.xlsx	figshare	doi:10.6084/m9.figshare.1595889_D81	http://dx.doi.org/10.6084/m9.figshare.1595889						assay metadata	ISA_protRPA.xlsx	figshare	doi:10.6084/m9.figshare.1595889_D93	http://dx.doi.org/10.6084/m9.figshare.1595889	pMRTP	3	lung
Switch_5M_Lung	Lung cryoslicing	Omics analyses	Proteomics	Proteomics-RPA	920761-Rightlung-RPA-Lysate-ProteinExtract-Hybridization	COPD2_RPA_RightLung.xlsx	figshare	doi:10.6084/m9.figshare.1595889_D81	http://dx.doi.org/10.6084/m9.figshare.1595889						assay metadata	ISA_protRPA.xlsx	figshare	doi:10.6084/m9.figshare.1595889_D93	http://dx.doi.org/10.6084/m9.figshare.1595889	Switch	5	lung
Switch_5M_Lung	Lung cryoslicing	Omics analyses	Proteomics	Proteomics-RPA	920220-Rightlung-RPA-Lysate-ProteinExtract-Hybridization	COPD2_RPA_RightLung.xlsx	figshare	doi:10.6084/m9.figshare.1595889_D81	http://dx.doi.org/10.6084/m9.figshare.1595889						assay metadata	ISA_protRPA.xlsx	figshare	doi:10.6084/m9.figshare.1595889_D93	http://dx.doi.org/10.6084/m9.figshare.1595889	Switch	5	lung
pMRTP_7M_Lung	Lung cryoslicing	Omics analyses	Proteomics	Proteomics-RPA	920116-Rightlung-RPA-Lysate-ProteinExtract-Hybridization	COPD2_RPA_RightLung.xlsx	figshare	doi:10.6084/m9.figshare.1595889_D81	http://dx.doi.org/10.6084/m9.figshare.1595889						assay metadata	ISA_protRPA.xlsx	figshare	doi:10.6084/m9.figshare.1595889_D93	http://dx.doi.org/10.6084/m9.figshare.1595889	pMRTP	7	lung
pMRTP_7M_Lung	Lung cryoslicing	Omics analyses	Proteomics	Proteomics-RPA	921159-Rightlung-RPA-Lysate-ProteinExtract-Hybridization	COPD2_RPA_RightLung.xlsx	figshare	doi:10.6084/m9.figshare.1595889_D81	http://dx.doi.org/10.6084/m9.figshare.1595889						assay metadata	ISA_protRPA.xlsx	figshare	doi:10.6084/m9.figshare.1595889_D93	http://dx.doi.org/10.6084/m9.figshare.1595889	pMRTP	7	lung
Sham_5M_Lung	Lung cryoslicing	Omics analyses	Proteomics	Proteomics-RPA	920780-Rightlung-RPA-Lysate-ProteinExtract-Hybridization	COPD2_RPA_RightLung.xlsx	figshare	doi:10.6084/m9.figshare.1595889_D81	http://dx.doi.org/10.6084/m9.figshare.1595889						assay metadata	ISA_protRPA.xlsx	figshare	doi:10.6084/m9.figshare.1595889_D93	http://dx.doi.org/10.6084/m9.figshare.1595889	Sham	5	lung
Sham_5M_Lung	Lung cryoslicing	Omics analyses	Proteomics	Proteomics-RPA	920509-Rightlung-RPA-Lysate-ProteinExtract-Hybridization	COPD2_RPA_RightLung.xlsx	figshare	doi:10.6084/m9.figshare.1595889_D81	http://dx.doi.org/10.6084/m9.figshare.1595889						assay metadata	ISA_protRPA.xlsx	figshare	doi:10.6084/m9.figshare.1595889_D93	http://dx.doi.org/10.6084/m9.figshare.1595889	Sham	5	lung
Cess_7M_Lung	Lung cryoslicing	Omics analyses	Proteomics	Proteomics-RPA	920590-Rightlung-RPA-Lysate-ProteinExtract-Hybridization	COPD2_RPA_RightLung.xlsx	figshare	doi:10.6084/m9.figshare.1595889_D81	http://dx.doi.org/10.6084/m9.figshare.1595889						assay metadata	ISA_protRPA.xlsx	figshare	doi:10.6084/m9.figshare.1595889_D93	http://dx.doi.org/10.6084/m9.figshare.1595889	Cess	7	lung
Cess_7M_Lung	Lung cryoslicing	Omics analyses	Proteomics	Proteomics-RPA	920100-Rightlung-RPA-Lysate-ProteinExtract-Hybridization	COPD2_RPA_RightLung.xlsx	figshare	doi:10.6084/m9.figshare.1595889_D81	http://dx.doi.org/10.6084/m9.figshare.1595889						assay metadata	ISA_protRPA.xlsx	figshare	doi:10.6084/m9.figshare.1595889_D93	http://dx.doi.org/10.6084/m9.figshare.1595889	Cess	7	lung
Cess_3M_Lung	Lung cryoslicing	Omics analyses	Proteomics	Proteomics-RPA	920713-Rightlung-RPA-Lysate-ProteinExtract-Hybridization	COPD2_RPA_RightLung.xlsx	figshare	doi:10.6084/m9.figshare.1595889_D81	http://dx.doi.org/10.6084/m9.figshare.1595889						assay metadata	ISA_protRPA.xlsx	figshare	doi:10.6084/m9.figshare.1595889_D93	http://dx.doi.org/10.6084/m9.figshare.1595889	Cess	3	lung
Cess_3M_Lung	Lung cryoslicing	Omics analyses	Proteomics	Proteomics-RPA	920531-Rightlung-RPA-Lysate-ProteinExtract-Hybridization	COPD2_RPA_RightLung.xlsx	figshare	doi:10.6084/m9.figshare.1595889_D81	http://dx.doi.org/10.6084/m9.figshare.1595889						assay metadata	ISA_protRPA.xlsx	figshare	doi:10.6084/m9.figshare.1595889_D93	http://dx.doi.org/10.6084/m9.figshare.1595889	Cess	3	lung
